# Supplementary material for: Sixteen kiwi (Apteryx spp) transcriptomes provide a wealth of genetic markers and insight into sex chromosome evolution in birds
Source: BMC Genomics. 2016 May 26;17:410. doi: 10.1186/s12864-016-2714-2 (PMC4882810; doi:10.1186/s12864-016-2714-2)
Supplement: Additional file 1: — FASTA file of LSK composite reference transcriptome. Includes 20,152 contigs containing an open reading frame greater than 100 amino acids. (FASTA 45736 kb) [file 12864_2016_2714_MOESM1_ESM.fasta]

>comp668_c0_seq1 len=5005 path=[10405:0-174 176:175-198 200:199-307 309:308-387 389:388-2716 10888:2717-2717 2718:2718-5004]
CGCAGCGCCCCGGGCCGAGCCCCCCGCCGCCGGCTCCTCACGCGGGCGGGGCCGCTCCTC
CCCAGCCGGGGCTGTCCGGGCTCGTCTCCCTCGCCCCACCGCCGCGGGGGGGAAGCGGCG
GGGAGGCGGCAGCGCGCGCCGCGGGCGGGCGGCCGGCGCCATGCAGATCACGCTGAAGAC
GCTGCAGCAGCAGACCTTCCGCATCGACATCGACCCCGAGGAGACGGTGAAGGCACTGAA
GGAGAAGATTGAATCTGAAAGAGGGAAAGATGCTTTTCCAGTAGCTGGCCAAAAACTAAT
CTATGCAGGTAAAATCCTTAATGATGATACGGCTCTTAAAGAATACAAAATAGATGAGAA
GAACTTTGTGGTGGTTATGGTGACAAAACCCAAAGCAGCAGCTGTACCGACACAGTCACC
AGCAGCAACTCAACAGTCAAATGCTACGACCACTGCTGGCTCTACAACTGCAGCTCTCAC
ACCAGTCCCAACACCAACACCTGCTGCTGCCCCTGTGCCAGCTCGTGTCCCTACCACTCC
AGTACCAGCTGCAGCAGCTTGTGATCCTGCACCTGTAAGTACTCCTAAAGAAGAGAAGCC
AGCGGAAAAAACACCTGAAGCACCAGCTGCTGTCAGCCCATCATCAACTGACAGTACAAC
AGGTGATACATCTCGATCAAATCTTTTTGAGGATGCTATAAGTGCACTTGTGACAGGTCA
GTCCTATGAGAATATGGTGACTGAGATCATGTCAATGGGATATGAACGAGAGCAAGTAAT
TGCAGCGCTGAGAGCCAGCTTCAACAATCCTGACAGAGCGGTGGAATACCTTTTAATGGG
TATACCTGGAGATAATCAGGCTGTGGCTGAACCTCCTCAAGTAGCAAGCACAGGTGCGCC
TCAGTCTTCCGCATCAGTGGCAGCAGCAACAACTGTACCTACAACTACTAGTTCTTCAGG
AGGACATCCTCTTGAATTTTTACGAAATCAGCCTCAGTTCCAGCAGATGAGACAAATTAT
TCAGCAAAATCCTTCTCTGTTGCCAGCATTGCTACAACAGATAGGACGGGAAAACCCTCA
ACTACTGCAGCAAATAAGCCAACATCAGGAGCATTTTATTCAGATGTTGAATGAACCAGT
TCAAGAATCTAGTCAAGGTATAAGTGGTGGTGATGGCAGCACTGGAGGAGTAGCGGAAGC
TGGAAGTGGTCACATGAACTACATTCAAGTAACACCTCAGGAAAAAGAAGCTATAGAAAG
GTTAAAGGCGTTAGGATTTCCTGAAGGACTTGTGATACAAGCATATTTTGCTTGTGAGAA
GAATGAAAACTTGGCTGCCAACTTTCTTCTACAACAGAACTTTGATGAAGATTGAAAGGG
AGAGACTTTTTTTTTATCTCACACCTCACACCAGTGCATTACACTAACTTTGTTCACTGG
ATTGTCTGGGATGTTTGGGCTCATATCAATAATGCTTGGTGTATGGTATATGGGAGGGTG
GGGGGAAGAGATGAAAATATAGGAAACAAAGCAACTAAAATACAAGTATGTCTGCTTTAA
ATTGGCAGATGCAGCAAATCACACAGTGTAAAATATGCAACCAAAAATCGGCTTCTGCAG
GTATTTAGTTCCTTCTATAAAGTGTAGGTTAATTTTTTTTTCTACGTTTTCACTCTTACT
GTACTAGTTCCAGAAATGTAGTGTAATGCCCTGCTTCATGTTCCTTTTCCTTAACATTGG
TATTGGAGATTGCCGTTGCTATCTAGAATCTACAATCTGTATTTCATGGCGACACTGGAT
AGTGGCTTTGAGAAATCTAAAGTACCTGAGCAAATGTAAACATGAATGCCAAAATATGGG
TAGTTATTTTGCTTTTTTAGATGTATTAAATTAGTGCAAGAAGCCCGTTATTTTGTTCAA
CAATTTAAAAAATGAATCCCTTTAGATGGAAACTCATTTTAGTTAAAAGTGTCTTGATCA
TTAGTTGAGAATCCTCCTCCCCTTCTAAAATGATCTCAGAAGCTGTATATGTACAGGTAA
AATTTTTCTCCTGTTTACATTTCTTATTTTTGGGAAAAATGATAGGTATCTAATTACTGT
TTACTTCAATGTTATGTTGCAGTAAAGGTTTGAAAAGCAATGATTGCATGCTTGGTTTTG
TTATACTTGCTCTTGTGAACAGAGTGGTTTTTTTCTGCCAGCAAAGAAAATGTAAGCTTT
GTTTTTATCCATCCCAGTAATACTTTATTTATTATCAACTCAAATTTTACTTTCCTACTT
TTTTTGTAAGGGATGGTCCAAAAAATACAGCTGTTAGCATCTTAGAACCAAGTGTCTAAT
ATTTGTAATACTTTAAACTTTATTTTTATTCCTACCTTTGGGAAAAGATGACCACTCTGA
AGCTCTTGGCATTCTGTTGCTCTTGAATAGGTTGTAATGATCAAGACATTTCTGTTCAGT
AAGGCCATTTTAGGATTTGTTTACTTTGTGAGAAAGATAAGTTCAAAAATTGAGAAATTA
AGCAAACAAGTTATTGCAACCCAAAAGATTACACATACATGCTTTTCTTTTAAAGAATAA
GGTTTAATTACAGAGTTTTGAATCTTATTTCTTGGTACCTATTTGTCATTATTTTGTTTA
GTGAGCAGGAAATTTAACATTCTTAAGACTCACTGACTTTTAGAGACAACCTTGCTAGTC
AATGTAGTGCTAGTGACAAAAAAACAAATTCCAGTTTCTCCTAAAGATATTTTGTGCAAC
ACTTCCTGAACATACTTTGGGGATATCATGAGTTTTTTATTGTTGTGTTCCAGCTAGTTG
GTTACAAGTTTTTTTTCTACAGTAACTAAGACAATATTAGCATCATTAGTGGTAAAGCCT
TGAACTGTTGTACCACTAATAATACTAATGATTTAGTGGTGCAACTAAAGAATGATTTCT
GCTTGGAATATGTAGAATTGGATTTAATTACTGCTTATGCTCAAACTACAAATCATGTAT
CTGAGAAAAGAGAAGGAAAAAGAGGTGGAAACACTTGTATTCATATTTTGTTTCTTCATT
GGTTGGCCTTAGTCTGTTAAATAATTATTTGCATAAAATAATGGAACATAATAAAACCTT
TCACTGCTTCTCTGTAGCCTTAAACATCTATGATGTTTTTCAGATGGTGTGTATTTTAAT
TATTCAGATTTTTATTCTTTAACATTTCATAGGTGCATAATGTCTAAGTGATCAGTATTG
CAAACAATCTATCAGTACAAGCTGTGATACTGCTCAATACAAAATAACTCTTTCATAATG
CTTTCATTTTACAGAAGTTAACATTAATATCTAAATCTGCCAGTACATTTCAGCTAAACA
GGAGTATCAGTATATTTATGGTACTGCAAGCGATTGGTTTTAATAATGTGCAGTTATGCA
GACAAAAAGGGGCTAATAATTATCTGTAAAAGGACTAGCTGCCAGGTATTTGAAAAATGC
TAATTTTATACAAGGACTTCCAGAATGTACTTTACTACATAGTTAATATGAAACTAAAAC
AAAAGCTTTGGGACTATGGGAGTCTTCTTGACCAATCATATTGTCTGCTCTCAGAAATAA
TTATTCCTTCCTCAGGAAGATGGGGAATAAAGTAAGAATGACTGTGAGTATTTCTAATCT
GCTCCTTTCGGTTTTCATCCTGAAGCATTTACTCGTTATAAGTGCATTTGAATTAAACAC
TGGTTATCTTGCTCTTTAGGAAAGAGCAAGCAGCTATGGTCATTTGTAGGTTTGTATACT
GGGTGCCAGAGGAGTTTATAGCTGCCCTCATAGAAGTCTTACTGGTTATGATGTTCCTAT
TTTTCATTGATGGACTCATGTTTGTATGCCATTGGTGGTCTGCCTTCTGATGAAGAGCCA
GATGCCAGATATATATGCTAGCAAAAACAGTATCTGTTCAGTAGTGGGTTACTTGCTAGG
GAGAACCACATGTCTCTCTATAGTTGCAGCCAAAAAGGAAGAATATATGGAAGTCTTATG
CTGTTATGCTGGTAAGTGTGACCTGAACCAGTTGCATGGGTATGATGGTCCCCACTCAAT
ATCATGTGCTGCCATAGGAACAGAAATTGTCTGCACAGGTATGAGCTTTCCAGGTTAGGG
AGCTGCCTCCTCAGGGCTCTGCGAACAGTAGCCAAGAAAAGCAAGCATTGCTTCTTAAGT
TTTATTACTGGAGTCCTTACTTTTGTTGGAAAACTTTTAGGTGTCTGCTTACTGAAAAAT
GAATGAAAACCTCTGAAAGTGTGTGTGTGTTTTCACCCTTTTATGCTGTTCCTGATGGAC
TTTTCATTGGGAGAAAACATCTTACTCTGAAAGTTGCATCAGCCTTAGAGTTGTTAATTC
CTGTGTCCTCTGTACTGCTGCATTATAATGGTAAGGTTCGTTAACTTTGTCCAGCATCCT
CTCATGAGTCTAGATAAAATCTGAGACATTGATTTGATACACTTTATTCTTACCACAATA
AGGTAACTCTTTTTAGGAATGTGAGGTAATCACTTAAGAAGTCAAACTGTGACTAATTTT
AAAGTGTCAGGCTGAACTCTTTCTTCAAGAATACACATTAATGAATGAAATTGGGAGCCA
CAAAGCTGAGCCCCTGCTGGTGTAGGTGGATCTGTCACCTTGGGGTTCAGGGGATGTTTC
AGTTGATTTTAGAAATTTGGGAACAGGTTTGTTAGTGTTTGAAGTTTGGTACTGATTTCC
TTCAAACCCAGTCCTGTCTGTGCATAAAAGAAATCAACTCTAGAGTTTCCACATTTGAGA
ATACTTTATAATTCAGTGGAAATGATAAAGGGGGAGTGACAACCTCTGTCAGTATTATTT
TTTGTTCTTTTTCCTTTTGTGGTTTGAGAGGCCAGCAAGATGTTCAGCTCTTCTAAGTTA
ATCACATTGTCTTCTGAGAAACTCTATTTTGAAACTAAACCTATATGGTTTTGAAACTAT
GAGGTAGAAAATGGAACTTTACTAA
>comp1703_c0_seq1 len=2115 path=[1:0-830 4246:831-869 3978:870-1049 832:1050-2114]
ATCTCCCCGGTCGCGCACGTTGCAATGACCCTGACCCCCGCCCGCTGCCCTGCTCCCGCC
CCGCGCCTGGAGAGGGTCACGGGGAGGGGGCAGGCGGGCCGGGCCGCTGTCCCTTTAAAC
GCGATTCTGTGGTTCACGTCGCCGCCGTCTCCTTGTAATAATTAGTCGCGGGATCCGGCG
CCACCTTCCCCTCCTCCCGGCCTCCCTTCCCCGGCTCCGCCAATCAGCGCCCGCCCGCGT
CACTCTGAGGGCAACGAAACACGGAGAAAAGGGGAAAAAAAAGTTTGGTGAGGAGCGAGC
GGGGCCAGGCGCGGCCGGGCGGGCGGCGGCGGCGGGACGCGGCGGGCCCTGAGGCAGATT
TGATTATTGCGGTGCAGTAATACACCTTGGATTGGAAGCATCAAGAGAATTCTCAAAGTT
CTTCAGGACTACAGAAATCTCATCAGTGTGGTTTATAGAAGAAGGGAAAATGGCTCAAGA
AACCAACCGTAGCCAAGTGCCTATGCTTTGTTCCACTGGTTGCGGATTTTATGGAAACCC
TCGTACGAATGGCATGTGTTCGGTGTGCTACAAAGAACATCTTCAAAGGCAGAACAGTAA
TGGTAGAATTAGCCCTCCTGCAACTTCTGTCAGTAGTATAACTGAGTCCTTACCGGTTCA
GTGCACAGAAGGCAGCGCCCAGGAAACTCAGTCAACTTTAGATTCTACATCAACTCCATC
TATGCAGCAAAGCCCTGTGTCAAATCAATCACTTTTAACAGAATCTGTAGCATCATCCCA
ACCGGATAGTACGGCTGTGGACAAAACAGTACCCGAGACAGAAGATTTGCAAGCACCAAC
TTCAGTGGACCTTATCAAGACTGTTTCAATAGACAGCACTGGAAAGGAGTTGATGGATAC
TTCAGACTTTCGTGACAGTACCAGGGACTTGGAGGCAGAGTGTGATTACGATACAAGCAT
AGAAAATAATGTAGAATGTCCTGATTTACTGCATGAAGGCTCCAGAGAGAGAGGAAACGT
GCATGATACAGTTTTAAAACAAAATTCTTTAGCTTCAGTGTCAGAGAATGCAGAGCCTAC
ACCTGAAGAACAAGACAAGTCACTTGACAAGCCAAAACAGAAAAAGAATCGTTGTTTCAT
GTGTCGGAAGAAGGTTGGACTTACTGGGTTTGAGTGTCGGTGTGGAAACGTTTACTGCGG
TATGCACCGTTATTCAGATGTACACAGTTGCTCTTACAATTACAAAGCTGATGCTGCTGA
GAAAATCAGAAAAGAGAATCCTGTAGTTGTTGGGGAAAAGATCCAGAAGATCTGAACTGC
TGCTTCTCTTGGAATACAAAATCCTCTGACCATCTGCAGATTAAATTGACTTGAGCTTTT
TTCCTTAGTCATCAGGAATGTAGAGCAGTGTATCTTGCCTAGACCTTTTAATCATGCATG
TCATCAGATGAATAGATTTTTTTTGTTTTTGTTTTTTTTTGTTTTGAAAATGACTCTGAA
CATTTATTTTCATTGCAGTTTTCTGTGGCTGAAGACTTAAGTAAACTTTACAAGTATTAT
CCTTTAAGATCATTTTAATTTTAGTTGAGTGCAGAGGGCTTTTATAACAAACATGGAGAA
AATATTGGAGGGCTGTGCTTTTCCAGGTAAAACATGCATGCGTTAACTTTGCAGTTTATT
TTCTTGTTGTATATAGCTTTTCTCTGCAGCACAAATTCCTTTTTTTGATAATGCCTTGTA
TGGCACAACTAGTTATCAGTAACTGAATGTATTTTAATCATTATGGCTGCTTCTGTTTTT
TTTCCCATTAACGAGAGGTTATACATGTTTGCATATTAGCTTGTTTGCACCCTCTACCTA
TTTATGTATGAATCATTTGTAATGAGAGTGTGTGCTGAGATGTCTGTGTGGTTTTTTAAA
AAATTTGGTTTTTGTTTTTGCGTGTGTGGGGGGAAGGCTGTATGCACTTCACTGACTGCA
GGTTTCATTGGGATTGCATCCATCAGTCTGTCTACACAAATATGAAGAATGATCTGAAGT
ACCTGTGCTGTATTTATGTTTATCCATGTCTTAACTTTGATTAAATAAAATTAAAAAAAA
ATTGGGAAAAAAAAA
>comp839_c0_seq1 len=3559 path=[3537:0-3558]
TTTTTTTTTGTCACTGTGTAGGAAAATGACAAATTTATTAAGATCTAAATATTCACTCTG
AGGCTACAGCAGAATAAATGCTGTTACAAACAAAGAAGCACTAGGGTCTAACACTTTATA
CTGCTGCTAAACAGCTCTCTGCTCTCATAGGTTTGCGTGTTTTAAAACATTTAATGTTCT
TGAAGTAATTAATCAAGACTTCAGATGTCATTTTAATACAAATTCCACCAAAAAAAAATG
TACAATCAAATGCATCACTGGTTGCCACTGCAAGATAAAAATCATTTAATAACATAACTA
TGGGAAATCGGTTTAAAAAACATATTTGTTAAATAGTAAGATAAAACTTTAGCAGCATTT
AAAAAATTTGAAAGTCCGAAGAGTATGGTAATCTTAAATCGCGAAATGCAACACTCCGAG
CTCCAATGCCTGTATTATGAGTGTAAAATGAAGGGTTGGAAGTTTATTATTCCTCTGCCC
GGGAAACGGGATGTCTCTATAGTATACGGACAGTAAGACAGACAACGTTTGTACAGATGT
GGCTGTATTCAAATCTTACATTTCTGCTTCTATTTCCTTGTTCTCATGCTGGTGGACTCC
CACTTTGACAAAGAACTGAGCTGAATTCTTAAAAAAGTGCAAACCAGAAATTTCATGCTC
CCTGGACTAGATTTTGGCTGCCTCAGCAGACCTGATGTGCTCCTTCAGCAGTATATATGT
CTGTAAAGATACTGAACACCCCACTGGAGACTCACCAGTCTGTCCTTTAAAGAAAAAAAA
AAAAAAAAAAAACAACTTGTAGTATAAGCATGCACTAAGATTCCTGAGTCACACAAGTGA
AAGTTACTATATCCTTATATTCTTGTACCTGAGAAAATCCAGTATCATTCAAAATCCTCA
AGAATGAGAAAAAAAGAGGCATTTTTATTGGCAAGCTTATTGTTCAACAGTTTGTGTCTT
CTGCTGTTGCTAAAGTAGCTTTTCCCTTAATACCATAAGCTTACTCCTAAGTTTTCTCAC
TTGGACACTTTTCATTCATCCAAAATTTTCATTCATTGAACAAAAAGCATTTCTTCTCTT
TATAAATGGGGAAAAAAAAGCTATAGCAATCTACCCCAGTTGTCATCTAAATCTTCTGTC
TCCTGTTATTTGCATAGCTCACAACTAAGAAACTTCATGAATATTTTCATGACAAATCTA
ACCAGTTTTTGAATAGTGCATGAAAAAAATCAGCAATATAATTCTGTCAAACTTCCTGTA
TTTTCACAGCTCTCCCGCTATAGCCCTAAGAAACGTTCACATTGAGATAAATTATTGATG
CAACTTCAAGATTATCTGATTAGCACACTGCTTTTCAGAAGATCAGCTCTTCCAAAAGTA
GTCTTCCTATCTTGATGATTATAAACAGTATTGGCTCTTTAAGCATTTTCATCTTCTCCC
CATTTTTTCCTCATTTCAGGCGAATGCTCTGCACTCACCCGAAATAATCTTCTCATTCAT
GCTGCTCTGCCACTAGTCCACTAAATCAATATGATCTGCAAGAATTTTCTTCTTGGTAGA
TTAAGTTATTTTTCATCTCTAATAAAAATGTCAGTAATGGTTTAATGCTATTAACATCAT
CATTTTTCACTCACCTAGAGTGAATAAATACAATATAAATACAATGCTGTGAGATCAAAC
AGCAGTTCAGAATTTCAGCTGGAAGATTAGAATACCTTTGTGTTAATGGAAGAAAACAGT
ATTATTTTGATTGAGACAGATTATGCAAACATTATAAAAATTCTTCAGTACAATGTTGCC
AGTGTAGCTCTTTTCTGATAAACAAACCTAATGCAATATTCCATTGACCAGGATCTTTTC
CCCCAGAAGCAGTCTCAAACCCATCTTTTTTGTCATGACATGCACACACTGAGAAATAAG
GCTAATCCCACAATGATTAAGTCAAGATGCCATTCAAACTCTTGACAAAGTTTGACAGGC
TTAACCTTCTGCACTTAAATGGAGGTATTTTAAATATGTGCTGTTTCATGAATTCAATTA
TTTTCTTCTTAAATGACTGTCTTAGGAGATCCAGTGTGGGCAAGTCAGAATACTCATCTA
AAAATATAGCCATCACCCTGAAACATTTCTACTTATGTGTTTTGCTAGGTTCCTCAGCCC
TTTTACCCTGAGTAATTCAATACTATTCCAAATTTTACTAACCAAGCATGATAGCACATT
GAGATTTCCAGCACATCACTTTCAGAGAAAACAAAGTGAGAGATTAGTTCTACAGGTAAC
TTTTAATGCAAGCCTTGAAAATTTGAGAAGATTCTGATATTTTCCCCTCCCTAGTACATC
TCTGATTGCATTTACTTACATACATTTTATCTTCCGTTATACATTTATCACATTAGTTAT
TGCTAGTTACCCTTCTCATTCTTCTTAAGCAACAGCACAAACAGTTTAAAACCATGACAC
TTCACATTAGCCTGGCTTCCCATTTATGCAAAGTTACACAATATTAAGCCTAAATACATC
TTTTTTAATCTTCCGACAAGTCAGGATTTTCTTCTCATTTATTAAAACTATAACTGTGTT
TGGCAGAACACACCAGAAGTGCAGATATTCGGGACTAACATAGATGAAGCTCAATGACAG
AAGATGATTTTCTTCGATTTTTTGTTCAGTTCTTACTCATCCCAGGTATCTCCATATTTA
TTTACTTTAACTTCTTTAACTGGCTTTTCCTGTGAAAACTTGATTGGAGTTTCTGCCTTT
GGTGGTAACATTACCTCATATGTCTCTCTGTGTTTATTTCTTAATTCCTCATATGAGATG
CCTTTTTTTTTACGACTTTCTTCTGGAACTGGAGCAGGATCTTGAACAGTGTAATCAGTA
ATTCCTGTAGGTGAAGATTCATTCAGGGAAGCACTGAATGGAACAGGTTCATAACTAGAG
AGAGCTCTATCTGTTGAACTGTAATCATCTGAATAACTAGGAGAAAGTGGAGACCCAGGT
CTTTGAGAAGATGATTCAGTAAATGACTGAGAAGGTATGTCTGAAAACTCAGATTTCCGA
CTGGAACGGTTATGAGAACTATGTCTCTGAGCTTGTCGTAGAACATCTCCTATTGGGGAA
TCCTTCAGTTTCTTAAATTTCTCGCTACAGATTGGCAAGTAGGATATCTTTCCAGCCAGG
TATCCACATGTTCCAGCAAATGCAACTTTAGTAAGAGAGCCAAATCTTGAATTATCTCTT
AGAATACCTTTCCTAATTAAGAGACTAGTGGCAAGCATGCTCACTGCAGCCAAAGGAAAA
GCTCTATATCGGGCACTCTCTTCGCCACACTCCTTGAGGAGCTGTCTTTCCTCCTCTGTT
GGCACATAAGGCTTAGGTACTGAATTCTCGGCCGGGTCGCCGACCTCCCCGCCGCCAGGG
CCGTGCCCGGCCTCCATGGCGGGGCGGGGTGGGGGAGCCGGGGCCGCGCTGCTCGCCGCG
GCGGCTCCGGCGCGCTGCCAGGACACCGGAAACTCCTGCGCCACCTTGGCCCGCCGACCC
GGAAGCAGACGCGCGCCGA
>comp569_c0_seq1 len=1412 path=[1450:0-1411]
TTTTTTTTTTTGATGGACACAGCTTGGGCTTTATTCTCCAAAACGGGAACAGGCCAAACC
CTCCAGTTCTCCTGGGTACTGGTGGCCACTGGACTCCAGTGTGGGACAGGGGACTGCCCT
GTCACACAACAAGCAGCATAAGGAACGCAGTCTGGGTCACCGGACACAGCCTGCTCCCAG
TGCCTGGCTTGGAGCAGCAGGATCCCAGAGATGGAAGCTCCCATGCACCTCCCAATGGCT
TTGCTCATGAACTGAGCTCCCAGCTGCATCCACTAATGTCCTCGGCCAGTTGGCAAGCCC
TGGGGGCAGGTCAGGGCTGCAGCTTTTCCCTTCCTCCCCACCTCTTCCTGCTCACTCCAT
GGCCACCGGCTGCTGCCCCTCCACATCCCGTGTCTTGGAGTTCATCAGTTCCCTCCGGAT
CTCCGGCGAGATCTGTGGGTGGCAGTGGAATTTGAGCAGCTCGAGCAAGGCCTCTTTCTG
CTCCGAGGACAAGTCCTCCTTGTAGCGTTGGGCGAAGGCCAGGAAGCTCTGGTGCCACAG
GACAGGCAGGACCCGCTGGTCCGTGCGGAAGGCCAGGAAGTGGAAGACGAGCGCATCCAC
CACACGGAAGGGCAGCGCGTACTTCTTGTCAATGAGCAGGCGGAGGAAGATGCTGTTGGC
GCCGCTGTACTGCATCTCGGCGATCTTCAGCATGGCCGCGCTGGAGTGAAGGACGGGGAT
GGAGCACTTGGTGAGGATGCTGCCGATGATGATGGCTTCCCGCAGCGTGCAGGTCCCCGA
CTCGCACAGGGGGATGAGGATCCCTTTGAACCAGGCTCCCGGCTTGAACAAAGCCTTCTT
CAAAGCCATGTAGAGGTGAAAGTTGAGGCGCTTGTACTCAGCAATGTCATCCCTGACCCG
AGGCAGCAGCACCAGGTTGTAGAACCTCTGGGCCATCCTTTCTTTCAGGTTGGATGAAAA
TATCCTGGTTGCTTGGTACATGGCAGCTGCTGTCCATGTCTCTGGCTCTGTGATGTAGAG
GATCTGCTCCCAGTTGGATAAGGCAGGAATGATTTTAAATGCCTTGGGGAGTTTGCCACT
CCTGTATTTGGACAGCACCTCTCGCACGCCCCTGTAGACCTCCAGGACGCGGGGGTCGAG
CTGAGGCATGGGGCAGCCCGTCGCTTCCGACATCGCCGTCTCCACCTCCGTCTGCTTCTC
CGTGATCTTCTCCATGATGATGTCTGCTAGCGTGCGCCTCAGCGGCGGGTTCTTGTTCAT
GAACATCTCGATGGCCTTCTCGTCCTCGGGGTCCACGGCCACCTCCGGGCACCACCGCGC
CGCCGCGGCCTGCTCCAGCGAGGGCCACTCTTCCTCCTCCTCCTCCTCCTCCTTGTCATC
GTCGTCATCGTCCTCGTCGGGGGACACTCGCG
>comp704_c0_seq1 len=5409 path=[1:0-5188 10946:5189-5408]
GCCTATGGCCTCCCTACCCGCGACCACAGCAACAGCAGCAGGGCAGGTTATTTCCTCCGC
GTCGGCGGCGCCTCGACGGCCGGGGCCAGCGGGGCAGCCAGGCTGAGCAGTCCCAGTTTC
CAGGCCACCGACTCCTGCTCCCTCGTGCTTTACTGCCACCTCCACGGCTCAGCCAACGGC
AGCCTCAGCATTTATTACGTGACTGCCTCCACCAAGACGCTGCTGAGGGAGCGGACGGGG
GACCTGGGCGCCTACTGGGTCCGGGAAAGAGTGGAGTTCAATGTGACGGAGGCCTTCAAG
GTGCTGATTGAAGGGGTGGCTGGTGGCACGGGGACCGTGGCCCTCGATGACATGATCCTA
TCCCCAGGCTGCAAGGAGGAGCAGGAAAAGCCCGAGATAACCCTGCCAGACCGGGAACCT
GCAGGCCCGTGCACAGCTGAGAAGTTTGCCTGCGACAGCGGGCAATGCATCAGCGCCAAG
CAGGCCTGCGACTTTGCTGAGCAGTGTGCCGATGGCTCTGATGAGAAGCGCTGTGGAGCC
ACCACCTTTGAGGAGGGGGCCAGTGGCTGGCACGACGTTAGTGTGGGCCAGCTGCGCTGG
GGGGTGCAGAGAGCCACCGAGCCTGCAGACACCACCCTTGGGGGAGCAGGGGCTTTCCTG
GCCCTGCAGAGTGGGGCAGGACAAATGCTGACCGCTGCGAAGGCGCGCACTCCTCTGCTG
GGCCCATCCGGTCCCGCCTGCGCCATGGAGATGAGCTACCGCATCCCCAGTGACCACCAA
GGTCGAGCTGCTCGGGCAGGTGAATCTGCGCGAGACGGCGAGCGTGGCAGTGGACAACGT
GACTTTTGTGCACTGCAACCCCAGCGTTGCTCCTCCGGAGGCTGCAGAGATGTCTTGCAA
CTTCGAGACGGGCATGTGTGGCTGGTACCAGGATCAGCGCAGTGACTTCCGATGGGTCCG
AGGCACAGGGCAGGGGCAGGGCTCCGACCACACCACCGGCTCGGGGTACTTCCTTGCTGC
GGACCCCACCGCGCCGGGGAGCCGCGGGCAGCGGGCGCAGCTCATCACCTCCTACCAGCC
GCCGGCCGCCGGGGAGCAGTGCCTCTCCTTCTGGTACCGCATGGCCGGCCCGCAGATCGG
CACCCTCAGCCTCAAGCTGAAGCGCGAGGAAGAGGAGGAGATGGTGCTGTGGACCAGGAG
GGGAGCTCAGGGCAGCGGGTGGCACCGGGGCTTCGCCACGCTCGGCCTTGAGGGACAGCG
CAAGTACCGGCTGGCCTTTGAGGCCCTGCGCGATGGCTTCGTGGGCGATGCGGCTCTGGA
CGACGTGACGCTGCGTGCGGGGCCCTGCGGCGCCCAGGACTCCTGCTCCTTCGAGGCCGG
CACCTGCGGGCTGGTGGCCAGCGGGCAGCCCGCCTGGCTGCGGCAGAGCAACGGCACGGG
CGCCACCACCCCCGGCCCGCCAGCCGACCACACCACCGGCACGGCCGCAGGCCATTACAT
GCTGGTTAGCACCAGCAAGGGCTCCCTGCCCAAGGGGCGCATGGCCGTGCTCACCTCCGA
GCTGTACGAGCCCTCCGTGTGGGCCCAGTGCCTGACCTTCTGGTACCAGCTGAGCGGTGA
GGCCCCAGGTTCCCTCAGTGTCGTCGTGGAGCAGAGTGGCATGCAGAGGAGGAAGCTGTT
TGCTGTGAGCGCCATGCAGGGGAGCGCCTGGCACCGCAGCCAGGTCACCATCCAGGCGGA
TGGAGACTGGAGGGGCTCCTGGGGACAAGTGCCAGGCGTCGGGCATCTCCCGGTCCTGAG
TGCCACCTGTGCTGGGGCCGCTGCCCTGCCTCAGCCTGCACCCCACTCTCCACCTCTCCG
GCAGGCGATATTCGAGGCAGCGGGAGGTGGGGGTGACCACACATACATTGCGCTGGATGA
TCTGCATGTGAGGAATGGTGCTTGCTCCGAACCAGGTTCTTGTGACTTTGAGCTGGACAT
GTGTGGCTGGAGCAGCCCCTCAGATGACAACCTGCATGGCTTCGCCTGGGGCTGGAAGAG
CGGAGTCCCCCTTGCCAAATACCCTGGTCCTGAGCAGGATCACACCCTGGGCACAGAGGA
TGGTCACTACGTGTACTTCGATGCCAGTGTGCTGGGCCCGGGGGGCACTGCTGCCCAGCT
GGAGAGCCAGCACCTGCTTGCAACCACCGACTCCTGCCTCCACTTCTGGTACCGCATGGA
CATCCCGGAGCACCTCTCCGGTGGGGAGCTGCGTGTGAGGCTGCACAGTGCTGAGGGGCA
GCGCACGGTGTGGAGCACGGCTGGGCACCAGGGCCGGGGCTGGCTGAGCGGCGTTGTGCC
CGTGCAGAGCCCCAGCGAGTTCCAGATCATCTTCGAGATTGCCACCAGGACGTGGCCGAT
AAAAGGGACCATTGCACTGGATGACATAGCGTACATTGTTGGGAGGGGCTGCGATCCCAG
CCCAGATATGCCGCGGAAAGAGAAGTCTTCCAGCAGCTTTGTGGCAGAGGTGGTGATTGG
CCTTCTCCTGGCCCTCATAGTCCTGGTCATGGTAGCAGCAGGAGGCCATTACTTGCTGAA
GAGGAGCGGGCAAGTGAGCAGGATGCCAGCAGAGAGCAGCGCACCCCAGGGCTTTGACAA
CATCACCTTTCAAGATGACAAGGTCACTATATCTCCACTGCCAAAGGAGGGGGATGAAGA
TTGAAAGATTAAGCCAACACCACTAATTGCCACCTTGTGCCCATTAACTGCATACAGAAC
AGAGCATCTTTCAGCAAGACCTCACACTCCCGCAGCCTAGTCTGGCTCAAAGGTACTCTT
GCTGTCTGACATCATGCCTATCAAATAAAAAGCTGCAGTAGGCACTTAAGACAAGGTCAC
AGCTTGGGAAAGAGAGAAGTGCTGCTTCCTCCACTACCTCCAAGACCTTGGGAAAAGTAC
TGTTGTGTAATACAAACTTTCTGTACTGCACTGAGACATCTTTAAGTGCCTGTGCTTTGA
CAAACACAAACGCTTAACAGAAGGATCTTGCAGCAGGAGTGGTCGTCCTTTTCTGAGGAG
AGCAGGATCCTGGCAATAGCAAGTTTCTCAAATGGAAGGGGTCTGAGCACACTCCTGCAC
CACTGCTGGGGATGGGAGGAAGATCAGCTGATGTGGCATGAGCCATTTCCCACACTTCAG
GACTCCCCACACAGAACACAAGAAAACAAGTCCAATAGCTGCCAGGGCACAAAATGGCCA
CAGTGAGGAATACAGTGCTTCAGCTGTTTGTGTTTGGGGAGGAGGAGGGGGGTGTGAGGT
AGGGAAGAGAGCAGAGCAGGTGGTAACATCACATGGCTGAGGCTAGAGAACAGCCCTGAC
CCATCTGTATGGGTACTCACCTACCACAGAACTGCCCATACTTGTTTCAAGGACCCTTGA
TAATTTGTATTTAAATGTCATTGAAAGAGATAAAAGAAAAGTTTCCTGAAGGACAAGCTA
GGCTTTCGGCCAGAGAACTCTGGATCTCTGCAGCCAGGCCACAGGCCATCAGAGGAAACC
CTAAGCCAAGGATCCCTCTTCCCCCCAGCTTTTGAAACCTATTTAATACTATTGCCCTGA
GCAACCCATAGCCAAACCTGCAACATAAATTCAAAGGTAGACGAACCAGTTCTGCTTTTG
TGCAGGTGAGTAGCCCATTCGCAAGTCTGCTCTCTTCAAAAACCTCGGTAGCTTATTTGC
AGGGGAACGTGGCTTGCCACCTTCCTGTTTTGTGACAGGAGCCTATCTTCCTATTACCCT
AATACAGACTATTCTTCAGCTCTGTCCCACTTATATTATGCCAAACTGTCACATCAAGCA
TGATTCTTTAACCTACAACATTTGCACCCGTCTTGGTGGTGCCACCCAAAGGAAGGGAAA
CAAGCCTTTCAGCTAAGCTGTATTTCTGTAGCAACAAGCTGGGTAAGAGTTACAAAAAAA
GAGATAAGGAGGGTTCTGGCTTCATATAAATGCTCGATTGTCTTTGCATCAGCCTGGCTC
TGTAGAACTCGACAGAGACTCTACTCACCTTCCCTGCACAAGATAAGAAACACAGCATTG
ATTTCATCTCCAGGATGTAAGCCAAAGCTGTAGTCCTAGTCTACAGGGAAAGAAACAGAG
CAGCTAGGAAGGTTGTGACAACACCAGAAACTGGTGAAAAAGCAGTCTTATCCCAAATGC
TTTAGGTTGTGCTGTTAATCATATTTCTAGAAGAAAGAGGGTGCTACAGCACCACTCATG
TCCAACAGAACATTATACTACCAGCTGGTGAACAGGCAGTGACTACCCCATGCAACTGAA
GGGTATCAAACTTTATTATAGATCTCTTTAAAACAGGCTGGAAGGAACAAACAAAAATGT
CATTGCAATGCAGTGACTGAGTCATTCATTTCAAATGCAGACACTGATCAACCCCCAACT
CTCCCAAACTATTTATATATAATATATCCCACCCTCCCCCAAAATTGCTCCAATTAAATG
ATCTCATTTCAGATCACCCCAAGTGTCTTAACATTAGCTGCTTCTAAACACCAAGACGCA
CATGTTTTCTGGCAAATTAGATGCAGTATTTTTTCAGTTTAGTTCCTCAATCTCTGGAAA
GGAGGAAGGAAAAACAAAATCAGGAAAATCGCTTCTTTAAGGTTGCCTTTTTACAGCAAG
TACAGATTCTGCAGATTTCCCCCCCAAAGCAAGTCTGAATCCCTCTTGTTCAGCTTGGCA
ATACGATGAGAGATTCTGGTGGTTAAGGAAACCAGCCAGACGAGATCAGTCTGAACAAAC
TGATTTCGAGGCTTTGTTTTCATTTCCCTTTGGGGCCAGTTTCGAGTGGTTTTCCAATGT
CTTTCCCACGCAGCTTAAGGCCAATGGCTCTTTCAATCTTGCCCATAACCTGGTTATTGG
GGATTGCTCTTCCCGATTCATAGTCAGCAATAACTTGTGGTTTTTCATTGATTTTTGTGG
CCAAGTCCTTCTGTGTCATGCCCTTGCTCTGTCGACCCTGCTGGATTACTTTGCCCACCT
CCAGGGGAACTCTGTCATGGTGCAGCTCTTCTGTTTCTCGGTCTAGCTTGGCTGTGTTCT
TTGTAATAAAGTGTTGTTTGTTTTGGCCTGCTGCCCACTTCTTGGAGGTCTCCACATCCT
CCCCTCGCCTCTGAGCTGCTAGGATCGCCCAGGCAGTCCCAGCAGCGCGGCGCAAGGGCG
CCGCTAAGGGCTCCGAGAGCCCGGGGCAGGTTTCAGCCCTCGGGCTGCCCCGGCAGCAGC
TCGGCCCGGGGGAGGGTGCGCGGCCCCGGTAGGCAGCGGGCAGCTCCGCGCCCCCGGCGG
AGGCCTGCGCCGCTGCCCCCCTCCTCCCCCCCCCCGGAAGGGCCCCTCCCACCGGCAGAG
GAACGGAGA
>comp1228_c0_seq1 len=1308 path=[1:0-857 859:858-1115 1117:1116-1150 1152:1151-1307]
TTTTTTTTGTCATTTAAAAATACTGCATTTTATTTAAATTTATTTACTTAGGAAAACCAA
GGGTAAATGAGCTGAGAGTGTCACCAGTAATGAACCCACACAGAGTATGAAACATAAGAA
CGTCACACCTATATTACACAAAACCCCATGAAGTGAAAGACTGGGCACTTCTCTGGGCAC
CAGGAAAACCCCTGAAGCAAAAGCTTTTGTAGGAACAGCTCTTGTATAGAAGCAGGATGC
AGCTGACATCCAGATTAACAGAATTTCTTTTCCAAAGCATCACCAATCTGAGAAATATGG
AGTATTTATTGATTGTACTGATATGTCACTGCTAGCAAACTTGCTTTCACAATATTCTTT
TTCAACCACATCTTTGATAACATTTTGTAACCAATTAAATCCGTGTTCCAGTATGTAGCG
GTAGCTAGTCAGAGGATAAGTCCTGCTGTATGCCGAATTCCCTGTACAGCAAAGGATCTG
CAGGTTGCTCATTTGAACCCACAGCATCCTGCTGATACGGCTCAGCTGGCTGAGCTAAAC
TCCATGGGAGCTATTTTGGTGGTCTCTCCAGTACTGCACAATACAAGAAACGTGGCCTAA
AATAACATCCATCTACAACATACTAGTAGATCATTTCAGATTCAGTACTATGTACAATTT
ATTCTTACTTAGTACACTAGGGAGATGTGGTATTTCTTCTGAGGCGTGTTACTCAACTGA
GGATTATTGACTCTTTCTGCCCACTGGGCTGCAAAGAGATGCTGAACTTTGGCAGTGCCA
TCAGGTTAGGAAACTTCAACAACCTGCCTTAATTCTTCAAACAAGGGTGTGAGCTCCTTC
TCTAAACTTACAATCAACCCGGTATTGGCATTGCTGCTAGCAATGAAACTTACTACCAAA
GGCAAGCGATTGAACTGGACCACCTGGTATGTATTGTAGTAACAGATGATACTTTTGTTT
TTCGAAAGTCCTAGTTTACTGCCCTGATCTGTTGCAAGGGCAAAGGTGGACAGAAAGCCA
GGTCTAAGTGCATGTTCTGGAGCATTATCATTGGCAACTTTGATAACAGGCACGCCATCT
CTGTCTGATACTACAATAGCATGAAGACCTTCAACACTCGGCAGTTTCTTGTAGAGAAAC
CTCTTCAGGTCGTCGGCCATGGCTCGGGGGCTTCCCGGCGCTGCTGCCACCTCCGCGGCC
CTGCGGGACAACGCGCAAGGGTCACCGGCGCCGCGGCGGCCCCAGGAAGAGCGGGCGGCC
CGGGGAAGGGGCTGGGGGAGGGGGGAGGCGGGGGGAGCGCGGCGCTCA
>comp1228_c1_seq1 len=7242 path=[1309:0-6647 7957:6648-7241]
CCTGCCTGCGCGGCCGCCGCCGACACTTCCCCTTTAAGCCGCTATCACGTGACGGCGCGG
CCGCCACAACCCCGGAAGCGCTTCCCCGCTGAGGCAGCGCCAGAGTCGTCCCGCGGGCAG
CTACCGAGCGGGCGCGGCCACGGCGCGACTACGGTGCGGCGGCGGGGCCAAACGCGGCGG
CGGGAGGAGCCGCGGGGCAGAGGAGGGAAGAGACAGCGCGGGCGGTTTTTCACACGGAAA
ATGATTTTATTTTGATGTCAGTCGCGTATTACACCCGGCATGTTACAAATCAGGCGAGTC
GGTTAAAACCTCCCTCGCGAGTCTCGGCGGCGCAATGAAGTCCGCTTCCCGCCGTGGGCC
CCTCTCGCTGCGCCCGCCTTCGCCAGGCTCCCGCTAATACTGCATTTTCCCGGGGGTCTC
CCGCACTGCGGGGCTCGCCCGAGAGGCTGAGCAGCCCCTTCCTCCGCGTCTTTCAGAGGG
GCTTCAGGCTCGGGCACAGGCTCGCAAAATACCGCCGGAGGCAGCAGCAGCTCCAGCAAG
GCGCTCGCTGGGAAGGCCCTGTGCTCGCGGAGAAACGCTGGGGGCTTGCAGGCTGGTGCT
CAGGAGAACGGCAGCGGTTTCATTTGGGGAAGGCACCCTGCCAGGGAAACACCTCGCTTA
CTGCAGAAATACACTATGGTTTTTTTTAAGAGAATCGACTCCAGAGCTGTCCAAGTTGGG
TGGGTAGTTTCCACTGCCAGTGGAAGCCCTGCCCCGTGCAAACTTACAATAGGACAATAT
AAAACAGTCCCAGGTTGGAGGTACCAGCTGGAAAGGAGCTGTGCCCCTATCCACACGTGC
GCGCACGGTATTCGTAACGGCCCCAAGACCAGCGAACCTTGGAATTCGAAAGAAACTATA
TACTGACCAGGGAAATGATACATGCAAAAAGCCTTTGAAAAAACACACTCTGCATATCCT
TAATATAAGGATTTTTTTTTTAAACCATGCTTAGAAGAAACCAGACACATTGGAATAAAT
TATATTATTGGAATATCACTAATAGTGACAATAAAACTGAGAAGGGAGTCTGAAATCTCA
AAGTTTCTCTGTAAGGATTACAAAATTCACCTAAGAGGTCACTGCAAGATTACCAGCTAC
TTTTCAGCAACCAGACCAGCACAAAAACTTAAAGGACTTTTTTTTTGCTCCAGCAGCTTT
TCCTCCCACGGCTGCTCAGTCGATTTACCTATTGCACCGTGTGGGCAGAAAAGGCATTTC
TGTGGCACTAGCAGGTTTAACCAGAGGAAGGGAAGGAAAGGAACCTTGTGCTTTTCCATT
ACCCCATGTGGCTGTAACCTGAATTGCGATCCCCAAAGCCCCTCGGGCTCTTCCGCTCCA
ATACACAAGCTTACACAAAAGCTTTTTAATTCAGTTTAGGACACAATTCCAGACAAGACG
CTGTGGTAGTTTCAATGACAGCAAAATAAAAATGTAAACGACTATTGTCCGCATTCAAAT
ACTTTGGGAAGTTTAACTATTTTCATAGGAAGCAGATGTTTCGTCTCTCATGGTCAACAC
AGAGCAAAACCAAGAGTTCGTTTTTTCCCCTAAGCTTCTGTTTTTCCACTCGGCACCACA
GCTCATCTTCTAGGGAGATTGGGGGAAATAGCACAGTTTTGGAGAATTCCCCCCCTGCAT
TTAAGGAACAAAAACTGAAATGTCCATTTCTGCTTAGCATAGTTACACCTAGTTTTACTT
TTCCAGTGATGCTCATGTCCTGTAAACATACCCATACTTTCGGATCTCGTCCCTCCAGCC
ATGCACCTGCAGGCTAATAATTTAACAAACTAAGGTGAGGAAACAAGGAAGATTCATGCA
CTAGATGTTCACTGTCTAAAAATGGTAACTGTGTGTCTATGTTAAAACTCCTGCTGTATC
AGGATCTAGGACCATAGTGGTAGATTTTGAACAGTGCTCGGCAGGTAACAGTGCTCCTTC
TCTCAAAGGGAGCTGCTACATATTGAGCACTGCTGAGATTTCATCTGGATGCCAATACTG
GAGCTTCAGAATAAAAAAAAAGATGCTCAACTGAAACTTGCTAATGTTTCTGAACATACA
GGTCTTGTGAGGTCTAAAAAAAACCCAGAATAACCAGACACAAGTCAATTTTGCAAGTCA
GAGGAAAAGCTCAGTAAAAAAAGGGCAGATCTCTTTGAATATTGAGAATCTATGCCTCTT
TCTAAATACAAGACATGGCAATTTAGTAGGGGACTTGGTCATACTAGAGTAACGCTTAAG
GAGATCCCCATAAAATTCTCATGTGAGCTTCTGGTAGGGTTTTGAAAATGTTACGTGCAA
AAACCTTGGCCCACTCATTTATTAAAATACTCCTTACCATACACTAAAAATGTTTAAAAA
GGCAACTGAGTTGTTAAAATTTGGCGGCATCATCCTAGTTGATTGATTCTACTTCTTTCC
CTGTCACACTGAGTACTGACTGAAAGCTATGCAGGAGCACCTATGAGACGACTCCTGCAT
TTTAAAGTTAGCAGGCATCTTGTCCCCAGTTCCAGTGACAGCCTCCGTATACACAGGGTC
TGTGCTTGCAAACCTCGCCCTGAAGGGAGAAATATATTCTGCACGAAGAATTGTAACATC
GTAACTAAACATTGTATCTTAATATGACTTCTAAAAATCCTGACAAATCTGACATTCAGG
CTTAATCCTTGCCAGATTGGGAAGTCTCAGTTATCCCAGAGAACAGATATATGGGGAGGA
GGGTTTATAATGGCATATTTCTTTCCCATATTTATTACATTTGTACTGTTCGCTCTGAAA
AATAGCTAGATCACACTTCAAATATGGCACTGCTGATAATGTTTTACATTTGTTACGTGG
TACCTTTTGTCCCGGCTGTGGTTTACAGAGGAGCATGGGGAAAACAACGCCCAGAGGTGA
GTGATGCTTGCAAGGTTACAGCAAATTCAGAGTAACGTGGCAATACAGCGCCAGGGCTCC
CGACTGCCAGTCATCATTAATCATCATGACCAAGCTTCCTCTGGCCAAACTGACTGCAGT
CTATTGACCAGATCCAGACAACTGGGCAGCTAGTACTTCTTTTAAATTACAGTTTCAGGA
ATTTGTATATTGACTGGATTTCCTCTACCAAAGCGTTTGGTTTTACCATCACATTTTGCT
TTCTTCTGCTCTGTTTGCAAGATCTTTTGAAGAAAGGTCATCTGAAAAGATTAAAGTACT
CCACCCTCTTCAGTTAGCATCCTCCTCATAAAAAAATTCACTCTGAACTTTCCAGCAGAT
TCCTTCAGCAAAACCTGGGAAGATGATGACATTTCTGAAGAAAAAAACTTCAGACTCAAG
AGAAAAATAACAACCAGATGAGAGAAGCACCCACTTGAAACATTTACAGAATGCTTGCAG
GCCATATTTAAAGCAGGTTAATATTTATGCTACAGGATATAAGAACATCCTTCTGCAATC
CGCATGCTACTGCATATTTCAAACTCTGCAACGATTCAATCTGTTAAACACAAAGTAGCA
TTTTCCCACCAGTCTAAACATATCAACTGTTTCTTCTTTTAAAAGAGTTATTACAATAGA
TAATCCAAAGGAATGTAACAGCCCATGTCTCACTCCTAACCTACTGGGACGTCTGTGTGG
CCACACAGCACAGACATTGCATTATTCCAGTTTGCTGAGATACTGATAGCCATCTAACCA
GTGTAATGCTGCTCAGCAGCAGCCCATTTACCACCTCCTCAGATGAAGCAGAAGTAACTG
CAAGGCAGACATAACCCATCAGATTATTATAAGCAGCTTTGCTAAGACCATCTCTTAACT
CTCGCTTCACTGTTCCAGTATTTGACAAATGTGTTATACATCCATTTTCCTCTGTTAACT
AAAAGATCACCTTCAAGCTCAGACTCATTTGTGAATCAAAAGGCCTGAGTACTTAAAGCC
TTTGAAACATTTTTTTTCTATTAAGAACACACAGGAGTATCAATACGTACTCTGATAGTT
TTCATTATTATATTTACAATACATTCCAGACAGTTGCAAAATTTGGGGAATCACATTTTC
TCCATAAATTTATATTGTAAACTTTGAACATTTGAGCGTCTTTCATCACTTCCTCCCACT
CACCCTATAATCTTAGCAAGGACATCCAGTACGGCAACCCCTTCTTTCTTTCAGCAGCTT
TTAGCTCTGCTTTGTACCTCAGCCTTTCACATCTACTTTGGATGCTGCTTTAGCTGCTCT
GTTAAAACTCTGCAGCAAGTCTGTCCCGTGTTACAACTTATTCAATACAGGGCATTTCCT
GTGAGACAGTTTAGAAAAGGTACATATGCAAACTGACTTCTGGGTCACTCAGAGCAGTAG
CATTTAATGTATTTCTAGAGTCAAATCCTCTTCTCAAACTACAAGTCTAGACCAGAAGGA
ATTAAAAGGAATTTAGTCAAGTATTTAAATTTCCAATTTAGGAGCAGAATTTGGCTCCAC
GTGAACTGAGAGCATTGTTTAAGACAACAGTTTTCTCTGACAAAAAATACTGCCCTTATT
ACGAGCCATCTGGCATTCTCAGATACAAGAAAACATTCTGCTACATAGCACTGTTAAAAA
GTAGAAACAACAGCTACTGAACCTAAAAAAGTTTTCAGCTCACTTTCTCTATAAACTTTT
AGTACATTGTACCTAGCTGCTTCAAAACACCTCTTCATTTGCATTAGCAGGTGTGGCTAC
ATATAGTCTCCATGTACAGGCCACTGAGTGACATGACACTGTACACTAGAGCCGAACAGC
ATGCTTACTCCTTTCCAGGAAGTCAATCCAGCAACATTCTGGTCCAAAGAAACACATACT
CTACCTACTCGTTCCTTTAGTTCCTCTCCTGGGACCAGTAATATGGCTCTGACCACAGAA
GCATGCTGCAAACTAGCAAAGCATTTAAATAGTTGGCAAAAGTGTTGAAAGGCACATAGC
TTGTCCTCAGCAATGTTTCCCTGCTCCGCTTGTGGTGCCCATTGAGGAATCAGTGTTAGG
ACCCAGCTTGAAATAAAAAACAGTAAGAAAATTAAGTAAATCTCCCAGGAAAAAATATAT
TAAATTGCTTTTTTTTTTTTTTAAACTCTAGATTTGCTATTGTGTGTTTTCCCCTACCTT
TTCAGTGAAAATTAAGGAAGCTGTGGATGCCCGTTATGGTCTTATTACTGTAAACTCTTG
CAGGTACTAAAAGCAATGCTTATAATGGTCTGTACAGCATTTGCAAATATTTACTTTGAA
AAGAGATTACTGTAGTTCTTAGTTTTCTTAGCATTGCTTAGAAACGCTAAAAAACTACAA
CAGCTAACTGCTACTCTACACCAGATCAATATACCCCAACATATATTTAGGAATATACGT
CATTATATTTAAAAATACCAAGTTCCTCTAAGCTGGTAAACCTAGAAGATTTTACATAGA
GTTAGAGATAAAATATTAAAAATTCTGTTTCAACTCCACACACTTGACATCTGAATAGGA
GTGATGTAATCATACTATTTATTCCATCAGTGAGACAAAATGTTGTATGGAACTAAATTT
CTGAGATTTTAAATAGAAAGTCATTTAACTCGTATATACACAAAGTGTTCTTTCCACAGA
TATTTACATGGCAAATATGTTAGAGGAGAACGACTATGACTAAATCTCTACAAGTATAAC
ATCCTTTCTGAGCTATTCTCTCTGCTGAAGGAATTCACAGAAGCTTTGAAGTAAAATATC
TAAACAAGTAAGGTACCTATATTTCACAGTAGGTAAAGAAGCCATTAAATTATAATTCAG
CACAAGGTTTCTGGAAACAGCTACACAGTAGAGTTTTACATCCACCCCTCTTTTCCAGCA
TTCATGATGAAACTAAATCTCTTCTTAATTTGCAAGAGAGATAACAGCATACGTAAGGAT
GCACATGTATAATTCTAGTTCATCCTCCTCGATAGAGGCTGGTCAGTCGTTCTAGTTCTT
TGCAGTTGTCCATAGACATGGAGTCTGCTTTCTTTCGGAGGCGGTCATCTCGATACACTT
TTGCTGCATAAAGTAAGTCTGTTTTTTGTTGCCTCTCCTTCCAACAGTTATTACGAATGT
TGGACACATAATCCTCTTCCACACTCTTTTCCACTTTCTGTAATGACACGCCTTTATATT
CACTTCTAAAGTCCTTGTTGACATAGTAAACAACACCCAAGTTTTCTGTCTGCATTTTAA
TGGTCTGCCCTGTACTTTGTCTCGGGTATAAGGCGTAAGGAGGGTTAGATACCATCAACT
GGCTCAATAAGGAAACAAGGATCAACACAATAATAGGCATCAGCTGAATGAACATAGAGA
AGCCTCCATCACCCCTTTCTTCTTCCCTTTCATGTCCACTCTGACGGTGCTGATTAGGAT
GACTGTAGCCAGCGCGACCATTAGAAAATGAATGTACACTACCTGTTGGAAATGCCCCTC
CAAAAAACATGTTGAATAGATCTTCTGGAGTAATATCTGCCTCACAACCTCTATGGAAGT
TGAATCTACCGTTGCTAGGGTGACTGCATGCTTGCTCTTCACTGCCTGTAAGGTCATACT
GTTTTCGTTTTTCTGGATTACTCAGCACAGCATACGCATTTCCAATTTTTTTAAAAGCTT
CTGTTGCTCCAGGTGCATGGTTTTTGTCTGGGTGGAATTTCAAAGCAAGTTTTCGATAAG
CCTTCTTTAGGTCTTCTTCACCAGCATCCTTTGACACTCCAAGGACTTCGTAATAATTTT
TACATTTCTTTATACTGAATACTCCTTCCATTTGGTCTTTGGTGTAGCCTTTTCCACTTT
CACCTGCAGCAGATGCATTGCTCTCCTTCGTGCTATTGGGCTTACTTTGATCATTGCTAC
TGGCTGGTTTTCGGCAGTAAGCGCCTCCCCCAGCAGTACTTCCATTCTTCATAATAGCTT
CCAACAAAACTCGGGCCGTCTCGGTCGGGTAGAGCTTCTGGGCCTTGCCGAGGAAGCGGA
GGGCGCGGTCGCGGTTGCCGGCCTCCAGCGCCTCCCGCGCGATGCCGATGCACTTCTCCG
CCTCGTCCCGGTTCCCCTCCATGGGCTTTTCCTTCCGCCGCCTCCGCCCGCCGCAGCGCA
GAGAGAAGGGGCCCGAAGCCAGAGCGGAGCCGGGCAGGGCAGAGCGGGCGAGAGGAGAGG
AGGGCGGGCTCGGGCTCTCCGTCACTCCGCGAGGCTCATCCC
>comp1113_c0_seq1 len=2784 path=[1:0-427 429:428-508 510:509-2783]
AGCAGCAGCAGCAGCAGCAGCAGCCTCCTGCGAGCGGCGGCGGCGGCGCCCCTTCCGCGC
GGACCATGTTCGCCAAAGGCAAAGGCTCGGCCGTGCCCTCGGACGGGCAGGCGCGGGAGA
AGCTGGCGCTGTACGTCTACGAGTACCTGCTGCACGTCGGCGCCCAGAAGTCGGCGCAGA
CCTTCCTGTCAGAGATCCGGTGGGAGAAGAACATCACGCTGGGCGAGCCCCCCGGCTTCC
TGCACTCCTGGTGGTGCGTATTTTGGGACCTTTACTGTGCAGCTCCTGAAAGGCGAGATA
CTTGTGAACATTCAAGTGAAGCAAAAGCCTTTCATGACTATAGCGCAGCTGCCGCCCCGA
GTCCCGTGCTTGGAAACATTCCCCCGAACGACGGGATGCCTGGGGGCCCCATCCCGCCGG
GTTTCTTCCAGGGACCGCCTGGTTCACAGCCCTCGCCACACGCACAGCCTCCACCTCACA
ATCCTAACAGCATGATGGGACCCCACAGTCAGCCTTTCATGTCGCCGCGCTACGCAGGAG
GTCCCCGGCCCCCCATCAGAATGGGAAACCAGCCTCCGGGGGCCGTTCCTGGTACACAGC
CATTGCTGCCCAATTCAATGGATCCCACGCGACAGCAAGGGCACCCTAATATGGGCGGAC
CCATGCAAAGGATGAATCCTCCACGAGGGATGGGCCCCATGGGTCCTGGTCCACAGAACT
ATGGCAGCGGAATGAGACCTCCACCCAACTCTTTAGGCCCCGGCATGCCTGGAATTAACA
TGGGTCCGGGAGCTGGCAGACCATGGCCGAACCCCAGCAGTGCTAACTCAATCCCATACT
CTTCTTCATCGCCTGGTACATATGTGGGTCCCCCTGGCGGCGGCGGCCCCCCGGGAACAC
CCATCATGCCCAGTCCCGCAGATTCAACAAATTCAAGTGACAACATCTACACAATGATTA
ATCCAGTACCGCCTGCAGGCAGTCGATCGAATTTCCCGATGGGACCCGGCTCTGACGGCC
CGATGGGCGGCATGGGTGGAATGGAGCCTCATCACATGAACGGATCGTTAGGGTCAGGAG
ACATAGATGGACTTCCAAAAAATTCTCCAAACAACATAAGTGGCATTAGCAATCCCCCGG
GCACTCCAAGAGACGACGGGGAGCTGGGAGGCAACTTTCTCCATTCCTTCCAAAACGACA
ATTATTCCCCCAGCATGACGATGAGTGTGTGATTTCCCTCCCCCTCCTCCTCTCCAGGAT
AAAGAGAGTCAGCTGCCGTTTGGAGGATCTCAAAGAATTATGCAAGAAGAAGCTAGGTGT
ATTGGCAGGGAGACGTGTGGCGGGGGCCAAAACCCCAGGTTTAGTTTCATGCAATAAAAA
GGCTGAACTTTTTATTCCATAAAACATGAAGGACAAAACTTAAAATATTTCAAGACATGA
CAAGATCCTTCTTTGTGCAGAAGGGTTTATATATGTACATGACACTTCTTTTTGGAAACA
AATGGAAGCCTCTAGCACCCAACTCCAATCTCTTTGCTTTGTTCTTTTAAATAAAAACAA
AAACAGAACCCTGTTGTATGTTTGTGCCGTGCGACACCAGGAAGCTAGTCTAGATATGAA
ATCTCATGTTGTCTCTGTTGTAGTCATTTTTTAAATAAACTGGACAGTTTACAATGGTGG
TTTTCGTTCAGAAGGCCTGTTTTTTTTTTTTCTGGTTTTGTTTTTTTCTTCTATTTTTCT
GTTCGTTTGCAGCACAACGCTTCCTCCTCCAGTAACAAGATCTGCTTGTGGAAGAGACTC
CACCACCTCGTTACAAACTTGTTAATGCAGGTGACCCCTTATAGGATCACATCCTCGAAT
TAATTGTGATCTTACTATCTGTGACTGTGGCATGCACTGTGTTAGTCTTTCCCCCCCTCT
CAGAATACAAGAAGAATTCTCTGTCCCTCCCTTCCTGAGAGTCCTTGAGCTGGTTCACTG
CAAAAACAGATTTTTTTAAACCCACCGAAAGAAAGGAGAAAGAAAGGGTTAATCTGACCT
GGGACTCTGAAACCGTGATCTCCAGCTACCTTTGGTTCGTTTGGTTTTTCTTTTGTTGTT
TTGTTTTGGTTTAAGATGTGCTCTTGTCAGGGTTTCACTTCTCTATGGTTTGGAACTGGA
TGGAGATATTTTTTAAGTAATTATTGTTGTTAAAAATGTATCCTTGCTATTCTGTAGGCT
CGCTCCGTAATACAAAATAAAACGAATCAAAAGTTAAAAATGCCCTTCCTTCTCGCGGGA
GAGGGGACTGCAGAGAAGCAGCAGGCAAGCCGGGCAAAGCGACACTCGCCGGAGTTTTGG
GATCTCTGTACATTACACTACCCTGTAGTTGGTCTTTGTTTTTCTAAATCTCCATTTCTG
CTCCATGTATATCATATTATGTAAAATATTATCTCCCTGGATTGACCCTTGTGCGGATTA
TTGAAAGCATTGTATCTTGTTTCAGTGTTTTTTCTTACCTTGTAGTCTGGTTCTAAAATA
AGAGAGGGGAAAAAAGTAATTATTATACATTGTAGTTTGTGTACGATATTTGTTGATAAT
GTTTTATTAAAGGGATGTCTTTTTTCCGCACCCCTTCATTGAAATGTTTTTGGGAACATT
TGGCTTGTTTTTATTATTCTGACTGCAAGACATGAGATGACAAACTTTTTTTAGTGTGTA
ATATGAATTTTTTTAAATGTTTGCCTTCTTTTTCCTAGGCATTTTAATTGTGCTTTACCT
GTAGAAAGTCGCGGGGTAGGGTGG
>comp1537_c0_seq1 len=1995 path=[1:0-1994]
TTTTTTTTTTGAGTTTTAATAAACTTATGTTTTAATACAGAAGGCTCATCTTCTCTGTGT
TTTACCAGATTTTCTCTTTCCAGCCAGCAGATGTTTTGGCTTAGAATCAAATACATGTCT
GTCGGATTCTCCTTTCCTGCCCAGGCGATTCATTTTCTTCTGAGCATTCTTTGCCATAGT
CTTAACTTTCTTCACCATCTTAGCATCACGAAGACCAGAGACATCACGTGGTGGGCGAGA
GGAGCTGCGACTACGTGCCACAGATTTAGGGGCTTCAGACTCATCACGTTTACGTTTCCT
TGTAACACTACGGGACCTTCTTGCATAATGTGCATCATCTTTATTAGTCATGTCAAGTCC
AAGATCAGTCATTTCTTTCTCTAGCACCTTCCGCTGGACCTTCTTAGCCGTTCTAGGCAT
CCTCGGACCCCGTGTATCTTTCTCCTTTGACTGCAGGATTTTCAGTTTCTTTTTTTCTCG
GATCTGTTGTGCCAGATGTCGGATTTCCATCATTTCTTCATCTTCACTCTCAGGTTCACT
GTCATATTCTCCAGCAGCTTCTCTCAGTTCTTCCTCTTTTTCTAATTCTTCCAGTTTTTT
CATGATATCCGGATCAATATAGTCAAGTATATTATGACCTTCCCATATCTCTGGTATCTT
ATCGTATTTTTCAGATGAATTCATCAAGTCCCAGTATTTCTGAAGATCCAAAACATAATC
ATCTCCCATTTCAAGTTCAAGATCTCTTTCCAGTTTCTTCCTGGGTGCATCTACTTCCAT
TCGTTTCTTACGTGCTATTGCTCCCTCAGGTATAAAAGGCAGCCGTTCCTTGTTATCTCT
TTTAGTTGGTATGGCCAAGTGTAATCTATTCAACACTTCATTCACTTTATTTCCTTTCAT
TTTAGTATCAACACGATGGGCCAACAGTCTGTCACAGGCTTCTGTCTTAACTTGGATTAC
ACCTTCTTCTGTTAAAGTACTTGTCTCTATTACAGAAAATCCTTCTGCTTGAAAAGTTTC
AAATATTTTCTGACTCTCTTCAGGAAGTTCCGCAATCCTCTTCACATCACACTTGTTTGC
AACAATTATAAGCGGCTTGTTAGCAAATAATGGTTTAATATTTCTGAAGAGTTCTACTTG
CTCCTCCAGGCTATGCCCACACTGTTCAGACACATCCACTACATAAAGCACAGCAGCACG
AAGATGTGCAAGTGCAGTTATAGCCTGCATCTCGATGGTGTTCCTCTCTTCCAAAGGATG
GTCCAAAATACCAGGAGTATCTACCACCTGCCAACGCAGATATTTATAATCCATGTGTCC
CACAAAAAGAGATTTTGTGGTAAAGGCATAAGGCTGCACTTCTACATCTGCTCTTGTAAC
CTTATTTATAAAGCTAGATTTTCCAACATTTGGGTAGCCACACAACAGAAGAGTTCGTGT
ATTGGGATCGATGGTTGGCAAACGAGACAAATGTTGTCGCACTTGCTCCAAATATTCCAA
GCTTTGTTTCTGTCTTTTGATAATTGTGCACATTCGTCCCAGCGCAGCACGTTTCAGCTG
TTTGCAGCGGTAAAGAGAATCACCATATTTCATCAGCCTCACATAGTCTTTAGCAACATT
GTCAATCAGATTCTTGGCAATATTAATCTGTCCTAAAGCCAGCTTGTAGTGATCTTTGTC
ATAGAGAACATTCATCAAATCTGCATAAAAAGGATGAATATCATCTAATTTTGGGAAATC
TGTTAAGATCTGAGTGAGTCTATCATGGTAATTCTGTTGAGTATATTTGACTTTTCGCAT
GTAAAATTGTCGAATCCGATGGATTTGATAATGTTTATGAATGACGGTTGGAGTCTTTCG
TTGAGTCTTTGACAATGTCAAATCTATGAAGTCCTTGGCAGAGGGCACCACCGTGATCTT
CTTAAAGTTGTAGAGCGCCATGCCGCTGCCTGCGCCGCCGCGCCGCGCCGCCGGAAGGGG
CGAGGCCGCCGCCCG
>comp525_c0_seq1 len=5233 path=[5257:0-5232]
TTTTTTTTTTTTTTTTTCAGGTTTACTATAAAATAATTTATTAGGCAGTAATACACAGCT
TTAGCACCAAGCTTATATACATGCACATAAAAACTACTGACTACCCTACTCAGGGACTCT
AGCTCTTTTGCCCTTGGCCTTGCGGACCTCTTCAATCAGATCTTTTAAGTACTGAATTTC
TTTACTTAGGGAATCTGCTTTCTCCTTCAGGGCCTGATTCTTCTGCTCCAACTCTCTGCA
CTCCCCAGACAGCGCTTCCTGTTCTGCCCTCTTCTTCTGCCGGTAACGCGTGGCAGCTGT
CTTATTTTGCTCCATCTTTTTCAACTTCTTATCTATTTTCTTTTCTCCTTTCACCTTTGC
TGACACTACCTCCTCTGCAGAATGATCATACGGTTTGGACCGCACAGAGCCAGAACTGGC
ATCTGTAGGGAACTGATTGTCATTGGGGGATCCAACTGAAGTGTTAGGACTATGCTGGGG
TGTTCCCAGGTAAGAGTCTGGGCTCATACATATTCCACTATCATCAGAATGGTTCTCCTC
CTCTTTCTCAGACTTGGTGATCACTACCACAAAGGTGGGGCCTTCTTGTTTTCTTTCTCC
TTCCAGAACATCCACCTCACTACCTAGTTCTAAACTAAATGAATGGTCTGGAGTGGAAGT
CAGAGACCCTGGGGAGAAGGGAAAAGACCAAAGGGAAGTCAGTGGGGCCATTTGATCTGC
TCCAATTGGAGATTCAGGGAGATTGGTGATTAGGTCAGGTATCAATGGAGGTTCTTTGTT
GTGAAATTCCTGGGTGGTAGGGTTAAATAGGAGATCACACGTGTCTTCCAACGTGGCCAT
CAGTTCGTCTGGTGAGACGGTGGCTTCCAGATCTTCCATACCTAACAGGGCATCAAAATC
AAATTCCTTCAGATCCATCTTCTCCACCATCCACTCCATGCCAGAGAAGGCATCCTCCTG
GCTGCTATTTATGGTGTTGCCTAAACCGTCCACAGCAAGCCAATTGGAGGAGACTGCCTT
AGCCTTGTCGCTGGAGAACCCATGCGAACCGAGGGGCTCGGCCACCTCCAGGTAGTCATC
TAGGAGTCCCAGACTTTCCTCAGCCACCGAACACGGCTGGCTGAAGGGGGATAATGAATC
CCCCAACAGCATCTCGTTGTTCAAGAGGCTCATCTTGGTCAATTTTTAGTGCTTTGATGT
CGAAGGATGTAGACAAGTAGAGGGTGTTTATGTTGATTACAGCAATGCTGCTGTGCGTTG
CCTTGAAAAACGCCATGGTTGCAGGTGCCGGGGATATGCCGAGGCCGCCGCCGCTGCTGC
TGCGCCTGCTGCACTGGCCGATGCCGCCACTGGCCCTGCCGCCCTTAAAGAGCCATGGCG
GCCAGGGGAGGGGAGGCTGCTCCGGTCCGCGCCGCGCGGGGAGGTGCTGCGGAGGCGACC
ACTATCACTACCCCTTAGCTCAGCTATAGACAGACAATGAAGTGGCACTGCCCGCGCCCC
GCCTTTATATATCACCACCGCCGACCAAAACAAGATCCGGTAGTGAGGTGTCCTTCCGCC
AACCGTCATCTGCCTCTCATCAGCACCCGGCAGCGTGCAACCTGTCTTTCTTGGCTTCTC
TCCTTCCGACCAGCTACGCTTTAATCGCAGGAGCCACCAGCAGGAACTACCACCCCAGCC
CTCTCGGCCACAGAGCAGCCGGCGGAGGGACTATATGATGCGCGTTAATCGCCTTCCGTC
TCTGCGCTAAGCGCGGTCGCGTCACGTGACGGAGCAGTTGAGGACGCTCCCACTCCCCGA
GGGGAGTGGGGGGGGGCGCTCTTAACGGCCAACAAAGGGCTCTGGGACAGGAGACGTCAC
GCGGATCGCCACGTGGGAACCAGGGCGCTGATTGGCTGGAAGCGAGTTATTCACGTGCAC
GAAGCAAGCACAGATTTTGGAATGACTCATTAAAATGGAGGAGGTGGAGAAAAGTGCCCT
CCAACGCCAGAAAACACCACAATAGCAATTCAGTGATCTAAGAGGACTGTTCTGATAAAT
GCTCCAAGTAGTAGGCAGATCTTGCTTCAATGCAAAATTTAGGGGATGCAGCAGCTTTCA
AAGAAGCCAAGTGGGTGATTGGCTGGGTGGATGGGTGGACAGCATCCTGATGCCCTGACT
GGCTAAGGGGAAGCTCCCACATCCCCTGCCTTGCCTGCCTGCCCCTCCTTTAAGTGAGAA
GAAAAGCATGATTGTAAAACTGCAATCATAGCTAAATAAATGGAAACACTATGCACACCC
TATCCTTCATCTTGAAAAGATAATTATAGATTCCTGTGAAAGGACTCTGGGTATGTGTGA
GCAAGAATCACGCAAGCAAAAATGAAATAGGCAAGGAGGAACTTAACCCAGATCTGCCTG
TTTCCTAGCTGCCTGGTTTCCATTTTGTGTATATATGTATGTGGAAACTTGTCTGCATTA
TGAGCTCCAGACAGAAACTTTTTAACTGTCCCCTACCCAGAAAGTGAAATCAACTAACCA
AAAGCCAGCCACTTAGTGAAGTGTTTTCCCTGTCTCCGAAAGGACTACAGAATTACTCGT
TACATAATTTCATAAAATACATCTCTAATTCCTTTATAAATCATCTCTTTCCACTTGCCC
ATGTTATGCTAAAGGTTTCTTCTTCATGGCTAAAGTTTTTTGATTGAGGTAGAAGATACT
TCTTTACACTCAAGTAAAAAAATCTTTGGGAATTTTTATAAATAGAAAATTACAAGTATC
TTCTAAGCAGAGAACTACTAGCTACCCCCTATTAACTCAAAAGTGTCTAAAAAGTGTCCC
TTTCCACTACTGCAAAATCTGTTTGTGGCTCAAACATTGCATGGACATGTCTGATAGCTC
TGAAGAAAATTAAATCTATGAGAATAAAAAAAAAAAGCTTCTGAATTAAGATTAATTTAT
GTGTATGGTCAGTAATCTCCTGCTGACATGTTATCAGCTTTAGTACAGTTGATTTTATTT
TCCTATATTGGGCACCATTTCTCAGCAAAGAAAGCTCCTGTGATAAGTAAGCCCTGTCCA
TATCCAGAAGTGAGGGGCCAGCCGCAGGCAAAAGGAGTTGCTTGTGCAGAGCTCACTGCA
GGATAAAGGCCAAAGTGACCTTGCTAGGAAGTGATGAACTGCCGAGATAAACACAGCACT
GCAGAAAGCCATCTCTGGCCAAACAGCAGCACCAGGAGGTGAAAAACTAATACTCCTCTC
CTTTCACCCTCCTGCTTTGTCAGGATGGAAGGTCAACATATAGGCCTTGTTTTTGTTAAA
GGTAGCATTAAGAAGCAAAAGAAGTTTCCTTCTTCTACCAGCAAATATGCAGGAGGTAAA
CGTGCAGAGTGCTATGTTATTAAGCACAGAAAAAGAGAGGATGTAAATGTTTCCATAGTA
ACATCTCCCTGCACTGTCTAGACTGTCTGCATGCAAAGCCCCAGGCGCCTGTCAGTGGGG
GGCTGCCAGGGCCCCTATGAACCAGGGCAGTGAGAAGGGGTATGTGTTACTGGGGCCCAG
AAGGCAACCGGCAAAAGTAATGTAGCCCCAAGATCTTTGCTTTTTCCTGGAGTTCCGGGA
CAGCTGCACTTCAGTGAACACAGCATTTCCTGAAACCAACAGGAATTTTTCCAGGAGACA
GAGTGCTAAGGGAAAATACAGAGGAGGAATGAGGCAAAACACCTAGAAATTGGGAGCAAT
TTCCCTGGAGAGTTACTGACAGACTCTACGGCTGAGGCTAATTCTCAGCGCTTGGTTGCC
TCTCTCCTCATGTGGCACAAACAGATATCTGAAGGATCTTTTCTGCCAGATCCTCATTGT
AAGCTCTTTAGGGATTGCTTTATAGACATTCCATTTTGAAACTAGATTGAAAAGCAAATA
TATATGATTAAAGATCAAGCTGAGGGTATTAGCATCCATCTTTTATTACATACAAATAGA
AAATAAGTTAGCCATATGCTGTGCCTCATTTGTTTTGGACTCATACACCAAATGGAACCT
TTAATAAATCATTCATTGCTTACTCACCCCCTCACTTTCTTATGTTTCCATCCTGTTATG
TAAATATCGCTGACATTCAAAATTAAAGTAATAAAAAAAAGGATTAAATCTGCAATTTAC
ATTTGCAATTTACAGTTCAATTATTTTAGATGGATATGGAAACAGTCCTGGTTGTCCACC
TACATTTTTCTTACTGAACAAACGTGGGCATGCCAAGCACATACTGATAGCCTGTAAACT
ATGGCTCTCCAGAGACTTAGTTACTCAGAATCAGCCAATCTGTGGCTGACTGCCACAAGT
AAAAACATTGTGCAGATCTCATAAGAGGGAGGCGAATTTTAACTTGTAACTTGCCCAAGC
ATGAATTTCCTGAACAAAGCTACAACTGGCTGAAAATGATGTTTAGCAAAAAATATGTTT
GTGAAGGGGGGAGGGAGAGGAGCTGACTGGTTTTTGTTTTGAGCGTTAGTGGATATTTTT
CTCATTTCTGGTTTTCTTATCTTCCTGGCTTGTTTTTCTTTGGTGGAAGGAGTTGGGGGT
CAAGAATAACCCCTAAGTGTGTATTAGCAAATGTGGGAGCAGTTCTTCAGTAACTTGTTC
TTCAGGGGGATGTAGTTAATATGTACTCCACTGTAGATGTATGTTTATTCAGCACATATC
AAAGTAAACATACCTTCACATGAGCAGTGTCTGCTGGAATCACATGTGTGCGTGTGCCTT
CTGTCTTCCTGTGAAAAAGTATTAAGGCAAGAGTGGCAATGCAGATTCCTTTTTTTTTCT
AACAGTGCAAAGTTTGTAATAGCTGAGGCCTGAAAAGCAAGTGGGGATGGTGGATTATGA
GACTGCAGCATCTCAAATAGCCCCGGACATCAGTGGACGAGTGAACTGCCCCTCACTATT
TAAGTAGGTTTGGCTTTCAGTGTCTCAATGCTCCTTAGATTTGTCAGAATGAGAACTCTC
TGCTGTATCAGTTCAACAAACATTAGCTTTGCCTGAAGCACATGGAAAAAGTTATTTGAG
CTTGAGTGGAGGAGCCTCTCTGTTCGATAGAGAGATGTGTGCTCCATCTGGGGATTTGTT
TTAACTTCACATAACCTCACAGTGTCTTGATAAGGCCAGAAAAAAAGACTGTAAATGGGT
AGATCCTATTAATGAAATAAAACAGGATCCCGGGGATACCTTGTGTGTGCAGTCTCCTCT
TTCCTGGTGTTGG
>comp1107_c0_seq1 len=6685 path=[6663:0-6684]
GAGAGGACTAGCTGCTATCTTCCTTAGGTTTTGTCATAAAGCATCTACCTCCAGTTTCAG
TGTTATTGATGAATCTGGTTTCACCCTTCTTCACCATGCTTCCATGTACAACCGTGTTCC
AATTATATATCAGCTGATTAAATCCCATGTGGATATCAATCAGAGATGCATTGTTCACAT
TAACCTTGGAAAACACTCATAGAAGAGTAAGACAGAAAAAGCAATTCTAGGTCCTGCTGC
CTTACACTTAGCAGCTCAGTGTGGATCCATTGAAGCACTTAACTGTCTCCTTGCCATGAA
GGCAAATTATAAAGTGTCTGATCATCGAGGATGGCTGGCTGTCCATTATGCTGCATTCTA
TGATAACATTGCTTGTATCACAGTTCTCTGCAGAAAAGACCCTAATCTACTAGACCGTGA
AACAACAGCTGAGTATCGAGTTACTCCACTACTGCTCGCTGCCATATCTGGAACGTTAGA
CACACTTCAGTATTTGTTTTCTCTTGGTGCCAACTGCAAAAAAACTAACAGTGAAGGAAA
CAATGTAATTCATTTAGCAGTGCTTTACTTTCACACAGAAATTCTTAAGCATCTGTTAGA
GATAAATCATCCAGATCTTCCAGTACTATGGAGTACTATCGTAGGAATGTTAAACTGTGA
AGATACTACAAGGAGAGAAATGGCTATTAGGTCCTTGGAAGTACTTTGTTTAGCAAAAGA
TTACTACTGGAAGTGCATTTTGGATGCAGGGTGGAATCCCATCTTTGGTAAATCTTTTGG
AAAGTAAAATGGATGATTTGTTGGTAAATGTAATAAATTGTATCCGAGTGTTATGTGTTC
AGAACAAAAGTAATCAAGAGGAAGTGAAGGAACATGAGAGTATTCCATTACTTATTCAGT
TTCTAACTTCATATTCAGGCGTACTACAGGCTGTATCTTCTGCAGCTATTGCAGAACTTG
CTCGAGGGAATAAAAAAATGCAGGATGCCATTGCAAATGCAGAGGCAATTGATCCTCTAG
TTGAACTCCTAAAAAGAAGGAATGTCAATGTACAAATAGAAGGTGCTATGGCTATAGAGG
CACTGTGTGAAAACAACACTCATGTGCAGAAGGCATTCCTGGAGAAATCGGTAACAAAGG
ATCTGTTGAAGCTCTTAAAGGCATTTCACTTGAAAGTTAAGGAACAGGGTGCAACAGCTT
TGTGGGCGTTGGCAGGAAAAAAACTGAAGCAGCAAAAGTTTGTGGCAGAGCAGATTGGAT
GTAACTTAATTACTGATATGCTTTTATCACCATCTGATAAAATGCAGCACGTTGGAGGAG
AAGCAGTTGTTGCTCTTTGCAAAGAGAGCAGACATCATCAAAATCAAATATGTGAAGGGA
ATGGAATCAGCCCTTTAGCTTGGTTGTTGAGAAATGTAAAAATAGCAGAGGGGACACTCC
TGAATGTCATCAGAGCCCTGGGGACCATATGCATTGGTGTGGCTCATACAAACAATCCTG
TCAGCCAGAAAAGCATATTGAAGGAACAGGCCTTACCAATCCTAGTGCATATGCTGAAAC
ATCACAGTTCACTTCAGATAAAGGTTTGTATGGCCTCTGCCACTGCACTGGGATACTTAA
CATTTAACCAGACTGCGTACCGCCATCTATTAGTAAAGTGCAGGAATAAACCAAAGCAGT
TTAGCTGTCTAATGAATAACCTCGTCAGAGATGCACAAATAAACCAGAATTTTGTAAATG
AGTTCCAGTGAGAAAGACGAGTGGGACTGCCTTCTCTAAGTTTGATGATAAACGGAGGAC
CACCTGCAGTTCCAACTTACTCTAGAGAGAGGTTGTGGAGTTGTAGAGGAAGACATCCCC
GGACTAAATGTCAACCCAAGGATTCACTACTTTTAATATCTACCCCTGCTCACTTAAGGG
GAAAACTCAGGAGAGCAAATATGTTCCATAGACAAACTTCTAGAATATATTCATTTACAT
ATGCAGTTTCGTCAGACATCACAAAAGTTTAAAGACCAAGAATTGTTAATGTCAGTAAGA
TTTAAGCACTGCACCAGGAGAAAAGTTTAAGTCCTGTGGATGGAGTTGAAAAGCACTTAA
TGTAATTATGCAATGTTCTGTTACTTTGTATTTACAAAGTTTCTTATGTCAGTTATTTCA
CAAACATGTTTTGTGAAATCTCAGTTCTTGAGACTGTGTTAGATGAAGGAAGACCATCTA
TGAATACTTTAAAAACAGCTACAGTGCTAAAGAATAAATGCATTAAAAATTTAAAAACTG
TGAAGTAATCATTCAAAGAGGACTTAGCAGGTTTAGAGGGTTTAAGCTTCTATTTCTAAT
CAAGTAAGTGCACTCTATCCCTCTAAAAGTGGTCTCTGAAGTTTTTATATGGCAGAATTG
GAAAATAACCTTTGAGAGTGTCTGAACCTATTTTACAGAGCATATGTCAACATCTACAGC
CATCTTAGATCATTGGAGCTATTGTGCTTAAAAATCCCATAAAATTATACAAAAATATGC
CTCCTAAAACACTATGTGACAAACTGTGAATACTGAGTATGCATTCTTCAAATACCACCT
TCTGTTTAATGAGGGATCTTCACCTTTTTACAAAAAGCACTGGCAAAAATAATGCACATA
ACTTGTTAATTTGTGTTAAATCTTGCATTAAAGTTTAAAAAAAGAAAAGAAGAAAAAACA
ATTGGCGTGCGGTTCCTGAAATAACTTATGTCTGCGAGGAAAGATTATTTCCCATTGGGT
ACCACTGCCGGGTTCCCGCTGCAAACAGCAGGCTTCAAACCTCCCCGGTGCTGGCACAGT
TGGCTGGAAGGTGGGACATGAACCACAGCTTTTTCTCTCCAGAGGAAACAGCGACCACGC
GGAGCCCTCCGCTTTGGGGCTGGCTCATGCGAGCCGGGGGGAGTGGGCAGGCTTGGACCC
TGGGCGTCCCCCTCCCCAGCCTGCCCGCTCTGGCCAAGGGTCACCTTCTCCCTCGGGTAA
AATTGGAGACGAAGGCGCTGGGGATTTTCTGTAGATGCCTCACTTGAGTCAAGCAGGAAG
CCGTGACGCAGGTTATGGGCTGGGTCTGAGGTTTTGGAAACCTTTTCTATGCGCCGAGCT
CCTGGCCTCGCTGTATTTCTCGTGTGTGAAGCCGCGGTGAAGGCTGGCAATGCAGGCCAA
GATGCAGCTCCTGATCGGGTGCAACGGGAGGATTTTCATGGCTCTCTGTATAATCCTCTT
TGTGGCATACACGGCGCAAGGTGTGCCACTGCAGAAGGCGAGATACAAGCGGGTGAGGTG
CAGACCAGATGCCTGGTCTGCCAACTGCATCGAGGAGAAAGGGCCCTGGTTTTACACGCC
CGAAGGTGGAGCCAACCGCATCCTGCCGCCCATGGCTGATCCCTCTCTGATGAAGGACTA
CCAGGAGCTGGCCAGTATGTTTCCGCTTTCAGAAGACGAGTCCGGCTCTGGGTCGGAGGA
CGTGGCTGAAGTGGAGCAGGAGTCTGGGTCAGGGGCTGACTTCGGCAACGATTACCCCAG
CATGAAGTTCCCCAACTTCTTGGTGGGCAAGCAAAAAAGCAAGCTGAAGCAGAAGCTCAC
AGAGGAGGATTTAATTCTGTAGGAGAGGAAACTTGGCCCTCATCGTAAAGATTGTGACCT
TTCTCGTCTTCGGCACATCTTCTCTGGTGTATGACCAAATGTGATTACTCTCAGGACAAA
ACAGTTTTATACAAGTTCTAAATCAATAAAAACTGCCTTACAATCTCTATTGCTCTTATT
CACTAAAAATCTGTATTCAGTCTGAACTTACTCTTTGCTTTTGAAGTGTAGGGTAGCCAT
CCAAATCAGGGGAAAATAGGATTTTAAAGGATCTGTCATAATCTTGTTTGTATAAATATT
ATGGCTGGCAAAAAAAAAAAAACCACCCAGTGGTAATAAATTAAAAATCTTTATTTAATG
GGAATCAGCTGCACATTAACACAACTCAACTAATTATGTAAAATCAACTCAAACAGTTGC
CTTTCATCTGACTTTCCTTAGATTATTTCCTTAAAAAGCACAAAATGTTGTGAACTGTTC
TGGCACTATAGATGTTATTTCCTGTTACGAATGTAAGAATGGGTCTTCTTGTTATGGCTG
GTCTGCTTCAGTGTAGCTTGTGCACTATTTTGGCTGCATTATCTTAACAGAAGTTATGAG
ATTCTGTAAGGCAAAAACCATAACCCCCTTCTCCATTCTCTCCTTGTGACTTTTAACATC
AGAAGTGGCCAACGAGCAAGTGCACCTGCCTTTCAAATCGCTGAATGGATTTTCCTGTGA
TGTCTGTATCTACCCACCTGTTATCCTAATAAAATCTAAATTAAACCATTTTTTTCTTAA
GCATTAGACTGAGCTCTCGAAGCTGTGTGTGGTGAGCCCCTTGAGACATACAGTGCTTAA
ACGACAGTGCTTGCAGAAAGGGTTGCGGTCTGGCACAAGAGCATCCCCAAAGTCTGCTGA
TTTCCAGCGGGAAGCTCTTCCAACTGATTTTCAAATCAGTTTTCCTAGGGGAAATGTGTA
AATGTTGTATTTGGAGGGACAAATGCTGCATTTGGCAGCACTAACAAAAATACAGCTCTA
CAAAAGTCCACAGGACGGACAGCACTGAGCATTTCTGGTTGCCTCCAGTAACATCTGCTC
TCTAAAATGTGAAAAAAAAACCCCAAACCAAAACCAAAACCAGTGTGTAACATCATTCTC
AAAGGTAATATTGAAGCATGACAAGCATTAATGTGAATTACAGTACTGAGTGACTTATGG
TTTCATTTTACCTTGTCAGATGACAATTTAAAATGTGCTTATCTGACAGACAATTTCAGT
CATGAGTTCTTGTTATAAAAAGTCTTAATTCTTAAATTCTTAGCATATCTATTGAATAAA
AAATCAAATGTATGCAAAAACAGTGATCCATTCAAATCTCATACATTAAGACTGTACTTT
AAAGTGGGAATTCAGATGCCGAAGAAAATCTTCCTTAGATGTTATAGATGGTGGGAAAAC
TTCTCGACAGAATTCACATATTCCACACTGATTCAGTTCAGAGTCTGTATAGGCTTGTGC
CAGCAAAACATTGTCTTGAGGCTGCCAAACAAGCTGATGAGGACCTCTGATGGTTGTCCC
AGCAGCTTCTAAGGAAGAAAAAATTACTTCAGGTACAGCCGGGTTTGTGTGCTTAGGTAC
AAATGTGAGACCAGTGTCTGTTGTTTTTAAACATGTTTTGTCACGGCTATTTTCTATGGG
CATGTTTGCATGATTTGGGGGGTTTGTTTTGTCAACAGTAGTTAAGTTTTGTAAAGCTGA
GGTCATGAGATCAACTCCATGAGCTTCAAATGAGTTAGATTCCAATTTACTGAGGTTAAC
AGCATGGTCTCTGTGCTCCAGGTTAAAATGATGATCTTGAAGCATGTTTTCAGCTATACC
AGTACAAGGAACTGTTGGTTTATCCTGAGTGCTCTGCAAGAAAGCAGAGTCATTGTCTGT
AGGTGGAAACTTGACATTAAATTTAGAAAGTGATTCTACAGAGTTGTTGTCCTCATCTTG
GCCCACTCCTCTTGGTGTGATAGATGTGATGCATGATGCACCTCTATTTATATCCTTTAT
AACCCGAGGTTTAAAAAGCTCTTCTGCTTGTTCATCAGTTTTATCAGTACACTGTATAGG
CATGGAAAACTGTATTTCAGTTTCAGGTTCTCGCTTTATCTTAAATTTACTCAGTTGGTC
TGTTTGTTCTCTGGCTAGCATACATATTCGATGACATTCTTCTTTCATCTCCTGGAAAAT
AGTCTCCAGATTCTCCCTTTCAGACACAGGTGAAATACCAGAGATCCCTAGAGATAACTC
ATGCTTATCTGGAACAACTTTCTTACTTTTCACCTCCATTTTATATATTGGCATCTGTAT
ACCCTTCTGTGCTTCATTTAATTCTTTCAATTTGATTTTCAGAGTTCTAATTTTATCTTC
TTGGTTGGAAATAATAGATATAAGCTTCCTTTCCTTTTGATTGTTTTTGTCCTCAATTTG
CTTCATCTTAATGCTCTCATTTTCTAACTGTTCCTTTAGGAGTTTTTCTCTTTGCTTTGC
TATGTTCAGTTTTTCAGAGAGCTGGCTGAAAGATAAGCTGGAAGTTTCAATTTCTTCAGG
CATCAGAATGTAGGAATGCGCATTACCTCTATTAGCATTCAGAGCAGCTAACTGTGATTT
CAATTTTGCAATAATACTGTTTTGAAGCTCTATCTGTTCCTGCTGTTCACGTATTTGCTG
TATGTAGTTTTCTGTTTTTAGCTGTAGTTCTTTCACAGCATGGTCCCTATCCATGCATGC
CTGTCGATAGGCTTCATAAGCTTTGTTAAGCTGCTCTCCAATGTTTTTATCCATAATTCC
CAATGTTGTTTCATCACTGAAAAGATGGTCAAATTAACAGACCTCGTGTAGGTTCACATG
AGAATATAGATGCCATCCAGAAGCAAGTACTTCTCTACACATTTCTGCTTTCAAAACAGT
TTCTTCAGTGGAAATATTTTGTAAGTGACACTGCCATCATCTTGGGACCGGGAAACGAGC
GCCTCGCGGAGCCCGCGGCCGCCCCGGCACGGAGCGCCCGCTGCCGCCCGAGCACCTTAA
CCCAGGAACCAGAACCGACTTCCTG
>comp1841_c0_seq1 len=2125 path=[1:0-2124]
ATCTCGGAAACAGCCGGGCGGAAGTGACGGCGTCGCGTGACGAGACTTCCTGTTTGCGGC
GGAGGAGAGGTGCTGCCGCTGCAGTTGCGCTGGGCTCCGCGCGGGGAGGGTAACGGCCGC
GCTGCCGAGGCTCCGGGGCCGGACTTTAAAGACCAGCTGTTGTTAACCAAGACAACTGTT
GAAACATGGTGGATTACTATGAAGTTCTGGGAGTGCAAAAGCATGCCTCACCAGAAGATA
TTAAAAAAGCGTACCGTAAATTGGCATTAAAATGGCACCCTGATAAAAATCCAGACAATA
AAGAAGAGGCAGAGCGGCAATTTAAACAAGTAGCTGAGGCCTACGAAGTTTTGTCAGATG
CTAAAAAACGTGACATCTATGACAAATATGGAAAAGAAGGCTTAATAAATGGAGGTGGAG
GGGGAAGTCATTTTGATAATCAGTTTGAGTTTGGATTTACATTCCGGAACCCAGAAGATG
TCTTTAGAGAGTTTTTTGGTGGAAGGGACCCCTTTTCATTTGACTTCTTTGAAGATCCTT
TTGAGGACTTTTTTGGGGGCAGACGGGGTCCAAGGGGAAGCAGAAACAGAGGTGGTGGAT
CATTTTTCTCTGCCTTTGGTGGATTCCCTGCTTTTGGAAGTGGTTTTTCTTCATTTGACA
CAGGTTTTACTTCCTTTGGTTCATTGGGACATGGAGGCCTCACTTCGTTCTCCTCTACGT
CATTTGGCGGCAGTGGGATGGGTAACTTCAAATCAGTATCAACTTCAACTAAAATAGTTA
ATGGCAGAAAAATTACTACAAAGAGAATTGTTGAGAATGGACAAGAGAGAGTAGAAGTTG
AAGAAGATGGCCAGTTAAAGTTGCTAACAATAAATGGTAAGGAGCAGCTGCTACGCTTGG
ATAACAAGTAATTCAACGCACGCATTTAACAGAAATTTTAAGCTATAACAGCCACCATTT
GAGGATTGACAGGAACATTTTTTGAAGATTTCAAATGAACTCAACTTTCTGTATATCCGT
ACTTAATCTTAAGTAGTATAAATAGCTCACCGGAGCTTGTATTTGTCATAGACTTTTGAG
TTAATTGTTGGGACCACATCAATAGGACCATTTTTTGTCCTTAAAATTGTTGTAAATTTC
TGTATGCACTTTTCTTTTTATTATATATGATCCAAGGTGAACCATGATCCTTCAGTAGTG
CTAGGGCGAGATGTACACTAACACTAGCATGAATCTTGCTTTTTTTCCAATTTGTTTGAA
TGTGAGCCAATTAGTAGTTTAAGTCTGCTGTGAAGTTAACATTTCCAGGATAACATTTTT
AATAATTTCAACTTTTTTTTAAATATTTAGTAGTGAACAATGTTAATACATTTCTGGTAG
TGCATTTCTGATTTAAATAAATTAAGGATGTTTTCTAGTTGTGCATGAATGCAAACAACT
TAGTAAGTTTTGACAAATGTTTAAATGTGTAATGTAAGCAAAAGGTAAACAAAAGTGAAG
CCAGTGAGCTGGGTCTTTTGTCATTTGCTAAAAAAAAAAAAAAAAAATCAAAGTTCGGTG
TGTTCTCCTTTTATTAGTGGCTATTTTGGGTTATAGAATACTAATGACAGTAATATTCTG
TAAACCTTTGTTTCATTCTGGCATTGATTGTTGACAGAGGTGGTCTTTGCTGAAGTAACT
GTGGTTACACCTTGGCACACATAGCTGTGTGGATTTGGGTCTGTAGTTTGATTACTCTGA
AACGTTTTGTCTTAAAAACAAAGTTAAAAAGTTGTTTACTGTCAACTGTATTTCAAACTG
CTTTATGTCCATAATTTATACTAATAAAGAAGAATTTAACACTCAAAGGGTATTTTCTGC
CTTGTTTTTCAGATTTCTGGCCTGAAATATCAGCTTGGAGAATTAATTAGTTTTAGGATA
AACTGCTGCCTTGTTGCAAGCTTAGAACTAAATGTTAGCTTTGATGTAAAGCTTGCTGTC
TGGTGGAAAGGCAGTTCTGTCTGATTCAAAGTGCATTAACAAATTTATTTTATGAAATAT
GACTCTCACTAGCCTTTTATAAATGGAGATGTATATCTTCAGTAAAACATGCTTTGTTTT
CTAGGATCTACCTCTGAACCTGGGA
>comp952_c0_seq1 len=5717 path=[1:0-591 11244:592-593 11246:594-674 593:675-5716]
CCCCGCGGCGCCTGCGCGCCGCCGCAGCATGGCTACGCGGGCCAAGCGGCGCCCGCCGCC
CGAGCCGCCTGCCGCGGAGTCGGGCTCGGAGTCGGGCTCGGAGGCGGCGTCGGGCGACTC
GGACTCGGGGGAGGACGAGAGGATCGATGAGGAAGTGAATATTGAATTTGAAGCACATTC
AATATCAGACAATGATTACAATGGAATAAAGAAATTACTTCAACAGTTGTTTCTAAAAGC
TCCTGTTAACACTGCTGAATTAACTGATACATTAATACAACAGAATCATATTGGAAGCAC
TATCAAGCAAGCCGAAGTCCAAGAAGACAGTGGTGGTGATGATGATGATGATGACGAAGA
TGAAGTCTTTGGTTTTATAAGCCTCTTAAACTTAACTGAAAGGAAGGGTACGCAATGCGC
TGAACAAATCAAAGAGCTGATTTTAAGTCGGTGTGAGAAGAACTGTGAACAGCGTGTAGT
TGAACAACTGGATAAGATCTTAAATGACAATACTAAGCCTGTGGGTCTCCTACTAAGTGA
GAGATTTATTAATGTACCACCGCAAATTGCTTTGCCCATGCATCAGCAGCTTCAATAAAT
GAGTGAAGCAGGCTAAGTGCTGCTTGATCTGGAATTCTGTATTGATTCATGGGTTTACAT
CCTAGACTGGGTTGACAGAAAGAGTTGACTGATGCACAGAGAACAAATAAACCTTGCGGA
AAGTGCCACTACTATCTTCTTATCAGCAAGACCTTTACAGAAGCCACAAAGAGCAATTCT
AAGAGAAGAGAAGGGAGAAATCATCAAAAAGAGGAATTAATGTTTGCAAATGCAGAAGAA
GAATTCTTTTATGAGAAAGCTCTTCTGAAGTTCAACTATTCTGTGCAAGAGGAGAGTGAC
ACCTGTTTGGGCGGCAGATGGTCCTTTGACGATGTACCAATGAAACCTTTGCGGACTGTT
ATGATAATTCCAGCTGATGGGATTAATGCAATTATGGATAAACTCAAAGACTATCTCTCA
CTCTAACTTTTCCCGTGAATGCAGTTTTTTATAAAGCAGTCATGCAGAACGATGACTTCC
CAGTAGTTTCAGAAGACTACTGTTGAGTTCATGGTTTTGTACTGTTCAGATGTTTCCTCT
GTACACTTAGAAGAAAAGTATGTGGTACAACTTTCAATACCGATCAAATTAATATTTTAA
AATATTATATCATTAAACATTCAATAAGAATCCAATGTTACAAGGAAACTTCAAGAACTG
CTCAATGTTTTTTAACAAAATCTACATCATATGTTGTCATGTTAGCAAACAATTCATATA
ACTCTTCTTATTAAGAAAAGTACTTTTGCTATGTGAATTTTTTCTCCTGTTAAATGCATT
TATGCCAAAAGTTCAAAATAATTACATGAGTTAAATTTGGGATGTATATGGTGGATACTG
TTTTTACTTATATTCATCCAATATATGATACTTGGATTTAAAAGTCATTGAATAATACAT
CTTTGTTCAGTGGGACTTTGGGGATATTTTCCATATTCTTTCTTGTCATAGTTAGTTTTC
TGTTCCTCCTTCATTGTTGAAACAGGTGACAAATGATCGATCACTTCCTGCAGAATATCC
TTACTTTCACTAGGAGGAAGATTGGTAAAATAATACTGAGGTGCCAGCTCCATGAATCTG
GTGAGGAAATAAAACATTATTACATTACATTATTACAAAACATTATTTAATTAAATTTTG
GAATGATTATATAGCTATTTCCAGGCTTATGCGCAAGAGAGCCAGCAACATGCTGATGCA
TAATCTACAAAGTTGATATTTAAACTCAAAAATGAAACTTTCTGCAAGATGAAGGTGCTG
ATGTGTGCTTGCAATTAATGCCCTCAGCCTATATTTCAGGTGATTGTAGTTCAGTTCTCA
ATGTTAAACATACATTAAATAGTAATTTTTCTGGATCTGAATATCTTGTTGGCTCAGTAA
GAGTGTATGAAAAGGGAGTTCTTAGAGCCATTGGAAATAGAAATGACAGGACAGACTTCC
CAGTGAAATGTATATTCACAGTACAAAGAGATGTTGGCAGAAGGGAAGACTAGTTTTTTC
TTGACTCCATAAAGAGTTGTATGGAGTGATTTATCTGGTTGGGCCCATAAAACATTGAGA
AGAAGATTGGCTGGAAGATAGCTTTTCAGGGCACAGAGAACTCTTCAACTAGATTAATAT
ATGAGTATACTGCTATTTTAACTTTTCCTCGAGTTTTGCTTTATAATACATGTTCCCTTG
TAAGAAACTTTTGCTACTGGTAAGGTATTTTTTTAAATGGATGAATTGATACAATTACAG
TGACAGACATTGAGACTGAGTACCTAAAAAGATCGGCACACTTTAGGAAGTATGAAAGGT
TGACTTCAGTGATATTTCCGTTTTGCATTAAAAGAAACAGTAATGCACCAAAGATGTACA
CAGTGACAGAACAACACTGGCAACAAGAAAAAAATATATTCCACATATTCACTAGATTAT
TTTAAGTGTGCAAAACAACTCTTTCTTCACCACTCCAGGGATGACAACTGTATCTTCCTG
CTTGAGAAAATATGAAATTTGTTCTTTGCTGCTATGGCCATTTTACTGCTTTCCCTCCAG
CACCCACACCCAGAGTGAATCAGTTAGGCTTGCAACTATTTCTCAACAGAACCAGAAGGT
AGCTCCTGTTATCTTCTTTTCCTTTTTTCTCTGTCACAAAAGTAGCTGACTTCTCCAGGC
ATTGCTGTTAATATACTTACACATCCTTACTGCGACTTAAATTATGCTTCAGTGATAGAG
GTATCACTGAAGAAAGAGCTTCACTGTTGTTAACTTACAGATCAGGTGATATCTCAGAGA
CGACTCTGATAGAATTGTCTTCTGATATACTAAACTCATGGAACAGAACCCACTCAGGAA
TCCTTCTGGTGTTGTAATACGATGAGAAAGGATGAAGCTGAGCTACTTGTCTGTGTGTTA
GCATTAAGTAGTTTCCTGAGCCGTCTACATCACGAGCAATCTAAAATAGGCAAAGAGTTA
TCCATTACTTAATTGAATATACAAGATGCATGGATCAGTTTTTGCCTATTAAATTATAAC
TAAATTTAAACTTGTATCCATATACTTTCAGAGGGAGAGTCTAAGCCTCTCCCTAAATTT
CTGTGGGAAAGCTAGGGCTTGGATACCATGAAATGAGGCTTACTGTTAAGGAAAATGTTT
GTCTGTATATCTGAAAGGACACCAACTGGGACAAACGAGAGCAGGCTTACGCAGTAAATA
TTATCTGAGCCTTGGTGGTGGGTTTTGAAGGGCTACTTCTAATTAATAAAGTGTCTGTGT
GTTAGCAGCCAGATTCTTAAAGAGTCACAGGACTTCTTAAAATACATTGCATGTATGGGT
ACGTGAAGTAATGTGGTTTGGAGGGGTCATTTTTGTATTCAGGTAGAGCATACTAGTATA
AAGGAAAGCAAACTTTCAAGGAGGAGTAGACGATTAGTCCGTCTTGTTTATCTTCACAAA
ATATGTAGAGTACCTAAACATATTCAACTGATCACTTCTCTGTTTTCAGAATATTTTCAC
ATAAACATATTCAAAGAGGTCATAAAATAAAGCCTGGGAGAACAGTGTAAGTTAAAGAGT
TTTCTTGAGTTAAGAGTTATTTTGATTGAAAGGCATATCGACAAGAGTTTTCCTCTTCTG
GTTAAGTGTGGACTTCACGCTGTGATAGATGAACCCCAGAGAGAAGACCAGAACTGGCAG
AAATGTTTATCTCATATACTGTGGAAAAAGTGTCTTTTATCTTTTGTGATGATCAAAAGA
TTTCATTACCTTGCTTAAGTTCTCTGAAAGTGTTCAATTTAAGTTAACAATGCACTAAGA
TAAAACCACAATAATTTCCCTTACGTGCATAAAGTAACCAGATACGAGAGATTTCTTTAT
GCTTAGTATATTTTCTTCTGATCCAAAGTCTGGTTCTGAAATGGGAAGTTCAATGCGCTT
CATAATCTCTACTAGTTCAGCTCTAATAGTTTCTGCCATCCTCAGTGCGGAACAGCTTAG
AAAATAATCACGACACCATTTCTCATTACTGTAGTCTGTGGAGGGAAAAAACAATTTTGG
CTTAAAGTACAATCATACTGATAGGTACTATTCACAGAGATACAGCTCTATAAAATGTTG
TTTGGCTGGTACAATAGATTAAAATCATTTTGGAGTGAGTAGCTGTGTCAGAGCTGTCCA
GATTCTGATAGCAAGAGCTGTATGGACAGCTTAGACTTATTGATGCGGCTTGTAAAGTGA
ACATTTGTGGACAAAACTTTATATCCTTAATTGGTTTTATCGAATATTTTTTTATTCAGA
AAGATACAGTTAAAATTCTAAATCCCTTACTAGGTCTGTAAAATGTAGTAGCTTCAAATA
CAATGACTGGCAACTCTATTTTCAGACTTTCTGATCCAGGCCAGGATATGGAACTGCAGT
CACTTTCATAGTGCTGGTGATTGATCACACATTAGTGGGTAAAGAACAGATTCTCTTGGA
CCTCTTTTCAGCGTTCCCCACTACTGAACATGAAACAATCCTGCTGTCCTGCTTTGAAAA
GGGAGCTGGTGCTCAGGAATGTCTCCTGGGGGCAGAGAAGCTGCACTTCATTCATTTGAA
GAGTCCTTAAAAAATTAACTTTCTTTTTAGCACGATAATCATAAGGTAAACTGGTCATAT
GGTATAGATCACAGTAACTGTTAATCAGATGACGCTCAACTTCCGTTATTATTTGGAATA
TATAAATGTACCACTACGATGTCTAAGCATTGGACTCGGGCTAAATGAACCTGAGCAAGA
TTAGTGAGCACAGGAAAACACTTTGAAGAACTTGTGTGTGCTGTGCAGCCTGTTTGGGTG
AAGGTAAACACATGACTCGTCAGTGAATATGAGCTGGTCTGGGATTCTTCACGGATACAG
ATCAGTAGCTAGGTAATGCTTTTTACCCTCTGTGCATGCCTGGGAGATTCTGTCACGACA
GTGATCCTGTCTGATATTCATTTGCCTGCTGGGTTGTGCTGCATCAGAGAAATCTGTCTT
GTATGCGAAGTCTTTGATGTTTAGGAAACTCTGACTAGCGCTGAATACTGTGTGCTAATC
TGTCGGTACAAACTACTGCAAGGGCAGTAAGCTTGTCTTTCTTGAGGATCTGTATGAAAA
GTTAAATCAAGATCTAACATCTTATGTCCAAAACATTGCATGGTCTGAATCCTGAATGTC
TTAACTCATCTTTGAATGGTGGGATGAAGTGGTAGCTGACAATTTTGACCTACCGGCATT
ACAGAATGCATTGCAACAAAAGTAAAGCCTGTATCTTCAGCAAATGAACTTCACTGAGAG
CTGATCATAAGTTGCTGAGCAATTTCATCAGGACCTGAAGACCATTAAAAAAATCTAGAA
CTTTCCATGTCTGTCTTTCGAAGCTACTGCTGCAAAGAGCATTCTCCCAGTCCATACTGT
GCTTTTGTGAATATTTCCAGATCTCTTTGTCCACTTGTTAAATTTTCAGACCAGTGCCTT
GTTGCTTTCTCCTATTCTGGCTTTCATTTGGTTTTCTGTAAATTTCATGAAAGTTGCTTC
CCATCTTCCAAATTCTTCCCTAAAACTTCCCTCTTACTCTGAAACCTATTAAAGAAACCC
TAACAATTAAAAAAAAA
>comp758_c0_seq1 len=2283 path=[2261:0-936 3198:937-2282]
GGAGGAGGAGGAGGAGGAGGAGGATCCCTTCCCACCGGGCACAGCCCTGGGCCTGACACG
CGTTCCTGGCTACACACCTGAGACCGGGCCTCAGCTCCCAGCAGCTGGCGCCAGAGGAGA
ACAGGCACGAGAACGTAACCTGGAAAGGGGCTTTGGGACAGACGGGCCGGTTCAGAGCCG
CCTGCCATCGGCCTCTGCAGCACTCACCCTTCCCCGCGGCTCCCTCCCGGTGGGCACGTG
GCTTCCCGGCAAGCTGCACGGCAGCGCTGGGAGCAGCTTCGCCCAGAGGAAGCCGTGGGA
GAGGAGTGCTGCAGGGCCGGCAGAGCTCGGCGCCGTCCTCCTCGGCCGCCGGCCTCTTCC
CGCGCCCCGGTCCGGCGGCTGCCGCAGAGCAGCAGCCCGGCGCAGGGCTGGGAGCTGCCG
CGCAGGCGCTGAGCCCGCGAGCCGCAGCCACGGCATGCGCACAGGAGGGGTCTCAGAGCC
TGGACCCTTGCTCTGGCTAGGGAACCTTATATTAGTGAGACATCTACACACACGCACGCA
CTCACACATGCAAAAATAAGTCTGTTTATTCTCCTCAAAGTGATGTAGAGGGCCCTGCAG
GGCTGGGACACCTTCTAGCCAGTACTGCCCCCAGCTGCCTGGATCCCCCCAGCGCTGGGA
GCCGTCGGCTGAAGTGCTGCATCGGTCTCAGCGCCTTTAAAACACAACGGAACGGTAAAT
AAGAGGGGCTACAAGAAAAGGAGCTGGCGGCACTGGGAAGAGAGCTCCGTGGAGCAGGGC
AGCTGCCCCGGGAGGTGGCGGGGGTCTGCCCCCTGCGACGGTGACGGTGCTGGGGAGCGG
AGTGTAGTGGATGTTGCGGTGAAGGTGCAGCTGTCCTGGCGACGGGAGGACTCGGTGTCG
GGTCACTTGCGGCTCAGCAGAGATCCCAGGAGAAGCACTCCTGCCACGGTCGCCCCAGTC
AGGAGCCATTTGTTGAAGGTCTCCTGGCCCTTCCTCATCTCGGCAGCAGCATCATTCCCG
TAGAGGTCCACAAACCGCTCCCATCCGCCATTCTCTTGGATCCAGGGGTCTAGATGGTCG
GTCAAGTACGTGGTCATCCAAGATACAACGCGTCCAACCAATACCCGCATCTCCTTGTCA
ACGCTCTCCACGCACAACGCCCCTCCGAAGGAGAAGAAAGCCACGATGCGACCCCAGTTC
ACTCCGTCCCGGAAGAGTTCGTTCACCACCTGCTCAAAGCTCTGATACGCAGTGCCAGGG
GTGATGTGGAGCTGGGAAGTGAGGTCACTGAAAGCTCTCCGGTACCTCAACTCAAATTCA
TCTCCCGCCTCTCTCAGTGCCTGCCTCACGTCAGCTGCTTGAACAATTTCATGGACTTCG
AGGCTGCTCCTGTGCACAGCGGCTCCGTTCACTATGTGGCTAGCAGGGGGGTGCCAGGAT
GGGCTCCCATTAAGGACACCGGCCATCCCAGCCTCTACCGCAAAATCAGTCCTGTTCTCA
TCCTCTTCCTCGAGCTGACTCCAGCTGTATCCCTTCTGTGAGAGCTTGTAGGAAACAAAG
TCAATCACTAATTCCCGGTTACTGCTGGACATTTTCACACTAGGGAAACTCTCAATGAGT
CCATGGTCCAGAGCACAAGCAGATCAACACACTTAGCAGGTCCTGACTCCACTCTTCCTC
AGGATTGATGAAAACATCTGACCTCTGCACAGACCCCTAGAGAAAAACTGCAGGGAGAAA
GCTCTGGGCTGGGAAATCTCAGCTCACTTCGTCTGCTGGACCAGCTTCCAGCAGATCTCG
CATACTTGTTGAGGGGCGGAAACAAAACGCAAGCGAACCACAGAGGAGGTGGATGAGCCT
CACCGGGCTCCCCCGTGACTTACTGGGATGAACGGCCCCGGTTTAACAACGCCCCCGCCT
CCAGGCAGGCCTCAGCCAAACAAAGGGCATTCCCGCCCGGCCGGGCTGCGAGGCGCGTCC
TCCCGCCCGCCCGCCGCCGCCGTCCTGGCGAGCGCAAGCCGTGGCGAGCGCAGCCCACCC
GGTGCCCGTGACACCGGGCCGCGGGGGCTGCCGGTGCCCAGCCCCGTTTCCTCACGGCTG
GGGGAGCAATTCCTGGTGCTCGCTGCTATTAGCAACGAGCTACTGCAGCCTCCGCCTCAG
CCCGGTACCGAGCCGGCGCCAGCTCGGACCGGGCAGCAGCAAGGGGGAGGCCGTCTTTGC
GCCCACCCCCCTCCCGGCCGCCGTAGCCGGCTGGGCGGGGCCGGGCGGCGCACGGGGCCC
GAG
>comp927_c0_seq1 len=3212 path=[1:0-365 367:366-485 487:486-732 734:733-1729 1731:1730-3211]
GGCGGTGCCGCGCGGCGCGGCGCAGCGCAGGGCAGCGAAGGGGGCGGGCCGGCGGCGGAA
GTGGAAGTGCGCGGCGGCGGCGCTTGGCCCGGCCCGGCCCGGCCCCTCGGCGCACCCCGC
CGGGGCCGCGATGAACTATAAACATGAAGAAATTAAAGTTTAAAGAACTGGAAAGCTGTC
TTCAACAAGTTGATACTTTTGAAAGTCCAAAATTACTCCTGGAACAGTATCCGACAAGAC
CTCATATTGCAGCATGTATGCTTTATACAATTCACAATACTTTTGATGATATTGAAAACA
AAACAGTTGCAGACTTAGGATGTGGCTGTGGCATGCTTAGCATTGGAAGTGCAATTTTAG
GAGCAGGATTGTGTGTGGGGTTTGAGGTAGATGCAGATGCACTGGAAATATTTACTAGAA
ATGTTGAAGAATTTGAGCTCACAAATATCAACATGGTTCAGTGTGATGTTTGCTCTTTGT
CCGACAGCATGTCAGAAACTTTTGACACAGTTATTATGAACCCTCCTTTCGGTACCAAGC
ACAATAAAGGGATGGATATGTTTTTTCTGAAAACTGCTTTACAAATGGCAAAAACGGCTG
TATATTCCCTTCACAAAACATCAACACGGCAACACATTCAAAAGAAAGCAGATGAATGGA
AAGTGAAGATGGAAGTTATAGCAGAACTTAAATATGACTTACCAGCATCATACAAGTTTC
ATAAGAAGAAATCGGTAAGTGTAAAACCCAACCTGCCTGAGAAAAAGCTCCATCTTGTAT
TAGACAGGTAAATGAATTCTACTGAATAATAAAGTTTTAGGGTCAGATATATTGGGCAGT
GATACAGCATTTGGGATGTCACTATGAAGGCATTCAGTTTTGTTGTCATTAGTACATTTA
GTAGTTGGGCAGGGGGGTAGAGAAGAAGAGTCATTTTAATGCAAGTCAGAGCTGTGCACC
AAACAAGATGAAAGCCAGCACTCTACCAGGTGTAAAGAAAGCTACAAGTAGCTCTGACTC
ACCATTTAATAGTTATCTGCTTAATCCTGTCTGCAATTGGAACTTTGAATTAAGTGATAA
AGACTTCAGAGTAGCTAGGATTTTGCCATAGTAGGACAACTTCAACAGTAAAATTCCTTT
AGAGCCATCCTAAAGGGGGCAGGAGGAAGCTGTGCACTTACTCTATCTCCTTATAGAAGA
GAGTTAAGGTGCAAGAGTATGAAGACTTTGAAGTTTGCTTTTGAGTTTAGATGCCAAAAG
TCAGTTTAGAATACCAAAATACTTATCCCATTACTATATGTACTGAGAATCCTGGAGTAG
ACTGATCAAGATTTAAGGTTCAATTAGGTATGTTAAAATAGCATAGGCCAGAAGTTGATT
ATTCAACTGTACTCATTTTCTTTGCGACTTGAACTTAATGATGGAAGTCTGTCCCTCAGC
TTTGCCACTTAACAGTTACAGCTTTATACTATATGAACAGTCAAGCTTCAGGGGTGAACA
GTATAAGTTTTCAGTTTATTGACAGCTGCTAGTGAATACAACTTTGAGATTACAAAGGCA
ATTCAAGGATGGAACCTTTTACACTTGAATGAGGTACCAGAGAATTTGAGAGGACTGACA
GTATAAACAAAACTATAAATATAAAAAAACTCTTCCAGGGTAGCATGTTAGAGTAAGCAT
GCTTCTTAAACAAAAAAGCTGTAATCCAACAAAGCTTTCCTCTCATTGTAGGTTGACATT
GAAGTGGACTTCATTAGATTTTCTGTCGAGAAACTCCTGAACTGAGGCATGGCTTTAAAA
CCTATTTAAAATGGACTAATAAAACCAATGATTTTTATTTTAGTATTACTGCTCTCCATC
TCCATTTTCTGTTTTCAGCTGTTTTGGTGCAGGTTCTTCTTTTTCAGTTTCCTCTAGTGG
TCTCTTCTTGGGACTTGCTGGTTCTGTTTTAATATCATCTTCACCTTCATCATTATCAAA
CTTTGTTTTCTTGCCCTGAAACTGTACTTTCCCTTTATGTGCACCTTGAGGCATCTTCCC
ACCTCTTCCTTTTCCTTTAAGTTTGCGTCCTTTTGTTTTCTGTTTTAGCAATTCTTGCTG
ATCTTCCAGTATTTTTTTTAGAGCTTCTTTCTCTGCATCTCCCTCTAGCACTTCCCATGT
AACATCCTTGTTCCGAAGTTGTAAGTTCCCATTATGTGCTTCTTTCGCTTTTTCCAGAGC
TTCTTTTGCAACATCCTTAAATAGGATAATACCCTCCTTTGCACCTCTGACAAAGTGTAT
CCATCTGATTTCTCCGTGATCAGAAAATACTGCGTGGAGATCTTCTCTGCATGTTTGATC
ATCAAGATCACCAAAAAACTTCAGAAGACATCCTGTCTTTTCTTCCAAAGATTTCATTTC
AGCATCTGCTGCTTGTTTCTGTTTTTCTTCTTTTTCCTGTTTAGCTCTTGCTTTAGCCTC
TACTTTGTTTTGTTTCCTTTCTTCATTCTTCTTTGTACAATACTCCTCCTTGAAAAGCAC
TATCAGCTCTGTGTCCTTGTACTTTTGGTTTGGGATCTCTGTGAACTTCTTAGCAGATTC
AACACTATCAAAAACTGCAAATATTGATCCCTTAAATGTTTTCTGCAGTGTTCTCCTCAT
TTGAATGTTTTCAACTGGACCTTTATCCTCAAGCCATTCTTTGATATCATCAAGAGTTGC
GTCTACTGGAAAGCCTTTAACATATACAGATCTATTTTTAATTGCAGTTTTATACTGGTC
ATTTAATTCAGGAAGGGGTTTGTTTGGAGATCTTCTGATTTTAGTTTTGTCTTCATTTAT
TTCCATTAGACCAGTCTTAGATTTTTTTAACGCTTCTACTATAACACCAAAATCTTTTGA
AAGGCGACTTAACCTGTTGAATTTGATCATAATTTCTAAAGGCACCCAGCCATCATCCAG
TTTAATCTGTTCCTTTAGGAACTTGTCTCTTGGTAGATTGTGATCACCAAAATAGTACTC
AATTTGCTGACAGATTTTGCTTTCCAAGATAGACATATTTTCACCATCTCCATTTTCAGC
CATTTTCACCAGCTGCTGCGGCGGCGGCCCCGGCACAAGCACCCGCACGCGGTCCCACGC
CGCCGCGCTCCGGCCCCTCCGCTTTAAAGGCCGCAGTGGGCGCCGCGCCGCCCAGCAGCC
CCCGCGGCCACCGCCCGCCCCTCACGTGGGCG
>comp1300_c0_seq1 len=561 path=[2:0-560]
GCTCTTCCGATCTTTTTTTTTTCAGCACGGCCACAGATTTATTATCAGTTTTTAGCAAGA
ATAAGAGACCAAAAGCAGGGGAGGGCAGCTCGGCCCAGCGCCATCCACCGCTGACATTCA
CTGCAGCTCCCAGTGCCCCGGAGGACTGCAGGGCTTGGGCCTACAGCTTCTTGCCCTTCT
TCAGCTTGTTGCGGCGCCATGTGTTGTACTTCCGCAGGCGCCTCCAATATTCAAGCGATT
CAGGGTCCAGCTCCTCCAGCTTCTTGGGGGGCTCCAGGTTCATCTTAAAGAGCCAGTCGG
GATACTCAGAGTCCGGCTTCAGGGCCACCTCCGGACCCTCCTTGTAGATATTGACCCCCA
TGGCGTAGGTGGTGAGCATAACGGGGTCCGTGCACACCTCCGGCCCCTTCAGGTCCTCCT
TTGCCACGTTCTTGCCCTTGGACTTCGTAGCCGGTTTCTTGGCGTAGGCGCGGGCCGGGC
CGGGGCCGGCGCAGGTGACGGCGCGCAGCGCCCGCCCCAACACGCGGGCGGCCATGGCGG
CCATGGCGGCGCTGCGCTGCG
>comp1300_c1_seq1 len=561 path=[564:0-560]
AGGCGCGGGCCGGGCCGGGGCCGCGCAGCGCAGCGCCGCCATGGCCGCCATGGCCGCCCG
CGTGTTGGGGCGGGCGCTGCGCGCCGTCACCTGCGCCGGCCCCGGCCCGGCCCGCGCCTA
CGCCAAGAAACCGGCTACGAAGTCCAAGGGCAAGAACGTGGCAAAGGAGGACCTGAAGGG
GCCGGAGGTGTGCACGGACCCCGTTATGCTCACCACCTACGCCATGGGGGTCAATATCTA
CAAGGAGGGTCCGGAGGTGGCCCTGAAGCCGGACTCTGAGTATCCCGACTGGCTCTTTAA
GATGAACCTGGAGCCCCCCAAGAAGCTGGAGGAGCTGGACCCTGAATCGCTTGAATATTG
GAGGCGCCTGCGGAAGTACAACACATGGCGCCGCAACAAGCTGAAGAAGGGCAAGAAGCT
GTAGGCCCAAGCCCTGCAGTCCTCCGGGGCACTGGGAGCTGCAGTGAATGTCAGCGGTGG
ATGGCGCTGGGCCGAGCTGCCCTCCCCTGCTTTTGGTCTCTTATTCTTGCTAAAAACTGA
TAATAAATCTGTGGCCGTGCT
>comp1982_c0_seq1 len=1941 path=[1:0-1940]
GTGGGGCTGGCCGGGGGGGTCGCTCGCGGGGGCGGGTGAGCCGGGAGGGTCCGGTCCGCG
ACCGGGACGAGCGTCGGAGCCGGGAGCTGCGGCCGCTGGGAGGGAATTCGTGGGAGCTGT
CGCTGGCGGCTGCTCGAGGCCGGGTTCCCGCGTCGCTGAGGCCGGATTCCCGCTGCAGGC
ACCGCGTCTGCGGAAGCTCCGACGGCGGCGTCCGTGCGGGGCACCCACCAGATGCTTCAT
GTTTGTCTCTCCGTTGCCCTCTTGAGTTCAAAACGTGCAAGACACCATTTTGATAGTAGC
TGGACGCAGCTGAATGTTACATATTTCTCTCTTGAAAACAGCCTGTATAACGTGTCAGGA
TATGCTTTTTTCAGGTAAGTTGTTTGTTTAGAGTGTTGAATCATTTCTGGAGTTTCTGCT
TCCTCCTGTTAGAAATATGAGAGCTGTACTAGTGAAGTCCAATATCTTAAATATAATGTT
TAAAAAACTAACAACCCATTAATTTTCACCTTGTAAAGCAGTGTAACACATTGAGAGATA
GATTTGGGGTTTTGTAACTTATTGCAGAACTCAATTTGTTTATTTGATGGTGTTAGCTAA
GGGGGGGGGGGAAACAGTGCCATGATATTTATTGCAATGTCTGTTTATTTAAAAAAAATG
TGTGTGTCAACCTATATTCCCCTCCCCCCTCCTTAATCATTTTGTAGTGCGATTCTTTAA
TTCACAAGTTTGTATTCGGGTCCTATGGCCTAAAATGCCAGCCACATGCTTGAAGCACCT
GAAGCCTGTAGGCACCTCTTCTGCTTACTCCCGCTGCAGTCGCTTCTGGACGCAGCGGAC
TGGCGTCTGCCTAGTTTGGTGCTGCTCCCGTCAAAGCTGTTGGTAGGTGCAGAAATGGGC
TTCTGCCATCCCAGCTCTGCGAACACATGTGGCAAACTTTCATTAAGCCCAGCTGAACAT
GTTTGCAGTGCCGTAAAATTCCAGGGTGCCACTGCTTTGGTAGGAGCGTAGCGCGCTCGG
TGCAGCACGGTCACGGTGAGGTGCTACCCTCTTACTCCCTCTGTCAGTGGTCCCGGTCCT
CAGCTGTTGCAAACTGCATAGCTCCATTAACTTCCCTGGCTCTTCGCCAGTTATACCCAC
TGGCTGGCTCATGACATTCAATACTTAAGTAGCATAAACATCAAATGCTGTTTTCCAGCT
CCAGTGAATTTAAAGGAGGTGGGAGGGGAACACCCTCATTTTTCTCTAGCGGTATTTGCA
GAGTGGGCATGTTACCCTTTCCCCATTAAATCCAGTGTTACTAGATTTGGCTTTTTAAGG
CTGATTGGGCAGAAGAAGCTACTTTTTTTGTCTTTGTTTTTTCTTAAAAACACTTTGAGC
TGCATTGAAGACACCACCACCTTCATTAAGATACTACTCATTACCTGGAAAGCTTGCTGG
ACTGTAACCTCAGATGCGAAGCCGCTTTTGTTAAATGGTCATCAGGTTTCTGAGCCACTC
GCCTGGCAGTTGAGCATCGGTGTTTGGAGTGATTTCCGTTTTGGAGACATACGGGATGAG
AAGACTGAGGAGTTGCCCGCTCGGCTCAGCGGTGTTGCAGGGGGGCTGCCGGTGGCTGCA
ATGACTGACAGGCTGCCCTGGCTCAGTTATCACAGTGCTGATGCTGTCTCTTGTAAAGGT
ACAGTACTGTGATAACTGAAGGATGGCAGCCATCTGAGCTTCACAGGGCTGCCCGGCCAA
GAGCAGGGTTTCCCTTAGAGCTGGGGGACTGAAGGACTGACTTACACAACTACGATGCAG
CACGGTGCTGAAGTGGAAGATGCTCATTTTAAGTGCACCTCTTAACTCAGCCGAAGGGGA
GGGGGGAATCGATGGTTAAGGTACTTCTGGTTTTACTTGAATAAAAATTATGCTTCATCT
CTCTTGAAAAAAAAGATCGGA
>comp10_c2_seq1 len=814 path=[628:0-813]
CAAAAAAAAAAAACCCAGTCTTTTTATGGCTGAATAGGTAGGATTCTTTACTCAATAAGC
GTGATGTCAAAAACAGCATGATGAAGAGAGTGAATTTGGGTAAATTCAGCTTCCATGTAC
CATTTAATAAACAGGAGTCTTAAAACATGCATTCAGGTTCACACAAGCTTAGCAATATCG
AAGTGCTTTTCATGGCCTCATTTAGTCATAAAATTAACATACCTATTTCAGACAGAGCTA
AAAACCAAAGCTTTGTCAGAGCTATTTTAAGAAAGCAGTCTGAATCCAGTAGCATTGTAT
GGTTATAATAAAAAAAACTCAGGAAGCTTTTAAAAGAACAAATTTAATAATATTTCTATA
ACAAATAATTAATCAAATAGGCCGAATCCCATGTCATCGTCAGATTCTTCAGATTCTTCT
TTCTTCTCTTCTTTCTTCTCCTCAGCTGCAGCAGGGGCAGCGCCGCCCGCAGCAGGGGCA
GCCGAGCCCCCGCCAGCAGAGACGGCCACAGCTCCTCCCGCCGGCATGCTGGCAAGTTTC
CCGTTACCCTGAGCAATGACATCCTCGATGTTTTTTCCATTCAGCTCACTAATAACCTTG
TTCACGCGCTCGTCGTCCGTCTCGATGCCGACGCTGTCCAGGATCTTCTTGAGGTCCTTG
GACGTGGGGGACTCGTTGCCGCCGAGCACGGCGAGCAGGTAGGCCGCGACGTAACGCATC
TCGGAGGGAGGGGGGCGGCACGGGAGAGAGGCCTGCGACGTGCGCTCGCGACAGCAGCCC
GGCGGCGAAAGGGCCTCTCTCCCGTGCCGCCCCC
>comp10_c3_seq1 len=814 path=[1419:0-813]
GGGGGCGGCACGGGAGAGAGGCCCTTTCGCCGCCGGGCTGCTGTCGCGAGCGCACGTCGC
AGGCCTCTCTCCCGTGCCGCCCCCCTCCCTCCGAGATGCGTTACGTCGCGGCCTACCTGC
TCGCCGTGCTCGGCGGCAACGAGTCCCCCACGTCCAAGGACCTCAAGAAGATCCTGGACA
GCGTCGGCATCGAGACGGACGACGAGCGCGTGAACAAGGTTATTAGTGAGCTGAATGGAA
AAAACATCGAGGATGTCATTGCTCAGGGTAACGGGAAACTTGCCAGCATGCCGGCGGGAG
GAGCTGTGGCCGTCTCTGCTGGCGGGGGCTCGGCTGCCCCTGCTGCGGGCGGCGCTGCCC
CTGCTGCAGCTGAGGAGAAGAAAGAAGAGAAGAAAGAAGAATCTGAAGAATCTGACGATG
ACATGGGATTCGGCCTATTTGATTAATTATTTGTTATAGAAATATTATTAAATTTGTTCT
TTTAAAAGCTTCCTGAGTTTTTTTTATTATAACCATACAATGCTACTGGATTCAGACTGC
TTTCTTAAAATAGCTCTGACAAAGCTTTGGTTTTTAGCTCTGTCTGAAATAGGTATGTTA
ATTTTATGACTAAATGAGGCCATGAAAAGCACTTCGATATTGCTAAGCTTGTGTGAACCT
GAATGCATGTTTTAAGACTCCTGTTTATTAAATGGTACATGGAAGCTGAATTTACCCAAA
TTCACTCTCTTCATCATGCTGTTTTTGACATCACGCTTATTGAGTAAAGAATCCTACCTA
TTCAGCCATAAAAAGACTGGGTTTTTTTTTTTTG
>comp676_c0_seq1 len=2835 path=[1:0-2399 2401:2400-2414 2416:2415-2834]
GTGGTTGGCTAAATTTTTGCTCCTCCCACTGTTCTGTGCTATGTTTCTAGTTTCAGAGGG
AAAAACACAAGCTTGTAGCTGAGGAGTATGAGTCATAAGCTCTCTTCTGCCACTGAGTCA
CTTGGGAGTTTTAGGGTCGTGTGTTAGTTTTGTTGGAGGGGGGTGCAAGCTCTTTATTAC
TCGGTGAGAGAGCTGGCAGATGTCCCAAGTGAGAGAACCTCTTCCTCCAGGGCCTGAAGG
GCCAGAGCAAGCTCCGACTGAAAACAGCTCTTTGATCTCCTTCCCTGGAGAAAAATCCAA
CCAAGAGAATACTGCTGTAGGAGATAAAGATATAACACAGCCTTCCAATAACCAAAATAT
ACAACCAGAGATACAGGAGCAGGCTGTCTGGGGAAATCACACTGATGGTGACCTCGTCAG
AACACAACCTCAACGTTTGCCTCAGCCGAATACTTCAACACTGGAAAGGGGTGAGGAAGA
AACTGGCAAAATACGAAATGGTCACGTGGGTCTGAGCAATGGAAGTGGAATTCACAATGG
GGTCAAGCATGCATCGGCAGACAACAGAAAACTTTCAGCTCCTGTTTCAGAAAAAATGCA
CAGAAAAATTCAGTCCACCTTGTCTGTCAACAGTGACAGCAGCAAGAAGAGTAAAATAAG
CTCTGCATTTTCTCAAAAGCCAGGTACTTCACCTGAAGATTGCTGTGTTCACTGTATCCT
GGCTTGCTTGTTCTGTGAATTTCTCACCCTCTGTAATATTGTTCTGGGACAAGCATCCTG
TGGCATCTGCACATCGGAGGCCTGCTGTTGTTGCTGCGGGGATGAGATGGGGGATGACTG
TAACTGCCCATGTGATATGGACTGTGGCATAATGGACGCATGTTGTGAATCTTCAGATTG
TTTGGAGATCTGCATGGAATGCTGTGGGATTTGCTTCCCATCATGAAATATTTATCCCTT
TTTATTTTATTCTGTTAAAAACTGGAGAGCTTTTCTTTAAATGCTTTTGAAGAAAGACAA
GGTAACATTCTCACACAACCAACTGGTATTGCACTGTTAGTTCCTATATATAAATTTTTT
TTTTTAAAAGCAATCCCTGAAACTTGTATTCTAACATAAATTGTATAGTTTTGTATGTGA
AACTCAAGCTACATTCCAGCTTCCTTTTGGCTTTGCAAATAGGAGAATTTACTGGAACTG
AATTATAGGCCTGATACTGCAGGTTGTACAAGGGCAAAATTGCCATTTGAATTTAGTGAC
AGGTTTTGGTCAGAGAAAAGACTGCAGGGCGAAGCCTTAAGTATTTGCCTTTACTTACTT
TAATGCTTAAACGCTCAAATGCCTCCATACATAACATACCCTTAGAGGAGTTCTTAAAAG
CAAAATGTCTTTATTTCAATCTCTGTGGGTTGAAAGTAATCTTGTTCTTTAATTTTAAAC
TTAATTGAAAAGTCTGCAACAGGAATCTACAGTTTGTTTTGCTACAGAGGTCACAGCAGA
AATATTTCTTTTGTTTCATATTTCCCATAGGTTTGAGAGGGATTCCTGGTATTTTCCGTA
GTTAATACTGATAATAGGTGAAGATCTGGATAATTAAAGTCACTCTGAGTTTTGCCACCT
ATTACAGTACCAAGATTTCATTGAGACAAGACAGAATAGAGAACTTACTTACATTTTGCT
TCAGTATTACTTGAAATGTTTGTTTTTAGAAAGATACTTTGGAAATCTGGCTGGACATAA
AATATATCCATGCATTTGGACTAACAAACCCTTCAAAATTTGGCTATAAAAGGGAAATTA
TTAAAAATTAACTCAAGATGCTAAAGCTGTGTATTAGTGGCCCTGTCAATTTTTGTGACT
TTACAGCCAGTATCACCTAACTTAATATTTTGTTCTTCACTGTGTAAAAAATATCCATAG
AGGATGGCAGAAATTAAACAGGATGTAACAACCAAATTAAGTTGACTAATCAAGGAATTC
TGTCATCAAATACAAAAAGTAAATGTAAAAATGTTTATTCTCAAACACTTCCTTTAAGTG
TTATTTTTAAATAACTACTTTGAAAGGTTATTTTAAAATGTTTGATATCCTTTTAAATTA
GAAGGAATATGGTAATATGTTTAAAATATATATTTAGGATTCAGTGGGCATATTTTTCCC
TATGATACCATTACAGATTTTCTCAGAAAATATCTTTTTTGTCATTGTAATTGGGAGATG
AATCTGATCCAACACACAGAGGTTTATGGCGTTCCCAGACTTAGGGAAAAATGGCACCCA
TTTTCTTTACCGTTTGCTAGTTTCTCCCCTCCATCTCTGTAGCTCATTAACTTTTCTGTG
TAAACCACCTGTATGTCTTGATCTCACATACTTAAACTTTGCTATCTACACTCCAGATTT
TCCATTTATAGATTGTTGGATCTAGTAAATGCAGGCCTTGTTACAAGAGTCATTGATAGC
TAATACTATATCCCTGTTAAGTGAATTGACCATAAGTGTTTCTTTCCACTGTAGTGAATT
CAGTTTATATAAATGTGACAAACTAAAGATCACAGGAATGTGAAGCTAAGTCAACATAAT
GTCTGTTATTAACCAAAAGCTTCTTCCTATGAACACTGACTAGTAGTGCTAACTACTGCA
AGTTACCACTGAAGGTAAAATAGCTGTATCCTCAACTATGCTAGGGAGCTGGGAGGTGGT
ACATTTTGCGTTAGCATCTGCAATATTGTGGTATACTCTAATGCAATGCAGATTTACTCA
GAGGGAGTCTTATCTATTTTTTGATGGTTACTACAAGACGTGATTCTTATCTTGTTGTTG
TTGTTGTTGTTGTTG
>comp339_c0_seq1 len=3715 path=[1:0-524 526:525-543 545:544-3714]
ACCCTCCCCTGTTCCCCTCCCTCCCTCCCTCCTCCTCCTCCCCTGCCCGCCCCCCGCGCC
CGGCAGCCGGGAGGAGCCGCCAGCCAAGATGTCCCGGTCCAACCGGCAGAAGGAATACAA
ATGCGGGGACCTGGTGTTTGCCAAGATGAAGGGTTACCCGCACTGGCCTGCCCGGATTGA
TGAGATGCCGGAAGCTGCAGTAAAATCCTCCTCCAATAAATACCAAGTCTTCTTCTTCGG
GACCCACGAAACGGCATTCCTGGGCCCCAAGGACCTCTTCCCCTACGAAGAATGCAAGGA
GAAGTTTGGGAAACCCAACAAAAGGAAAGGGTTCAGCGAAGGTTTGTGGGAGATCGAGAA
CAACCCAACGGTCAAAGCCTCCGGCTACCAGCCCACCCAGAAGAAGACCTGCGCGGAGGA
CGCCGAGCCGGAGCGGGAGCCCGAGGGCGACGGGGAGAAGAAGGGCAACGCGGAGGGCAG
CAGCGACGAGGAGGGCAAGCTGGTGATTGACGAGCAGTCCAAGGAGAAGAACGAGAAAGC
CGGCATCAAGAGGAAAGCGGAAGATGCCTTGGAGGACTCCCCCAAACGCACCAAGGAGGC
GGAGGGGCAGGAAGGCGAGAAGAAGGTAGACAACGAAGAGGCCCCCAAGGAGGAGCAGAA
GCCCAACCCGGCCGAAGGGGAGAAGGAGAAGAACAGCGACGCCGCCGGCGCGCCGGACGC
CAACGAAGCCAAGCAGGAGGGCAAGGACAAGGCCGGCGCGGAGGAGGTCAGAGACCACAA
GGAGAGCCCGTAGCGGCCTCCCCGGCGAGCTGATCTCCCGGCCTGCTCCTTCCCCGCTGG
GCTCCCCGGGTGCCGAACCGTCTCGCCCTCGTCGGCTCGTCACGGCCGCGACGCCGGCAA
ACGAGAAACAAACCGAGGAGAAAAAGGAAAAAAGAAAAAAAAAAAAAAAAAGAAAAAGAA
AAAGGGGCCTCCCCAAGCTGCTAATCTAAAGCTACGCAGCGGGGGGATAATCGCCCCTCT
GGGGCAAGCGCAGGCTTAGCGCTGCGCCCACCGCGTCTAGAAACTTAGCGCCAAAGTTTT
TCAAAAATAAAGAAGGAAAAACACATTTTGGTGACAACACTAGACAGAGTTGAGGAAAGC
CCAATAGAAAAGTACGGAAACCTACAGTAATTCACAGCCCGCGCGGGGAGGCGCCCGGGG
AAGAGTCCGCCCTGGCTATTCTTGCGGCTAGTCGAGACGATCATTAGCACGGAAGCGGGT
ACAGCACGAGCTGCGAGGCGCCCGCAGCGGCGGAGCGAGGGGGGGGCCACAGCCCGGCCC
CTCACACCCCCAGGATGGCGTACTTGAACACTGCCATGATGGCGGCGCTGATGAGGCCCG
AGATGGGGACCGTGACGAACCAGGCCATGAAGATGTTGCGGAAGAGGCGCCAGTCCACCG
CCTTCTTGGAGCGGAGCCAGCCCACAGAGACGACGGAGCCCACCTTGCAGTGGGTCGTGC
TGATGGGGAGGCCGACGTTGGAGGCGATCACCACCGTCAGGGCGGACGCCAGCTCGATGC
TGAAGCCACTTGATGGTGTGATGGGAGTCAGGTCCTTCCCCATCGTCTGAATGACTCTCC
TTCCCCAGACCCACAAGCCAATGCAGATGCCGGCACCTCCATACAGCAGCAGCCAGATGG
GAGTCGCCACCTTCGTGGCCACGTCACCCGTCTGGTAGACAAGGTAGAGAGCAACCAGAG
GGCCTATGGCATTGCTGACATCATTGCCACCGTGAGCAAAAGAGCCAAAGCAGGCCGTCA
GGATCTGCAGGAACTGGAAGAGGAGGGACACCTCTGGTTTGTCCTGGTCGTGCCACTCTT
CCAGGGAGTTACTGCTGCACTTCCTGTCGCTAATGCCCATCTCCACCTGGGCCGTGTTCA
GATCCACGTCAGCGGCCGGGTGGGCGTCCGCCACCGCATTGCAGTAGCTGGTGTAGCTGT
CCATGCGGGCCCTCTTCTTCGTGTCAGCGGCAGGCCAGGTCAGCTTCTCCATCTCCTCCC
CCTTGGGCTCGCCCTCCTTGGCCCGGAAGGAGTCCAGGGGCATGCCGCAGATGGCCATGG
TGTAGGAGGTGTAACTGTTGTTGCGCCGCAGCGGCTTGTCCCCCGAGTCCCCCATGCAGT
CCCCCATTTTGGCAAGGTGCAGTTTATGCAGCAGCTCCTTGTAGAGGCCCGAGTCCTTGT
GCACGGTGTGGTACTGGTACTGCCCGCTGGAGTTGATGTGGTGGCTCACGGCCTGGTTGA
ACTGCACGAGGTTGCCGTTGGGCAGCTGCACGGCTCCTGCACTGTCAATGTTGGTTTCCT
TCAGGTCAATGCTAGGGAGCCTCTCGCGCTCCGGGGCCTCCTCCAAGTCTCCCAGGTTGA
AGGAGACAGTTCTCTCCTCCACAACCACCCGGTGCGGCACAGCCGACACCGCATCAGCAA
CGGGGCTCTTGGCATCGCCCACGCTGTTGCCCAATGGCACTTTGGGCTCCTCGTGATCTT
CCTTCAAATTGCTGTTCTTCTCCATCAGGGGGCTTTCTGAAGGACTTGATTTAATCTCTC
GTTCGATTTTCTTCTTCATTCTCGGGCATACAAAGAACCAGACGACGAGAGCACAGACAA
CAGCACTCCCCGCCGAAATTAGGAGGATACCCCAGAGAGGAAGTTTGTCAAAGCCCAGCA
AAGGTGCACCAGTATACGTGATGGAGAAGAGGTTGATCCCCACGGTACAGGCATAGAAGA
CGGGCAAAGCTCGCAAGCCATTGGGAACAGGATCCGTCTTACAAAGGATGAACCTACGGA
CAAGGAAGAACAGGATAGCAGACATGATGCCAGAAAGGAGGGGTGAGATGAACCAGGACA
ACACAATTTTAAGCAGCTCTGACCACTTGACACCTTCTTGCCCTTTGGCCACCAGGGAAA
AGCCAATTGTCGCTCCAACGATACAATGGGTACCAGAAATGGGAAGCTTCAAGAACGAAG
CCACTAGCTGCCACACAGCCGATCCAAACATGGCACTGATTGAACCAGCCATTAACAGCT
CCTGCGTAGAGTTGTACATATACACATCAATCAGCCCCTTCCGGATGGTCTCGCTCACTT
TGGCTCCCAGGAGGACAGAGCCCACCGTCTCAAAGATGCTCGCCAAGACGCACGCTTGCC
GTAGAGTCACTACGCCCGACCCGACCGCGGTTCCAAAAGAGTTTGCCACATCATTGGCCC
CAACGGAGAATGCCAAGATGAAGGCGATGACAAAGCCCAATATCAACATCCAGAGGAAGG
CTGTCATCGGAGCGGGGACCACGGCCGCTACAGTGCTCACCAGCAGCTCTCCAGCAGCTG
TGGGTGCAACATGGGTTAACTCCATGATTCTACCTTTAGTGGTTTCGGATTAACAGGAAC
TCGCGACTTGGATATGTAAACAAAATATGAGGTATGAAAAGGCTATAATAAATAACGTTA
TAAAATTAAATAAACTAAATAAGCCGGCTTGGGAGCAGAGTTCCTGCTATACAGTGCATA
TGAGAATCTCTTTTTGAGAGTTCCTGTGGCTCTGGAAGGTCAGCGCTGGGAAGGGCTCCA
TGGTGAGGAAAGGGGAGACCACACGCTCTTCATCCGACACGCGGCCCGACAGGAAGGAGG
CGCCAACCGTGACCCACCCGCCGCCGCCGACTGGCCGCGTGTCGGATGAAGAGCG
>comp837_c0_seq1 len=656 path=[634:0-655]
CGATCTTTTTTTTTTAAGTTAGGAGTTTTTATTTGAAGGACCTCTACACAAGTACATAAC
AGAGGTCGCAACACCATTCAACTTGATAGTAGAAGGAATGTAGAGTTTCTTAAACGGTGG
TTCCCATAGAACACTCTGGTCCAAATACAGGAAGAGCCAAAGCTTTGGCTGTGGTCAAGA
TCTTAGTTTTCGTCTTCATAACCAGTTGGGAGAGCGTTAACATGGGGATTGTGGAATAGA
GTTTTGTTCCCATCACCCCAGGGGAAAGGCTTGGTCCTGATCCGGAGGTGAGCATAAGGA
ATAAACTCAGGTCTTTCGTGCTTGTGCTCTGCTTTCAAGTAGCAGTTCAGCATGCAGACA
CCAACTCCAGGAAGAGCAACCACAAAGGTCAGGAGCTTCCACAGGCGGGCTCCGCCGGGC
TCGTGGGCCGCGGCCGACATGCGGCGCCCCGGCAGGGAGCGCGGGGCGGCGGCGAGCAGC
AGCCGGGAGACCCTCGCGAGCGCCGCCATCCCCTCAGCCTCCGGGGCGCCCACCGGAACC
GGAAGCCACGGCGGCCCGCAGGGGACACAAGCTGCGCAAGGACGTCGCGCCTGCGCGTGC
GCACTAGCGCTCCCACCTCGAGCCTGACCTTGAGCCGCGCCCATGGCAAGAAAGTG
>comp1065_c0_seq1 len=2997 path=[2975:0-2996]
CACGACGCTCTTCCGATCTATCAACTTCAAAAATCAGGGTTTGCTTCAATGTACAACATC
AAAAAATGAACTTTCTTAAAAAGGTAATCATGCATCTGTGTAGCTTTTGTATCTTCTCAT
TTTACATGAAGATCTTAATACTAATCTTTGAAGCAGAATACAGTTTTCCTGTTATTACTG
TTCCAACAGCTGTAACAGTACAGACTTTTCTGTAGGCCAGCAGCTCCTTTTACAAACCAG
CTCTTCAAGACTTCATAACAAACTTGAGAAAGAGGTTAAATCAGTTTGTCACTGGTACTA
TACACTCTAAAGAGAGATGTTTTAGGACAAGGTTACATGACCTCAGCCCAAGTTTCATCC
CACTGAAGCCAAAATACCATTCTGAAGCAAATCCTCTTCTATAGCCTCAAGAGAGTTAAA
TGCAGTTCAGCTAGAAAGTTGATATAAACAAGCATCTAAAATGCAGACTTGGAAGAGGAA
GGTGGGAGGTAAGAGTCAAAGAAAACTGGTGCAGCAACTAGAATACTAATATTGAACCCA
GGGGATCTGGATTCTTTTCCCAGCTCCACTTTCAGCTTCCTGAGTGACCTGAGCAAGCCA
CTGTCCCCTGTGCCTCAGTTCTTAATTTGTAAGAGAGGGATAATGAGAAATTGTCTACCA
ACAAGAGCATTGCACAAATTTAAATTAGAAAACAATCTGATATTAATTACAAGGCTACTT
ATTTCTGGTATCTTGAAGCAGATATGTTTTGTATTCTAAAAAAGCAACTGGAGAGAAGTC
CAAAGACAACATTGTTCTACATCACAATAGCAGTCCCTCCTTCTCCCAAGAATTTAATTA
CATATACTTTAAGAAAATCCCATATTCTGACATTTTGTAAACAAAAATTTTAATCTTTAA
AAAACTGCTTAGTGCAACTATGTGTACAAAAGTATATTACTAGATCAGAAATAGGACATT
GAAACCACAAGCATGAAAGGAAATGCATTTATAATTTTACACCAAGTGCCATAAAAACTG
ATGATTCAAAACCCATCTGCAATTTCATCTAAGTATGCCAGCACTAAAATGTATGCCTTA
AATGAATTTGGCATTCATAAAATGATCTTGATTTACAAAACAAAACCAAAGCAGAAACAA
GTCCTATTTATCTGCAGGAGCAATGAAGTGGGGACAGTGCAGAACACTCTACACTGCCCT
GCCCGTAACCTCCTGTCTGAGCTTTTATACCTGATCAGGCAGCACAGGTTAGTTCAAACT
GATCATTTAGAACCCTGTAACTAGCTAATACGTGAAGTGAACCCTCATAATGGTGCCTGA
TAACATGGACATGCCAAGACAGTTCATCCATCATATAGGGATTTCTGTGACACCATGATT
AAATGAAATGCAGTCATTAAGGAAACCCTCCTCGAATTTCCTTCAAAGTTGCATTTTCAG
TCTAACCTTTGAGAACATAAAATGAAGCTTAACCATATATGAATATTCTCTAACAATAAG
GCAAGAAATAGCTCGTAGTCTCAAAAAGTAATCTACAAACCAAACTGATTGTTTTACTAG
GGCAAGGGAAAATAAGTAAATGCTTTTTTTATGAGGCATATTTACAGAGCACAATTTTTC
TGGCTTCAATGTATATGTACTAGAAAGGCATGTTTTCATTATCACTTTTTATGTTTTTGC
TCATTTCCAAACATTTGAAAAGAAGATACAAATTATTGTTTATAAAATCGTTTTTCTTGT
TTATTTTAATGAAGCTGGTACAGACAATGTCCATTCAAAACCCACGTCCCAGGCCAAAAG
GTACAAACAAGAGTGTCAAAGTAACACCGGTTGTCTGCTGTGAACATTCTTGCATGAATA
CCTGTGTGTACTAATTGCTATATGAAGTTAGAATGCTTCTGGGCTCTTCTGGCAAGATTT
AAGAATCATTAGGGTTTTCAATTTTATGTCTTCAGCAAAGCCATCTCTGGAGCAAAGTAC
AGATGACAACAGTTCTAGCTTTTCCATTTCCAACTTGGTAATCTTCTTCGCTGGGCCATC
AGCACAATTTAAGCAAAATAGCTCTGAGTTATGGATACACAATTTCTCCATAGTTTAGTT
CTCTGAAAAACTTCATCTCGCACTGAAAGTTATAGTCCAGGAGTGAAACAGTCACACATC
AAAACTTCAGGGCCGATATGGAAGTCATTAAGAACACTCGCCCACCTGGCAGATCTTACA
ACCTTCGTGCCCGAAATGCACGAACCTAGTGAACATACAAATGCATGTGTGTACATGTAT
TTCTAGAGGGGAGGGCAGAAGGGAAAAACGGGAGCAGGGCTGCAGCTGGATCACAAAAGT
TCAGCACAATGAAAACAGAAACAATAGTGTATAATGAGCACGAGAATTCAAAATACCAGA
CGCTTGAAAATAAACTCCCAGAGATGGGGTGCCAGTTTCAATTCAGTGTTGAACACCACA
TTACAAAAGAACTATTATTTAAAAATAAAAAAGGATTAAGGGGAAAGAAAAACAGAAGGA
TCTAAACTGTTGAGTGACCCCCCGTCTGTTCCTGATAAACTTCAATCACATCTTCCTCCT
CCATCCCCAGCTCCTTGGGGGTATGATTATCAGTAATTCTCTGACCCTCGAAGAGGAACC
TGAGTGAATTCATTGGAACACCCTGTCTTTGACAGTATGATTCTTTGAGTTTCTTGAGGT
GTGTTGTCATTTTCACCTTGAAGTGAATTTCACTGCTGTCCTGCCCAATGACTTTGAGTT
TAATGTATTCTCCCTCTTTCTTATCTCCTAAGTCCTCAGCTGAAGGTTTTGCTTCCTGGT
CAGACATGGCGTCGCCCCTCGCGTGCGGCAGGCTCGGCTGGGCCGCGGCAGGCGCTCCGC
TCCCTTTCTCTCCGCCGCAGCACAAACACAGGCCGCGGCGCGGGCGGGCGGGATTTCCTG
TGCGCCTGACATCACTTCCGCCCCGCCGCCGCCGCGGCTCCGCCCCGCCGCGCCCGG
>comp22_c0_seq1 len=2365 path=[2343:0-2364]
TTAATAGTGTTGTTCTTTAACAATTGGATTCTGATACATTTTTATATTTAGGCATGATTA
TTTAATGTAATTTAATTGGCTTTCTTATTCCCCTCAGGGTTCTGGGCCTAGAAAGTTCAT
ATTAAATACTCTAATTGCTCTGAAATTTACTTGTCATATGAAATATGCTTCTCTTTTAAA
TATATCCTTCTATCTAGTTCATACATATTTTCTCTTTTTTAATGAATTAGAAAAATTCTG
GTGTCCATAATTTGCGCTTAAAAAGAGTCAATAATTAACCAAAATAATAATTACAGACAG
AAAACAGGGAGGATGGCGCACAATGAACTGCGAATTACAGATCTATGAATAAGGCCATGA
GCACACATCAAAGTTTTCTAAGTGCACACCACTCTCCAGAAGGAAAGCTGAAGCAGCTAA
TGATGGCATCGGTTTCCTACATATTTTATGCACGGGTCACTGTTTATAGTTGAGAGCACT
GTTAGACCGAAGGAGCAAAAGGGTATTTCATGGCTAGTAGCCTTTCGGCCAAATGCAGCT
CTCGGGGTGTACAATGATTTCCCCTTGACGCTGTAGGCAGCGAAGACTCCGGCCGCGTCC
ATCGGTGTCGGTTACGATGTCGCCCACAGCGTGTCCTCAGGGGCTGTGTGAGGGAGAGGA
TGGGCTTCGTGCCGCGCAGCAGGGCTGCCGGAGCAAAACCACCACCAGCAACCGAGGCCA
GGCAGCAGAGGGAATTGAAACACGTGTTTTAAAATCTGTTCTTCTTTGATGCTTCAGGGC
CATGCAGCAGGATGGGAGCAGCATCCGTTAGGGAGCCAACAAGTGGATAACACCGGCCTT
CCCCTGGCCAGCCAGCTGCTGCTTTCAAAGGGAAAAGGCCAGTGATGCTTGTCAGCACAC
TTCTCAGCTTGCCAGGGAGCTGCACGTGCGGGATGGGAGCTGAAACGAGGGCTAGCAAGA
CGAAACATCATCCGGCAGGACTCCTTCTAACAAGCACACCTTTCCTCAGTACGAAACTAT
CCTACAGGGGAGCGGCCACACAGAGGTCCTGATTTTAGGTGCTTCTGGGCTGTAGTACTT
CGTCACTGAAGGCCATGCATTCTTGAGCAATTGCCCTGAAATACCACTGCAAAAATCAGA
AAGTTAAATCCTCTCCTCATTGGAGCTGGTAGGAAAACAGTGTCCAAGTGGGACCAGAAT
TTTGCCCATGTAAGTTTTGCATAAGAGCACACTGTTTCCAGAATGTGTTATCTGTCCTTT
TGGTGCTGAAAAATCACATAAAAGTGAGTTGTAATTCAGAGCTTTGAACAGCAAATTTAG
ACATTTCTTATGGGCCTAAAACTAGATAACTATCGTAATGAAGAACAAAATATTTCTTTG
AGAAAAGAAGCTGATGTTTTAGAAAAACAGCTTTGCAGTAAGAAAAAGGGGAAGGGGAGA
GAGTGTGTTTGTAGGATCCCTGGGGAAAGCGATGCTTCTGCTGCCAAGAGGTTTGTGTAG
TAGTTTGCCATGTCCCCACCTGCATTAACTCCTCTCTTCCAGCAAAAGAGGGGGAAAGTG
CCCCACAGAAGTCCTCTGTCTGGTGGAACCGCTCAGGGGCAGCACACGGTTTCTGACCCC
TTTTAGGGAGGATAGTGTTATTGAAACAAAGAAATACAACGTAATTTAACATTTGCATAG
ACGATGGAACTATTAGAGGAGACTGAGATAGAAAAAAAGCACGCCTGGTTATACCTCCTG
TAATTTTTTTAATCGCTGGTTTCATCCAAAACCTGTACCAAGCAGCAGCCTCCGTACAAC
ATGGCGGCGCCCTTGCCGCCGCCGCTGGGGGACGGGGCAAAGCAACCTGGCGTCACTATT
CCTTCCGGGTCCTGTGGCGCCGCTATTTCAACGTTGACGCGGGCGTTTTCCTTTCCTCTT
CCGGATCCGGCGGCGGCAGGTATAAAAAATGGTTCAGCGCCTGACCTACCGCCGTAGGTT
GTCCTACAACACAGCTTCCAACAAGACCAGACTGTCTCGAACACCCGGGAACAGGATTGT
TTACCTTTACACCAAGAAAGTAGGGAAGGCACCAAAATCAGCATGTGGTGTGTGTCCAGG
AAGACTTCGTGGTGTTCGTGCTGTGCGTCCTAAAGTTCTTATGAGACTTTCGAAAACAAA
GAAACATGTTAGCAGAGCCTACGGTGGTTCTATGTGTGCTAAATGTGTCCGTGACAGAAT
CAAACGAGCTTTTCTTATCGAGGAGCAGAAGATCGTTGTGAAAGTGTTGAAGGCACAAGC
ACAGAGCCAGAAGTCAAAGTGAATCTATTTGTATTTCCTGCCCAATAAATGAAAGTTCTG
CTTTAAAAAAAAAAAAAAAAAAAAA
>comp76_c0_seq1 len=424 path=[2652:0-343 5338:344-344 2996:345-423]
CCCTCGCGACGCCGCACCGGAAGCACTCCGCCGCCCTTCCGCTTCCGGGTGCCGGGCTCC
ATCCTTTCCGCCGCGGGCTCGCGCGAGGTGTCGCCTGGTGCCTGTGCTCAACGTGAGGCG
TGCAAGATGCAGAACGACGCCGGCGAGTTCGTGGACCTCTACGTGCCGCGGAAATGCTCT
GCTAGCAACAGAATAATTGGTGCCAAGGATCATGCTTCTATTCAGATAAATATTTCTGAG
GTTGACAAGGTAACAGGCAGAGTCAATGGCCAGTTCAAAACTTATGCCATTTGCGGAGCA
ATTCGTAGGATGGGGGAATCGGATGACTCCATTCTGCGTCTGGCAAAAAAATGATGGAAT
TGTTTCAAAGAATTTCTAACTGAAGAAACTCTGGTATGGAACATCTGATGTAAAATAAAC
AATT
>comp76_c1_seq1 len=2236 path=[3090:0-2235]
AAAAAAAATAATAAAAAAAAAAATCACTGCCGGCCTGCTTTTCCATTTTCCGTTGTTTCC
ATTCCATTTTCTTCTTTCAGATGTTGATACAGCTCAGCTTTGTTGTTGACAGAGTTCAAA
CGACCAATAAATTCTTGGTGTTTCCTAGAATTGGCAGTATTAATCCTGTTGCTCCATAAA
GACAGCAAGGACATTGGCCCTTTTGCCTTTTCCACTGTGGGCATTTCATCCATTGTAATA
AGAGGCTTTTTGTTGGGTGGTTCAGGAGAATCAGGGGAATCTTTTATAACTTCAGCTTCT
GCTAGTTCTTCTTTTTCACGATCCAAAAGACTTTTTAACCTTTCCGATTCTTGCCATGGC
TTATCTGGTTCATAGTCTTTTCCTGACTTCTCTGACTTGTCCTCTTTTTCTTCTCTCTTT
CTACCTCGTTTCTTGCGCTCTTCTTCTTCTGGGGGTTTGCTTCGGCAAGCCATCAAACAT
TCTAAGACTCGCTGATGTTTATCAGAGTTGTTTATGTGTGCTCGCACAAGGGTCTCCAAT
TCATTCCACATAATCCGGTACTGCTCATCTCTTTTTGGACCCTTTCCCCTGGTACCAACT
GTTGAAATCGGCAGTGGGTCATTTTTCCTCTCCATATCTACTAAATTGTATATTGTTTTT
TGACAATTCAGAACATCCTCATCTGTCATTGCTTCTTTTACAATCACACTGGCTAATGGC
ACTACAGCTTGCATGTTGAATATGGTAGTCTGAGAAATAATCATAGGCCAGTAACGAGTA
TGTTTCTCTAACTGATCTTTTGCACGTTCCAATGGAATTTCAAGACTTCCATCGATCTTA
TATCTGGGCTCTAGAAAAGGAGTTAATCTGTTTTCCCTCATAAATTCACCAAAATCTGTA
ATCCTGTAGTCTGTGACTCTCCCACCACAACCTTCACTAATTGATGGGGGATCTTCTAGA
ATTGATCGGGAGCTGCTTAAGACATGCAGAAAAATTTCTCCTCCGTGGCTGCTGAGCATG
TGACTAATTACTTTAGAGCCAGACTTGCGTGGTTGTTCCAGTAAAACAGAACGACCATTA
AGGAGAAAGTTAGTAAGGCATGAGGAAGGTCTGCTATTTACATCTACTGGGGAAATTCTG
TACGCTCCAGTGCAATAGTGTAATTCAACACTATTTGTTCGAGGAGTACACCATTTTAAT
GTTACAGTTTCTTTAAATGTGCCATCTCTGCTATTGCCACCTATATGATTATCACCACTC
TTTAAAAAGTCAACATGTGCCTCTTTGTGATGAAGAAGCTCCACATCATAGTTGGCTGAT
GTGTTGGCATGTTGTTCTTCCTTCATAGGGATATTAGTTATTGTGGTTGAAGCCAGATCA
AAGTGCTGCTGTACTAAAACATTCAGTTTTGTAGCCAGATGACGTCCAGCACGGACACTA
TGTACTTCACTGGTTAAAACAGGCGAAAGCTCTTTTTTAGGACGATCTGAAACAAGGCTG
TCTTCGCCAACTGGGTAAGTGTGGATTAAGACCAATTCACATTTCTGAATCTGCATTAGA
TGATCTGAATTAGCCGCAAGCTTGTTATGCTCATGAATGGTTTCCTGAACACAGTCCTCA
AGCATCCGAACATGACTGTCACTTTTTGCATTAGTAATACAGATTATTCTTCCTCTGTTT
CCAACACGTTCTGCATTCTCCATGAGCATAGTTCGAGCCTCATGTTGGTATTCTGTGATT
TTGCAGAGTGCTTCTACTGCTGCAACCAGACCATGAAGTATGCTGCAGCATTCTGGATCT
GCCCTAGGATTAGGTGGCCCAACAGCTGCTAATGCTGCCATCAGCTCCTGCAAGTTCTGA
TCTTCTTGGGTCCAAGAATTCAAGACATGAGCCCCAGAGTCACTCACAATGAAATTCACC
AGTTTTTTGAAAGGAAAAATATCATACATTATTCTACAGTACTCCATGGATGATTCCACT
GAACAGGTCCATAGTGATTTTGATATGGGTGCTAGAGGTATAATTCCTTGGGTCCGATTC
TTTACCAACATATCAAATTCAACATGTTGTCTACAGGATTCTGCCATATATGGGCAGTGA
TCCACAACAAAAACAGTTTTATGAGACTCAGAAAAGATTTTCATTTTCTTCCTGGGCCGG
CTCCTCCGGTGGTGCAGCGGCGCCGGGCCTGCTCCGCGCCGCGCCCGGGCCCTGCCGCGG
GCCCGCTCCGGCGAGG
>comp39_c0_seq1 len=3970 path=[3948:0-3969]
CATGCGTACTGAGAGGAGCCTCCGTTCCGTATTCACCGTGATGGGCGGGGGAGGCGTTCT
GCGCAAGCGCAGTGGAGGAGGCGGCACTCCGGCCCCGCCTCCCACGCCTGCGCAGGGGCG
GCCCGGAGGCTGTTTCCGGGCGCCGCGGAAGCCGCCCCTCCCTTTCTGCTCGCGGGCGGC
CATCATGGTGTTCAAACGCTTCGTCGAGATTGGCAGGGTTGCTTTCATTTCCTTCGGGCC
GCATGCTGGCAAGCTGGTGGCCATTGTGGATGTTATTGACCAAAACAGGGCACTAGTTGA
TGGCCCCTGTAGTGGTGTCAGAAGACAGGCTATGCCTTTCAAGTGCATGCAGCTTACTGA
CTTTGTTCTCAAGTTCCCACACAGTGCTCGTCAGAAGCATGTGCGAGTTGCCTGGGAGAA
GGAAAATATTAATGAAAAATGGGCAGCCACAAGATGGGCAAAGAAGATTGAAGCCAGAGA
AAAGAAAGCCAAAATGACTGACTTTGATCGCTACAAGGTCATGAAAGCAAAGAAAATGAG
AAACAGGATCATCAAGCATGAAATGAAGAAGCTCCAGAAGCAGGCTTCTAAAAAAGGCAA
GAAGTTACAGAAGGCACAGAAATAGAATAAACTTCTAGTTATGTGTTTCAAAAAAAAAAA
AAAAAAAAAAAGATTTCCAACACATCTAAAGAGCATTAACAGTTGGGAATGAACCAGCAG
CTTTTTAATTCAACCCTGACCGACAACAGAAAGAAAGAGTATTAAAAACCTATGATGGCT
ATTTGGCAACTAGGGTCAGGAAAAATAATCCCAGGAATGATTATGGCTACCACTCTCTCC
CCCAATGAAAAAAGCATTCAGATAGCTACTCCCCATGCGCTTCGGAGACAGAAGTAAGAC
CATTTCCAGCGGCTTTTTCCTGTACCCTTGGCGTAACCAGTTAATCCAAAGTTTCTCACC
TTTGCAACTGAACTTCAGCAAAGGGAACCTGGAACAGATCTGGAACTTATTTATTCTCCC
AGAACTCAAATGCTTGCAACTATTTAAGTGCGATTTCTTGCCATTTGTAAATCCTGCTCC
CAAACTATGCTGCTGAACAGTGTTTCACCCCGGTTTGCCAAAGCAGACAGACAGCTCTGT
TTAACAGATACGGTTCGGATTACCCAGTATCTTACCCAGAAAGGACCGAGTTCTTCAGAG
CACCTAAAAAAAGCTACCTTTATGGCTGCCAAGCAAGCAATCTATAGGGCATTAAATGCT
CAAATACAACTTCTTGTGCGATGTAAGGTCATCGTAAAATTCATTGTAAATGAAATTACA
TCAGGAGAATTTAGACCTCAAGTGTCACTATGGCTAGTAAGCCATCTTTGGTTTTCTAAT
ATTAATTAGATAATGGGCAGGGCCACACTGCTAATAATTTATAGTCAAATATTAAGTGCT
TTGCTGATGTGCAAAATTTATTTTGGATGCAGAGTTCAGTCTCCATTTTGGGTTCAGACA
AACAGCATTTCTAATATACTTCCTACAAGACAATCATTTCTACTTTTGTTTTTCTTTCTC
CTAAAAGGATGGCTCATTTTGCCATGTTCTGGAAAAAAAGCATCATCTTTAAATATGCTA
CTATGCAAGTTTTTAATCTCATTTGTCCACTTATAAGTGCAGCTTCCTACTGAAAAGAAA
AAGCTTGCCAGTTAAAAAAAAAAAATTAAATTAAAAACCTGGAAAGGGAATAATACTTTG
GTTCCAGCCCTAGTGCCAAATGATACCAATATGCACCAAAATGTGCAAAATCTCATATCA
AACACATAAGGAAAGGAGCTTGAAGAAGCAGCTTAAGGTTGGCCATACTTCACTCCTATA
TACTTTGATTTACAACTGTACAGGTCCATGACAACAGGTTCTTGCCCACAACGGGGCAGG
GCTCCACTACCTCCTGCTGGGCAAGTGAACACCGTTGACAAGAGGCAGGAGCGGAGGATG
GAGTTCGAGTTGTGTTAACAGTGAGAAGTGGTCTGAAGGGATGTGAGGGTGTGGACACCC
AGTGATGTTGTTCTCAACCAGCCACTGAGGGTCCAAAGGCCCCAGGACACCAAGCACGTT
CATGTGAGTGTTGGAATAGAAAATGTAGTCAATCACACCTTTGAAATCAAAAGTGTAATT
GGTGTAAGGCATCAAGTTGTTTTCATAAGCGCTCTTGAGTTGGAAGCCATGCGTAATTCT
TCCTTCAGAAGCCCCGTTTTTCCCATTGCCACTGAAGTTCATGAGACACTCGTTGTAACG
CAACTCTTTGAAGTCCTTGTGGTTGTCAGCTACTATGCCATTGCTTAGGTATTCCACTAC
ACCTGAATCAGGCAGTGAGTTAAGATCTGCACACAGCACCAGAGGGATAGAATTAGGATC
TGCTGTTGGGCTACCAGGCCTGCTTGAGGCTTTCTCAAGGATATTTTTCAGTTCTGAGAC
AAACATCATAGTCTGAATGAGTTTCACATCTGAGTATTCAGGGTCCCAGTGCATGTGGGC
ATTGGCCACAATGAGCAGCTGTTTGTCCACATGAAGTGATTTCATACTTGCTCCAAATAA
TTCTTTGTGCACTTCTAACACCACAGCAACTCCAATGTTGTCCTTCGTCATCACTCTGTT
TAACATAGCTTCTGAACCTTCGGAGTTTGCCATTGCCACCTGATTGAACTCCACTGTATG
CTTCTGCACCAGGGTAAATTTTTCCGTTTTGAAGAATATTGCACAGCCATCCACATGCTT
TTTCTCCTGCTCAGACATGATTTTGGCACGTGACTTTGGAGAAAAGAATCCGTCGTATCC
TCGTTCTTTCAAGGCTGGCAGAAAAAGGGTGAAGTATTGCTCTGTTTCCACTTCCTGAAG
ACTAATGATATCTGCATCACAGTTGACTATTTCTTCCATGATTCCCTTTTTTCTGTACTC
CCAGTTCAGTGCCCAAGATGGGCAGTAGCCATAGAGCTGCCGGGTGGCATATTTATCACA
CAACACATTGTAACACATAACTGTGAACGAAGCTGAGGGCAGAATTTGGTCTCGTTCTTT
TAAAGTAATCCATGGCCTTGGAGGCAGCTGCTCTGGATGAACTGCTAGATTGTCAAGCAT
GTAGTTCAGTAGCTTTCGAGTTCCATCTGGATCCTGGTAGAGGCTGAGAATATCTTGTGA
TAAAGGATTGCCTTTCAAACCTAGGGTTTGTAGCTGGAAGAGCCGTCCAAGTTCATAAGG
CAAAACCCGTAACAGATTGTTATTTAAAAGCAATTCCCTGAGAGATACCATGTTTCCTAG
TTCTGCTGGTAAACTTCTGAGTTTGTTGGATGACAGATCCAGGTAAACCAGATTATGAAG
CTTGGCAATATCAGGCGGAATGCGAGTAAGATTATTGTCATTGAGGTGTAGAGCCGTCAA
GTGCGTCAGCGACCAAAGGGACGTACTTAAGCTCCGCACTCTACCCGAGATCTCTAATTC
GGCCCAGTGAGACTTCTTCCCATTGGCTACCTCTTCGGCTGACATGATGGTGTAAATTCT
GCGAGGATCTGGAGGATCATATTTTTCCTTTGGCATCCCTGTTAGTCTGCATGCAGCGCG
GCGGGGCGGCGGCGGGGCCGGCGGCGGCGGCGAAGTCGCCATGGAGGCCACGGGGCTGCT
GCTGTTGAAGCTCTCGGAGGCCTTGAGGCGGGAGAACATGGTGAGGGCGTCGGGGAAGTT
GGGCGGCGTGGCCGGCGTGTTGGCGGGAGTGCACATCATCTGATGGTGGTGGCTGTAGGG
GATGTTTGTTTCTTGGAAAAAAGCACTGAGCGCAGTCTCGAACTGCCAGTGGGCCGCCTG
CAGGAGCTGCTTGGCCTGGTCAGCGGCGCAGCCGGCCGCCAGCACGAACTGGTTGATCAT
GACCTGGTGCCGCAGCTCCTCCATGTTCACCGACATGGCGGGGGGGGGGTCGGGTTTTTT
TTGGGGGGGG
>comp1438_c0_seq1 len=1965 path=[26:0-49 76:50-171 198:172-178 205:179-299 7030:300-308 7039:309-345 370:346-383 408:384-407 432:408-492 517:493-553 578:554-577 602:578-1284 1309:1285-1326 1351:1327-1329 1354:1330-1846 1871:1847-1859 1884:1860-1883 4439:1884-1964]
TTCTTGTTGCCTTTTTTTTTTTTTCTTCCGGAGCCACTGGAGCAAGCGGCACTGCGGCTG
CTCGCGGCGTTGGGAACCGAGGTGAGTGCGCGCTGGTCTGTGGGCGCCTCCGCGGCCTCC
TGCAGCCCCTGGCCGGCTCCTGGGAGCAGGAGAGAGCGCGGGTGCCGTTCTGCGCTTTGC
ACAAGACGGAGCTTTGTGTTCCTTGTTTGTTTAAAATAAAAGTTAATATTTCTCTTGACA
TCTTGTTTGGAGTTGCTGAATCCAGTCGCCTAACGGAAGCGAGCCGCCGGCAGAGAGTTT
CTTTAAAACGTGCGTTTGCGCTTTCTCTTCCGCAACTAATTCCAAATAACAGCGTGTTCG
TGATCTACAAAGGTGGAAGCTATCCGAGGCCTCTTAGCCTTGGCTTCTGGGTCTATCCCC
CCTGCAAACCTTCGGATTTGTTTAAATGGCCTGGAAAGGAAAGCTGAGGGCTGTTCCTCA
GGTTGTTGCTGACGCTCCCTTCTTTTGGACCAATTCGCAGTGGTTTTCATGTGGAGTGAA
CGCGGCGGCTTCAAGGAGCGTTTGCACAAACCCCAGGTGCCTCTTTTTGTCTAGCAAAGG
CCCAACTGTCCCATAATCCATTTGCCTGGGGGATCGATCCTGCAAATGGTGACGCAGGAA
AGTCAACTCCTGAGGAGCAAAGGATCCCCTGCGGTGGCCATCGTTCCGCCGGGTTACCAG
CCTTTGCCAGGAACAGCCAATCCTCCTGACTTAGTTGGATCCACCTTTTATTTTTTTTCT
TAGGTTCTTGGTCCCATCAATCTCACTCCAGTTTTGCAAAATTTCGGCTAAGTGCGTCCC
CTTTTCTGTGCCGAACTCATTTCCCGCGTTGAGTTCCCTAAAAGTGCGTCTCATGCTGAT
CAGGCAGTGCACTTTATAATAGACCCTCTTCCCCCCCCCTTTTGTTCCCCCCCAGCAACA
CCAGGATTTAAATTTTCATTACCCCCTGCAGCTGGTGTGATCTCTCTCCCCCCTCTCCCC
CTCCTGCTGCCAAAGGTGCCAGGTGAACTCGCCCCATGGGGCCAGATGATCCTTGGAGAC
AAGAGGCCCCAGCAGGGGTCACCTAGGGTCCCGCCTGGGTCCCCAAACTCTTATGGAGGC
CGGCGAGTCTCATTCTGCTCCTGGGCTCCTCGATGCTCAGCTGCTTGTTGCTCTCGACAC
CCCCCCCTTCTCTCTCCAGCTTGAACCGCCTCTGGGGCCCCTTGTGCTTAATGTCTAGGG
GAAGAGTCGCAGCTGGCGGCCTCAGGCTTCAGCAAATGTAGCTACTAAGGCTAAGCAAGT
TCTGCTGAGGGATTAATTCCAGGCAGCTTCAGTCCGACATTCTTTAAGAAGAGCGAAAGG
GCTCCGTGGGGGAGAAGGGAGGGGACGGAGGCGCATCCCGAGGCAGAGGCTTTCTAGGGA
AGAAGGGAATCGGCCGGGCGGGGGCCAAACGGCGCCGTATCGGGGGCAATAAAATGGCGG
CGGCTGAGCAGGGCGTGTTGTTGTCTACTGCTGCGCCGTGAGGCGATGTCGGTCGCTCCC
TGTGATTGGCTGTGTCAGCCGTCCCTCAGCGTCTGCGGGCAGTGATTGGGCGAGGCACGG
CGGGGGGGGTGGTACGAGGCCCTGTGGTGCAGCAGAACCCCCTGAGAGAAGATAAAATGT
GGCTGCTCACGCCCTGCCTCCTGGCGGGTTTTGTTCCATTATATTTTGTTTCCTTTTTTG
GTTGGTTGGTTGGTTGGTTGGTTGACTGGTTTTTTCCCCCCCCCCCCATATCTGTTCCTC
CCAAAGGCACCTTGCTCCCTCTGTTGCCCTGCGCCTGTGTCTTCTCCGCTGCCTCCTGTC
AGAGCTCTTCTGCCTCTGTCCCAGTGTCCCGTCAAGCATTTGCTCTTTCCCGGCGCGCGC
TGGGCGATGGCATCGTAGTTTCGAGAGCTTCGTGGCCGGTGCCGA
>comp1843_c1_seq1 len=1261 path=[2452:0-1260]
TTTTTTTTTCTTTTTTTTTTTTAATGCCTTACAAGACTTCTAGACACACTTCACCTGACT
TAAAATTACAGACTGTTTTTCAGCTTATTTCAATTCAATATGGTCCAAATTTTAAAAGAT
GAAGATCCAACAGTGGCATTAGCATAGTCCAAAAGCTGAATGTTCGATTTTGCGAATACC
TTTTTTACAGAAATTCAACAGCTTAAACTGCAGGCAATTCCCCCTGCTCCCCTTTGTTTC
CTTGTGCAGCCCATGCTAGGCAGAAACAGCAATGCAACTCCCACTGCTTTGGGTTAAAAT
TAAAGATAAAGACATTTTGCTTTTACTTTCTCCTCAACACAACACATTTGCACCCAGAAT
AGGCAACCAAAGTCTTTTTTCAGGCAGGTACTGCTGTGGTTACATGGTTCCTGCCCAAGC
TTCCAGCTCTTTCATGTCATCATCCTCTTCCTCTTCTTTCTTCTTACCTGCTGGCTTTGA
TGGTATTGATATTGAGGGCACATTTGGTAGTGGTACTGTCTCAGGACCACTTATTTCCAG
CAAGTTTTTGTCTAATTCTTCTTGCTCTAGTTCCTCTAGTTCTGCCATGAGTTCATCCTC
ATCAAATTCTTCCCCAAATCCTACAGGCTTTGAGATGGCTGTTGAAATCTCATCTGCCAG
TTCTTGCTGTTCTGCAATGTCCTGCATTAATTCATCTACTTTATCAATATCCATGTTGTC
ATGAGCAGCTTTCATAGCTTTTGCAGCAAAACCCATATTCTTAAGCACCTCAGTGTTAGT
GTTGGCATTTTCAAGGGCTTCCCTCTGAAATTCAATTGTTGATAACGTGCCATCTATTTG
CGCAAGCTGCTTCTCGTACCTCTTCTTGCGCTTTAGGGCCTGAAGAGCAGCGCGCTTGTT
CTTGGTGCCGTGCTTGCGGGCGGCCGCCAGCTCCTGCTCGATCTTCTTCTCCAGGAACTC
CTGCTTCTTGCTGAGCATCTCCTCCGTGTCGCGGAGCCGCTGGATCGCCTCCTGCGGCGA
CGGGCCCTTGCCGGCGCCCTTCCCGCCGGCGCCCGTCCCGAACAGCTTCCCCAGCAGCCC
CGACATGGCTGCGCCGCGGAGGCCGCGCAGGCCGCGGGGCGAGGCGGAGGGAGCGGCGGG
CAGAGCCGCGGGGCGCGGGCGGCCCCTCACACGCTCGCTGGGTCTCTCGCTCGGCCGCTG
CCGCACCCGCCGCCCGTCCCCGTCGGAGCGGCCACCGCCAGCAAGGCCCGGGCGCCCCCG
C
>comp1223_c0_seq1 len=4117 path=[1:0-4116]
GGTCTGATTTTCTAGGAAGAAAGTTTCCTAGGAGTCTATTTAGAAAAAGTGCAAATTTGC
TATAATTCTTAAATTTATTTACAAGTTTAAATGTTTCATACACCTCAGTTTACATAGTAG
GGTACCTGGTATTACATCTTGTAGCAATTAACAGTGAATAAAAGGAAAGCCAATATGCAT
AATTAAAATTAACTTTATTATTCCAAAAACAGACACCAAATATGCAGTATATGTCTGTTT
CTCTTGGCATATTTTAAAATACATGTACAACTGTAACTAGTCAGCCTAGAAGTTTGGTAT
ACTGTTTTATAACATTTGGAAGTTCTCCCACACTGCACTGGGATGTCACTATACTAAGCC
AACAATGGAAAATAAGCAAATAGAAAGTTATCCTGGTTTTGAAAGAAAAACACACGTGCT
CTTACTAAAAAGAACTAGGTTATAATCAAGTGTTACACTCAGAAAATTCTAAAAGTTACG
TTAATTCTAGTTTTAAGTGTAGCTACCAATATCCATTCACATTTATTGGCACCAGCCCAA
CTATTTTAACCCCCAACTATGTTAACCTTCAATAAAGGCCTCCTCTCTGCAACAGAAGTT
GATAGTCCCAAGGGTCCACAATTCATTGCACAGAAAGATTATGATCAGAACAATACTATT
CCTAAAAACCAGTTCCAAGAGATCAGAAGAATACTGGCAGATATAATTGACAGCAATCAC
TTCCACTTGATTGGAAACTGGTTTTGTTTTTGAAACATTTTCTTATGAGTCTAGAATCTC
CAGAAAGTATCTGTAAGGGTTGAAAGAGGGTTATTTCCCTACTTTTACTGAACAAGAGAA
CTGGGAATGTTATTTGAAACAACACATGCTTGAAGCATTTTCTGAACTACTCTTTAGTGA
GCAATATTGTCCTCTTTGAAGAAATCCTCTGTTGGATTATCAAACACTCATATATAGTAT
TAGTAAAAACTAATTCAGTAGAATCTCCAGCAGTATAAAAGCACTGTTTTCAAATCACAT
CCATCTACTGCAGTAATAAAAACTCTGAGAATTCTGTCAGCAGCACATCAGAGGTCACAG
TTATTTCTCCTACCCCTGCCATGGTTCTGTCCAAAACATGGCCCAAAGAGATTTAGACAT
GTTTATCCTGTTGTTATTCTTGCATTAAAATTTCTCTCCCAGCCATACATGTGTGTATTT
TAACCCCAAGAGCACTCAAAGGACAATCACTGGGTGTTTTGTTTTGTTTTTTAAAACTAA
CTTGGAGCTCTCACAATTCCCTTTACTAAAGATGCGCTGTGTAGCTGTTTCATTCATACA
GATGTTATGTTACATTTCTAAATAAGAAAACTGATCTTTATCTTCAAACAGCATATGAAC
ATTATTAGTCAGACTACATACTACAGTTTTACATGTCAATCCTTTAGCACTTATGGTGTC
ATTGTCCATAAAACATTCTACAGTACATATTATGGGGTACCACTTCAAATGCACATATAG
CAGTGTGACCCAGGAAGCTACACCAAAACACATCAGTATACCTGCACATTTCTTTCTTCT
CAACTTCAGCACATTTGACCAGACCAAAACATTGAATTCAACCCTGAGATTTATATTTCT
GAAAATTTTTTTCCGGGAAGAGTAGAGGGAGAATGAGGAACTTGCTTTATTTTGTGTCTT
ATTCTGAAGAGACACAACAAATAGATAAGTAACAGAAGCTGACAAGAGACTGCAGAGCAA
TCTTAAAATGTCACTAATGCCATACACACATCAGGTAGGGGAAAAAAAGCTATGCTGCAT
AAGACTACTGCATTGCTAGATGTACATTCTTCAAATTATCAGTTGCTGTATTAAGGATGT
TATCATCTTACTTCTAGTTTTTTCCCCTCTAGAACAATTTGGATTTCTTTGGCATCCAAA
GTCTCGTATTTCAGTAAAGCTTCTGCTAAATTCTTGTGTTCTTTTGCATGAGTCTTCAAG
ATGTTCTTTGCTCGCTCATATGAGTCCCTTAAAAGTGTTCTCACTTCCTGTTCAATTGCA
GACTGAGTTTCAGGGCTAACTTTCCCCGGATCAGTATAGGTCATAACACCAAGCTTCTCG
CTCATTCCAAACCTAGTCACCATCAGCTTCGCAATTCTAGTAGCATTGTCAAAATCACTG
GAAGCACCTGTTGTGATGTTATCACTTCCAAATATGAGCTCTTCTGCTACTCTTCCTCCC
ATGCAGACATCCATCTGCGCAAGCAATTGGGATCTAGTTTCACTCCATCTGTCATTTTCT
GGGAGCAAAGATACATGTCCAAGTGTTGTTCCTCGTGTCATGATTGTAGCCTTGTTGATT
GGCATTGCATCCTTAGTATAATATGCAATGATAGCATGTCCAGATTCATGGTAAGCTGTG
ATTGTTTTGTTTTTATCATCAATTTCTACACTTCTACGTTCAGGTCCCATTAGAATTTTG
TCCTTAGAGAATTCTAGTTCTTTCATGGTTACCATATCTTTTCCATCAACAGCTGCCTTT
AAGGCAGCTTGATTTACGAGATTCTCAAGTTCTGCCCCAGAAAATCCTACTGTGCCTCGT
GCAATTATTTCTGGATCAACAGATTGATCATACTTTATTTTACTAAGGTACCACTTCAGA
ATTTCTGTACGGCCTCTTACATCTGGCTTGGGAACAGTAACTTGCATGTCAAAGCGACCA
GGACGTATTAAAGCATTATCTAGTGCTTCAGGGAAGTTTGTTGCACCAATAATAACAACA
CCTTCATTGGGTTTAAAGCCATCCATTTCAGCAAGAAGTTGATTAATGGTCTGTCTTGAG
TAGGGATGCATTGGAGATTCAATTCTCTTCCCACCAACAGAGTCCAGTTCATCAATAAAT
ATAACACAAGGTGCATTTGCTTTTGCTTCCCTGAATAAGCTTCGGATGCGGCTAGCTCCT
ACACCAACAAACATTTCATCAAACTCTGACCCAGAGGCATAATAGAATGGAACATCGGCT
TCGCCAGCCACAGCTCGTGCAAGAAGAGTTTTACCAGTACCAGGTGGTCCAACTAACAGA
ATGCCTTTTGGAAGTTTGCCTCCTAGTACAGTAAATTTATGCGGGTTTTTCAAGAATTCT
ACAACCTCCTGCAATTCCTGTTTAGCTTCCTCAACCCCCTTTACATGTTCAAAGGTGACA
TTTTTCAACTGAATTGGATCAACTGCTGCATCAAAGATGCTTGATGTTCGAAAACGTACA
GCATCAGAAAAGGAGCCTTTCCCAGGTAAAAATGAGGAATACACAGCAAGATAAAAACAA
AGAACAAAGAGAAAGAAAGAAAGCAAACGTGATCGCCTCAAGGAATCAAGTGTTTTTTGC
AGGAATACCTGTGCTTTCAAAAAGCCTTCTGCAAAACCAGTTTTAAAAGCATCCTGATGT
GCCTCTGGGATGTTTTTTGTTTTCATTAACATATCTAAGTTTTCAACATCAATTCTTCGC
TTTCTCAGGATGAAACCCTTCAGAAGTGAAGAAAGTGAGTTTTTTGTTTCTGTGAATTGT
TCAGATGTTGACTGCAGACGTCTTGCTCTTGATCTCAAAGTCTTAAAGCCTCGGGATTGT
ATGTAAACTGGCCAACACCGTAGATCTGAACACAAACTTTGGAGGGGATTAGGATGCTGT
CTGTACAAGAAAGATGAGCGTAAAGCACTAAAAACATCCACAAAACCATGCTTATTTTCA
AAGAAGGACTCTGCAGAAACATAGGATGTATGCCACTGGGAAGAGACTTTCTTTTCGGCA
CAATAGCCAGGAAGGAACCTGTTCACTAGTTCTTTGAACTGGTTAGCTTTCAAATCAGAC
AATCCCAGATCTCTTAAATTCAGCATAGGCTCACTGTTCTGAGGATCATGTTCTTGGGTG
GTGTCCCTCTGAACAGGCTGTACGGAAGCTGTGCTGGCAGTAGTAGTGGAGCTTTTTGGT
GAATGAAAGGCATTGATAAGATGACTCAGAGGAACAGTAGCCTGAGGCTGCACGGTGGAG
AAGGAAAACATCCTCCCCGCTGGGACGGCGGCGGCCACAACGCCTCCTCCTCCGCTCCCC
GCGCCAGAAGTAGAGGCCGCGCACGCCCGCCCGTCAG
>comp1204_c0_seq1 len=2499 path=[1:0-2498]
CGATCTCCCTGAGGTGTCGCCGTCCCGTCAGCGAGGGGGCGCCGCGCCCCCGCCCCGGCG
CCGGGCCCGCGAGGGTAGGGGGGGCCCCGAGCCCCCCCCTCAGGGGCTGCCCGCGCCCCC
GAGGCGCGGCCGCTGCCGCTCAGAATGGCACAAAAGAAGTATTTAATAGCAAAACTGACA
AGTTGCTTAAGAGAAGACAAAATTCAGCTGTGGAAACCACCGTATACAAATGAAAAGAAA
GAAGCTGGTGAAGAAATGAAGGAGCTTGTACAAAAATATGCATCCAAGCTGAATATCAAT
GAGAATGATACAGAGAGCATGCTTGAAGAAATACGATGTAAAGCAATTGAGCGTGGAACA
GGAAATGAAAACTTTAAGGTGACCGGGATTGCGAGACTTGATATATATCTGCCACGTAGA
AAAAGCAGAAAAATCCCACTGGAAACTAACCTGTTTATCACAGGCAAGGAACTCAGATCA
CAGATAGCACAGGAACATGCATTCAGAGAAAATGCTATCAAAATAATCATAAATAAGAAG
CAGCTCGACCTGGGAAAAACCTTGGAAGACCAAGGTGTAACACACAATGCAAAAGTCATG
GTACTGCAACTGGAACAGAGTGATGAGGAAACCAAAAGAAAAGTTCAGGAAGAAGAACTG
CAGCGTCAGAAAGAAAAAGAAATAAGTGACAAGATGCAAAGAACTAAGAAGGGTTTGGAA
ATTCTAGCAGAGAGAGAGGACTACTTAGATCCAGACACTACTCCATATCTCGATATAGCT
AATCAGACTGGGAGGTCAATCGAGATTCCTCCTCAAGCTAAAAAAGCACTTGTGCTGGCA
ATGGGTTATCATGAAAAGGGCAGAGCATTAATGAAGAAAAAAGAATATGAAATAGCACTA
CCATATTTGTTGGATGCTGATAAACACTTCTGTGAGTGCAGCACAGATTTGCTGAATACA
GTTGATAATTATGCAGTATTGCAGCTGGATATAGTGTGGTGCTACTTCCGCCTGGAACAG
CTGGACTGTCTGGATGATGCAGAGAAAAAGCTGACCACAGCCCATAGGTGCTTCAAGAGG
TGCTATGGGGAAAACCATGAAAGACTTATTGATATCAAAGGAAGCTATGGTCGTGAGAAG
GTTTTATTTCTAAGGCTTTACCTCCTTCAGGGGATAGGACACTATCACAGCGGCAGAGAA
AAGGAGGCTGCTGAGTATATTCAGAAGGCATCTCGTTTATACGAAGAGCTCTCCATAGAT
CCTGAAAAAGTTGATCGCCTGTCACTCCTGGGATTCTCTGAACAGGAAGCTCGCCTCGCC
TTGAGAGCATGCCATGGGAACGTGGAGCACGCTGCCAATCTTATTACCAACAGGAGAGAG
GAAAAGGCACAAATAAGGAGGGAGGAGAGAGCTAAAAGAAGGCAGAGACTGGAAGACATA
AATACCCTGAAGAGCATGGGCTATTCGGAGAGAGCTGCTCAAATAGCTCTTCATCAAGCG
CAAGGAAACGTGGACCAAGCCTTTAAGTTTATTCTTGACAATCCTGAGTTATTGTTGGAA
AATGACGACGATGATCCTGTGACCATGGACCAGTTTCAGGTTTCCCAGGAAAGTATTGAT
CAATTGATGTACATGGGTTTCAGCCACGAATCAGCAGAGCAAGCATTAAAAGTCTTTAAA
GGCAACATCCACTTAGCTTCCCAAACCCTTGCTCATTATGGGGGAGTTCTTCCTGCTTCG
TTGCTGCTGTCTTCAGAAGGGTCCAGTCCATCAGAAGAATCAACTTCATCGAAAGATTCG
CCTACAGAGTCTGCAGGTTCTTCCAGTTCACCAACAGATGAAGACATGGAGACTGATGCA
GTCAATGAAATCCTAGAGGATATTCCTGAACATGAAGAGGATTATCTGGATTTAACACTG
GAGGAGGAGGAACAGATCATTCATGAATACTTATCCTATATACAAGTACCACAGCATTAA
ATCCTATTACATCTGCTTCGGTTATATGCATTTACGTTGGCAAATTGAGTTTGGATTATA
AATGCATCTTCAGCTTATCTTTTACTAAATGCCTTGAATTCAGTTAAACTACAGGTAAAT
CACTTAATTCCTGCTTATTTATAAATCTGCTTAAAAGCCTACATTTGTGATACATCATAA
TTTATTGTCATAGCAGAAAAATAGAAACATTTATTTTCAGAAGAAAATTTAATAGAACCT
AACTATATTTTTATTGTTGTGAAATAAGTTAATTCACTTAGTATACAAGTAAATAAGCAT
TTCTACACCATTTTAAAATACCAGCTTTAAAAAATATTTGTAAATCAGAAGCCTAGCTAA
TGAGCTACACGGAGCTATCAACTTACAAACTGATTTTCTTTTCTTCTGAAAGATTTCTCG
GTCACTTACGTATCTGTTGTGCATGGATTTATACTGCATTTTGCTTGTCACTTCATGCAG
GTGTTACAGAGCCAATAAAGATGACTATGTGCTGCTTCT
>comp405_c0_seq1 len=6591 path=[1:0-2705 2707:2706-6590]
GGGGGAGGCCGCAGCCGTGCCGCCGCGGCCGCGGGGGAAGCGGGGGCGAGCGGCTCCCCG
CTGGCACTCGGGAGCCTCTGCTCTGCGCCCGGCGGCGGCGGTGGTGGAGTTTTGGTCCGC
TAAAGGCTCAGTGGATACACTAGAATGGACACAGAGGAATTCCCTCCCCCACCTCCAGAA
GTTCTAGAGAATGAACCCAAAGTCACTGGTACAAATGATGAAGAGGAGGAAGAAGGAGAA
GAGTTTGACTTTGATAGTGGAGATGAGATACCAGAAGCAGACAGACAAGCCCTTATGCCA
CCTCCTTCTGATTCTGGAAATAATATAGAGCATGAAGAAGCTAATGTCACAGGGACTGAT
AATTTAGAAAAAAATGAGAAAATACAGACATCGCAATCTGCTGCAGAGGGCACTCCAACA
AAAGTAAACCCCTATTCAGTTATAAATATTTCACCAATCCAAGAAAAGGATCCATCCTCA
TCACCAGAACCAAGCCCTCAAGATGAAAGTACGAGTCCTAACTCATGCAGTGGATATTCT
GTTCCTGTGCCCTGTGGCTATGCTGTACCATCCAATTTACCATTGATATTGCCAGCATAC
TCCAGTCCTGTTATAATACGCAGTGTTTCTGTGGATGAAGAAGGAGGTGCGCAGTCAGCA
ACCGAAGAATGCCATTGTAGTTCTGTAAACTCAGAGGATCCCCAAAATAGTGAAGATAAC
CAGGTCAGGAGAGAGGATGATGCTTTGGCCAAGTGGGTTGCAGATCCGGCAAATACAGCA
TGGATGGAAAACCCAGATGAAGTAATTTATGATGATGTGCCAAGAGAAAATTCCGACTCT
GAACCAGAGGAAATGATTTATGATGATGTTGAAAATGGTGATGATGGTGGAAACAGCTCC
CTGGAATATGGGTGGAGTTCAAGTGAGTTTGAAAGCTATGAAGAACAAAGTGATTCTGAG
TGTAAAAATGGAATTCCCAGCTCCTTTTTGCGAGGCAACCACAAGAGACATATGCAAAAG
CTCATGAGAGCTGCTAGAGAAGGTACAAAAGATGGACTTGAAAAAACAAAAGCAGCTGTG
AAAAAGGGTCGTTCTTTCATTAGAACTAAATCTTTTATTTCTCAAGACCATAGATCACCA
TGTCTGGAAGAAGAAGAGCTGAATTTATTTATTGATGTGGACTGTATGCATGCAGAAGCA
ATTATGACCCCTATGCCTGAAGGACTATCACAGCAGCAGGTTGTGAGAAGATATATTTTG
GGCTCTGTTGTTGACAGTGAGAAGAATTATGTGGATGCCCTCAAAAGAATCCTGGAGCAA
TACGAGAAGCCTCTTTCAGAAATGGAACCAAAATTACTGAGTGAAAGAAAACTCAAAATG
GTCTTTTATCGAATTAAGGAAATCCTTCAGTGCCATTCGATGTTTCAGATAGCCCTGGCC
AGTCGTGTATCTGAGTGGGATTCTGTTGAAATGATTGGCGATGTCTTTGTTGCTTCATTT
TCTAAATCTATGGTATTGGATGCATACAGTGAATATGTAAACAACTTCAGTACGGCAGTG
GGGATTCTCAAGAAAACATGTGCCACCAAGCCTGCCTTTCTAGATTTTTTAAAACAGTGC
CAGGAGTCAAGCCCTGATCGAATTACACTGTATGGTTTAATGATGAAACCTATCCAGCGC
TTTCCACAATTCATTCTACTATTGCAGGATATGTTGAAGAATACTAATAAAGGACATCCT
GATAGGTTACCTCTACAGATGGCCCTTACGGAACTTGAAACACTGGCAGAGAAATTAAAT
GAAAGGAAAAGGGATGCGGATCAGCGCTGTGAAATAAAACAAATAGCAAAAGCAATGAAT
GAACGTTATCTGAACAAGGTTAGGAAGTAGGAATGTGTGATGGAAGAGGTAGTGTATTAC
TAGTTTCTGTGCCTTGAGCAGTCTTTAGAACGGACACAGAAGAGACACCTACAGCCTTTT
CTGTAGTGCTCAGCAATATAGGGTCATTCTATAGGTAGGTGTAAGATGTAAGTTATCTCC
AGGACTAAATAGGTTCACTGGTTAAAACCACTGTGAGCTGAAGCATTTGACAGGCTGAAA
TATCAACAGCAGTATCAGTGTTGTCTGACAGCGCAGAAGATAATGCTGTTTCCTCTTTTT
ATAGCAAGTCCTCATGCAGATCTTCTGCATGAGAAGATTACTTTGAATTTATCCTAGAGT
TGAGGAATTACTCCTGTAAAAAGGCAAAAAACCAGTTTCTTATACTGCAATGTTTCTAAC
TAAAGAGCAGTTCAAGATATGCTACTGGATGTGTCCAATATTTTCCTTGTTTTAAGGAGC
ATCCCAGCCTATTTCAGTTACGTATTTGGATCATACAATATAAATGTTTTTAAAGAATTT
TCAAAGACATTCAGTAGGAAATAAGGAGCAATCTTCTTTGAGTTTTAGTGGCTAACAACA
GTATGGCAAGTGATAGTCTATTGTATTTTCTTTTATTTTTTGCACTAGATATTGGATGTA
CCATGTATAATATACAATTCTGATTGTTTTTAAAATCTAGCTACTTAGCAGTGGAAACAG
ATATCTCATACGGACTGATGATATGATTGAAACAGTTTACAATGACAAAGGAGAAATTGT
CAAAACCAAAGAACGACGACTTTTCATGTTAAATGATGTGTTGATGTGTGCAACAGTAAA
TATGCGCTCTTCCTATGAAAGCAGTGGCATCGTGACAACTGCACAGAGATATTTATTGAA
ATGGAGCGTACCACTGGGACAGGTGGAAGTCATAGAGTATGGCAGCAGTGAGGGCCAAGG
GGAGAACTGCAGGTTTCCACCTCAGCACTCTGCTGAGAGCATCATCATTAACTCTAAGCC
AAACAAGCTGTATATGGGACCAGGGCAACTGTACCATGATCTGCAGAACCTCTTACATGA
TTTGAATGTAGTTGGTCAAATTAGTCAATTAATAGGTGGCCTTAAAGGAAACTATCAGAA
CTTAAACCAATCAGTAGCCCATGACTGGACATCAGGCTTACAAAAACTGATCTTGAAAAA
AGAAGATGAAATCAGAGCTGCAGATCGCTGTAGAATCCAGCTACAACTTCCAGGAAAGCA
GGACAAGTCTGGGCGGCCTACTTTCTTTACAGCTGTATTCAATACATTTACCCCTGCAAT
CAAACAGTCTTGGATCAACAATTTACAAATGGCTAAGCTGGCCCTTGCGGAGGATAACCT
GTTAGGTTGGTTCTGTGTAGAGGAGGATGGGAATCAGATCAAAAAGGAGAAACATCCTCT
TCTTGTTAGACACGTGCCAGTGATGATGGCCAAACAACAAGAGTTTAAGATTGAATGTGC
TGCCTATAATCCTGAACCTTACCTGTCTGGCGATACAGAGTCAGATTCCTGTTCCATGGA
ACATGGCTTTCTTTGGATTGGCAGTTGTACTAATCAGATGGGCCAGATTGCAATAGTGTC
ATTTCAAAACTCCAGCCCCAAGGTTATTGAATGCTTCAACGTGGAATCACGGATTCTCTG
CATGGTCTACATACCAGAGGAGGAGAAACCAAAACAGCTAAACATGGCTCCTGACTCTGA
AAATGTTCTTACAAAAGCTTCTAATGTGCCTACTATTTGCCTCGGCATGGAAGAAGGAAG
CATATCTATTTACAAAAGTTGCCAAGGCTCAAAGAAAATTCGACTTCAACACTTTTTTGC
TCCTGAAAAATCAACTGTTATGAGCTTAACATATATGTCTCAATACTTGTTTGCTGGCTT
GGTAAATGGGAACATCGCAGTCTACACAAAAGCAGAAGATGGAACATGGAGTACAGAACC
TCAGAAGATAGTGAAATTGGGGGTTTTGCCTGTTAGAAGTCTACTGGTGATGGAAGATAC
CATTTGGGCTGCATGTGGTGGACAAATTTTTTTAATCAGTACTGTGACACATGCCATAGA
GAGCCAGTTTGAAGCACATCAAGAAGAAGGGATGGTAATCTCTCACGTGGCTGTTGCTGG
CGTGGGCATCTGGATTGCCTTCACATCTGGATCTACACTTCGCCTGTTCCACACTGAGAC
CCTGAAACACCTCCAGGACATTAACATTGCCACACCTGTTCACAATATGTTGCCAGGGTA
CACTGCGAATAGACTGAACTGGTATTCGAGATCCGGCCCTGGAGCCTGTGTACACCCTTT
ACACTAGACCATTGCTAGATAAGTATTTTGTTTTTGTAAAGTTCTGTGAGGAAAGACTTG
AACTCTGGTCTGCCTACTGCTTTTCAGTTGAGTGCTTCAACCTTTGGGCTACAGTCTGGC
TGCCCCTTCCCTGCTTTCCCACTGGGTCTGTGATTCATGTGTTCTTGGCTGGAAATTGGC
TCAGCTTCAAGGGGAGAGATGGAAGATGCGCTCATTTGTGATACATGCTAATTAAGGTGC
TTTTCCAAAGTGTGGAACATGTGGGTTCATCCAGGCTGTATAGTGTGTGGAATCCAAATT
CCTTACTTACTGATGAAGTGATTAGCAACTTGATTGTTACAATAAAGATGGGAATCAGTG
CTATCATAGCATGTGAAGGTAATCATAATTCCAAGAACATGAGTTTTTGAGCCTGGAGGA
CTTCAGCAGAGTTCAAATGCCTGTCCACATAAACTTGCGTCATGGTAGAAGTTTGGGCAG
GCAGTAGTTTCCATTTCCATTTCCCAAACTTGTCAAGCACGTTTTGAAAACCCAGCTAAA
TTGAATCAATCATCTTTAATCTTCTGTTGTAGGTAAAGATGACTTTGTCTTCCATAAGGA
AAACAGCAATCCCATAAATAGTAACTTGTAGAAAATGATATAATCATAGAATAATTTCAT
TTCAGAAGGACTTCTGGACATCAGCTCATCCGTCCTTCTGCTTGAAGTAGACCCAATTAG
ATCAGTTTGCTCAGGGACTTGTCCAGCCAAGTTTTGAGTATCTCTAAGGATGAAGATTCC
CAGACTCCGCTCCAGCCCATCTGTGAGCACAGCCAGTATAGGTGGTACATGGGTCATGGA
TAGGCAGAGCAGACTTTTGATGTACCTGAGCAATAGAGGAACTGCATCTGAGGAAAGAAA
CAGGAGCTTTCCCTCTACCTGCTGATCCTGTATGCTGTGACAGCACCATCTCTCAGCATT
TGACATCTGCTTCTTAAGTGATAACAAAATGCCCTGCAGCTGTTCCACTCTGCTGCAAGC
TCTACAGTGTTGATACGAAGTACTTATTTCCAGGAGGACCACTCACCAAGAAGTGGCTAA
GCCCTTGGGATGTGCAGCCCCACCAGACAGTAAAGCATATGTAACCGGCTAAATAAGGAG
AGGAAAGGACTAGAGAAGTCGCTTTTCTTATTCAAACAGCAGACACCACAGAGCTTCTTA
CGGACAACAAAACTGTGACCTCAGGGGAGTACATATGTTGGGGAGCAGCCAGCTGATGTC
ACACCTACCAACCTTGAAGATACAAAAGGAAAACATAAAGTTACAGGGGTGCCCAGTAAG
GTAAACATCATGGACAAGACATCATCACCACAAAAAGATGAGTTTTCAGTTAGAGAATAA
TGTGCTGAGACATTCAAAGCCTGCTGGGAGGCAAGAAAGCCTTTACTGATACCAATTCCA
GGGTCTCCCCAACAAACACCAGACAAGAGCAGTGAGTTCGCAGCTCTAGATACTCAGAAG
AACTGAGATCAACGAAGAAATGAGTGGTTCAAGGGGGTTGAGAGGCTTGACTCTCAGCTG
ACTGCTCCTCGCCACCCACCATCCTCAGGAGGAGGAGATGTACTTCTTCCTAGCTGCTGG
TGAAGGGCACTCTCCCACAACATAGGCAGCGTACTGGGTAAGCCTGCTTCCTCCACCCAG
TGTGCAAGCGTGCAGACTGAGAAACCCTCTGAGCCATTATCCTCAGTGACCCCAACGGGA
GTACAAAGCACCTCAAAGGCTGAGCCACACTGGTCAGGTGCCTCCTACAGTCAACGGTGG
CCAGGCCTAGCAACTCTGGGAGCATCTCCCCTCTCATTAAAGCCCCCTGAGTGTGGAGGA
CCAGAAATCACACAGGGCAGGGAGACTGGGCAGGCACAAAGGCAGGCACCAGGCATCTGA
GAGGACTACAGCAGCCGCACAGCCCACACTTCATGGCCCGGTCCCAGGCAGGCAGAGAGC
AGGCAGGGCAGGAGCACAGCGGTTTATTGGTGACACAAGCAGAGATGACAGTGGGCCCCG
GTGCAGGATGGTGGCTCTCTGACGGCAGCGGGAGGGGCCCCGGGGTCGCATTAGGTTTAT
GTCAGCGTCTCGCCCTTCGTAACCCGGGCCTCGATGTACTCGATCCTGCGCTCCAGCGCC
GTTAGCTTCTCGTTCAGCGTCGCGAGCCGGGACCGGCACGACATGTCGAAGGAGTTAAGG
AAGTCCGCAATCTTCTTGATGGAGCTGGTGATCACCTCGATGTACTCACGGTTCGCCCAG
TCCTGATGGATCTCCCGCTGCACCGGGTCTTCCTGCACCGACATGGCCGCCCACCCACCG
CCCCTGCCCAGCCGCGCACAGCGCCTGCGCGCGGCTGCGCACCACTTCCCC
>comp878_c0_seq1 len=2676 path=[2654:0-2675]
TTTTTTTTTTCATCATTCATCATTATTTTATTTTGGTTTTGCTTTGTTCCAAAAATAGTT
AAGGGACATAGTAACTAGCAGGAGGCACTTGACTGGTTTTGCAGTTTGAGGCTGCGACCG
AGGTCAGATCCCTGCTGTGCCAGGCGCTGCGCAAACGGGCTGGAGAGAGCCCCTGGTCTG
GGCGACTCCTGGCTCCAGGGAGAGCTTAAAGCATTAAAAAACACAGATTTGGCTCTTTGG
GAATACAGCAAGTGTCTGATTGGTTCTGAGCCCTGCTCGGGACTGCAGTCAGGACCAGAT
GCTGCACTCCGTGGTCCCCTCTGGGCATCACAAACCACATGGCTTGGGCACAGCAACGTC
CAAGGGGTGTGGGGGGTCCTTGCTCCTGCACGCACCAGAAGCGCAGGACTGACAGCTCTT
GTGATGTTAATCACTGTCGTAGGGGCTTCTTGAAGATGCCCAGGCATCTACATGCTGGTG
TAGATCTGGGGTGGTGCTCCGGGCTTCAGCAGTCATTTTCCGAAATCTCTGCAGGTAGAT
GATGATGAAGATGACCAAGATAGCCTGGAGTAAAAGGAGGATGAAGAGACAGAGCTGAGA
GAGGAGAGCCAGGCTGCAGTACCAGTACTGGCATGTGGAGATGATCTCATCTTCTGTCAG
ATAGGCGATGATCCGGTCCTGCAGGTGAGCTGGGGAGGTACATTTCACATCCCTGTAAAA
GGTCCGGTTCTGCTGCCACTGGAGCCAGGAGCGCAAGTAGAGGATGTCACAGTTGCATTC
CCAAGGGTTTCCTTGCAGGTGGACCACCTGGAGACTCTTCAGGTTGTCAAAGAGCCCTTT
GGGAATAGAGGTGAGCATGTTGTAACCAAGATGGATAACTTCAACCGATGGGCGGAAGGC
AGCTGGCAGTTTTGTTATGGTTAGGTCTTTCGATGTGCAGTCAATAATGTTCGTGGCACA
CTTGCATGGCGCAGGGCATGCTGGTATCATGTGCGGGAGAAAGCCAAAGAGGGACAAGAA
GAGAATCCCACTGTTCATCTTCACCCCTGAACACACAGTGGGACTGGGTGAGACAGGGAC
CCAGCAAGTAGACACCACACACTCCCAGACTGGCCAGCAAAGCCCCAGGTTTTTGTGCGT
TTGTTTTGAGGATGTATTTTTAAAGTTGGGTGAACTTGGTGTCCTCAACAGGAGAGGCGA
GAGCTCAGGGTAGATCGATCCTTGTTTTCTTGCTGGCTTCACAACACAAGAGGAAGGTCC
TAAGGCAGTCCAGCCAGTGCAGGAGTGTTTGCAGCTGCATAGCTGAGCTCCCGGATCCCC
TGACCCCCTTGCAGCTGGCTTGGCAAGATAAGGGTCCAGCTCATCCTGGGGACACCTCCC
ACATGAGGCCTTCCTGCAAGTTTGCTGCATGTCACTGGAAGTGGAGGCTTCATCAAGCAA
CTCTTCCAAGAAATGGGAGCCTGCAAGAATATGTTTGCTGGAAGAGATACTAATGGTATC
GATGACTGTGATTCTGGGTCCACATGCTCTGGGTAAGAAGTGGACCAGCACTGCAGTGAA
TTCAAGTATGCTGTTGCTAATGGCAGCAACATACACAGCCTGTTTCCTTATCGTTCTTCT
ATAGACAAAACATATATGTCTGCAGGGCAAGGGCTGTGTCTTTCACCAGTGTAAGTTGAG
GAGAGGGGCTTCCTTCACAGTATTTTGTCAGGTTTGAGCCTTTGGTTCTTGGTAGGATAG
AAGACATCAAGTACAGCTATTAGCCTGTGCCTGATGATTAACAGTGGACTAACACATGTA
TACAGACGCTTTGAGTAATCCTCTTGTGACTCCAGGTACCCTGCTTTATCCTGCAGCCCT
TTGGAACAAGACAGTTAAATTTCTTACATCAAGCCCCTAAGAGCTCACAATAAGCACCTG
GTATGTGCCAAGTCGGCCTCAGAGCCACGTAGGGCAACAACAAAGCATGCAAAGAATCTG
CTCAGAAATCCCAGTCCAGGCTGCTCCCAATTCTTGCTGTTTGGCCTCTCTTAGCTATTG
CCTTTCCTGTGCAGTTTGGCAAGTGGGGTGCATTTCCCCTCCCTTCATGCTGGAGAAAAT
CTGGGCATTGTAACAAGGGAGCTGCAGGCTGAATCCAGCAGCATTCCTGTAGAGAGCCAT
GGAGTTTGGGACCCCTGTATAGCTCAATGCCAGCTGCAGTGTGATTAACAGCTCTGGGTA
ATACCTCATAATAATTTCCATAAGCCTAAATATAACCCTTTTATACAAATTCTGCAAAGA
CCCTAAAATAATTTCTATATGCAGTAAGTCCAAGAAACACACCTTACCTGCAGCCTTTTA
TCCCTGAATAGCACTAGGACAAGAAGCAAAGGAGACAGGGTGGGAAGATTCAGTTTGCAA
GAGGAAGTACTTAATTTTTTCTCTTCCAGAATCACTTCCTCTGCATGACAACCCTAATCT
CCACTATTTTCTCTGGCTTTCTCTTTTAAAGGTAAGATTCACTGTGTATGAGCAGAGCTA
GGGAACACATCTGGTACACAGAACCAAACAGCCTGGACCAGGAGATAAAGGAGGACACCA
TTTCCGGTAAGAACATCACTGAGTATCAACTGCAAAGTAATTACTTAAAATGCACTTTAA
TCTGGTAGTGGTTTGTACTGCGCTTGCTGAGCACTG
>comp1692_c0_seq1 len=4910 path=[1:0-4909]
GCAGTATGGTGTGGTTTTTTTTTTGTTTTGTTTTTTTTTTACACAAAGCTAGAAACTACA
CAATAGGCCTACGCAGTCAAACACTGCTCTATTCCTAGGAAAAACAGGTAAGAAACTTGA
ATTAGTGTAAGGATATCCCCAGAAGATTCTAGTCAATAAAAGATCTCCAGCATCTGTTTA
CTGTCCTAGGTTCAAATACAGCCAAGAATCAGAAATTAAATCTAGTTTAGAACATTACTG
TACATCTTAGATATGAGTGCCAACTACTGTACAGCATATTGGAAATATTACAGTTACTTG
TCTATTCCAAGGCAGTAGTGAGACTCTTCTCACAATAAGCTAGTAATGGCACTCAGTGGA
GTCAGCACTTTTTGAATTAAACTGATAATTATTGTTCAGAGATTACACTCTTAAAATATT
TCACAATATTCTTATTTTTTGTAAATAAAACCTTCACATAAAAATGTTTTAAAACGTAGT
GTAACTACACAGCTTTTCACTATGTTTCCATACATAATGGAGTACAGATCAGAAAGCTAT
TTAAATCATTCCCAGGTTAGATTATTACAGTAACTGAAAGGCTCTCCTTTACCAGCAAAT
GATGCAGTGTTTGGCAAAGAAATACTATTGGTAATTCTTTAAACAAAACCCAATGTGTTT
GTTTTCCCCTCTTTAATTGTTAGAAACAGAATCATTTAAGAAAAAAAATTTAGCAAATAC
ATATCCTAAACTATCTAATAATACTTCTACTAGTACACTAAACAGATTGCCTTGTGTGAT
TTATATACATTGATGAACCCAGACTTAACTGCTCTAATGGACTGCCAGAAGACAAGTATA
CAAAGCATGGCTGGAGTTTACCATATTTTCTTTCAAGTGATCTCTGACAAAGTTAAAAAA
GTCCGTTTTGGCACTGCTGCTTTTAGGACATATTCCAAGCACTTTACATAACAACCATCA
TGAATGATCTAGAAATTGGCAAGGGTGCTAATATATTGCATTCATAGTATCAAAAAACAA
AAGGAAATTGAGCACTTTTTTAAAATATATATAAAAACAGAGCTTGAGGTATTTAACAAT
CCTTTATAATGAAAATTAAAACTTGCTCATTGCATGTTGACTGCAACTATTCAGGACTTG
TTACATGAAATATCACTTCTATGTTACTATTTGAAAATAAAAATCTACCTTTGCACAAGG
TGCAAACAAAACTCAGTCTAACCTGTATTAACTACAAATTTGGTTAAGTACAGTCTAAGT
ACAGTACAAAGACTAAAGCAGTTGTCCTGCACTGAGACTTACGAAGTTAACAAGCAGGTG
CTGCAGCCTGCACAGAACCCATGTCACCGCGCACCGCTGTCGGTGCAGGTCACCAAAGGG
AGCGCGCTACATCTGTGCAAGCTGCAGCACACGCACCTCAAGTCAGATTCTTCTCAACAG
TGAATCTTACAGCAATGAGATCAAAAACAGGTTTTGTTGAGACTAAGGATAATTCCTGGC
CATTTGGGAAAAGTACCTTTTATCAGACAAAAGTGTCTGGGGTAGATTATAATGCAGTAT
GCATTTACTCAGTTTAAGCGGTCATATTAAAACCTGTAAACATCAGATTTCTTTTGGAGT
GGAAAAAAAAAAATCCTACAGTATAGGCATAATCCAGGCTCAGCCACAAGGAGTGTGTCA
CAATCACCATTACCACAATTTGAAGTTCAGCAGATAAAGCCTCTCGATTAAGAATCTGTC
GCTGAGGTGAAATTTTTAACCTGCTTTTGGTAACTCAAAGGCAGCAAGATAAGTCTCAGT
AACTTGTTTACATCACCTTGACTAATTCTAGATCCATTTTCCTCAGAACTAGAAGAGGTT
TTAGTTCATCTCAAAATCATAGTATGAATTATTTTGCATTCAGCAGAGGGACAGGGACAA
ACTGAACAAAAAATATTCAAATTTCTAGTTTATGTACAAATACTATGACTTCACAAGTCA
TTAACTGTTTGGTTAGTTCTCTGACAGACAACAGTTTAGAAAAGGGAATTAAATTCCTTA
GGGAAATATCAGCAACATTAAACTAAAGAATATAAAACATTCCTTTTTCCTTTCAGGATA
AAATGCAAAATAGTCAACATGGCCTAAAAACATGCCAAAACATTTAATTTAACTTTTTGT
ATGTTGACAAGTACTATACAGAGAGCTCAACATTTTCATGTAGCCTTTGTAAAATGTCTT
TCTAACTTGTGTGAATATAGTTAGTGTGATATGACTAATTTCTCAGAAAACACATACACT
CGTGAAAGGCTATGATAAACTGAACATGTTTGCTACAGGACATGTTCAAAACACTACTGC
TTTTAAGAACATCAGCTTGACATAGCCTGTTAGAGAACAAAATCGGCCAAAATTAAAACT
AGGCATGCCAGCACACTTTAATTCTGCATTTGTGAAAACACCTCACAAATGATTTTCAGA
ACTTAGGAGCCCTTTTCACTACTTTAAAAGAAAAAGTCACACATACACATAAAATTCTAA
CAATTATAACACCGTATTTCTTCTTTACCAACTAGCACATACCTTATTTTAATACCTGAA
AGCAATTAATTCTTTCAAGGTTGTACATATCCAGGTATTACTGAGGAAATAAAGACACCC
ATCACTCTTCTTCTTAATTTTATTCCATAATAAAAAATAGAGACAAAAGAAATAGAGTGT
TCAAGAATTAAAGCAATTATTGTTCAGTGTAAGGAGTGGTAAACTAATTATCTGAATGAT
GATTAAGGACCTGGCTCATCAAGAGTACTTCTGGGTCCTCCATGGCATATTTGTAGGCTT
CTAAGAAACAGAAATCCGGATTATCTTTTACTGAAGCAGGTCCTATACTATCTACAGAAC
ACTTGCTTTCATATGCTATTTATCCTTTTCTTTTTGTTCTTTTTCCTTCTTTTCGCGTTC
AGCTTTTGCTTCTTCCTCCTCATGTTGTTTTATCAACTGTTCCACCTCCTTTTGCTTCAG
AACCCTTATTACCGTCTTTCCGTTCTCTCTTGTCAATGTTGCAATTTCAACTTTCTCTGC
AGAGAGTTTGCTAACGTCCATGGTTTTGTTTAGAACCTTAATGGCTAATGCAAGTGCAGT
CTTTAAGGTCATTTCTCCTTCTTTGTAGTCTTGTTTTAGCATCGACACAGCTGCAGCACT
ATTATTCCCAATGCATGTAGCTTTCCACCCTCCGTAATTTCCACTAGGATCACTTTGATA
CAGCTGAAATCCATAATGCTTATCCCAGCCAATGTACAGCAATGAAACACCAAAAGGACG
TTTTCCTCCAAACTGTGTATAAGCCTGCTTGATATCACATAGTGCTGTTACCAGTTGTTC
GCAAGGAATAGGCTCTTGGTATTGTAACAGATACCTCTGTGCAATCAGTCTCAGTTCATT
TGTTAGGACATTGGCGTCTGAAGTTATCCCAGCAACGCTGCAAGCCATATCCTCATTGAG
TTTGTATATTTTCTCCGAGAAAAAGACTTCATCAAGAAGTTTGTGAATGTTGCGCCTCTC
TGCTGCTAGCAAAACACCATCATTTGCTAGAATTCCCAAGCAAGTACCTGCGTGTCCAAT
TGCTTCCATGGCATATTCAACCTGATACAAGCGACCTTCTGGAGAAAATATGGTAGTTCT
GGAGTCATATCTTCGAGACATGGTGCCCGAGGCGCGCGGCGGGGCCGCAGGGGAGCGGGC
GGCGGGCCGGGCCGGGCCGGGCCGGCCCCCAGGTACCGGCCCGCAGGCCCTGCGAGCGTC
CCAGCCCCTCGGGATCATCTGGCACCCAGGCTGGAGAGAAGTATCTCTCTCTTCCAGGAC
TCAGCATGTATGAAGACTGCAAATCCATTTCTGCTCAGGAGATGATGGAAAAATGTCCTC
TCTCACTACAGAAGAGCACTCTCAAATTTCCCTGCTACTACTTGAAACGTGGTGATGCTT
TTAAAGCAGACATTTTCTGTGGCCTTAGCTGCTCACAGGTCTGTCCTAAAACCGAAGTAG
CCACTGTGCATACATAACTGCTTCAGAACCTCTTTCCAAGATGGCTTATACATTTGCTAC
CATAATGGTTCTGTTCAGTGTGTCTAATGAAGGTTCTGATCAAACTTTTTTTTCTGACTT
GTGGAGACAGAAGAATATGTCAAGGCACTAACAGGAAAATCCTGCCTCCTGAAACTTAAA
ACTTTGTTCTTTGTTCCTTGCTAGAACCTTAATTAAAATAACTGCATCATCCCTGTAGGT
ATTGTTTCATTACTTATGGTAAATAAAAACTTTGCACTAACTATATTCCATTTGAACACA
CTAACAAAGAATTTGCAGCCTCTCTTTATGCCAAAATGTCCTTAGGTTTTCATTCTGATC
AGTATACATCTGTATATTTTTTTCCAAAGCCTTATTTCTTTCCAAGAGAAGCAAAACTTC
ATACCTTATAGAACTCTTTATATCACATTTACATAAAAAGTCTATTTGAAGATCCTCAAG
AATTAGCTAGGCTGTTTTTTTGGCAGCAGATCTAAGATGAACCCAGTTTTGTCCTAGAGA
GTATTAGATTAGATTGCAGACTGTATTTGTCTAAGCTATGATATTAGTAAATTAAATGTA
CAAATTCATATGACAGCTGACAGAGAAAAAGGGGTTAAACTGCTTCCATAGCACACCTTT
GTATGTTCCTAATTTTGGATATTTGCAGGGCAGCTTTATGTTTTACAGTACTTATTTTTA
CCTATCATATGAGCACTTGTCTATATAGGGACAAAACACACGAGTAGAATGATTCTATGA
TTATCATTGATGTGATTTCCAGTTTCCTGCTCCTTGAAGGACCAATGTTCTTGCTAATCA
GTTGAGAAAAGTCTACATGTACACATACTTTAAAAAAAAAAAAAAAAAAA
>comp1308_c0_seq1 len=7619 path=[7621:0-6520 14142:6521-7323 14945:7324-7618]
GGGCGCTTCCGGTGGGAGCGCCAGGCCCGGGAACCGGAAGCGGGCCCGGCAGCAGCGCCG
GGAGCGGGGGGCAGCGGCGGCAGCGGTGAGATTAGTTTGGGGATGTGAATACAATGAGTG
TAAACCAGCAAGCTCACACAGGGCCTCCTTACGGGCAACCTCAACCTGGATATCAGGGAT
ACCAGCAGCCTGGCTACGGAGGACAGCCATTGCCAGGGGTTCCTCACTCGCAGTATGGAA
CTTATAATGGTCCGATGCCAGGATACCAACAGCCAGTCCCTCCACAAGGTTCGTTAAGAG
CCCCTCCAACCTCTGGAGCTCCCCCTCCAGCCTCTGGAGCATCTCTTCCTTCTGGCCACC
CAGTATACAGTCAGTTTGGACAAGGAGATGTGCAGAATGGGATTCCAGCCTCAGCAGCCC
AGATGCACAGGCTGCCTGCTTCTCAGCCATTTCTGCCGGGCTCGGCACCCACGCCTGTCA
GCCAGCCATCTACGTTCCAGCAATATGGTCCCCCCCCAGCCAGTGCACAGCAGCTCAGCA
ATCAAATGGCAGGGATGACAATTGGCAGTACTTCAGCTTCTGCTCCTCCCCCAGCTGGAC
TGGGCTATGGTCCCCCAACATCGGTTTCCCCAGTCTCAGGAAGCTTTACTGCAACAGGAT
CTGGTGTCTACACACCTTACACTTCGAGCCAAGGACCCCCTCCTACCAGTGTGTCTCAGG
GTCTTCCTTTGGCACAGCCTCCATTTTCTGGTCAACCAATATCGACTCAGCGCCTTCCTA
CTCAAGTCCCTGGTTTTGCCCCACCTCCTTCTTCTACGGGGATTGGACCTTCCTCTTACC
CTCCTACTACAGGTGCCCCTAGGCCTTCTCCCATGCAAGGCCCACCGCTGCCTGGGCAGA
CAGTTGCTGGACCACCAACATCCCAGCCTAATCATGTGTCCTCACCGCCACCTCCATCAA
TCATGTCAGGGCCTCACCCAGGGCCTCCTCCCATGAGTGGTCTCCATGGACCACCTCCTC
CCACACATCCTCCTCAGCCAGGATACCAAATGCAGCAGAACGGTTCCTTTGGACAGGCAA
GGGGTCCACAACCAAACTATGGAGGAGCCTATCCAGGAACGCCAAATTATGGAAGTCAAC
CTGGACCACCACCTCCGCCAAAACGCTTGGATCCAGATTCCATTCCTAGCCCTATTCAAG
TGATTGAAGATGACAGAAGTAACCGTGGATCAGAACCATTTGTCACTGGAGTGAGAGGGC
AGGTCCCACCTCTTGTTACTACAAATTTCTTGGTCAAGGATCAAGGTAATGCAAGCCCCC
GCTACATAAGATGCACATCTTACAATATTCCCTGCACCTCGGATATGGCCAAACAGTCCC
AAGTTCCCCTGGCTGCTGTTATAAAACCATTGGCTACTCTACCCCCAGAGGAGACCCTTC
CTTATTTGGTAGACCATGGAGAATCCGGTCCTGTCCGGTGTAATAGGTGCAAAGCCTACA
TGTGCCCCTTTATGCAGTTCATTGAGGGTGGAAGGAGGTTCCAGTGTTGTTTCTGCAGCT
GTGTCACTGAAGTACCACCTCACTATTTTCAGCATTTGGATCATACTGGTAAGCGAGTGG
ACTTCTATGATCGACCTGAATTATCACTGGGGTCCTACGAGTTTCTGGCAACCGTAGACT
ACTGCAAGAATAACAAATTTCCCAGTCCACCTGCTTTCGTTTTCATGATTGACGTGTCCT
ATAATGCTGTGAAGAGTGGCTTAGTGAGACTAATATGTGAAGAATTAAAGTCACTCCTAG
ATTACCTACCCAGGGAAGACGACATGGAAGAATCAGCCATTCGAGTAGGATTTGTCACTT
ACAACAAGGTGTTACACTTCTATAACGTGAAGAGCTCACTGGCACAGCCCCAAATGATGG
TCGTCTCAGACGTGGCAGATATGTTTGTGCCACTCCTTGATGGTTTTCTGGTGAATGTGA
ACGAGTCCAGGACAGTTATTGCCAGTTTGCTGGACCAGATCCCAGAAATGTTTGCAGACA
CAAGAGAAACAGAAACTGTTTTTGCACCTGTGATTCAGGCAGGGTTGGAGGCACTGAAGG
CAGCCGAGTGTGCTGGCAAGCTCTTCATTTTCCACACCTCTCTGCCCATTGCAGAGGCCC
CAGGGAAGCTGAAGAACAGGGATGACAAGAAACTAATCAACACAGACAAGGAGAAGACTT
TGTTTCAACCCCAGACAAGCTTCTACAACAACTTGGCCAAGGACTGTGTGGCCCAGGGCT
GCTGTGTGGATCTGTTCCTATTTCCAAACCAGTATTTGGATGTGGCAACACTAGGGGTAG
TAACTTACCAGACAGGAGGCTCCATTTATAAGTATGCTTATTTCCAGCTGGAAACAGACC
AGGATAGATTCCTGAATGACTTGAGAAGAGATGTCCAGAAAGAAGTGGGATTTGATGCTG
TGATGAGAGTGCGTACCAGCACAGGTATTCGAGCAACTGACTTTTTTGGAGCTTTCTATA
TGAGCAACACAACCGATGTGGAGATGGCAGGTTTGGACTGTGATAAAACCATCACAGTGG
AATTCAAGCACGATGACAAACTGAGTGAAGACAGTGGTGCCCTCCTTCAGTGTGCTCTGT
TGTATACAAGTTGTGCAGGACAGCGACGACTCCGCATTCACAACCTCTCCTTGAACTGTT
GCACACAGCTGGCTGACCTCTATCGAAACTGTGAGACAGACACACTCATCAATTACTTGG
CTAAATATGCATATCGTGGAGTTCTGAATAGTCCAGTAAAGACTGTACGAGACACGCTGA
TTAACCAGTGTGCCCAGATCCTGGCCTGCTATCGGAAGAACTGTGCTAGTCCCTCCTCTG
CTGGCCAGCTGATCCTACCTGAATGCATGAAGCTGCTTCCTGTGTACTTGAATTGTGTGT
TGAAGAGTGATGTCCTTCAGCCTGGTCCGGAGGTCACGACAGATGACCGCGCCTACATTC
GTCAGTTAGTTACATCCATGGATGTGGCAGAAACAAATGTTTTCTTTTATCCCAGGCTTT
TGCCCCTGACCAAAGCAGATGTTGACAGTGACTCCTTGCCGGCAGCAATCCGGAACTCAG
AGGAACGCCTCTCCAAGGGTGACATATATCTGCTGGAGAACGGGCTGAACATCTTTGTGT
GGGTGGGAGTGAATGTGCAGCAAGGCCTGATCCAGAACCTCTTTGGAGTGTCATCCTTCA
GCCAGATTAGCAACGCCTTGAGTACCCTGCCTGTCTTGGAAAACCCTTTTTCAAAGAAAG
TACGATCTATTGTTGACATGCTTCAGGTGCAGAGATCCCGCTACATGAAGTTAATAATTG
TGAAGCAAGAAGATAAACTGGAGATGCTGTTCAAACACTTTCTAGTGGAGGACAAGAGCC
TGAGTGGAGGGGCTTCATATGTGGACTTCCTGTGTCACATGCACAAGGAGATTCGGCAGC
TACTGAGCTAGAGGCAGGAGTGGTGCTGGAACTCAGCAGTGACATTTCAGTCTCCGCTAA
CCACCTGATCAGAAGGCCCAGCGCCCTCAAAAAGGACAACATAGAAATCTGTACAATTCC
ATAATTTTTAATACACGTTGCATAAGCAGAAATCCTTTCAACCTCTCCCAGCCCCATTTG
AGAGCTGAAAATTTTTCCTGGTGAGGGCTGGAAAAAAGGCCTTTGATACCGGGTCTTTTA
TTGTATCTAAATTGTTTCCTGTGCTTGGCAGGAGTTCACCTCCCTCCCATGCTCGCTAAT
CCTGTCCTAATGAATGTAGGGTTTTTTTTTTTCTTCAGTTCACTGTACATGATTCAACAT
TGGGTGAAAAAGCGATGACTCTTCAAAACTTCTGGTAGTTGCTGTGTGTTTGTATGGGCG
CGTGTGCATGCTGCAAGTGTGAAGAGGACACAGGTGGGGAGGACAAGAAGCAGGTCAGGT
GATGGGAGCTGGAGCAGCCAAACAGTTTCCCTCCTTCTCTTTTTAAGCAGGAAACGTGAC
GTTGCAGAGCACAAGTACATCGTGTGGCCCTCTGGACCAGAAATCCTTAAAAAAGGAAAT
GAGCAGTAAACCAGGAGGTAGCAGGGCAAATCCCCTTCCACTGTCTTCTCTGTATTAAGA
GTTACTGTGCAGATCCGTACTGGAGTAATTGTTCAGTGAGCAACAATCAGCGGCTTCGGA
ATAGCGTGGGGGTATGGTCGGTGCTTCCTGTTGCCATGAGCGGTGACTCCTTTCCTTCTC
ATTGCACAGCTCTGTGACGTTGTCCTACTGGGTCCGTGTTCCATGGCCTCTCTCTTTCTG
CAGAGCTTACCTATCTATCCAGATGGTGGTGGGAACAAAAGCCTCTTAAGGTTAAGCAGA
AAATACTTTTAACAAGGCAATGTGGGGCTATGTGGGAACTGGATAATAAGGAGCTGTCCA
TTTTCAACCATACTGTTGTGAATCATAGCAAACAAGCAAGAACTGAGCTTTACTGTTGCA
AATTTGACGCTGCTTTGTACCCTGGAATACAAGGAAGGGTAAAAAAAAAAAAAAAAAAAA
AATCCAGAGTTTTCTGGCTGCCGTTTTACCCCAAAGCATTATCTCACAGCTACAGGTGGG
CTCAGAACTAAGGAGTACATCTTCATACACAATAATAAGAGTCAGTATTCAAGTTTAGGT
CTACACATTGGAAGGGTTTTCCCCTTTCTTGCCCAGCTCCTCCTCTTGCCCACATACTTT
AATAATCTGGTCAGCACAGTAAGCAGCTGTTATCTTCTCTAAAGGAAAGAGCCAGAGAAC
CAAACACTTGATCTCAATCAAGAGATTTTATGTTTTAAATTATGTTTTACCTATAAAATT
AATATCAGTAAGAAAAGCAAATACAATTTTCCACTGGCTGAATCAGAGCCTGCCTGTTGT
CTTGCATTTCATTTTTTCTTTAGACTTCAGAACCACAGTTCATCATCAAGAGTTAGATAC
AACTTCTGCACTCAAAGCTGGTCACCTTTTTTGATAATCAGAAATTTCAATGTTTGCATA
TCCAAGATAACAAGTTCTTCTGATTCATGATTAGGGATTCTGCAGTTGAAACTTCTATAT
TACGGGTATTTTCAGTTAAGGACTAAATAAGATTAAAAGAAAACAATGGCTACAGTACTT
CTAATATTAAATTCGACAAATCAGTGCTCCCCAATCTCAGTCTTAATGCAAATTGGCTTT
AAAGAGTACTGCAGTTCTTACTGCATATTTAAGAACTGTAATATATAGCATATTTGCAAT
AGCTGTGATAACTACTAAAATCATCCCTTCCCTATACACATTAAAAGGAAGCTGTCACTG
CCTTGTACAGTAGAAAAGATGCCACAAAAAAAGTGGAGAGGCATCAAATAACAGAGCGCT
CAAAGCCATGAATTGGTTCCAGGCTGCAACTTTGTAGATTGAAAACTACAAAGAACATCA
AAAAAATCCCAGATGTGACTAGCTTGTGTACCTGTCCAGGCTATTATTCTTCCCAATAAT
TACTTCTCAAATTTCTTTAGAGTCATGAAGGAGATAAACATGACATACACGTTCATACAT
AGGCTTGATGGCCAAACAACATATACTTGAGTATTTTCTGCACAATTCCACAAAAGAAAT
ACCTGCATATCTTAAAAGTATTTGTGTTGAACTCTATTGCATTTCTGTACTACCATATGC
AGGATATAGCATAGGTTTTTAATATTTCATCAGTTGATCAAGTTTAGACAGAGGCATCCA
CAGTTATATATATATCATACAATAAATAGTGACACATTTGCACAGGTGTTTTTATTTTTC
CTGTGTTTACAGTGCTTTGATTGTAATTTTAAAACATTCAGAAAGCACAATTTCATACCA
GTCTTACATACTTTACATCACAGTTCAACAATGTTAACGCAATTGTATCTACTAAATCAA
ATGAACAAAATGGCCATGAACATTTACACTATTCTTTTGTAAACAAGTTTTTTTATATAA
ACAATGGTAAATGGAATTAACACACATCACCATATGAAAGAGGAATGACCTCTTCCTTAA
ATAAATGACTCTGTTTATAAATACTTCAATTCTCTCAATATACATTTACAGACATAACTG
GTTAAAAGCAGATTACCTACACTTTTCTTTAAAAAGAAAATGTCTAGAGATGGACCACGG
TGGGCAAAATTCACCTAACATAAGAAGCAAGCATAGGATCAGCAGAGTGTTAAAAGTTTT
ACTGTACTTCAACCTCACTTCTGTTTGTTTACACCAACACTGAGAGGATTGTCATGTTAG
GGAACTTCTACTTGAATTCCAGCAAATTGCAATCGATCTTGTAATACACATACGGATAGT
ATTCCTGTTGACTGAGGTTTAAGCCTGGAATATCCATAGTTGCATCAATGATAGCCGCTG
CACTGCTGTCAAGGTGCTTGTATAAGTCATACAAAACCTCCCTCAGTTTTTTCATTGTTT
TCTTATTAGGCTGAAGGAGCATTGCCTGAAAGTTAACTGGCAAGCCATACCTTAGAACAG
ATTCAACAAAAACTCTTAATGCTTTTACATGAATCCATGCAATGAAAGCTTCACTGAAAT
TAACTTTCAGCCACCGAACCAGAGGCCCAAACTGTTTCTTCTTGTCAGTTGACAGTCTAT
TCATTTCTTCTTTATCAGCTTTCATCTCTTCTTCATTATACTGGAAGTCACGGACCATAA
ATTTATATTCTCTGGCTTTATGCTTGAAGTCATCCACTGCCTTCCTGAACAAGGTGACAT
TACAAAGGTAGCTATCTTGATCCTCAAAGAGAACATTGCTGGAACGTGGTACAACCATCT
CTGCTAGTGTTTCATATTGCTTAACCCAGTCATTATAATTTAACTTTGGTACAACCACTA
ATAATGTGACCAAATATTCTGAATCAAGTACAAAGTCCTCTTTCTTTACAATATCAGCAA
GACTTCTGGTTAGCAAGCTTCCCGCATTCTTTCTTTCCAGATTCTGAAGGTTGCCTTTGA
GATTATTGTATGCCGAGGCTCTTGCTTTCAGATCATTGTCAATCTGGTTTACTCCCTTTG
CAATAATTTCTGATATATTCTTCAAAGATTGTTTGATTGGATATTTGGCCATATCCCACT
GGAATCGTGTTATATAGGTGACCAAGTCAACTCCATTAGCCAGAAGATTTTCCTGAACTT
TATCTTTACTGTCTTCCAGAACATCAGCCATATACTGGGCCACCTTCTTGACAACACCTT
CCACAAACGCATCCAGTTTAGCCAGCTCATCTGAAAGACCAACTAAAACATCCAGTGTGC
CAACCTTTAAGTCTGGAATATTGAACTTTGAATTAGTAGAAAGATTGTTATTTTTTGTCG
TCGCTGCATGTAGTTTCTCCCATGTCTGTTGACAGGTTTTTTCCCCAGGAGCAGAAATCA
GCCAAAACTCAGTCATTTTTGTGTCTTTACCTTGATGCTTTCTATTTCTGAAGATAGAGG
CAAGATACGAGGCCGGGCCGGACCGGGCGCGGGCGGGAGGCGGCTCCCGACGGCTTCACC
CGTCACTGCTCCATGCCCCGCGCCGCCGCGCGCCGCCGCCGCGTCACGTGAGGCGCCCA
>comp1308_c1_seq1 len=7642 path=[2:0-317 320:318-1098 1101:1099-7641]
CAAGATACGAGGCCGGGCCGGACTGGGCGCCTCACGTGACGCGGCGGCGGCGCGCGGCGG
CGCGGGGCATGGAGCAGTGACGGGTGAAGCCGTCGGGAGCCGCCTCCCGCCCGCGCCCGG
TCCGGCCCGGCCTCGTATCTTGCCTCTATCTTCAGAAATAGAAAGCATCAAGGTAAAGAC
ACAAAAATGACTGAGTTTTGGCTGATTTCTGCTCCTGGGGAAAAAACCTGTCAACAGACA
TGGGAGAAACTACATGCAGCGACGACAAAAAATAACAATCTTTCTACTAATTCAAAGTTC
AATATTCCAGACTTAAAGGTTGGCACACTGGATGTTTTAGTTGGTCTTTCAGATGAGCTG
GCTAAACTGGATGCGTTTGTGGAAGGTGTTGTCAAGAAGGTGGCCCAGTATATGGCTGAT
GTTCTGGAAGACAGTAAAGATAAAGTTCAGGAAAATCTTCTGGCTAATGGAGTTGACTTG
GTCACCTATATAACACGATTCCAGTGGGATATGGCCAAATATCCAATCAAACAATCTTTG
AAGAATATATCAGAAATTATTGCAAAGGGAGTAAACCAGATTGACAATGATCTGAAAGCA
AGAGCCTCGGCATACAATAATCTCAAAGGCAACCTTCAGAATCTGGAAAGAAAGAATGCG
GGAAGCTTGCTAACCAGAAGTCTTGCTGATATTGTAAAGAAAGAGGACTTTGTACTTGAT
TCAGAATATTTGGTCACATTATTAGTGGTTGTACCAAAGTTAAATTATAATGACTGGGTT
AAGCAATATGAAACACTAGCAGAGATGGTTGTACCACGTTCCAGCAATGTTCTCTTTGAG
GATCAAGATAGCTACCTTTGTAATGTCACCTTGTTCAGGAAGGCAGTGGATGACTTCAAG
CATAAAGCCAGAGAATATAAATTTATGGTCCGTGACTTCCAGTATAATGAAGAAGAGATG
AAAGCTGATAAAGAAGAAATGAATAGACTGTCAACTGACAAGAAGAAACAGTTTGGGCCT
CTGGTTCGGTGGCTGAAAGTTAATTTCAGTGAAGCTTTCATTGCATGGATTCATGTAAAA
GCATTAAGAGTTTTTGTTGAATCTGTTCTAAGGTATGGCTTGCCAGTTAACTTTCAGGCA
ATGCTCCTTCAGCCTAATAAGAAAACAATGAAAAAACTGAGGGAGGTTTTGTATGACTTA
TACAAGCACCTTGACAGCAGTGCAGCGGCTATCATTGATGCAACTATGGATATTCCAGGC
TTAAACCTCAGTCAACAGGAATACTATCCGTATGTGTATTACAAGATCGATTGCAATTTG
CTGGAATTCAAGTAGAAGTTCCCTAACATGACAATCCTCTCAGTGTTGGTGTAAACAAAC
AGAAGTGAGGTTGAAGTACAGTAAAACTTTTAACACTCTGCTGATCCTATGCTTGCTTCT
TATGTTAGGTGAATTTTGCCCACCGTGGTCCATCTCTAGACATTTTCTTTTTAAAGAAAA
GTGTAGGTAATCTGCTTTTAACCAGTTATGTCTGTAAATGTATATTGAGAGAATTGAAGT
ATTTATAAACAGAGTCATTTATTTAAGGAAGAGGTCATTCCTCTTTCATATGGTGATGTG
TGTTAATTCCATTTACCATTGTTTATATAAAAAAACTTGTTTACAAAAGAATAGTGTAAA
TGTTCATGGCCATTTTGTTCATTTGATTTAGTAGATACAATTGCGTTAACATTGTTGAAC
TGTGATGTAAAGTATGTAAGACTGGTATGAAATTGTGCTTTCTGAATGTTTTAAAATTAC
AATCAAAGCACTGTAAACACAGGAAAAATAAAAACACCTGTGCAAATGTGTCACTATTTA
TTGTATGATATATATATAACTGTGGATGCCTCTGTCTAAACTTGATCAACTGATGAAATA
TTAAAAACCTATGCTATATCCTGCATATGGTAGTACAGAAATGCAATAGAGTTCAACACA
AATACTTTTAAGATATGCAGGTATTTCTTTTGTGGAATTGTGCAGAAAATACTCAAGTAT
ATGTTGTTTGGCCATCAAGCCTATGTATGAACGTGTATGTCATGTTTATCTCCTTCATGA
CTCTAAAGAAATTTGAGAAGTAATTATTGGGAAGAATAATAGCCTGGACAGGTACACAAG
CTAGTCACATCTGGGATTTTTTTGATGTTCTTTGTAGTTTTCAATCTACAAAGTTGCAGC
CTGGAACCAATTCATGGCTTTGAGCGCTCTGTTATTTGATGCCTCTCCACTTTTTTTGTG
GCATCTTTTCTACTGTACAAGGCAGTGACAGCTTCCTTTTAATGTGTATAGGGAAGGGAT
GATTTTAGTAGTTATCACAGCTATTGCAAATATGCTATATATTACAGTTCTTAAATATGC
AGTAAGAACTGCAGTACTCTTTAAAGCCAATTTGCATTAAGACTGAGATTGGGGAGCACT
GATTTGTCGAATTTAATATTAGAAGTACTGTAGCCATTGTTTTCTTTTAATCTTATTTAG
TCCTTAACTGAAAATACCCGTAATATAGAAGTTTCAACTGCAGAATCCCTAATCATGAAT
CAGAAGAACTTGTTATCTTGGATATGCAAACATTGAAATTTCTGATTATCAAAAAAGGTG
ACCAGCTTTGAGTGCAGAAGTTGTATCTAACTCTTGATGATGAACTGTGGTTCTGAAGTC
TAAAGAAAAAATGAAATGCAAGACAACAGGCAGGCTCTGATTCAGCCAGTGGAAAATTGT
ATTTGCTTTTCTTACTGATATTAATTTTATAGGTAAAACATAATTTAAAACATAAAATCT
CTTGATTGAGATCAAGTGTTTGGTTCTCTGGCTCTTTCCTTTAGAGAAGATAACAGCTGC
TTACTGTGCTGACCAGATTATTAAAGTATGTGGGCAAGAGGAGGAGCTGGGCAAGAAAGG
GGAAAACCCTTCCAATGTGTAGACCTAAACTTGAATACTGACTCTTATTATTGTGTATGA
AGATGTACTCCTTAGTTCTGAGCCCACCTGTAGCTGTGAGATAATGCTTTGGGGTAAAAC
GGCAGCCAGAAAACTCTGGATTTTTTTTTTTTTTTTTTTTTTACCCTTCCTTGTATTCCA
GGGTACAAAGCAGCGTCAAATTTGCAACAGTAAAGCTCAGTTCTTGCTTGTTTGCTATGA
TTCACAACAGTATGGTTGAAAATGGACAGCTCCTTATTATCCAGTTCCCACATAGCCCCA
CATTGCCTTGTTAAAAGTATTTTCTGCTTAACCTTAAGAGGCTTTTGTTCCCACCACCAT
CTGGATAGATAGGTAAGCTCTGCAGAAAGAGAGAGGCCATGGAACACGGACCCAGTAGGA
CAACGTCACAGAGCTGTGCAATGAGAAGGAAAGGAGTCACCGCTCATGGCAACAGGAAGC
ACCGACCATACCCCCACGCTATTCCGAAGCCGCTGATTGTTGCTCACTGAACAATTACTC
CAGTACGGATCTGCACAGTAACTCTTAATACAGAGAAGACAGTGGAAGGGGATTTGCCCT
GCTACCTCCTGGTTTACTGCTCATTTCCTTTTTTAAGGATTTCTGGTCCAGAGGGCCACA
CGATGTACTTGTGCTCTGCAACGTCACGTTTCCTGCTTAAAAAGAGAAGGAGGGAAACTG
TTTGGCTGCTCCAGCTCCCATCACCTGACCTGCTTCTTGTCCTCCCCACCTGTGTCCTCT
TCACACTTGCAGCATGCACACGCGCCCATACAAACACACAGCAACTACCAGAAGTTTTGA
AGAGTCATCGCTTTTTCACCCAATGTTGAATCATGTACAGTGAACTGAAGAAAAAAAAAA
ACCCTACATTCATTAGGACAGGATTAGCGAGCATGGGAGGGAGGTGAACTCCTGCCAAGC
ACAGGAAACAATTTAGATACAATAAAAGACCCGGTATCAAAGGCCTTTTTTCCAGCCCTC
ACCAGGAAAAATTTTCAGCTCTCAAATGGGGCTGGGAGAGGTTGAAAGGATTTCTGCTTA
TGCAACGTGTATTAAAAATTATGGAATTGTACAGATTTCTATGTTGTCCTTTTTGAGGGC
GCTGGGCCTTCTGATCAGGTGGTTAGCGGAGACTGAAATGTCACTGCTGAGTTCCAGCAC
CACTCCTGCCTCTAGCTCAGTAGCTGCCGAATCTCCTTGTGCATGTGACACAGGAAGTCC
ACATATGAAGCCCCTCCACTCAGGCTCTTGTCCTCCACTAGAAAGTGTTTGAACAGCATC
TCCAGTTTATCTTCTTGCTTCACAATTATTAACTTCATGTAGCGGGATCTCTGCACCTGA
AGCATGTCAACAATAGATCGTACTTTCTTTGAAAAAGGGTTTTCCAAGACAGGCAGGGTA
CTCAAGGCGTTGCTAATCTGGCTGAAGGATGACACTCCAAAGAGGTTCTGGATCAGGCCT
TGCTGCACATTCACTCCCACCCACACAAAGATGTTCAGCCCGTTCTCCAGCAGATATATG
TCACCCTTGGAGAGGCGTTCCTCTGAGTTCCGGATTGCTGCCGGCAAGGAGTCACTGTCA
ACATCTGCTTTGGTCAGGGGCAAAAGCCTGGGATAAAAGAAAACATTTGTTTCTGCCACA
TCCATGGATGTAACTAACTGACGAATGTAGGCGCGGTCATCTGTCGTGACCTCCGGACCA
GGCTGAAGGACATCACTCTTCAACACACAATTCAAGTACACAGGAAGCAGCTTCATGCAT
TCAGGTAGGATCAGCTGGCCAGCAGAGGAGGGACTAGCACAGTTCTTCCGATAGCAGGCC
AGGATCTGGGCACACTGGTTAATCAGCGTGTCTCGTACAGTCTTTACTGGACTATTCAGA
ACTCCACGATATGCATATTTAGCCAAGTAATTGATGAGTGTGTCTGTCTCACAGTTTCGA
TAGAGGTCAGCCAGCTGTGTGCAACAGTTCAAGGAGAGGTTGTGAATGCGGAGTCGTCGC
TGTCCTGCACAACTTGTATACAACAGAGCACACTGAAGGAGGGCACCACTGTCTTCACTC
AGTTTGTCATCGTGCTTGAATTCCACTGTGATGGTTTTATCACAGTCCAAACCTGCCATC
TCCACATCGGTTGTGTTGCTCATATAGAAAGCTCCAAAAAAGTCAGTTGCTCGAATACCT
GTGCTGGTACGCACTCTCATCACAGCATCAAATCCCACTTCTTTCTGGACATCTCTTCTC
AAGTCATTCAGGAATCTATCCTGGTCTGTTTCCAGCTGGAAATAAGCATACTTATAAATG
GAGCCTCCTGTCTGGTAAGTTACTACCCCTAGTGTTGCCACATCCAAATACTGGTTTGGA
AATAGGAACAGATCCACACAGCAGCCCTGGGCCACACAGTCCTTGGCCAAGTTGTTGTAG
AAGCTTGTCTGGGGTTGAAACAAAGTCTTCTCCTTGTCTGTGTTGATTAGTTTCTTGTCA
TCCCTGTTCTTCAGCTTCCCTGGGGCCTCTGCAATGGGCAGAGAGGTGTGGAAAATGAAG
AGCTTGCCAGCACACTCGGCTGCCTTCAGTGCCTCCAACCCTGCCTGAATCACAGGTGCA
AAAACAGTTTCTGTTTCTCTTGTGTCTGCAAACATTTCTGGGATCTGGTCCAGCAAACTG
GCAATAACTGTCCTGGACTCGTTCACATTCACCAGAAAACCATCAAGGAGTGGCACAAAC
ATATCTGCCACGTCTGAGACGACCATCATTTGGGGCTGTGCCAGTGAGCTCTTCACGTTA
TAGAAGTGTAACACCTTGTTGTAAGTGACAAATCCTACTCGAATGGCTGATTCTTCCATG
TCGTCTTCCCTGGGTAGGTAATCTAGGAGTGACTTTAATTCTTCACATATTAGTCTCACT
AAGCCACTCTTCACAGCATTATAGGACACGTCAATCATGAAAACGAAAGCAGGTGGACTG
GGAAATTTGTTATTCTTGCAGTAGTCTACGGTTGCCAGAAACTCGTAGGACCCCAGTGAT
AATTCAGGTCGATCATAGAAGTCCACTCGCTTACCAGTATGATCCAAATGCTGAAAATAG
TGAGGTGGTACTTCAGTGACACAGCTGCAGAAACAACACTGGAACCTCCTTCCACCCTCA
ATGAACTGCATAAAGGGGCACATGTAGGCTTTGCACCTATTACACCGGACAGGACCGGAT
TCTCCATGGTCTACCAAATAAGGAAGGGTCTCCTCTGGGGGTAGAGTAGCCAATGGTTTT
ATAACAGCAGCCAGGGGAACTTGGGACTGTTTGGCCATATCCGAGGTGCAGGGAATATTG
TAAGATGTGCATCTTATGTAGCGGGGGCTTGCATTACCTTGATCCTTGACCAAGAAATTT
GTAGTAACAAGAGGTGGGACCTGCCCTCTCACTCCAGTGACAAATGGTTCTGATCCACGG
TTACTTCTGTCATCTTCAATCACTTGAATAGGGCTAGGAATGGAATCTGGATCCAAGCGT
TTTGGCGGAGGTGGTGGTCCAGGTTGACTTCCATAATTTGGCGTTCCTGGATAGGCTCCT
CCATAGTTTGGTTGTGGACCCCTTGCCTGTCCAAAGGAACCGTTCTGCTGCATTTGGTAT
CCTGGCTGAGGAGGATGTGTGGGAGGAGGTGGTCCATGGAGACCACTCATGGGAGGAGGC
CCTGGGTGAGGCCCTGACATGATTGATGGAGGTGGCGGTGAGGACACATGATTAGGCTGG
GATGTTGGTGGTCCAGCAACTGTCTGCCCAGGCAGCGGTGGGCCTTGCATGGGAGAAGGC
CTAGGGGCACCTGTAGTAGGAGGGTAAGAGGAAGGTCCAATCCCCGTAGAAGAAGGAGGT
GGGGCAAAACCAGGGACTTGAGTAGGAAGGCGCTGAGTCGATATTGGTTGACCAGAAAAT
GGAGGCTGTGCCAAAGGAAGACCCTGAGACACACTGGTAGGAGGGGGTCCTTGGCTCGAA
GTGTAAGGTGTGTAGACACCAGATCCTGTTGCAGTAAAGCTTCCTGAGACTGGGGAAACC
GATGTTGGGGGACCATAGCCCAGTCCAGCTGGGGGAGGAGCAGAAGCTGAAGTACTGCCA
ATTGTCATCCCTGCCATTTGATTGCTGAGCTGCTGTGCACTGGCTGGGGGGGGACCATAT
TGCTGGAACGTAGATGGCTGGCTGACAGGCGTGGGTGCCGAGCCCGGCAGAAATGGCTGA
GAAGCAGGCAGCCTGTGCATCTGGGCTGCTGAGGCTGGAATCCCATTCTGCACATCTCCT
TGTCCAAACTGACTGTATACTGGGTGGCCAGAAGGAAGAGATGCTCCAGAGGCTGGAGGG
GGAGCTCCAGAGGTTGGAGGGGCTCTTAACGAACCTTGTGGAGGGACTGGCTGTTGGTAT
CCTGGCATCGGACCATTATAAGTTCCATACTGCGAGTGAGGAACCCCTGGCAATGGCTGT
CCTCCGTAGCCAGGCTGCTGGTATCCCTGATATCCAGGTTGAGGTTGCCCGTAAGGAGGC
CCTGTGTGAGCTTGCTGGTTTACACTCATTGTATTCACATCCCCAAACTAATCTCACCGC
TGCCGCCGCTGCCCCCCGCTCCCGGCGCTGCTGCCGGGCCCGCTTCCGGTTCCCGGGCCT
GGCGCTCCCACCGGAAGCGCCC
>comp1472_c0_seq1 len=1251 path=[3233:0-13 1713:14-375 2075:376-1250]
CAGAGGTCTGAGCGCGACCACCCAGCCTGCCCCCGCTCACCGCTGCCAGCCTTGGAAAGC
CCAGGGCTGCGCAGCCGGTGCTACACCCCGGATGGCACCAATTACCCATTCCCCTCACGG
GCGCTGGCGTTGGCAGCTCCATCTGCTCTCCCTCCCCTAGGACAGGGTGCCTCAATGGAG
ATGGTTGTCCTGCACCAGGCCTACACACACACTACCAGCGGCGCTGGCATCTCCTTCCCT
GAGCCCACTCGGACCTGAGGGGACACAGAATCAGCATTGTCTCAAGCTTTGGGACAGAGC
AGGGAGAAAAAAATGCACCGGAGTTTGTCCGAAAGAACAGTACTGAGTTAGGCAGTTCTC
TGCGAGTGCTTGAACATACTGGAAATCAGCTGTTAACTTGTGCCCAGCTCTCTGTGGCTA
TTCAGGTATCTGGTACTTGAGGAGACACCCTGGCCTGTCCCCCCACCATCAAAAAGGCAG
TCCTGGGCTAGCTGGGCAGAGCACATCGTCCGGGCTAATGATAAGCAACTCTGATCATCC
ACAAAATTTGCGAGGGGGGGAAGTGTCACCTTCCCCAAAGATTTATGGTTACTCAGGAGT
CTGTCCTCCTGCCTCCCTCTCCACATCCTGAGGTGGGCCAGGACGGACAGACCAGATCTT
CCAGAAAAGGGTGGCCATCAACCAGGAGATGCCTTCACATTGCCGCGAGGCCAGCAGAGG
AGAGCAGGGTCAGGACAAGGACCAGCACGCCAGACTGGTTGACTTGGGGAATCTTGAACC
CCTTCCCCATGTCCCATGCAAGGTGGCGGATTCCGTTCCAGGTGTGGTAGGAGAGGGGAA
AAGCCAGCGCAAACTTAGCGGAGTAGATAAGAGCAGGCCCCAGGCTGAGCGACTTCACCA
TCGCCAGGTAGTGGGGAAACTGCTCTGGGAGGACCAGGGCGGCCAGACCAAAGAGGGAGA
CCCCTACGCTCAGCGCAACGCCGGTGCCCCGATGCGTGATGGACATCGCCATGGGCAGAG
ACCACTCGTAAATTGTGATGTGAGGGGACAAGGGGCGATTGGACTTGGTGTTCTTATCCC
AAAAGCGGGCCATCTCCTCCTTCGCCGTCGTTCCCATGGGGACAACATGTCGCGCAGAAA
GGCTGGGGCCAAGCCGAGCCAACAGGCATCGCCGTCCGACACATCTCAACGCCAGCGCCG
CCATCTTGGAGCGCCGCGCACGCCGGAAGTGTCGGACGGCGATGCCTGTTG
>comp1472_c1_seq1 len=1237 path=[1:0-852 854:853-1236]
CAACAGGCATCGCCGTCCGACACTTCCGGCGTGCGCGGCGCTCCAAGATGGCGGCGCTGG
CGTTGAGATGTGTCGGACGGCGATGCCTGTTGGCTCGGCTTGGCCCCAGCCTTTCTGCGC
GACATGTTGTCCCCATGGGAACGACGGCGAAGGAGGAGATGGCCCGCTTTTGGGATAAGA
ACACCAAGTCCAATCGCCCCTTGTCCCCTCACATCACAATTTACGAGTGGTCTCTGCCCA
TGGCGATGTCCATCACGCATCGGGGCACCGGCGTTGCGCTGAGCGTAGGGGTCTCCCTCT
TTGGTCTGGCCGCCCTGGTCCTCCCAGAGCAGTTTCCCCACTACCTGGCGATGGTGAAGT
CGCTCAGCCTGGGGCCTGCTCTTATCTACTCCGCTAAGTTTGCGCTGGCTTTTCCCCTCT
CCTACCACACCTGGAACGGAATCCGCCACCTTGCATGGGACATGGGGAAGGGGTTCAAGA
TTCCCCAAGTCAACCAGTCTGGCGTGCTGGTCCTTGTCCTGACCCTGCTCTCCTCTGCTG
GCCTCGCGGCAATGTGAAGGCATCTCCTGGTTGATGGCCACCCTTTTCTGGAAGATCTGG
TCTGTCCGTCCTGGCCCACCTCAGGATGTGGAGAGGGAGGCAGGAGGACAGACTCCTGAG
TAACCATAAATCTTTGGGGAAGGTGACACTTCCCCCCCTCGCAAATTTTGTGGATGATCA
GAGTTGCTTATCATTAGCCCGGACGATGTGCTCTGCCCAGCTAGCCCAGGACTGCCTTTT
TGATGGTGGGGGGACAGGCCAGGGTGTCTCCTCAAGTACCAGATACCTGAATAGCCACAG
AGAGCTGGGCACAAGTTAACAGCTGATTTCCAGTATGTTCAAGCACTCGCAGAGAACTGC
CTAACTCAGTACTGTTCTTTCGGACAAACTCCGGTGCATTTTTTTCTCCCTGCTCTGTCC
CAAAGCTTGAGACAATGCTGATTCTGTGTCCCCTCAGGTCCGAGTGGGCTCAGGGAAGGA
GATGCCAGCGCCGCTGGTAGTGTGTGTGTAGGCCTGGTGCAGGACAACCATCTCCATTGA
GGCACCCTGTCCTAGGGGAGGGAGAGCAGATGGAGCTGCCAACGCCAGCGCCCGTGAGGG
GAATGGGTAATTGGTGCCATCCGGGGTGTAGCACCGGCTGCGCAGCCCTGGGCTTTCCAA
GGCTGGCAGCGGTGAGCGGGGGCAGGCTGGGTGGTCG
>comp711_c0_seq1 len=2533 path=[10:0-1260 1271:1261-1451 4830:1452-1533 5097:1534-1567 4912:1568-1568 1462:1569-2532]
GCTCTTCCGATCTGTAAAATTCAGTTATATTTCAGAGGATGGTACACTTGCAAATTGCTT
AGCTTCACATAACACTTGCTAATACAAACAGTGATTAAAACAAAGCAAGTTCAATTGAAT
ATCTGTATTTGAAAAGACATACAAAAGTAAGAGTCAAAAACTGACACAGATGCATGGTTG
CCATGTAACAAGGACAGCTCAAAGGTGATTGGCAAACATGTCTACTCACAAAATAACAAT
TCAGACCCCTGGGAGACCTCACGAGAGAAATTATTCCATATTTTAAATGTTCACTAAGTT
CCATATAGAAAAATGAGGTGCTTCTCTAATGGGAAGCTGAATAAACACAGCTCCAAAATC
CTTTTGTTGAACTTTGCTCCTCTCTCCATACTCCTTGGTTTAGAAAGCACTGTTAGTTTC
TGGGAACATGGAACGATCATTTTCACGTCCTCCTTCCTCTGTTCTTCATACATAAAACAT
CTCCTGACAGCCCCCAGCCCTCAAGAGTTTCACTGCAATGAGGTTTGCAGATTGTACGCA
AGGAGAATTAGGGGCGTGAGAGGCCAAATGACAGAAGCTAGTTATGTGGCTTAATCCAAG
AACAGAAGGCACACAGATACCATAGGCTCAGTTTAAGAACCTGAGGAGAAAAGTCCATGA
TCTGGATCATATTCTGAACATATTGCTACACTTACAGAACTTTAAGTACAGGCCCCATCT
ATCTGAATCTCTTCAGAAGCACAGAATACTAGACAGTATTAGAATCAGCAAAAAATAGCC
AGCCAGATCACTTCTGTAACTTCTTTCCTCAGTCAGTGCTACCTTGAACGGAAAAAAGAA
GTCAAATGGGAGTTTCCAGTATGTCTTGGGCTGGCCACGTGGAGGTTCTGGCCATTCTGT
CATGTCAGTGAAGGTAACAACAGTTGTCAAAGGCACCATGCTCATGCTTAGGAACTTTAG
TGGTTGACACTGATAAAAGTACCGTGCACCCAGCAGTTGAGCTTGTGGGTTGGACAGGAG
GCCCTCCTTAGTCCACAATATCTGGATCTCCAGGGTCACAGGAACCATGCAACAAGAAGT
GCAATTCACAGCCTGTACACTACAGTTCTGAATCAGAATGGTGGTCCACTCTTCCACCCG
AGTTGAACGAGCACTGCCGATTATAGCAAGGTCCTCTGCCCTGTTCATCCCCTGGAATGC
CTTATATAACTTCTGCTGGATATAACTACAGTCACTTTCTTCCAATATTTGGGATAGGCT
GAGCTTGCATCCTGTCCTCATATTTCTTCCAAACTGTACTTTGTGCCTGAGGAACTGTGA
GCAACTTCCATCACCCTGGCTCTGTAAAACGGTCATATGCTGCATGGCACCACTGTTTGC
AATCAACAGCGGTGCTCCAACAATATAGCCAGGGTTTCCACTTCGAGGCAAAGTATGAGA
AAGAGTCCTGGTCTACAAAGAGGCAACATGGAGAACCAAGGCAGGACAGAGTGTTACAAG
GAAAGAGGAAAACATTATCACCAGATCCATTCATCCTGGTAAGAGCCCAAGCAATATGGG
GGCACTGACCCAGAAGTGCAAAGTGAAATGCTGCTGCAGAGAAGATCCTGAGTTCCCAGT
GACGCTGGTGACTTTGAACTGGACAGATACGCTCTGAATCCCCAGGGTGCTGTTGAATTC
TATCTCATAGACCACCTCAGAAACAACATTGTTACATGTGTTGTCTTTCATGTAGGGAGC
TCCAGGGGGTGCGACTGGGGTGATCTTTACCTTCATGGACTGCATAATGATGCCATTAAT
TGGAACCTTTAGCACTGTGAAGTCACGGTAGTAAGAGGCAGCATCCAGGGCAGGGTCAGT
GATGCAGCTCTTGCTCAAGTTGGCAAAAATCCGAGTACAGCTTGTGCTTTTACTGTCCAG
GAAACCTGAGTTAAAAGATGACAACAGATATGAGAAAACAGAAGCAAACCACCCTAAGAA
ATTCTTCCATCTTTACTAACCAGCAGGATTTCCGTCAACACAAAGTCCACTGGCTCCCAT
CCTGACTGGCTGTCTAAGAGTGCTCAGTGCAGATGATGAATCAAAGTAAGTTAGGATTGG
ATCACCGGCCCGGTAAAAAGCAGAGAAGGACGGCTGTGCTTGCGATAGCGTTAAGAATGA
GTGTCTGCCATACTTTTCTGAGAACTTCAAAAAGTCAGATTCTTTGATATGCTGTGGCTG
TTGAATATAGTTCAGGTTTGAGTCATTCGGCTGCACACAGAACAGCAGATCACGTCCACC
AGGGGTAGTGATGATATCAGTAGCATAAGGGGTGTTAGCTCTGAATATGATTGATTTTTC
CACACACACTTGACCAGCAGACCTAAGTCTTTAAAACATGCTGGCCCTCAGAAGTCTTTC
TGAGCTCTCGCCTCAGAAGCAAGCGGTCCCCAGTCTGAGAGGCCTCACAAACGGCAACGA
AATTATCGCGGCAGCGCCTCAACCCCACGGCCCACGCCGCGGCTCCCGGCGGCCTTCGCC
GGGCGGCGAGGCG
>comp134_c0_seq1 len=1202 path=[1224:0-1201]
GAATTTTCTTTGCATCTTAATACCCTCATAGTTTGGGCCTTTTTTTTTTTTTTTTTTTTT
AACTTGTTTTGATAATTTTAATATTTGCACAACAGCATAATTTTTAATATTTCTTAAAGT
CTTAGGACAGGAAAATACGTGAATTTATGACGAATACTCCCCTGCTCACTTGCATATTTT
AGTGGATTTCTTCCCCAGACAGGCAAGTTTTCACAGCATGAACACCCAGAAGAATCTCCT
GCTCTTGCAGTTTCGCTTCCTTCCACATGACTTGTAAAGAGCTGTTACATCTTCACATTA
GCGCCATTTTCAGAGAGCTGCCTGCTCCCCATGCTAAAGGTGTCACATTTCTCTGGAAAT
ACCAAACTTCTTTACTTCAAGACACCATTTTGCTGCGCCGCACTCCCCACCTCAGCCAGC
GCGCGAAAAGAACGCGCGCGGCCCTGGCGGCCGCTTATAAATCCTTGGGCTGTACCACCC
CTGCAGCGGGGGGGGGAGGAGCGTACCATTGCCTGTGCGCGGGGCGGAAAGTACCATTGC
CTGTGAAGGGCGGGGGGGAGGGAGAGCCGTCCATTTCCCCTCCGCCTCCGGTGCCGCCTC
GGCCCGGGGGGCTCCCGGGGGCAAGGCCGGGCCCGGGGGGCTGGTTAAGAAGGGCTCAAA
GTAGCCCCGTGCTTGCCAAAGGCACGGACATTCAGCCTAGGCCTCACAAGGGGCCGCTCT
CTTGTCTCCGGGGCCAAAACACAGTGCGGGGCTCAAGTTTAAAGCCCGAGGCTGCTCCCC
GAGCCCCGGCCGGGGCGGCCAAGGCGCCTCCGCAGGCCCTGGGGCAAAAGGAGGGCCAGC
ACCGTCCTCCTCCTCCTCACGCAGCACGCGTTTCAGTAAAACTGGATATGCCACTGTAAG
TTCAGGCTGCTTTTATTGGGAATATATCAGCTGTTTAAATAAAAGACACAGTATTCTTCA
CATTATAACTTCATCTGGAACTGAAAATAATTTTTATTCTGCTTTCCTTCCCTCCCCCCC
TTTAGTAACTTAGCTGCTGTATTTCTCTTCAAAGAAAAACCTTGGCTTTCAAGCCCTGCA
GAGGACGTGGCTCAGTCGGCCTGCCCGGGAGGACAGCTGCCGGAGGGGGCCTGCAACCCC
CACAAAGCGCTTTTATGCGATAAGTCACCTGAACCACGTTCAAAAAAAAAAAAAAAAAAA
AA
>comp730_c0_seq1 len=10595 path=[10573:0-10594]
CGGCCCCGGGCAGGCGGCGTAGAGCAGCGCCGAGCCGCCGGCCGGAGCTGCGGCGCTTCG
CCCCGCGCTGCAGGGCCCCGCCATGGAGAAGGCAGCGGCCGCGGAGCTCCGGCAGGGCGC
GCTGGGGCCGCTCGCCGCCATCTGCCTGGTGAATCTCTTCCTAACTGGGAAAATAGAAAG
TGCTGTCACCTCATTAGCTGCTTGCAGTGGAGAACTAGAACAGCACACAGAGAGACGGGG
AGTCATCTACAGCCCCTCCTGGCCACTAAACTATCCTCCAGCTGTAAACTGCAGCTGGTA
CATTCAAGGAGATCGTGGAGACATGATAACAATTAGTTTTAAGAACTTTGATTTGGAAGA
CTCTCAGAAATGTGCAGTAGACTGGTTGATGATTGGCCCATCTTCCAAGAGGGAGGAGTA
CAAAGTGTGTGGATCTTCCATACCTCCATCTTTCATTTCTGCAAGGGATCATGTTTGGAT
ATTTTTTCACTCTGATGCATCAAGCTCAGGACAGGCTCAGGGATTTCGCCTTTCTTATAT
TAGAGGAAAAATAGGTCAGGCTGTTTGCCAGTCAGATGAATTCCGCTGTGCAAATGGAAA
GTGTATTCCCAGTACTTGGAAGTGTAATTCCATGGATGAGTGTGGGGATAACTCAGATGA
GAGAAACTGCACTGTCCCTCCAACAGAGCCTCAATCCAGCATCTGTCCCTCAGGAACATT
CCAGTGTAGTGTAGCCCATTCCACCAAGTGCTTGATGAATGAGCTGAGATGTAATTCAGT
CAAGGACTGCAGTGATGGTTCAGATGAAGATAATTGTCCTGATCTTTCTTGTGGTAAAAG
GCTGGGTAATTTTTATGGGTCTTTTGCTTCGCCAGATTTATTCCGTGCTGATCACAGCAG
ATCAGACCTTCGTTGCACGTGGTACGTGGACACACAGGATAATCGACATGTTCTGTTGCA
GCTTGATTTACAGTTAGGCTACAATGACTATGTAAAGGTGTATGATGGCATCGGAGAGAG
AGGTGATAAATTAATGCAAACATTTTCATATCACAACAACAGACATTCAGTGAGTGTGGA
GTCTTCAAAGGGCCAACTCACTGTCTCATATCATGCCCGTTCCAAGAGTACTGGCCATGG
GTTCAATGCAACCTATCAAGTGAAAGGATATTGCCTTCCTTGGGAACACCCCTGTGGAAG
TGATGAGGAATGTTTCACAGATAAGCAGCATTGCGATGGCTGGTGGCACTGTCCAAATGG
CAAGGACGAGGAGAACTGTCCCGCTTGCCAGAAGAATGAATACCCATGTGAAGGAAACAG
TGGGCTTTGTTACTCAATACTTGACCGATGTAATAACCAAAAGAACTGCCCAGATGGCTC
AGATGAAAAAAACTGCTTTACTTGCCAGCCAGGAAACTTCCATTGTGGTACAAATCTGTG
CATCTTTGAGACTTGGCGTTGCGATGGCCAAGAAGACTGCCAGGATGGAAGCGATGAACA
TAACTGTCTGGTGATTGTTCCCAGGAAGGTCATCACAGCTGCTCTGATTGGGAGTCTCGT
GTGTGGCTTGCTGCTGGTGATAGCACTGGGCTGTGCATTTAAGTTATATTCTCTAAGGAC
CAGGGAATACAGAGCGTTTGAGACCCAGATGACACGACTAGAGGCAGAGTTTGTGCGGCG
GGAAGCTCCACCTTCCTATGGGCAGCTGATCGCACAAGGACTTATCCCACCAGTTGAAGA
CTTCCCTGTGTACAATGCATCGCAAGCTTCTGTGCTGCAGAATATTCGAACAGCCATGAG
GAGACAGATGAGACGTCACTCGTCAAGACGGAGCTCATCTCGAAGGCGCTTAGGAAGGCT
CTGGAACAGGCTCTTCCACCGGCCACGAGTGAGAGGACAGATCCCGCTCCTGACACCTGC
CCGCACTTCCCAGACTACCCTGGGTGATGGCATTATCAACCACGCTGATGGAATCGTCAG
CCGTGCTGACGGGACTGTTCGGAGTCCTCCACCTTCCCCCGAAGGACCTAATTTAGAGGC
AGATGCCCTTGGCCAGGCCAGGGGCCTACAAGAAGCTGGATGTAGCAGCTTGCAGTCAGA
GACTGAAATCACAGAACCATCGCCCTCTGATGTCTTATCTAGTACTTGCACAGCTGCATA
TGCAGAGCCTGAGACTGGACACACTGATAAATCTTTAGGTGCTGAGACCTCTAGCAGTGA
GCCTAAACAGTCCAGCAAAGTGGATTCAGGAAAGGCTTTCAGAGATCCTTTGTCTGAAAG
TGTTGCAGAAACGATCCATGGAGGGTCAGCATCCAGAAGGACTGTCCCAGAGGGCAGTAG
TTTAAGTAGAAGTCATCCATTGAGTGAAGAGCCATGTAGGTTACCCTTAAAAAAGTGGGA
GTCTGCTTATTCAGACAGCCCTGTGAATGTTCATATCGAAGTGGATGGACAAAACCGATG
TTGCCCTAACTCCTATCGGGAGGAGCCTTTGGGTATTCATGCGGCTTGTTGCCATTCTGT
GGAAGTGCCAATGTTAGAGTCCTCTACTCCCCTCTCAGAAATCAATACCAGTGATGATGA
ATCTTTACTTGTTTGCTAATAAAATTTTGTTCCAGCCCTGTAGATTTTGTAACTCCATTG
TTATATGACAGTGCACTTGGACTGTTGGTGGTAAGTCTGTGCTCTCGACTCTGTCTGTTA
AAACCAGTGTGCTTTAATTCCCCAGGGAGTACAATACGAGACTAAACGGGACAAGCTTTT
GTCTTTGTTGCTATTCCTGAAACTCCAGTGGGGCAGAAATAGGCCAGTAGGTGATATCAG
GGGCTAGGAGAGCAAGAATGTGTTATTGCAGTTCGGAGGCATCTCCATCCTCTGTTACTT
CTTCCATGCATTTATTCACTTTGCATTCAGGGAATTTGTTTCTTTGCATTTCAGAGTGGT
CTTACTGCAGTTAGAACCCTGTTGGATCCTGGGGTAGGCACCAATCATTGTGATTATGAG
TACTAAACTAGAAATAAAGTATTGCTGTCTTTTCAGACATCATAATTTAATTAAAATTTA
ATAATTTTCATTAAAAATTATTCAGAAGGAAATAAAATCCTTGTAGCTTCCTCTTTTTCT
CTTACAGAAATCGCTCCCTTCCTTTCCTCCCCTCAGAAATATTGATGGCCGTATGTACCT
TGAAGCATCCACTGTTACCAAAGTTTCTTTATAGAATATGCAGAATGAAATCAGGTTTCT
TATCTGCTATAACTTTGTAATAAGAGATTAGCTGTGTTCAGTATAAGTGGAGTGCATTGA
ACCCCATTTGCAGCAATATTTCTTTTTTATATTTCATATGGTATATTATTTTCATAGTGA
TGTTGTGAAGGTTGAGGTATTATTTACTTTCTCCCTCCCCTTTTTTTTCCCTCTTCGCTT
CTTTTTTCAGGGACTTTTATGACTATACCACTTTGTGTGTGCCCTGAAGGATACTGAGGC
TTCGCAGCTCCCGTTGGCGGGAAGCACTGAGCACTTGGTAACTGTCAGGATCAGACTCAT
ACTTTATTTTGAAATATAATCTGCTACCTGAGTGGAGATCTATAAATCAGCTTTTTTAAC
AGCTTTTTTTTTTTTTTAACTGAAATAGATCAGTGCGATTTTTTTTCTTTAAGCTGACAC
TGTGTGGACTTTGCAACACTTCAATGTAAACAGGTGCCTTTTTGGTTTTTAGAGTGTGAT
TAAAAGCAAGCAAGTTGTTTAGCTGGAAGAAGAGTGCCTCAGTGCAGAATGGCAGGATGC
TGCTGTGTGATACTTGGCCCCGCTGCGGCGGATGGGGCTCTGCCGTTAATTCACTTTTGG
CCATGTTGTAATGGGGACTCTGCTTTAATTTCCCTAGGACGCAGCGGCAAACTAAAATGC
TGCATACAGAAATCGGCAAGGAGGTTAATGACGTTGCTCCTCTGCAACGGTCTCGGTGCT
CTGAAGCCGCTCTGGTGCTGCAGGAGTTCGGGCTGCCTGAAGCTCTTAATGGGACTCGTA
AAACTGGAGGATTCGTCATCTGCGGAGCTGGGCTCTGCTGGCCACGGCCCTCGCGGGCGT
CACGGGAAATGGGCTTTCGCACCGAGCCGTAAGCTGACGTCAGTCAGAGAGGTTATTCCT
TTAAATGGGCTGTGTTTTTGTCCTGCGTCTTTTACTGGATCTCCCTTTGGGAGTTCCTTA
CAAAGAGCAAGGAATAGGCCTTTGGCTTTACCAAAATGTAATTCGGAAGAATTACACTAA
ATTGATTTTTTTTCTTTTTTCTTCAGATGCAAATTGCTTTCATAGTGTGTGTTCCAGCAG
CAGAAGATTCAAATTCTTTAAGAGCATTAATAGCAGGAAGGGGTTGTGGCAAAATGTGTG
ATGGATAAGAGTTGTAGTTACATGAAATAAATACTGCTCACTCATTTTTTTCCAAGTGTT
TTTGTGATCAGGATTCATTGCATCAAAGGAAGTGTAGTTTTAAGAGAGATTTTACTTTGT
AAACATTTTAGGTACATTCCACCTTTGAAAGTTCAAGTACTGTAGTCATTACACTGCCAG
GGCTGCTTGTGTCTAAGGCTACAGTTTTTAGTGTCTTTTTTTTTTTTTTTTTTTTAAGCA
ACACAAGTCAATCTTTATTGAAAACTGAAGTATTAATACATAACAATTCTTGTTACAATA
AACGTGCTTTTAAGAATTTAAATCTGAGCTCATCTACTCATTGAATTGCATAAAAAATAA
AAAAGTATGAATTTTCACAATTGAACTGGCTCAGAATGGAATCTCCACTCTTTGTGTTGA
TGCAATAGTTCAATGCAGGAGTGAGTGATGCTTTAAAACTTATTCTGGAAGACAACATTG
ACCTAAACTTAAAAAAAAGTACCAATATAACTGTTTGTAAGACAGTTTTAAAAAAAAGTC
ATAAAAAGGAAACCTGCGTCTATTTCATAACAAACATGGAGAACTATTACTGGGGCCTCT
TGTACTTCCATTGCATGCACTCACTTTTTCAAATCTTAGACATGAGGGCAGCCAATAATA
GCATTACAACAAGAAAAAAAACCCACTAACAAATCCATTCTAATTAAAACAAGTCTGTAC
AGCAGCCAGCTAAAAAAGCTTTCCCAGTTTGCCTGCTAAGTGCCCAAAAGTCACAACAGT
TTAGAAAAGTCATGTTCACTTTCTCGATGTTGAAACTTCAGAGCCCATAAATTGTTTAGA
ATATTTTCTATCACAAATGGACCCTTACTACCTCTGGAATTCAGATGTTTAAGTGTTATA
TTCAACACACACAAGAAAAGGTTTCCTTGTCCCCAGATAAGCACCGTTCCTCTTTCTTCT
CTTCCCTCATGCAAAACACACCTTACTTTCTCTTAATACACCCCCACCGAGGTGAATATA
GATTGCTGACAAAGTCCTCGCTAACTCGGAGATCTCAGAGCAAACTTAATTCTTTGCGAG
GCTTGACAGCCAAACACAACCCTAACTTTGCTGCAGTTGTTCCTTTTAATTGGCATTCTA
CCTCCTCAAATCTGAGGGTCTCTACAGGAAGCTTAAGAGTCGGTAAAATACAGGATTAGA
AAGCTGACACTTTAATAAGAACAATCTGAATGAGCTTAATTCTTTATGTCTTTTTAACAG
GTGTTCGCAAACATTTCAAGATGAGGATTAATAATTGCTTTCGACCCCCTGCAAACGCTA
AGCTCGGCCAGTGACACCTGCTGGAGAAAACCGGACACGGCTCATGCCTATTTCCTACGA
CTACTGCACAAACCACATCCCGGGCAACTGCAAATTACAATTCAACCACCACAGCATCTG
TCCTCTTTTCCCACAAGTTTCAGCTGAAGCATCACTACTGTTCATGTTTCTAAAATAGGA
GATTTCACATACACGGTATTTCCTATTCTCTGGTATCAGTTAAAGCCTAGAGTTAGTGGT
GGCATCAGATCGCTGTGCTTATCTATCCAAGCAAAAACATGTTCTAGACCCAAATGAATG
TTATACAAATACTGTGCTTAAGCACTGGGGAGTGATTCCAAGTCAATTCTGACCATTTCT
TGCTCGGATACCTTAAGTGGCCTATTGCTCAAGCAGAAGCAAAGCCAAAACGCTCCATGA
AGAGTAGTTAATGTTAAGTACCCTGGTATACAAGTCTGTACCATGAACTACACTCCGATA
ACACTAAGACATGGTGGTACTTTTTTTTTTTCCCAGTGGATAAAATGATACAAGGAAGGA
CTTCAACTAAAATGAAGGAATTTTTGTAATCTACCACTGCATCTAAGCATTTAACTTGCA
TAGTACACTCAAAAGAAGCTTTCATGAACAGCATATTCCTGCACGTCTCCTAGAAACTTC
AAACTGGAGATGTTTGGTTACAATAAGCATTGGCAAGATATAGTAGTAGGTTCTCTGTTC
TCCTCCCTATTGTTTGATTAATAGCCACTACACCACTAACTAGGGCTATGTGGTTTTGGT
GCCAATTGTTAGTTATTTTTATTTTGCTGCTGCTTTGTTTAAACAACATTTTCATCAGTT
GTTACAGACATAGGGAATACCTCAGTCTTAAAAATACTTTATCTAAACTCAACACTTGAA
ATTTGAATCAAAAAAAAAAAATTCTATCTTGGACTTCTCTTTGTTATTGCTGCAACAGTT
ATCTTCAGCTCCAGGTTTAAAGTAGTACTTTTTTTTTGTTTTTTTTTTTTAAATCTATCA
TATAAAGCTGCCATTAAAGTTTTTTTTTCTTTTTTTTAAAAAAGAGAGGCTTGATCTGAA
ATGTTTCTACTGCACCAGCTCTTTTCATTTTCTGAGGAGCTCTAGTGCAAACACATACTG
TGTATTTATTTATAAAGGAATTCTAAATAGGGAATGTTATATAAAAAGCAGGAGAGAATG
CTTCATAAGACCCCCACTGTGTAAACGCCTATTTAATGATGTACAATTTCCCCCGCCAGT
TTTATATCCATGCTTTCTACTATTTGCAACAAAATACCATTAAGATAGTTATATATACAC
ACATATTCCCCCCGTCCCCTTGCACTGTGCTTTTGGTTACTTCCCATATCAAACTCCTGG
AGACATGGCTCCACCCTCCCAGCAGATCAGCATCAGAACTGGAAGGTGTGATACCTTTTA
AAAAAGGTACAGTTTCCCCCTCGTGGATGAATCCCATAATGCAACTTAGAAAAAAGTGCT
CAAGTAAGTGAGACTGCCTAAATGGTATGGAATACTATACAGAGACCAATTCCAAGACAA
CATTTAGGAATCTGAAGTTAGAGCAAAGATGTAGGACACCATATTCATTCCTTAACTATG
AATCTAATGCAGCATTCATGAAAATTCTCTCCTATGGTTTTCAAAGCTTTTGTTTATTGG
GTGACGAGACAGGAGACAGCAAAGCTCAGAGCTTGTTCTTTAGAGCTTCTCCTCAATAAA
GCACTGTTTCACACCTCAACTCTTTTTATTAAAATCATACTAAGACAACAAAAATCTCAA
CTCTACACTAGCGAAACTGGACAAACAGCCTGTATTAATGTTCACTGTACTCTCTGGCGC
ACCTGACTAATCAAAGCTGCAAACCTACTACACAAATGGAATCGTTAAACAGACTTGAAC
AAAGCAGTACAGATTCAAATGGTTTGTCTGGGGTAATTTTCTGCTCCATATAAAAACATA
TGGAAATCCCTAAGTTGCAGTAAGTGCTCATGAGTAAGGTTTAAAGTACTTATTGTCAAC
ACCATAGTTATGTTCAACGCATTAGAAATAAGGGGGCCATCCACTGACAGTGATCCATGC
AAAATAATCCTAAACTTTATTAAACAAACAAAAAAAAAGACCACACATGGAAGTAAAAAA
AAAATATGGAGAGTGCTTAAGGTAAAAAATAGTTACTGAAGGCTCTAACCGCCAATGGGT
TATCGGGTACGTAAGCCTCCCACCGGGGCAGAGTACTGGAATGGCGGCGTTAAATCAGCA
CTGATGCTACCCTGAAGTAGCTGCCAAATCTGTACAGGAGCAGAACACCCCAAATCAAAG
CACAACTAGATATACAACTTAAAAAAAACACTTCTGAATGGAAGTTAACCTACAAGAACA
CTACAGCCTGATATACCTCCGTGTAAACGCTTAAAAGGGAACAACATTTTATAACCACTT
ACTGCATATTTATTGCAGGTAGAATGTATCCAAAAGAACAAAACTGCATTTTTCTGGAAT
CATAAATCATGCAGGTTTAAGAAAAACCTTGATTTTATGTGCAATATTCAAATTTAAAAA
TTTAAAATCTTCCCCATAACGATTTTGGTATACAAATGGGTTCTAAGGCTAGCCCTTTAT
CCCCACAGCATTTGCTTTGAGGTACTTTTTTAAAAATTGAAGTTGCAAGAAAGAATATCA
GAAATGACTCATTGCAATGAAATGCTAATTTGCAGTCAGTCTTATTTTACATGCTTCCAA
GTGCAATTTAGGAAGGAAAAAAAAAATCCTAAAGAATACACCAAAAAGCTGTAACCGACG
AATGGCTCCTACTACAGTTACAAATGTTTTCAGGAAAACTCCCCAACTCCACATTCTGGC
AGCCCTCCTAGAGCATATCCCTAGCCCATACTGCGAGAAGCTAATAAGAAAATTGTGTTA
AAATGGTTTGTTCCCCTTTAACATACTCATCAGGCACACAAGCTTTCCTCAGGATAAGAT
GCAGCTGAACTCCTCCTGTTTGTGGTGGAAAACTCTAGCATTTCTTAAATTTGAGGAAAG
CAAGCTGGGTCAACTGCACATACATTTTCAACTATGATATTCTTTAGGAAAAACAGCATG
GATTTCCTGAACTGAGAACTAAATGCAAATGTTCTTCTATCAGTCTGTGTGGCAGTCTCA
CTTTGACAGATCTTGCATCATATGAAAGATAGTACTGGATATGTATCTCCCCAGGACATA
TAATTCATTATGCAGGTGATGTTACCTCCTCCTACTCCTAACAGCAAGTATTTGCCTCAA
GGAAGTTTGCTTTATTTACTGGCACACAGCATTACCTTTGTGATTTCATTCTGATCTTTA
AGAACATCTGTATAACACTGAATCCATAAAACAAAAATGATAAGGTATAAAGAAAACTAA
TTGTGTGCGGGATTTCTACAGCTTGTCTGACTCGTTTTCCAGTCACTCCAATTTGTGTTA
GCTGAATTTGAACAGAATACATCACTTAAATAAAAAAAAGTGCCCCTTCTAAACTGGCAA
CTCCATCAACCCCAAAAAGGTTGAAGCACTTAACTAATGTATATTACGGTATTCTATAAA
GAAACTCACTTTCATGATTCTACCTTTTAAGACCCTGCAAACATTACAACAGTGCATTAG
TGATACAAGTTGTAAAATACTTCTCGGTTCCTTTGGATTTGCATATGATGGTTTTTGCAT
CAGTCACTGCAGGTAGATTGAGCAAGCTTTGTTTTTGTGTTTTAACATGCATTCAACTAG
ATATGGATCAGAATAAATTTATACTCCCTTTTTATCATTATAATTAGCTAAAAAATTGCA
AGACAGTCCACAAAACAGGATTTGCTTTAAGACTAACTGCTGGAGTTCCAAGATGTAAGA
TATGCAGCACTGGAAAATCTTCAGTGATCAGGAATTAGTAGTGTTTAGCCAAGTGTTGAA
AGCATTCAGAAGAAAAGTCCTGGTTGGAGGCATGAGGGCTTCAGCACCAACTTTTAAACC
TCAATTTCTTGATTGCATATCTCCCATCTTCAAACACTGCCAGGATGATCACCACTGTGG
GGGCACATAACTATAGGTTGGTGTTCCTGGAGCCCGATATGTGGGCATAGTAACTGGATG
AGGGGCTACTGGAGTTGGGGAATGAGTTGTCAACAAAGTACCTGCTGACATTGCCATAGT
AGTCCCAGCCACCATCCCCATAGTCACACCATTTCCTCTTGGTGGTGGAATTGGAGCAGG
ATACATAGTTGCTGGCATGCCATTAGGCTGCACAACTGTGGTGTGATGAATTACGTGGGG
TGGTGCTGCATATAAAGGCTGTGTGTAATAAGTGCCTTGCTGGGCATACGGATTCTGCTG
TGGATAGGCACTTCGAACTGGATACACAGCAGTCTGATAGGGATTCGGTGATGAAGAATA
TGGTGGCACTGCACCACTAGTGGGTGAACAAGATACTTTATATGGGGTGCCTGGTGTATA
ACCTGCTTGGAAGGTAGGATTTGCTCCAGGATACATATTAGGGGAATAGGCAGGAGCAGC
CGCTGCATAGCCCATTGGGAAGCCAGCTGGATAACCAATTCCTTTGGCGTTTGCATAGGG
AACCCCAGAAGATCCAGGGCTATACACAGGATTCATGATTTCAGTAACGGGCTGCGGCGC
TTCGTGGTGGCGGCCCCGGCCGTCGCTGGCTGGCTGGCTCGCGGCGGGAGGGGGGGCGCC
GGTGGCGGCGGGCGGCGCTGCCTGCGCGGAGCGGGCGGGGGGGCAGTGACCGCCTGGCGG
CTCCGGCACCTCCGCGCCCGGCCGCACCGAACAACTGCGCAGCAACCCAGCGGCCGCGCG
TCACTTCCGCGCGGGGGGGCGCTGGCGGGAAGGGA
>comp1819_c0_seq1 len=4982 path=[1:0-4364 4366:4365-4446 4448:4447-4981]
CACGACGCTCTTCCGATCTGGGGGGGCGGCGGAGGTGGCCGCGGCGGGGCCGGCCGGGCC
TGGGGCGCTGCGCGGCTTCGGGCCGCTCCTCCGGCTGCGGCCCTGTAACCGTGCCGCTTC
CCGGGAGGGCCGAGCTGCGCGCTTTAATATTGGGGGGTTGGTAGGCAGCGCTGGGCGGGT
TGTCCTCCCTGCGGCTTTTGAGGACGGAGGCCTAACTTCAGACAAAATCTAAAGGTGAAA
CCGAGGGAGCACAGCCAGAGACGGCATAAAGCATCCATAATATATCCAGTTCCCAAGCGT
GGCCTGCGTTTCTGCCTGGAAACTTTGGGTGGGCTCTGGAGACTTCCTGTTCTCGTCTGG
TGCTGCAGGGCCTGCGCCGCCCCGGCGGAAAGCGGCGCCGAAGCCGGGCGCTCAGAACGC
CTGCGCCTCTCCATAGCGCACCTGTGGAGCAGCCCGACCGCACGCCCGCAGCAGCCCTGC
TGCTGTGGGTGGTGTCAGGCTTGGTGCTCACGCGCGTGCGTTGCCGTCTGGGAAACGCCT
AATGGAAATACGGTATGCCTAGATAGGTCGTATAAAGAAAGGCAGCGGGCACTGAAAAGA
TGACACAATAAGTCATTTTAGCCATTTGAATGTTTTGACGCACTAATTAAACACAACTTA
CAGCAGTGTATTACTTAGAACGCTCTAAATAATGAAATAAATCATACTTTTTTTCAGAGA
GGAAGGAACTTGCTTGTCTCGAGTTGCTATGTCTCTTCTTCTGCAGGGTTGGGACCATGG
CTATTGACTGGATTGGTTTTGCATATGCTGCATTGCTGGCTGTTGGAGGTGTTTTAGGAT
ACACTCGTAAAGGTAGTAAAATATCTTTAGCTGCTGGTCTCACATTTGGTTCTGTGGCTG
GTTATGGAGCTTACTGTGTAACATGTGATCCAAGAAATGTGAAGATATCACTGTTTTCAG
CTTTTCTTTTGACCATTATAATGGGAATGAGATTCAAGAGGTCCAAGAAATTAATGCCAG
CCGGACTAGTAGCATGCCTGAGCCTTTTGATGATTTTGAGGCTTGTTTTTATGCTGCTGT
AGGAGAATTTAGCAACTTAAGAACTGAAGTATGACTATCGTGCCCACCTGGCAAACAGGC
AGGCTTTCCATACTTAAAAGATAAGTTTGAACACAAGTCTTATTTTGCATTTATCTTTTC
TGTAAAAGATCTGTACCTGAAATTTAGTTTTTGACATTTGCTGATATTTTGCCAGCTTTA
AAAAAAAAAAGACTGTTTTGTTGATGATGTATTTTGATCTACTTCTGTTTAAGCCATCTG
TTAACTCAAGGAATCTTTACTTGTAAGCCTGATTGATTGTTTTCAGAGGTGCTGAGCACC
TCAAGAAATTGAGTTAGCAATGCACTGTATTTTTCAAAGAAAAACATATGCAGATATATC
ATTATGCTGAAGAAGTATATTGTGTTGAACCATAATTTTGTAGCTTCTGAGATTAAGTAA
TTGATTCTAATCATAGCATCAGTAACTACTCAGTAAAGGCACGTGCCTGTACTGTGTTGC
ACTAGAAAACAGACCTTCCTTTCAAACCCAGCTATCTTCTTCCACTGGTTCTAAATGTAA
AAACTATCATCATCAGTGTTCAAATAAAAAGTAAAATGTTTGAAGCTTCTCAGCATTTTA
TGCAGAGACTGGTCATTTGCTCCACACTCATTACTGTTCAAACATGCACCATGCCATAAA
TTCCCACTGACATGAACCACAGCTGAGGAAGGTTCGCTATCTTGCACAAATAGGTTGTAA
ACTCTCAGTTTCAACATTTTCCAACAGGTTTGCAGTTGTGAGCTGAAACAGATTCTTTTG
CTGAAATCTTCCCCATAACCAAAGGGGACTATTCAGACATTAACTATTCAGGGTCTGAAG
TGATTCCAGTTAGCATAGAAAATAAATACTCCTTGGGTCTGAAAGCTTGGCTGAGCTTAT
CTTGTCGTGCACAGGATTATGCAGCCAAATCATTAAGGGGCTGAATTTAGATGAGTGCCC
TACTGAAGACTGAGAGCAATAGATTGTTGTTGTTGTTTTTTGTTTTTAATACAAAGCCTG
ATTATAGAGGCTATCTCTGAGTACATCTATCAATCAGATCTAGTGCTGCATAAATTCATT
GGACTACCAAGCTTATGATTCTTGGCAGGGCTTAGGTGGAGGCAAAGTGCTGTGATCAGA
TCACTTGACTAAGGCGCATCTTACCAAAAAAAACCCTAAAAAACTCAAATCTTCAGGTCT
TTGGAATCTTTTGCTAACAAATGCTGATACCAGTAGCCTCCAGGTGTTGCCAGTCTTACA
GGTGACTGAAGCAGTGTGTTCAGGATTTCAGGTTGGGATGTAGGTACCTAAAATGACTGT
TGGGCACTTTTAGGATGTGGCTTATTTTATCCTGAAGTAGAACTTTTCAGACAGGTCAGA
TGAATTGGACTGCCATGAACTGTAATCAGAGGCTTGGGTCACTGATGCCAATGTCAATAT
TTGCACCATAGATGAGGTGAATCCTACCTTAGATTAAGATCCAATGAAAAGTTTAGGCAA
CCTAATGTCAAAACATAGAAGCCATCCTGCAGTTGCCTACTTTCCCAAATCCTAATGGCA
ATAGAATTCTATATTTTTCGGCATCTGCAATGTTGAGCCTTCTGTGTGTTCTCAGAACCA
CCCAGTGGTGATGGGGCTGCCCTCCAAACCCAGCTATAATCCAGAAGCTTCTGCCTAAAT
TCCTGAGCATCTCAAACCAGTAGTGGTCTCAGCAACTAGGTACTCGCAAAATGCACTGGT
GCTGGCCTATGTCAGTTTGTGTAATGGTTCAGTGATTACAGCACTTGTTTGGAATGCCCA
TATAGCTCCATAAAACTTGAGTTGCTATCAATCATGCACATTTCAAACTGCTGCCAGCTA
CCCAGGAAGTTTTAATGTAAAAATCTTCACAGCTAATCCTGGCAGTGCCTAGGTGATTGG
TGTGTTTCAGGTCTGTACCTTTGAGGATATGCAGAATTTAGGTTCTTAACCCCATTTTGT
GTTCTTTTTAAAGCTGGCTTTAAATCCTGCCTCCATCCTTTTGTGCACGGGGGGAGGGGA
GTGGTCTCTGTGTCTATACTTTAAAATGGGTACATCAGTGTGTGAAGGAAACAGCATCAG
CTTAGGGAAAAAACATTCTTTGGTAGAGCTTGCTTACTAAATCAAGTAGCATTTTCCTCC
CTGTACCCATCCAGCCAAGCAGCAAAAGGAGAAGTGAGGGAGGAGGCTGTTTCAGTGAAT
GAAAAACAGATCAGGCTAATTAAATACATGTTCTTTGATCTCTCAGGGAACAATTAGCCC
AAAGGTTTATTTGGGGATTAAAACAGGTTCGTTCTTCTGCCCATAAACTTACAAGGATCA
TGAGTTTGGGGAAAAAAAAAATATTTTTTTTAAGTATGGATACAGCAGGGATGGGGGGGA
CAGGGAACACAACTGTGAATTCACAGTCAGGGAGACTAAGTAGGGGCCAGCAGAGATTCT
AGTTCTGAATTTATATGACTTTCCCCTTTTTACAGAGTGTCTCTTCTGTGCTGCAGTTTG
TAAAAGGCTGGAAGAGAGCTTTCTACAGTACTCCCGGAGCTACTGCTGAAACATTTTACC
CTACCAGGCATGCACTGTAAATAAACAAGCACAAAGTTATCAGCATGTTTTATTTCATGT
AATTGTTCCATAAAATACTACTTTCTGAAATCAACAGCTACAGTTCAGCCTTTTAATCTA
ATCAAAAAGTATATTCTGTTTCAGAGATTTTCATGTGACTGGCTGTATGATGCAAGCTAC
AGAATGCATCTATGCAGTTTACACTTGTGAGGCATAGCTCAGGTAATATACTACAGTTGC
ATGATCTTCAGCAGCCACATTGATTACATATTGAATATTTTCTTCACATGTGCAATAAAC
TTTTCATCTGCTGGTGGTTTCCTCTGGCTGCCAGGCTGCAAGAATTTTTTAATTGTTGGA
ATGTTGCTTATCCTTCCTTTAAAAGCCTGTAACAGAGGGAATGCAGAAAGTATATCAGGC
TTACATTCTTCTGCCATTAAAATGGCTTCCAGCAGATGGATGTCTGCCCAACTTAATTTG
TTGCCAACAAGATAATCATGTCCATGGTCTTTTAAGACCTTTTCATAGGCAGGAAAGTAT
CTGGCTGTAGCTCGTTCAATGATTAAGGCAAGATTCTTCTCTTTTGCTTCAGCTGGTTGA
AAAGGGAGATACATGATCATTCCCATCAGGTCAGTTGTTCCCTCCACATACATATCAATC
CAGGCTCTCTCCTTCAGGTCTTTCCCATAGAGGTTGTGCTTTGCTGCTATGTAGCTGAGG
ATGGCTCTAGTCTGTACCATCTTCATCCCATCAATCTCCACCATGGGCACTTGCTGAAAC
AGCAGGGATCCATCATTGCGTAATTTTTCTAGATCTTCCTTAGTTTCTATAAATTCTTCC
TCAAACTCAACCCCAGCTGCTGCTAACAGCCATCTGATTGACTCCATCTTCCCCCTCCCA
TTAGTATAGTGCAGCTTGGGTTTCCCGGCCATGATTTCAGCGTTCCTGTTTCCACGACGC
TCCGCACAGCCGCCTCGACACCCAGCCCGACAGCGGGGGCCGCGCCGCGCCTCTCAGGGC
CCCCGACTCCGCCCCGCGGGCGGTGCCGCCAACGGCCAACGGCTGCGCGCACGGGGGGAG
GGGGGGGTGCCACCGCCCCTTCCCCCCCCTCCCCCCGCAGGCTGGCCTGCGGCGTGGTGG
CCCGGGCAGCCGGGCTCTTCGAGAACCCCAAGCGCATCTGCACCTGTGACGGGCTGACGC
TCTGGGACGAGCGGGACCGGGAGCGGCCCCCGGGGCAGCCGGCCCCGCACCTCTAGGAGC
GCCTGCGCCCGCCGCCGCGCCTGGGCTGATAATAAATCCTCCGTCCGCTCCCTCAAAAAA
AA
>comp738_c0_seq1 len=2169 path=[2238:0-2168]
TTTTTTTTTTTAATTTTAAAGAATTTTAATACAAACTTAATATAAACTATTTCAGTCCCT
CTTAACATGTAAGACACTGACTCAAAATACTTTTATACCTTTTTTCAAGTATTGCACAAT
GTAGGTACAAAATTAATATTTACGATTACATTTTCTTCCATAATATATAGCAAAAATCTT
TAAACCTTTAACAGAAAATACAATTTGTGTTTCTTTTGAAAAAAGCAAATATTTCGTACA
TTTTAATTCCACCACTAAGGAATATTCTGTACACAATTTTTTATTTTTTTTAGAATTGAT
GTCTTTAAGATGGATATCTTACAATTTCAGTAAAAAAAATACAACATGAAGCTGCTGCAG
CTGTCACAGATCACTGTAGTAAAAAGATATAAATGCAATACCATGTTGTAGAAACAATAT
ATATACTCTGATATTTTACAAACTTTGTACTAAATTAAATTATACAATTAGAAAAAGACC
AATAAACCCACTTATTAGTGCCAATTTTTTAAATATATATACATATGTGTTTATATATAT
ATACGAAAAAAATCAGCCATGTCCTTGCTATATCTTAAATACTGTAAGAGGCCATATTTT
GAGAGTATATTTTTGTAATGTACAGTCAGTATAAAATAATTTTGTGCTTGGTTGGCAAAT
GAAAAAAATGATGCATGTTGTATTTATCTAACCAAGCTTGAATGTATTCTTACTACAAGC
TTTAAAAAAAAATCTCAAGAGGTGGAAAAAAAGATACACCCTTGGGTACGTGCATTTAAA
CTTGTACAATAGTATTTACTTGTATTTCACTTCGTTTTATTTTTAGTTAGCCATAACTGG
CTGGAATTGCTGGTTAGAATACTGCATGTTGTTTAAACTAAAATTCAAGCCATCCACAAA
AGACTTCTCATTTAGACCTCCATAGGCTGCAAACATATCAAAGGCATTACTGTACTGGAG
AGGACTGAGGTTAAGGGGGCTGTCACCAGGAAATATGCTACTGGTACTACCTTGACCCTG
CATGTTGGGGAAAATGAACTCCTTTGCATTAGGAGAAAGGGCAGAAGTCTTCTGCTGTTG
TTGCTGCTGCTGCTGCTGACTGCCTAGGCCAAGCCCGTAGAGAGAGTGCATGGAGGAGGA
AAGGGCTTTCTGCTTCAACAGGTCATTGACATTCAAGCCAAGGTTGGTGGGAGAAGTGCG
GGCGACCTTGTTGCTACGGCCGCTATTCTTCATTTTGGTCGAGCCAAACTTGGTGGCAGC
AAATGTGGCAGTGGTGAAGGTTAAAGGCTGAGTGGAGCGGGGCATGAAAGTTGGGCTCAC
AGCAGCAGAGTGACCAAAGGGAGGAGAAGGAGAACTAGACACTGAAGATGCTGGGTCACT
AATTGGCATGAACACCTGGGCCTCTGGGTTAAAGCTGTTCTTGATTTCCTTATCCAACTC
ACATCCATTTTCATTATCATCCACATAAAGCACTTTCACTGGTCCCTTTTCACCGATTTG
GTATGAAACCTCAAATGGGTCAATCCAAACACTAAGATCCTGAGGCAAGTTGCCACGAAC
ATCATCAATGTCCAAACCACTCTCTTTGGATGCTTGTTCTATGACTGGGTCCACTTTCTC
CCCTATATGTATACATCTAAACCCTGATCCTTTGTATGGCTTTTCTGGATACCAGTGCCC
TTCATACTTCTTCTTAAGAAGTCTTTCAAGCTCTTCACCAAAAATGTTGACACGTCGTCT
GGGAAGCTTATTGTACAAATATGAAATAATAAAATTGAGTGCTACTTGGATTTCAAGCTG
CATAGCTGCTATGCCACAAAGTTATAAGTCTGTTTCAAAACCCGAAGAAGAAAGTGTTCA
AGATGCCACAGGGAAACAAAATTTCATTCAAAGTGCTGATTCTAGTTGATTATTATCCTT
CACCTTGAGTGCTCTTGTTCCCGGGGTGGGTGTGCGGGGGGGGTAGTGCAAACAGTCCCG
GCGGGGGTGTGAGTGCTGGGGGTGGGGGAGGGCGGCTCAGCACCCGACCCCCATCTCCGA
GAGCCGGCTCCCTCGGCGAGGATGGGAGGGGAAAGGAAAGAAGACCAAAAGAAAAAAAAA
GAGGGAGGGGGAGGGTTGGAAAAAAAAAAGGGGGGGGAGGGAAGGGGGGGGAGGGCTGCG
CTGCTCACA
>comp378_c0_seq1 len=973 path=[1:0-972]
TTTTTTTTTTTCTTAAAAATGGGAACTCTCCATACCGAAGATGTTCCTTTTTTCTTTCAG
TAATTGCATTATTTTAACTATTTCCAGGCAGGAATAGATCAATTCTTTATAAATTGCAAT
AGAAAGAGGGAAAAATAAAGCCAAAAACTATTTACAGAAATAGAGAGGGAGAGTCCAGAT
ACGAGCCTCCAGACTTCATTTCTTGGGTGACTTCTTGGCGCTGGACTTTGCTCTGAGTTT
CGACTGCCTTGCCTTTTTGGGCTTTGATGACTTCAGTGACTTGGTTTTAACAGTCTTTGG
CTTCTTGGCTTTCTTGGGAGTGGTCCTCTGCTTTTTTCTAGACTTCTTGGCGGTGGCTTT
GGGCTTCTTTCCTGGCGACTTGGCTTTCTTGGGTCTAGCTGCTCTCCTGGGCGTTACAGC
TTTCCTGACAGCCTTCTTGCTCTTTTGGGCCGTTTTTTTCTTGGGTTTGTCACCCTTGGC
TAGGCGGAAGGAGCCGGAGGCACCGACTCCTTTGGTTTGCTTGAGGACACCAGCAGCAAG
GAGCCGCTTGATGGAGAGCTTGACCTGGGCGTCGGCGTGCTCACCCACCTTGTAGTGGCT
CTTCACGTACTTCTGAATGGACTGGCGGGAGGAGCCGCTGCGGCTCTTCTCGGCCCGAAT
GGCAGCCGCGATCATGTCCGAGTACTTGGGGTGGGCTGCTGGGCACCTTATCACCTTGAC
CCGCTTGGGCTTGGCGGCCGAGGCTGGGGCTGGGGCTGGGCTCTCCGTCATGGTGGGCTC
AGTCCTTCAGCGCCCACACTCACCCTTCTCTGCCAGAAACTGTCCTCGCCTGCTGGGCTG
GGGACTGCCGCTCCCGGGGGGGTTGGGGCGGGAGGCGGCTCCAAACAGGGACAACGGATG
AGGGCAGTAACCGCGCTGCGGGGCCGCCACTGCCCTATGCTGCCGCCGCCGCCTCTGCGC
GCCGCTGCCGCCG
>comp378_c1_seq1 len=996 path=[975:0-995]
GCTGGGGACTGCCGCTCCCGGGGCGGCGGCAGCGGCGCGCAGAGGCGGCGGCGGCAGCAT
AGGGCAGTGGCGGCCCCGCAGCGCGGTTACTGCCCTCATCCGTTGTCCCTGTTTGGAGCC
GCCTCCCGCCCCAACCCCCCCGGGAGCGGCAGTCCCCAGCCCAGCAGGCGAGGACAGTTT
CTGGCAGAGAAGGGTGAGTGTGGGCGCTGAAGGACTGAGCCCACCATGACGGAGAGCCCA
GCCCCAGCCCCAGCCTCGGCCGCCAAGCCCAAGCGGGTCAAGGTGATAAGGTGCCCAGCA
GCCCACCCCAAGTACTCGGACATGATCGCGGCTGCCATTCGGGCCGAGAAGAGCCGCAGC
GGCTCCTCCCGCCAGTCCATTCAGAAGTACGTGAAGAGCCACTACAAGGTGGGTGAGCAC
GCCGACGCCCAGGTCAAGCTCTCCATCAAGCGGCTCCTTGCTGCTGGTGTCCTCAAGCAA
ACCAAAGGAGTCGGTGCCTCCGGCTCCTTCCGCCTAGCCAAGGGTGACAAACCCAAGAAA
AAAACGGCCCAAAAGAGCAAGAAGGCTGTCAGGAAAGCTGTAACGCCCAGGAGAGCAGCT
AGACCCAAGAAAGCCAAGTCGCCAGGAAAGAAGCCCAAAGCCACCGCCAAGAAGTCTAGA
AAAAAGCAGAGGACCACTCCCAAGAAAGCCAAGAAGCCAAAGACTGTTAAAACCAAGTCA
CTGAAGTCATCAAAGCCCAAAAAGGCAAGGCAGTCGAAACTCAGAGCAAAGTCCAGCGCC
AAGAAGTCACCCAAGAAATGAAGTCTGGAGGCTCGTATCTGGACTCTCCCTCTCTATTTC
TGTAAATAGTTTTTGGCTTTATTTTTCCCTCTTTCTATTGCAATTTATAAAGAATTGATC
TATTCCTGCCTGGAAATAGTTAAAATAATGCAATTACTGAAAGAAAAAAGGAACATCTTC
GGTATGGAGAGTTCCCATTTTTAAGAAAAAAAAAAA
>comp300_c0_seq1 len=3579 path=[1:0-3578]
GGGGAGGGAAGCGAAGCGAGGGGGTGTCTTGATTGATGGCGGCCGCCGCCAGTGGGTTGG
GGGTACGGCAAGCCCTGAGCCAATAGCTTCGCCTCAAGGCGAGCGGCGAGCCAATGGTGG
GGCTGGGGAGGCGGGGCGCGCCGCTGGCTGATTGATCCCAGCTTTGGCGTTGTTCAGTCA
GAGCGAGAACATTCTAGAGATTGCCCGGCGCCGCTGTCCCTGCTGATCCCGCCCGCCCCA
GGACGCTCGGACCCGGAGGCTGCGGCGTCCGCCTCCGCCTCCCTCTTCGTCTGGATATAA
GCGCCCCCACGGCCCTGTTCTCCTCTCACACTCGGCTTCGTCGCAGCCCGGGGCGAGCAG
CGTTGGGTTTATGTCTTTATTGGACGAAAACGAGCTGTTGCGCAGCCACTGGTACCTGTA
TTGGGGAAACATAGCATACAAGCAAGAACCTTACAGCCTCAGTGGCGAAAATTTTTTCAT
GTCAGAGACCGAGAACTCTTGCAGTCGTTTATGTCATCCCGTCTTCTCCAGACAGAAGAT
ACCAAAAAACTGCAATCAAAGATCTCTTCATCTTATTGATAAAGCTACTAATAAGGCAAA
ATGTCTGTCAACGTCAACCGCAGTGTTTCAGATCAGTTCTATCGCTACAAAATGCCCCGT
CTGATTGCCAAGGTTGAGGGCAAAGGAAATGGAATAAAGACGGTTATAGTCAACATGGTT
GACGTTGCAAAGGCGCTTAATCGGCCTCCAACGTATCCTACCAAATTTTTTGGTTGTGAG
CTGGGAGCACAGACCCAGTTTGATGTTAAGAATGACCGTTACATTGTCAATGGATCTCAT
GAGGCGAATAAGCTGCAAGACATGTTGGATGGATTCATTAAAAAATTTGTTCTCTGTCCT
GAGTGTGAGAATCCTGAAACTGATCTGCATGTCAATCCTAAGAAACAAACTATAGGTAAC
TCTTGCAAAGCCTGTGGCTATCGAGGCATGCTTGACACAAACCATAAACTCTGCACGTTC
ATTCTCAAAAACCCACCTGAGAGCGGTGACACTGGTACAGGAAAGAAGGAAAAGGAAAAG
AAGAACAGAAAAGGCAAGGACAAGGAGAATGGTTCTGTGTCTAGCAATGAGACACCTCCC
CCACCACCACCAGAGGAGATAACTCCTCCACAGGTTGTGGAGGAGGAGGATGATGATGAC
TGGGGTGAAGACACAACAGAAGAAGCCCAGAGGCGTAGAATGGATGAGATTAGTGACCAT
GCAAAGAACCTCACACTTAGTGAAGATCTAGAAAGAACAGTGGAAGAGAGAGTCAACATA
TTATTTGACTTTGTGAAGAAAAAAAAGGAAGAAGGTGTCATTGATACTTCTGACAAAGAC
ATTGTAGCAGAAGCAGAGAGACTGGATGTAAAGGCTATGGGCCCTCTAGTTCTGACTGAA
GTCCTCTTTGACGAAAAGATTCGTGAACAGATACGGAAATACAGGCGTCACTTCCTTCGT
TTCTGCCACAACAATAAGAAAGCTCAGAGGTACCTTCTCCATGGCTTTGAGTGTGTGGTA
GCCATGCATCAGTCTCAGCTTATTTCTAAAATACCACATATTTTGAAGGAAATGTATGAT
GCAGATCTTCTGGAAGAGGAAGTCATCCTTAGCTGGGCAGAAAAGGCCTCAAAAAAATAT
GTTTCAAAGGAGCTTGCCAAAGAAATTCGTGTCAAAGCAGAACCATTTATTAAATGGCTA
AAGGAAGCTGAGGAAGAATCTTCCGGTAATGAAGAAGAAGATGAAGATGAAAACATTGAG
GTGGTGTACTCCACAACCGCCAGTGTACCTAAAGTTGAAACTGTGAAGCCTGCAAACACT
AAAGATGATGATATTGATATTGATGCCATTTAAAGTGATGCAACATAGCTTCCAGTATAA
CGATGCAAACTTCTCTGCATTTTTCTGCCAGAAGTGTGACTTGTATGTGCACAAGCTGAA
ATGGCTTAACATCCTGCTACTTTGTACTCAAATATGTATCTTTTTACTGTGACTGGTCTT
GTGTAACTAAGCCTAATACCAAGGAGTCAGCATATCAGTGAACTGATCTAGTTTGCAAAT
GGCATGTTATGTTTTGTTTTTCTAACTTGTGTTGGACACATACTTGGAGCACATTTATAC
AGTTGTGGAAATAAAGGATTTGGTTTTGGTCAATCTTCATTTATGCCTAACTCTTAATTT
CTTTTCCAAGTAAGTATTTGCACAACTTGAAGAGATTGTTGCTACTATAGTTGCAATAAT
GGTTCTGTAATGACATGGCTGACTGTAATAACAAAGTGTCTTGGACTGAAAATGTGCAGA
GTTTGAGAGGAAAAAGACATGAGCCTCATCTCTTAGATGAGATGCTTTTCTTAAAAATAT
TTTAAGCTAGATATCTAAGCTAGCTTTAGAGGTTAGAGTGCATTAGCTTGAATCAACAAG
CAGTCTCTGAGCTGAGGGAACAATTAAGAGCAGAAACTTCACTAAGGACAAAGGTATTGG
GTAAGCTTAAAGTGCATAGACAGCTCTTTGTTTTAAGAAGTCAGCACGTGCATTCTGATA
GTTCCAAGATGTGTGCATATATATATATTTTTTAGCAATTCGACTTAGTTTTTAGTGTTT
TCATTGCTCATAGATGAGGAATTGCTTGCTGTATGGATTCACTAGAAATAAGCTAAACCA
CAGCTGTATACTTAAGCACTTGTGCTGTACTGCTATCAATCGCCATGAGTGCTGCTGTGC
TTAACTGTAGCCAGACAGTCTGATGCAAGGGGGGGTGAGCGCAAGATGTGTTCCCTTGTG
AACCCTAGAAGCTGACTTACAGAGCCTTGTAAGGGATCTTGTAAATGCTGACTCTGAGGT
ACCTGTTTAGCTTGGAAATAAGGTACAATAAAAAACAAAGCTATCTTACCTTGTATCTGT
AAGCCAATTTTGGAAGTGTGGAACATCAGTAATATCTTTTTTTTTTTTAATGAGAAAGCA
AAATTCTTAAATTTACCTGGTAGGAAGAAGTGGATTGAAGTAACTTGGTGAGCAAGGGTT
TTGACCTAGAAGCACTGGTAAAAGGTTTGCCTGCATAAACACTTTGTTGCACAGCTTTGA
TGCACTTCGAACACTGAACTCCCATGACTCCCATGATCTTTTGTGCCCTAGCAGCATATT
TACCTCCACCACAGTCGTCTCTTTTTAAGAGAATGATAGTCTTGTGAGATATGGTATTAC
AAGCTCTGAGGAAATCAAGGCTCCAGTACAGGATGAGCTGCTTTTTCTAACCAGATTGCT
TCAGCAGAAATCATGATCAGATGAAACAAAGACTTTGATTATGATGGTAGTGATTTGAGC
TTCATATTATGTTTTGGAGAGGAAAACCTGAAGTAGGCTTAAAAATGTCCTCTTGTGTCC
CAGGTAGTCCTGAGATTAAACTCATTTCACACTAGCAGGTCTGACAAGCAGCATTAAGGA
AGATAGGGTGAAGTTACAGTAGATCATGAAATGTTTGGAGGTGGTTTTGGTTTGTTCATG
TATTTTTTTCTAAGCTTTGTTTTGTTTGTTGAAATTAAG
>comp410_c0_seq1 len=6049 path=[175:0-3997 11953:3998-4054 4173:4055-4186 4305:4187-4514 62:4515-4579 61:4580-4580 12323:4581-4645 12325:4646-4646 12324:4647-4711 9176:4712-6048]
TTTTTTTTTTTTTTTTTTTTTAAGGACAAAAACAGATTTGTATGAATGACTAACATCCAG
TGATGGATGAATGTCTGCAGATAATCTGCTAAAACTGACTTTTCTGGTACCGGGACTAGA
TTTTGAACTAAGTTTTCCAAATACAGTTTTCTTATGTTTTTATGTAGCTGAGGATTACCT
GCTTAGGGTTACTGGTCTGTATAAAGGGTTTTCTTCTGTAACTGAAGACAGCAACTTACA
ACCATACTGTCCCAAAGGCTAAGTCTGCAAATTGCATGCTTTTTGCAGGAACTGCTGCAA
AATGTTATTTCATTTTTCTAAGCAGCAACCTGTGAAAGTCTTAACTGCATTTCTGGAGAG
TTTAAAAAAAAAAAAAATGCTATAGAGTTCTGTACTTAAAATGCCCCGAATGTTTGGCAT
GCTAAATAATGGTGGAAGAAAACTGTTCTTCTCCTTAAGAGAATACATCGTAAAAACCAA
TCCTTTGTAGGCTAATCCCAAAAACTTATGGATAAGACTTGTTCTTTATCCAAATAGGGC
CCAGATAAAGAGCTAGACTACTTATGTGATTGATTTGCTAAACAAATGCAAAAAGTGCTG
GTCCAAATAAATGACTGCTCTTTATGGAATCCTGCTTACTGAAGCTAAAGTTTAGTCTCA
TCACTTGTAAGAGCCAATGACACTGTCCATTGTGATACTCAAACTTTCGAGCTGTCTTAC
AGGTGGTTCTTGTCTCTACATACAGATTGAAACTACTTCTTCTAATAAAATGGACCTTAG
TGAGTTTTAATATTCTTAATTTTTTTATGAAGAAGTAAAGCTGGGTTTAAAGATAGAGGA
AGGAAATGGTATTTCTTTTAATTTGTTGGTAGGTGAGCCTGTTGAGAAGCTACTGCTGAA
CTGCAGTTTTCCTACCCTTAAACTAAACTGTTCAATCAAATTGTGAAGTTCATGGCTTTT
CCTTCATCCTGAGTGCAGATTTAAGTTGCAGAAACCTTGATGCTTTCATAAAATGCAAAT
TAAGTTGGGTATTACTCTTTGTTAAATGCAAGTCCTAACCAATATTCATCTAACAAGATC
TTTAAATACCAGTTCAGAGCAAGTTTTAGTTACTAATTAAGCCCTGTCTTGTTTTCTTCA
GCAGCTATCAAAATGTCATTTGCTGTGATTCTTGTCATCTCACCCCTTTTAAGTGTGGTT
TAGGGGAGTAAGTAAAGAGGGATATATGTTATACATAAATGTATTTCATAACCCACTTCT
CTGACTCCTAATACTGACTGGTTAATTTCTCTTTTATACTTGCCCCAAAATCCCTATTTG
CAACCTCCTGGGATTCCCTTTGGGTTTTCTCCCCCCAAAAATCTCCCAATTTGTTGCAGT
GACCATCTGCGTTGGGACCTCATTGGCCAGAGACTGCTATAATGTGAAAAGATGCCAGCT
CTGCTTCTGTTTTGTCTGGCAGGTGAAGACTACAGGTTTTGCTTTGTGCAAATACTGGTG
AATCTACATGTCTGTTTTAGTGAGCCACAAAAGTTCCTGCCTATGTGGTAATTTGGCAGA
AATAATGTGTAAAAAGGAGTTGCATATTTCACTTCTCAAATGCATTGAAATCTTTCATGC
ATATGGCAGGGTCTTGTACAAGAGTTAAACGACTTGCTGCAATATTTTGGCTGGAACGTG
AAATAATGTGAATGAAGAAACTGCTAAAAATTGTTCCTGGTAGGATACAACATATTGCTT
GCCTTGTTCTCAATTACAGCTACTTTCAGCTACATGAAATACTCTTAGCAGTGAGCTTAA
GTTGAATAGAGCAGTGTCCAAATACCTGTGAAGAAATTTGATAACACAAGGAAGCTCACC
AAAATTTTGAAGACCATATATTATTTTGTTCTGGAATACTAATGTTAGTAGCTTAGCCAT
GACTTGTCCCAAGTGCAATATTAGAAAATTTTAATGTAATCTTTTCTACTTGAATATGGT
CTATATAATATCCTATATTACTGAAAAAAAATATGGGATCAAGTTTCTTTCCAATAAATT
TTCAGTTAAAAATCTGTATATGTCTGTTCTATTGTCTTCTCAGTATGACTAGTTTGAATA
GCAGCCACCATCATCTGCTAGCTGATTCTGAAGAGAAAGCTCAGTCTTTTTCTGAGAATT
GTTGCTGCACTTTGAGTCCTGTGCTTCATAAATGCTAGCACTAACACAGAGAAATCTAGT
TCTATTATAAGTTGCAAACTTCTGAAATGAGAAATTCCATGTGGCTTCTACCTTTCATTC
CCCAGCTGTTCAAAGAGTGAGTTTGTTTTTCTTGGTTCACAGAGTTGTAAAGAATATTTT
CACTCTCACAAGTGTAAAGATAGATACAGACCTCAGTTTTTGCACACTATTGTATTGTTT
TGCATTAGTGACAGAACTCCTAGATTTCTGGAAAGCTGAAATGCAAAATTCAACACCTAA
AATACACTACCACAATATATGCAGGTCCAATTAACATTATAGCAAAAGTGATGCTGGATG
GACATCTGCTACACCTCTTCTTCAGTTCTGTCCTTACACCTTCTTACCCTAGTCATCAGC
TTGAGGCTGATGTGGATGTAAATGTACTGAACCAAAGGGCTCCTGGGGTTTAAAGGCTTT
TGGAGAAGTCTTTAGATGTCATAAACTAATACCAGCAGGTGCATCTTGCATTTTGTAGCC
TCAGATAAAAGAAGGTCATGTTCCTACAATGTTGTCTTTTGTAGCAGCATACAATCTAAA
TGCATTTAAGCAAGCTCTAAGATGGAATAAAAACTTAAAATGCTCCATTTTTATTTAAGC
AGTCCTTTTAAATGCATTATTTTCAGAGTTGGAACAGCTATCAACAGAAAAAAGCTTAAG
CATTTCTAATTCCAAAGGATGCATAGAGCCTGTTACAATCATGGAATGTAGTGGACCACC
TAATTCCACAGTGGACATCTGATGTAGTGTGCCTGAAGCAATTTTCTGATCTGGAGCACC
CACACGTGCAAGGCCAACGCAAATGGTGTTTTCAGTAATTTCTGGTTCTTCTCCTTGGAG
CCTCCTATTTTTAATAATGGTAAGAAGCTGTTCTGCAGCTTGGTTCACACTCATGTAGCG
TGGTGGCTCATATATCTTCCTTCCCTTCATTAGATTCTCCAGAGACTGCTCCTTCACTTT
AATGTCAAGTAAGCACAGTGTGTGCATTCCGTTCTGCCTGTTCTTCTTGATCTTGTCAAA
AAAGCTTTCTGGCTTCCATGCATCTGTCCAGAAAACTATAGAAACTGTTTCTCCAAAATT
ATACAACTGTAAACCACAGCAGCCCACTGCATTCATTATTGAAGCATTATGAATGACCCT
GTATGGAATCCCCAATTTTACTGCACGTAGTACTAAATCACTGTGCGTTGTGGCCCCAAA
GGGGTCACCAACCACAAGAAAAGCGACATCACAAACATCAGCTTCTTTTAAAATGCTATC
TGCTTCTTGTTCCACTGTTTCTCGATCAGCCAAAATCAATTCTTTTCCATAAAACTCCTC
CAGCACTTCCTTCCCTACAGTGAGGACGGACGTGTAGGCCTCTAGGTACACCCTGCGGCA
CTGCCGCACCACCTCCAGGCCTTTCACTGTGATGTCCTTAGCATCTCCCAAGCCCAGTCC
GACCAGGTACAGCATGTTAAGGCGAGGGCGTCAGAGGTGCCAGGGCCGGATGCCAGCGCC
GCCACCTACCACGAGAGGGAAGCGGCCATCAGCCAGGGCGCCTCACGCCTCGCCCAGCGT
GGAGGCCTCGCCCCACGCCTCGCCTCGCCTCGCCTCGCCGGGGAGATGAACGTGTCGCGG
GCGCTGCCAGGGGCCAGCCGGTCCCGCAGGGTCCGCGCTGCGACGCCGCCGCGCCCGGGA
GGAGAAACGGGAGGCCCGGGCAGAGCGGCCCCCCCCGCCCCCGCCAACGGTCCTGCCGCC
GAGCTGGACTTTCCCCTTCACAGGCTTGGCTCCTGGAGGCAAGTGAACGCAGGCTCGCTT
TAGCTTTTCCGGATGCAAAGCTGGTTCTAGAAAACGTACTGATTCAGGTGGAGTTCTTTG
GATTTGTTTGGGTATAGGAGTAATTTTAATGCTCACACTGTTCCTCTTAATGGTCTTGTT
TAAATGGAAGCACCTAAAGCAACTAAAAGGAAAACTGAAAAGTACAGACTCTTCTGTGGA
GCTGAATGATATTCTCAAGGTTAATACTGAAAGCAGCGTGAACACAAATGGCATCAGACA
CTCGCTTCAAAACGAAACATTAATGTATTCGGTGGAGGAATGCACTTGTAGTGACTGCGG
CTTGGTAAAACCTCAGACTGGCTGTGAAACTTCATTTCCATTACCAGCTACAGAAGAAGG
AGCTACTGTTCTAGTTACCACAAAATCTTTTGATTATTGCAACTATATTCTTGGTGCAGG
GTGACTATGAGAGAAGCATCTATTTACTACTACATAATAAATTAGTTATTCCAATATAGC
TATTAATATTTGCAGTCAGTGGAGAAGCCTAGTACATCATGCTTATCGTTCTTGCATTGA
ACTTCCATTGATACTGTCATATCAGTGGAGAAGCCTAGTACATCATGCTTATCGTTCTTG
CATTGAACTTCCATTGATACTGTCATATCAGTGGAGAAGCCTAGTACATCATGCTTATCG
TTCTTGCATTGAACTTCCATTGATACTGTCATTTCTAATTCTAGTATATCTTTGGTCAAG
TATTTCTACATTATTGTCAGGTACCAAGCTAATTATTGGAATTGGTAATCTTGGAAGTGT
CTATGTAGGATGGCTCTTTCTGCCTTTAGAGATTGTATTTACTTACTATATTTACTTGTA
TTTACTTATCTACTTGCGTAGCTGGATATATACAAACCCCATCAATAAACAATTTTTTGA
ATATGTATTTTATAATAAACACCATGATGATGCTTGAAATGGGAGTGTTCTGATGATGGA
GAATGAGGAATGTGGAGAATATGGAGGCCCTCCGAGCTCAGATGGTATCTCTGGGTCACA
CTAAGGGAGGTTGCGGTGCTGTGGAGCACCATATATGTAATCCCAATGTATCCCCTGGTG
GTAGAGACTTTCCTTTCAGTGCCAAACACATTTTAGACTGTGTTCTGTAAGGATTTCTTT
TTGCTATTTTTTTTAATTTACACTTGTTATTTGCATGAGTACTGCTGACTAGATATTGTC
ATGCTAGGCTATTGTGCGGCCTAAAATTAGGAATGTATTTTTGTTGCCTTGTCTCCTAAA
CAGCAATATGTTTTCCTAATATTTGGCCAGTTTTATTCCTGTTGTTAAGGATGACAAGCA
CCTGCAGTTTCTGGTGAATGCTGCATACGCTCAACAAGGACAACCACAACTACGACAGAC
GTGACAACAATCTTCCTGTTTTTAGAGAACTTTCCATCTCAGGTTCTTGCAATAAATGAA
TAGTCGTAGATGAATTAGAGATTTAAGTTTATGAAATTAAGGCACAAAGTCTGTGAAAGC
TCAGTATCACAGCATCTTTAGGAAGCAGGCGACAAAGCTGGCGTGGGCCAGTTCTGAGTT
AGCTGCATGGCTCTGGCCCATGGAGCAGAAAGTGCTGAGACAGGCTTATGTAACCGTTAA
ATTTTATTTTACTATTAAATCGAAGAGCTCTCAAGAAAAGGTTATGACCTGTTGCTCACA
TGCTCTATAAATACAAAACACAAAGATGATCCCGTACAATGAGTCTACAAAACTTCAGGA
CGTTACTCTCCATTAGTTTGACTTTTTTTTAATCAGAGGTTTCACAGTTTTTGTAGTGTT
TTTTGAAACCTTGCAGGACGTGTGAGGCTACATAGTACCCATATGTGACAGTATAAAAAC
AAATAAAAATCAAGACTGTCTATAAAGTTTTCTCATCTTTCGCTTGCGCGGCGTTTCTTG
GCTTTCCCTCAGACTCTGACACACGGTCGGATCTTCAGTCTTTCCGCGAGCCTAACGGCG
CCGACCACCGCCGCGCCGCGCCACCCCGGGCCGCGCCCCGGCGGAGCCG
>comp1007_c0_seq1 len=1694 path=[1:0-1513 1515:1514-1573 1575:1574-1633 1576:1634-1693]
AGACGTGTGCTCTTCCGATCTGGCGGCACCGCCCGCGCCCCGCTGCCCTGTGCCGCCCGC
GCCGCCGCCGCGCTCCAGCTGGGCGGCGGGGCCGACCCGGCGCGGCCCGGCGTCGCCGTC
ATCGACTTCCGCTTCCCTCGCGGCGGCGCCGCCGACCTGCAGGAGATCGTGTTCAGGAAC
TTCTACACGGCCTTCCTGAGCGTGCGGGTGCAGCGCGCCAGCGCCGAGGGCCCCCGCAAG
TGGGTCACCTGCCTCCGTGACTACCGCCTCATGCCCAGCCCGCACACCGAGGAGGGCTCC
CAGGACTACTTCTCCCTCTTCCGGCACCAGATGCTCTGTGACGTTGACCAGGTGACAGCA
GTGCGATTCATCCTGCGGCAGCCATCCCCAGTCTGGCTCCACTTCACCATTGAGGAGCTG
CAGATTTATCCTCCCAGCCAGAAGAGTCCACAGAAAGATTTCCCCTCCTGGCTCTCCCAG
CTGACTCCTCCAGAGCAGCCAGCCAACCTGCACGGGGAACTCCCTGATCCAGAGAAGGTA
TCAACGGAGGTCCAGCAGATGTGGGTGTTGACGGAGGTGATCCGTGCTCGCCAGGCAGCT
GCCCGCATTGGGCGCTTTGATGTGGATGGTTGCTACGACATCAACCTGCTTTCCTACACG
TGAGCTGGCTGGTGGGACACCGCTCCTCTGCACTGCTGGGGCCCAAAGGGGACACGAGGG
GCTCCAGTGCTCCCAAATGCGCCTTTGTCCCTCCCGCACTGGGCTGTTTCCAGGCCTTGC
CTGTTCCTGTTACTTTCCCCGACTCCTCTTGTGCTAGCGCTTGGCGGTGGGCAGCACTAC
CTCCCCAGGAGCCCCGTATGAGCCTCTTGCTACGCTCGTGCCCTCTGGTTCCTGTGGTTT
GCTGCTGGTTTGTCCCATCCTGTTGCTCTGCGCCATCCTGCTCGCCGCTGTGGGCGGAGG
CGGGCTGCACGACCATAACTGCCCTTGGGAATGGTTCCCTGGCCTCTCCGCAGCAGCTGC
TCCTGGAGATAAAGGGAGGGGACTGCGGCTGGTGGCTGCTGCTCTCTTGTGGGGCCATCC
CAGGACAAAGATAAGGGCTGAGGATGTGCCCAGGGCTCAGCACTACCCCATTTGTTCGGA
GAACCCCGCTTGCTCTGGAAGAGACTAAATCACAACTAAAAGCTGCTACCTTGGCCCTGG
CTGCACCTGCGTGTCTCGAGGGCCCCTTGTTGGGAAATGAGGCCCTGGCTATTCAGCTGG
CCCATCTGAGCTGCTGGGCCCCCTCCCATGGGGCCAGAGGTGGGGGAGTCCCAGATAGCC
CCGTGGCACTGGGAGCAGCGCCTGCAGCCCGGAGTCCCCCACCGGCCCAGCTCCCTCCTG
CTGCCGTGGGTCACCACAGACAGGGTGCTCTGCCTGGGCAGCTGGCCCCAGTGGGGGGGG
CCAGCCTGACCCTGGTCTTAGCACCTCACAGGCCACCAGCCCTGTGGCTGACCCCAGTCC
CTTGCCTGACCCCAGTTGGGGCAGTGGGCCTGACCCCAGCCCCTCGCCAGCTGCCGGCCC
CCCGGCTGACCCCGGTTGGGGCAGTGGGCCTGACCCCAGCCCCTCGCCAGCTGCCGGCCC
CCCGGCTGACCCCGGTTGGGGCAGTGGGCCTGACCCCAGCCCCTCGCCAGCTGCCGGCCC
CCCGGCTGACCCCG
>comp321_c0_seq1 len=1600 path=[1578:0-1599]
GGCAATTTATTGCAACGCTCGGCTCCGGGTTGATTCCGACTTCAACCGCTTCCTAGCCCG
AGGAACGACATTCGATAACAAGCCAGCGCCCATTTGCTTCGTTAATCCCGCGGCAGCGGT
CGGCAAAGCGGCTTCGGCGCTCGACCGAGACCTTAAAACTGCCGTCGGGGCAAAGGGGTT
TCGCCGAAGCTTCGCTCCGTGTAAAGCTCTGGAGCGGTTCCCTGCACGACCAGCGCTTCG
ATTTCTACGTCTAATCAAGTCGGTGCGGAAAAACCCGATTACGGACCCTAATTCTCATGC
AGTAGCGGAGGTAGATGAAGTTAATGCATTTCCTGACCCCAAAAAACCCCCTCAACCATC
TCCTTTCCAGGGAATAAACATAAATATTCCCTACGGGGAGGAATACGGTCTCCTAAGCAT
TACCAGGCCGGGAAAGCACGAAAGGACCAGGCCTCTGTCACACAAGAAATCGTACAGCTT
TATTGCTGCGCTTAAAAACCAAACAGCGGTCAGGCTCGAATCACGGCTTTACTTCGCTAA
ACCCAGCTTTCCGATCCTAGAAAAATTCGAGAGAGGCGGCGAGGCGGCTCGAGTGGTTCC
GGGGGAATGTACGGCTTCCTGCGGTCTTCAACCTTCGCACCGACGTTCTCGGAGTTACTC
CTGCTGCGGCTCAGCAGCTGCTGGTGGATCCTCCTCTTCCTCCTCCTCCTCCTGCTCGCT
GCATCCAGCTGGCACCGCCTTGCTCGCGGCTTCTTCCTCCTCCTCCTCCTCCTCTTTGGC
TGCCCAGCCGTCAGTTTTGCTTTCGGGGGAAGCTGCTGGCTCCTGGGGAGTTTCTGGAAC
CGAAGGCAGCTCCTCCGGACTTGCCTCAACGGCTGCTTCCGAGGGCGCCGCCGCTTCCGC
TTCCGCAGCCGCTCCGGCCGTCGCGTCCTCCGCCGCGTCCTCGGCTGCGTCCTCCGCTTC
CAGCTGGTCTTCGTCTTGCAGGAAAGGGGGCATCAGCAGCTGCTTGGGGCGATCCTGTTC
GCCCACGTGTTTAAGGAACTCCTCGCCTTTGGACAATTCTTCCGAAGCGCCTTCCGTTCC
CTCGCCGGCTTTCGCCACGTCGGCGCCTTCGCCCGCGTGCCCCGCTCCTCCTCCTCCTCC
TCCTCCTCGTCCTGGTTGATCTGGAAGTACCGCAGCTCGTAGCTCTCCTTGCTGTTGGCC
ACCACGCGCAGCCAGTCGCGCAGGTTGTTCTTCTTCAGGTACTTCTTGGTGAGGTACTTG
AGGTACCTCTTTGAAAAAGGAACCTCTGAAGTAACAGTGATCTTGCTCTTGCTCCTCTCA
ATGGTCACCACACCCCCACCCAAGTTACCAGCTTTGCCGTTAACCTTGATTCTTTCCTGC
AGGAACTGCTCGAAGTTGGCAGCGTCCATGATGCCATCCTCCACGGGGTGGGTGCAGTCC
AGGGTGAACTTCAGCACCTGCTTCTTTTTTTTGCCGCCTTTCGCCGCGGGTTTCTTCACG
GGCGCCATGGCGGCTCCAACGAGAGGGGCGAAAAGGGAGCGCCGCGCCGCGCGCATGCGC
CGAGAGGCCCCCGGGCGGCCACGGCGCATGCGCCGCCGGC
>comp1312_c0_seq1 len=2119 path=[2097:0-2118]
TTTTTTTTACTGAATGCTCACCAGGAAAACTTTACTCATTTATTAGATGTCTTGTCCTTT
GCAGGATAGTTTGAGCCAAACGAGTCTGCTTATTTAAGTATAAAAACCTTCAGAGCCACA
GGAGATTCCAGAAGTGCTGGAATCCTGAGTTCCCCTCCCTCACAGCAAAGGGAATAATCT
CTCCCACCCACTTCTCTGTTCAGCCTGATCATTGCATCCACTGTTTTAGGGTCTCTGGCC
CATCTTCTTCAAGGTTCGATTCAGCTCCTCAAACTTGTGGATCTGGCGGATGAAGAAGTC
CCCATAGCGTCGAGCAACCTTTGTGTCCGCAATGTGGATCATGTCCTTGTCAATATAGAA
GTCTACCTCAGAGGCAGACTGGAACTCCCCATCCAGGGCGGAGATGCCACTGGTCCACAC
CAGGTTCTTCATCTTGTGCTTGAAAACAAGCAGCTGGATGCGAAACTCCTGCTCGGTGAG
GTCCAAGAAGCCAGCCAGTTTAGCCACAGGCATGGTGGTGTAGAGTTTGAGAAAGCTACG
GATGGTGGAGAGCTGGGCCTGCTGCTGAACCTCATCAGCAAAGACCTTGAGCTGCTGCAG
GAAGGGCTCCTTGTGGTAGTTGGGGTGCACATTGTCGTAGTTGGGCACCACAGGAGAGAG
GAACTTGGGGCAAGCATAACTAAAGAGCTCTTCATAGACTTGTGCGTCACCCTTCTGCAT
GCGCAGCATCTTATCCCCGTATTTCTCTCGCAGCTGCAGATGAATGCTTTCATCTATGCG
CATGGGGTACATGGTGAGGGCGATGGCCAGGAGTGCATGCATCTGCTCATTCTGCTTGTT
AATCATCTCGTACTTGTAGGTCGTCCTCTGAAACATGCTCTTGGTCCTCTGGATGTAGAG
GAGGATGTTGGCAAAGACACGGATAGCATCCTGGTAACGCCGCATCATAAGGTATGCAAA
GCCCACGTAGTAGTAGGTGGTCACCTGGCACTCAGGCACCCGAGAGTACATGCTCTTCTT
GTTAAGCTCGATGTTCTCAAGAACCTTGATAGCTTGGTAGTAATCCCCTAGCAGAGAGTG
CAGACGCAGCAGACCAACCAGACTGAAATAACCCAACATCTTGTAGAGGGAGTGGCGACC
ATATTCTCCAGCCACACTTTCGGGATCACCTCCACTAGTATAGACCTCCAGCTGTCGGTT
GATGTTGGATTTGTCCACCAGAGAGTGCAGCACATTAAGGACGCTGTGGACATTCCAGAT
CTTGGGATTGGAACGAAGGAAATCAATTTCTTCTTCAGACTTCTTAGCTGTCTTGCAGCG
GTACTGGCTGAAGGACTGAAACTGGTATATGAATTCATCAATGATATCCCAGAGCCACTG
GTTGGGCAGTTCCAGAGGAGCTGGACCATCAGCATTGAGAATGTAGTTGAAGAGATTGCA
ATAGTTGTAATAGGACTCAAATCTCTGCTCCAGAGTAGGTCCCCCGCTGACTTTCGCATA
GATGTGTCTATAATACAGCTCCTTGTATAGGATCAGGAAAACAGCATCATTTCCAACCTG
TGGGGCAATAGCTTCTGCCTCTGGCCATGGGGTATTCTTAAAAAACCTTTCAGTCAGCTT
TGTCCAGCTGTTCTCATAGATATCCTGGATCTCATACACCTTCTGGTCAATGACGTCACT
GGAAACGCGGCTGGCCTGGAGCTCGTACACCTTCTGGTCGATGAGATCCGACACGGTTTT
GTGAAAATACTGAATGAAGTTCTTGATCACCTCGGGGATCACCTGGTAGGTCTGCTGCTC
GTACTGCCGCTCGTAGGCCAGGTCCTGCTTCGGGTCTCCCGTGTGCATGTCATAGTCGTT
GGAGTAGGCGTAGGGGTCGTAGGCGGCCTCGGTGTCGTAGTCCTCCCCCGGGTAGGCCAT
GGCGCGCGGGGCGGCGCGGCGCGGCGCGGAGCGGAGCGGAAAGGGCTCCGGGCGGCAACG
CGGGCCCAGTCGGAAGGGGCGGAGCGGAGCAGAGCAAGGGCTGACGGCCGGGAAGGGCGG
GGGCGGCTATGGCGGAGGAAAGGGGCGGGGCAGCAGCGCCAGCCGCTGGCTGCTCCTGGA
ACTGGCTCCCGACCTCCCG
>comp1522_c0_seq1 len=2587 path=[1:0-2586]
CCGCCCCAACCGCCGCCTGCGCCCGCGCGGCCCGCCGCGGCGCCCGCCATGGGGCTCTGC
CTGCCCTGCATGGGCGGCGCCGTCAAGGACGTGGTGGAGACGCCCGACCCGGAAATAAAA
AGAAGACAGCTAGCAGAAGCTGCTGAAAAGAGACAGATGGAGGCTTCCTCTCGTGGTATT
AAGAACGCTTATTCTGTAGAGCAAAAGAAAAAGAAGCAAGAAGAAATAGAAAAAAGAATT
GCAGCTTCAGGTTCTGGAGGAGGAGGAGGAGGACTGAGATGGCAGGTTGGGTAAAGAGTA
TGACTTCTAAAGAGAAGAGGATTGATGTTTACTGCCAATAACTTGCCAGTTTCCGCAGCT
GAGTGGCACTTATTCACGTGGCTTTTGCTGTTTGCATATGAAGACTCAGCAGTACTTTGC
CATTGTAGGAGGGCAGATGGTGGAAACGTATACTAAGAAAGTTAAGGACTCAAGCCTCTG
AACATGGAGTTTTGGCCAATTTTTGTTTTTCGTTTTATGTGCATGTTTTATTGCTTCCCT
GGCAAGGGAGTGAGATAAACGTTCTCACACATAAGCAACCTCCTTACTTGTAGTCAGTGT
ATGCTGTCTTGTCAATTGATGTATGTCTGTCTGTCTATCTATAACCAGCTAAGGCATGGT
TCAGGTGACCGCTTTTTTTTGACATTCATTTCAAGCTGTGCAGTTAAAACTTTTCTCTAT
GTCCTCATATAAAAAGTTGTTCTTAACTGTATGTTCAAATGTATGGATGACAGCATTTCT
CTTCAGTTCCCTAATGATTTTTGAACTGCTTATGGATTTAATGCCTTTTTTAAAAGAAAG
GAGATTAGTGATGGCCATTAGAAATGGAAGCATTTTGTGACACTGTTTAGTAAAAATAGC
ATCCTTTATAAACCCTGTATACTTATTCTGAGAAAACTGTTTTATTGAGTCTAACTATTG
TTCTCCTCATTTTCAGATGTGAATTGCTTTTGAGCCTGTAAGTATTTGTAGTGTATACTG
GAAGTTAAACACGAAATTAAGAACGCTCTTTATTAATTGTTCCTCTTTGTAACACAAGAG
GGCAGTGCTGCACTCTTGAGGATTTTGAAAAAAAACAGCAAAAGACCTATTACATCATCT
CTTGGATGGTTGATTTCCTAAAGTTTCTGTACTATCTGGGTGGGTTTGTTACAGTGCAGT
AATATTTGCCAAATGCCAGAAGCTCTGTCACTTTTTTCTATGTCCAGGAATGTTCCATAA
TCCTTTTCCCAAATGTGAAACTGCCTTTGATTATTTACAGCTACCTAAACTATGGTGTTA
TAGCCAGACTTCCAAACCAGTGACCTCAAGCTACTGCTTTAATAGATGAAGGAAATTTGT
TGCAGCATGATCAACACTAGGAAACTAGCTCTTATCTCCCTGGAGGGTATTATGTTTGAC
CTTAGTATGTCACTGATCCCATATTTGACCTAGTTTGGACTATAGAAGCCTTTTTAGTTT
AAAAAAAAAAAAATTTTTTTTTTTAAAAAAAAAAAAAGATTTTTTTAAAAAAAAAAAAGG
GCTTAGTCCACTGCTAACGCCCTGGCACTGTTCCATAGAACTGGGGGATGGTTTGATCAG
CTACTGCCTGCCCACAGAGGCAAAGGCAGAGGATTGTAGAGGTCGGGTAAGAAGCCTCCC
CTCCCCTCATTTTCCATGCCGGGGAGAGACACGAACTGGGGGAGGACGAGCCTTTGGCCT
GAAAGCTGCGCTGCTCCTAAGACGTTTTAGATTTGTTTAACGATTGTCTGAAGAAGTAAT
TTTAAAAATCGCCTGAGCAAGTTCTGCGGTCAGATTTACAATAACTCTTCTTTCCCCGTC
ATGCGTCTGGGAGAAGAATTCCATTCTTCAGCAAGGATGAAGTTCAATTTCTAAACTTCT
TAAACAAAGCAAAAGCAGATGGCTCAGTGTATAAATATATCCAGCATCTGGATTCTCAGT
CGCAAAACCAGCATCCTTTATACAACAGAAAATGGATTAACTATGAAGTAACTCTCTGTC
AGCCTTAAGATCCAATGTCCTCTTCAACACTTTCATCTTCCTTGTCTTCCTCATCGTTGT
CTTCATCTTCCCCCACTTCTCCATCTCGCTTCTCTTTTTCAAGCATTTTCAGGTATTTGC
TAGCTAGGATCTTCTTTGGTAAGATATCTGCAAGGAACTGGAAGGTTTCACACTCTTCCG
CAGTATGAGACAGGTCACTGTAAGTGAGAGCACTCTTCTCCTTGCCTCTGCCATGCTTGT
AGGAGTACGTAGCCAAATACTGAACGAAAAGCTCCGTGGCCTTGGCGGTGAGGAAGAGCG
CGTCCTGGTTGATGCTGGACACCTCCGGCGAGCTCTTCATGATCACGCGGATGCGCGAAA
GGGGCAGCGACACCAGCCGGTTCTCGCCGCCGCTCAGCCTCGCCGCCATCTTCCCCTCCC
CCCCGCAAGCGGCGCCGGCCCGTCAACCCCGGCCCGGGGAGAAATGGGCGGCCGCCGCCG
CCGCACAGCCCGCTGGGAGCTGTAGTCTTCGGCCGCCAGCGGGACCCGCGCGCTGCGGCC
AGGCAGG
>comp1157_c0_seq1 len=14530 path=[14516:0-14529]
CGACGCTCTTCCGATCTCTGACGAGGAAGACGGGGAAAGCTTTATTAGAGTCCAGCTTAA
CCGTCCGGCAGCCGGGTTTACAGGACAGCAGAACCGATGGCAAATAAGTTACCGGCATGC
ATAACTCGCCGAGAAAAGGCAAGGCTGTATTCAAAACGGGTAGGTGGCTTCGAGCCAGGG
TCCGCAGCCCGAAACGCAAGCTTACACCCTCGCCCAGGTACGGGAGGGAGGGAAGGACAC
GTTCCCCTTGCGAGCCACGAACCTCGCGGGCGCCCGTCCGCCGGGAGGAAAGCTGCTGTC
GCGTACAGAGGCGGCAAAGACGGCGTCGACCCGCTTTCTGGCTCACTATGAGTCTCGTTT
CCTACGTGCTCCTTGTCCGCGCTACGGGCCAGCACGGGCGGCCGCTCTCAGCGCTGAGAG
AAGCGGCTCTGAAAGAAAAGATGAGAAAGAACCCGGCCTTTGGGCTACTGCGTTGTTAAA
ATACTAGTCAAGCCCATCTTACCCATTTGTTTGATTTATTTAACTTCAAAGAGGCGCACA
CTAAAGCATTAGGATTTTCTGGTTCGGATTCCTCTCTGTACAAGTTCTTGCAACCAGTTT
GAATACACGAAGCTTTACAGTTAGAAGCACTGAAATACAGGATAAAACAAATCGAATTCC
AAATCACTCCAAGGGGAAAAAAAAGTTGTAGAAAATAAAATTAAAAAAAAAAAAAATCCC
AACGAACTGCAGCGCTCCTCAGGGAAGGGACAGACCGCACAAGGAGGGATACGAAGGGAT
GGAAGGCAAGCTAGCGTTGTCCTCGCGCAACGCTTCTCGGTGCCGGTGGCTCAGGGGATG
GAGTTCAAAAGCTCCTTGAGAAAGCTGTCGGGGTCACTGATTTCCGATAAGAGCCCGGCC
ACATCCAAAAACTCGGAAAACGTTTCGACTGGCATGAACTCCTCCTGGAAGGTTTTCAGG
GCCTTGTCCGCAGCTTCGTGGATTGGCATGTCGTTGTGCCGTATGAATTCGGCCAGAGAG
TAGGACCAGCCTCCCTCTGTGTTACTGGTAGGCACCTTCTTGAACATGTTGTAAATGAGA
TCTACTAGGGCCCAGAAGAGAAGGCCAGAGCGGTACGTTGCATATTCCTTCACAGTCTTA
TCGGCCAGCCTGCTGGCTCCCCCTGGTGACACCACGCGCGTGTGGGAGGTAACGAGAAGT
CTCTTGAGGATCTCCACTCGCATGGCTTTCCACTTCTCAGGGGGCAAGATGTGCAGCGCC
AGCACGGTGTAGTAGTGGGGCCCGTCCACCTCGTAGGCGCTCTCCACCCACTTCTCTTTG
GGATGCTCCATGAAGCTTTGGAGGTTTTTCTCCTCCCTCGAAGTCGCTCGAGTTGTGTTG
AGGACATAGAGCACCGTGTGGATTATGTATGGAATGAGGTGTATGTTGCTCTCCCTTCCT
CCTCCTCCAGTGTCTACGCTGAATGATTGCTCCATTGCGAAACGGAGAAATAGCAGTTTA
ATGTCATGGACGTTGAGCTGGTAGGTGGGTTCCCGCTGCCCTGTGCACTCCTGGAGGTAT
GTGTTGTGTCTCGCTAAGCAAGTAGCAAAAGCAGACTCTGGCACATGAGGTCCCCAGACT
GGGAGGAGCCCATTACACTTTGTGTTGGCATTTTGTAGGGCTGCACTCTCCCACTCTTCA
CGGCCGCGAGCCAGCCTTACAGCTGCAAGGTGACAATCGTAATGGACGATGTTGAAATGA
GAGACTGTGCTGTACCCCTGCTGTTTTCGGGGCTTGTTCTCAAACTCCTCCAGTGCAACG
CGCTTGGTGAAAGTATAAATACCTAGGACCTTCGTTGGCTGGAACTTGTATCCTTCCCGG
CAGATGCAGCAAGTCAGACCCGGTTCTTCTATAAGCTCCTCCATCTGTTTAAGCAGCGCG
GTCTTGGTCACTACCTGACCCTTCTCGTTTGTCGTCATCCCCAGAGTGCCCAAGGCCTTC
TGTCTCATTGCCATAGCCATACGCTTCTTCTCCGCACGCGTCTCCTTCCGGGCAGCATCG
ATCTTCTTATTCACCTCCGGATGTTCCCTCAGCGCCTCCAGAAGATTCTCCGCTAATGTC
CCAATCCCTTCATCACTAGACACCTGCTCCAGTTTGTGCAGGTTTGTAATGGAGTCTGTA
CCTATTAGCACTTGCGTAGCAGGGTGCTGCGTGGCAAGTCCTCGGAGCAGGCGTAGGATA
AAAGGAAGCGCAGGCCGAGATAAGAATTTCTTCCATATGTCCGCATCCAAATTCTTTGCA
CTGGGAATGTGCTTTTTCATGTAGTCAAGGGCATTCTGTGTAATCCCCTTCTGGAGGATC
AGATCTTTCAGCTGATGGCCGTTGCTGTTATTCTTTATCCCGGCTGCTATTTTACAGAAG
CAGTCTAGGAAAACTTTGTCATCACCGCTGTGCTCCTCATCATACTTATCAAAGTTACAG
TAGGGCTTGAATCGATCAACGAGAATCTGCATTTTCTCCATTTCCCCGAAGGACAGGTAA
GGGATGATGCGTAACAGGCCTTGCAGGACACTGAGATTGGAGCGGACAAAAGTGCTGTTG
ATCTGATCGAGCAACATTACGAGCTGATCCTTGTCACCAGTCAGGAGGAGGTTACCCTTG
TCCTCGCTCAGAGGCTCTGCGTTGGATTCATCCAGTATGATCTCCATTATACTAAGCACT
TGCTCTGCCACAGCTGCTCCTCCGCTGTCCTTGCTTTCCTGCTCAGCCACGAGAGCCAAG
TTAAGGGTTCCCAGCATGACATTCAAAGTGTTCATCTCGGGCTTGACCAGCTGCTGACGA
TTTACTTTCACCTTCACGCAGTAACTGAACAGTTTTAACAGCACCGTTAAGAGGTGCCGG
CCTTGCTTGAAGTCCTTAATTCCAGTCAGTCTGTTCAGCATGCACTCCAGGCCTCCACAC
TGGGCCATCACGCCCGCCATCTTGTACACTTCTTCCTCATCCTCCTCTTCATCAGTAGTG
GAGTCTAGAGACTCGATGAATTCCTCGGTGGCATCTCCTAGTAACCCTCGCATGCGGTAA
ATGATCCTCATCGGCTCCCCCTCATTAGTAGGACACCACACCTTCTTGTAGACCTCGGCC
ACAGGCAAGTCCAAACTGATGATCTTATTGTTCACCAAAAGCTCCATTCCACTGTCATCC
TCCAGCAGAGCTACCAGGTCACAGTCCTGACAGATTTTATTCTTGATGTCCCTCATGAGC
GGCCCGATGCCAGGCTCATTACTGCTGTAGGGATTGCCTGGCATTCTGCCCTGCAAGAAG
TCTTCCTGCTGGGGATCTTTCTCCAGCGTCACAAAGAACTCAGTCACTTCATTCTCTTCA
GGATAGATAATACTGCAAAGTCTCTCAAAGATGAACACAGGTGTCCTGTAGTCATCAAGG
CTGTAACGTTTTGCAGTCTCTATACACACTGCCATAAATGCCTTTGTTTCAGATTCTGTG
CCTGTTGTCATATCTTCCAGCATCTCCAGCAGCATGTCCTGGGTTTCATCGATCAGCTTT
GTTCTCTGCACCACTAACTTCCTCAAACACAGGTAACCATTCAGGACTGTACCCACCAGG
CGGCTTTTGAAGTGTCGTTTGATAGACTCCACCTCCACGAAGGAAGAGAGAAGACCTGTG
AGACTCTTCAAGGCATATCCCTGCTGCAAATCAGTGCTGAGTGTTGCTTCCTCCAAGGCA
AGTAAACGAGCTATTTCCTTCGTGATGAGGCTGCCAATATAGGGCAAAACCCCTCTGGCA
GCCAGGTAGACCTTCCAGTGGGCAGGTTTGATGAGTTTCTGATACAGCGCCAGGTACTCA
GCAGCACACTCGCCCGCAACGCTCAGCTCATCCAGGTAGCTTGTAAGGAGATCAAGGACC
TGCTGTTTACGGCTGGGGATGGTAGCTAGAGCTTCCACGATAGTGCACGCAGCCTGCCTT
GCGGCTTGAGTGGCAGGAGTAAACAGCACCTGACGCAACCAATTGTTGTGTCCCAGCTTG
AGATCCAGAGGGCAAGTTCTTTTCCCACGGCGACTCATGAACTGTTTCCATTTCCAGACA
TATTTTTCTGACAAGTAGAGCTGGTGAAGCTCAGTTTTGCTGGGAGCCTTCCCATTGGCA
TCTATACCTCTGGCAGGGAGGCACTTTTTCCAGGCTTCGTATGATGCTTTGGGGTCCCTC
TTGAGCCACAGCTGAGCTTGTGCATGGATTTCGTTGCTGTAAGGCTTCACAGTGGTGAGT
GCATCCACAGGCACATCCTTATTTTTCTTGCTGGTTGGAGCAGGTGGTTTGATCAGCTTT
TGTAGAATGCGCAGGCACATGAGGGTGATGTTTTCCACAACCACCGGGGTCTTAATGTTC
ACCGCCATCAGAAAGAGGCTGAGAGCGCAACGTAGTCGGAGCTCCCAGCAGCTGTCTTCC
CTCGAGATAGAGTCTGTTAGCAGCAACATTTCATATTGGAGGCTGCTAGCCAAGTCTGGA
TTTGCCCAGTGTCCCTTCAGAGCTGCAGAAACCTTCCCAATGATTAAGTCATTCATCTGC
TGTGTGGCCTCTGGATTGTCCCTGGTCAGAAGGCACATGAGCTGACGGACCTCCTCCCGC
ATAGTGGCTGCACCGCGGCGCAAGTTGTAGTCGAACAGTTCTCGGATAAGGCCCTGGGAC
ACAAGGATATGCCTGATGGCAGAGTTGGTGGCCAAGGCCCGGAGCAACGTTATGCAGTGT
TCCGTGACGGCTGAGGCACAGCCGTAGCATTTAGTTGAAGACGTGTGGCCACAGCCTAAA
ACAGACAAGGCACGATACTGGCTGGCAGTAAATGTGGGTTGGACAGTGGTTCGCGAGGAC
TTAGTTGCTGCCTCTCTCTGCTGCAGATCATATTCCAGAAGCTCCTTTCGAGAGGCAAAC
ACTTTCTGGATGATTTTGGAAAGTTCATCAAAAGAGTTCTTGCAGTCACCACAGTACTCC
TGTGCCAGCTGGAGTATATATCTATTCACACTAGCTGAGGTAGAGCTGATCCCTCCACTA
CTACCAGATTCATCCTGTGGCTTTTCAGGGGCTGCCTCGTTCACTTTACACAGCAGGTTT
TCCAGCTGTGGTCGGTGTCCCATTAGCTGGTGATACACTCTGTCAGCCTTGTCCAGGAGA
GAGTTGATATTCGTTACTGCCTTCTTTCGATCCTCTTCGTTCTCTATAGGATCCACTGCG
CAGCAAGGCTTGGCATACAACATGAAGTCAAAGCGAGCGTATTTACAGAACCCGCAGGCA
TTGCAAAGGAAGGGATCCTTCTCATCATAATTAATGGATCTGCACTTGTGGCACTGGTAC
ACGTTCTCGCCGCAATTCCCACACACTCCCGGGTTGGCCGGGACGGACGCGCTACACCGA
GGGCACTGCAGGGTCTCCGTGGAAGCCTGGTAATTCTCATAGAAATCCGCAAATTCAATC
ATCAGGTTGGAAGCCACAATGGGCAGTGGCAGGTCAATCTTCACCTCCGTCTGGCCTGGG
GTCAGCTGGACTTTTTTGGCTTTGTGCCAACGAGCCGGCTTGTTTTTCAGCTCCACTATG
GCTTGCACTGTCCTGTTGTTGTAATAGAGGTTGATGGTTCGGACCATTTTGGTGCGTTTC
AGGTCTCCTATCTTCACTGTCACTTTGCTGATGGTGTGGCTGCCAATGAGCTTCACCACT
TGCTGGGTGGTGGTATACCGCGTGTCCACTTTGATGGAGGAAAGTTTTATGTAGCAGAAG
GGCACCTCTGGATTGTTGCAGACAAGGCAAGGATCACTCTCCAGGTAATAGCCATCAAAC
TCCACCAGCCCAGACAGAGTGTTGTAAATGTTGGAGTTGGGGTGATTGGTAAGAATATAG
TTTTGAGTCCGGAGAATTTCCACAGCCTTTTGGGAATATTCCTTCAACTTTTTCTCAGTC
TGCTGTGTTTTCAGAGAGAAGTATCCCAAGAGGTCTACGAACTGGGCAGCCTTTCTTCCA
TAGGCTGGAAGTTCTGGCCAGATTGACCACATGAGATCCAACAGTAGCTCCTGCTGGGAC
TTGTTAGAGTTCCTGTAGATGTGGAGTGCGAGGCAGTGGGCCTGCCATCTCACGGAGGAT
GAGTTGGACTCCAGCAAGAAGCAGCGCAGGAACTGGATGAGGGTTTCCTTATCCGCAAAC
TTGTTCAGCTGGTTCACCAGAGCTGTACACAGCTGATCTTCCTGACTGCCTGAACTCTCA
CCCTCTCGCTCCTTTTCCTTTTCTTCTTTCTTGCTCTTTTTAGTGGAGGATTTGCTCTGT
GTCGCTGGCTGCCCAGAGCCTGATGCTGCAGGAGCAGAGGCGGAAGAGGTGCTTGATGAT
CCAGAAGATGAAGCCACAGACAGCACTTTACTGCCACACAGAGCACAAGACAGCAGCTGC
AGGAGAACTGGGGACACTCCTTCATCTACCAGGAAGCTGACTTGAAGGAGGAAATAAAGA
ACCGAGTCATCTTTAATGCAGAATTTTTGCCAGTTTACTGTTCGCTGCGTGGCGATCTCT
GCGCAAGCCTTTAAATGTTCCATCAGGCTGATCAATGTATCATACTGCAGGGCAGAGCCT
GAACTTGCTGTGACTACGCTGGCACGAAGGAAAATGCCTTGCTCTTCTAGGAGCTTTTTA
ATTCCACGAACATGAGAGTCCAAGGTGTGAAGGTCTCGGAGCTGGCGGTATTTCTCCTTT
GATCCACAGATAAAGAGCAAAAGCTTGCGGACTTGGCGGCGCACAAACGGAGTCTGCTGG
ATCATCAGGTACTCAGACAAAAAGTAGAACCAGGAGTGATCAAAGATGGGAGGCGGGATG
CGGGAGTTTGTGTCTGCAATCTTCTTGATCTGATAGGGCAGCCGCAGTACCATCTCGGTC
AGAAGCTGAGTGTAGGCCTCAAAAACATCTGCGGCATGACCCTTCACGTACTGGCGGAGG
AAAAAAGGGCTCATGTCGGGTGGAGAAGAAGTCGTGTGAGGTTTGAGGAGCTGGCTGGAG
GCTACGGGCTCCTCATCGTTCTGCTGGCTTTTCCAGTACTCGAGCAAAGACTTCAGCACA
TGCAGGCAGTAGTCAACGGCACCAGAGCTCAGCAGCGCAGCAGCAGTGGCACTAGAGATG
AGGGAGGAAGACTCACAAATGGAAGACTTGGATCCTGACTTAGTTCTGGACATGAACACA
CTAAGCAGTCTCATTACCACCAAGTGCACTTCATTCACAGGAGAGCGTTCATTTTTCTTA
GACACATCCTTTTTGTCCATGCACAGTTCTGCAATGAGCTGGGACAGAAGGTTATCCAAA
GCTCCCTTGTCTTTCTCGTCATCTCCATCTAGGTCTGTTGTGAGCATCAGAATAACCTGC
ATGTAAGGAATGGCACGGACTCCTCCAACATTCCTCAGCTGGGGTAAGTTTTGCAGCAGC
CGCTCCAGCAACATCAGTCGGACCATGTGCAGCCTGTTGCTGGTGTGGACATCTCCTTCA
GCCTCGCCTTCTCCTTCCGAACCATCTCCTTCTTGCTGGCCTGTAGTAGTGCTTATAGCA
CCTGTGCTTGAGCTGACACTGCCTGGTCCAGCAGGGTGGCCCTCAGCTGTTGTGTCCCCA
TAGGCACTACTACGGCCAGACACGCTGTGCTCACCAGCCACGGAGTCCACTGCACTGCCA
CCGCTCTCGGAGCCCACACTTCCACCATGGTCAGCAGGTGAAGTCCGAAGAGTTGAGCCA
TCCGTTGCAGCTGTGCTGCCTTCATCATCAGACGCTGGAGCTGATGCCGTTGTATCAGAG
AGCGTTCCAGCATCAAGAGAAGAAGAACTGGGTGCTTGGCCAGACAGTCCTAAGCTCTGA
AGTCCAAGGGCACTACTGCTGCTCCCTTGTTGATCTTGTTGCAGGCTCAAGGCAATAGCC
AATTCCACCATTGTTTCATCATCTGCATCTGGAGGAATGTCCAGCATTGGTGGGAAACCC
TCTGCTCCAGCCAGAAGAGCTTCCAGGGGCGAAGGGTTCCCATTATTCACATTTTCAGAA
GTCTCCAGAACCATTGATTCAGACACCATCTCAAAGTCCCCATGATCAACCTCGCTTTGC
TCCTGGCTCTCTTGTCGGATATGCTCGCCATTTGCGATCCCGGAACTCTGCAGCTTGTCT
TCTGCATCATCGTCGTCATCATCATCTTTATCTCCCATAGGAGTATTGCTCCGAGGGGAA
GATGGCAGGGTCACATGTCTCCGCTTGTTCCTTGGTCTCAGCACTCTGATCAAAGCTTGT
TTGCAAGAAAAGCTCACTGCAGGATCCGGGCAAAGTAACATCTGCATGTAGATCTTGGAT
GCTGTGTGGATACAGTCCAGTTCACACGTGCAGTATCCATGGATGATATCCACCAAAGCA
TTGACCGTGGCCTCAACATGAGTCAGACCTGGCAAGCAGGCAGGGGCAAGGAAAGCGTTT
TTGGGTTTCGATGCATGTAGTTTCCAGAAGTGGTTGACCAGCTGGGTAATAAACGTGCAC
CCATCTCCTTCAGTGTGTTTCTGGGCCTCTTGTCCTTCTTCACTTTCTGATTCCAACTGT
GGCAGCTTTGACTCCGTATAATGAACAAGATTGTTGGGTCTCATAATAGCAATGGATCGA
GCAGTGATGACCAACCTCTGGAACACTTCAGGATCAAGGTCCTTCCCTTCTTTGGTTGAG
GAACTCAAGTACTGAATGGCTTTACTTAGCAGTGCTTGATCCTTGTGGTTATGGTACGCT
GAGCGGCTGGTGTGCAAGCTAGCCAAGAGACTCTTGGTTTGCTGCTGGACGCTGGAAGGA
GCTGGCATTGACAGCAGCATAGTAGCCAGTTCCTGAGCTGCCACCTTATTCTTCTCCTTC
TCGTTGACTGGTCCTACAGCAAAGCAGCTTTCCAGCGCTTCTAAAGAACTCACTACTAGC
CTCTCCAGAACGGTTCCGCTAGCAGCAGCCGGGGCAGCTGTCTCCGTGTCTCCAGTGCCA
TTCCCTTGATTCAGGTTTGGGGGGCAAACATTGCTCACGGAAGCAGATGGAAAATCCTCG
GGGGGCTCGTCGGGCCATCCAAACTGCTCTTTGGTTTTGCCATAAATCTTTATGGAATCC
ATCATTGTGACTCCAGCAGGATCCACAGAAGCCCCAATGAAGATGGTTAGCTTTTTGTCA
GCCTGCAAGGCTTCCTCACGAGTGAAAGGGAAATCAAACCAGCGAGCCCTAGTCATGTTC
AGCTGCATGGTGCGGCCAAATATCTCCAAGTACGAGGGCGCTCTCTCTATCGCTTGCGTG
CCAATCTGGATCCGCATGCCCGTCATCACCATTGTGCTGTTATTGTTCGTCACTTCAATG
GTGAAACCCCCAGGCTTCGTGTTGGCCACATACATGCCGGTGGAATTGAGCCGGTGCTTT
ATCTGCTGAGCATTGTAAACTTGCAGCAGGTCATTGCCTCCAAACTCCACATCTGTGAGC
TGCTGGTTGTGCTCAAAGAAGTCAATAGGGAAGTTTACTTGGCTAGATGTGCGAGTTGTA
ATGGCAGCTGCCTTGCGCTTGCGAACTGGCTTCATGATGCTGATGACACTGCTGGGTTGG
AGCGAGGGCTGGAGCCAGTAGGAGGTATTTTCTACATTGGCCATGTAGATCCGCAGACTG
CCATCTTCGCACAGGAGGATCATAGTAGTCCTCTGCTGCTCATTGCAGGCAGTGTGACGG
ATGGCCACCATGTCCTGAATCTTTGCTTTGGCTGGCAAGGTTTTAATCTCCTGGATGAGA
AAGGTATCTGGCTTCACCATCACCACCAGTGGAACACCTGTGGTTTGTTGAACACAGCAC
ACCAAGCCAGGATGGTTCATGACCTCAGACCACTGACACAGCGCTGGTGAAGTCTTACTC
CCACCATTTGAACTCTTTATGTTAATTGGGAATAGCCGCTGTACCTCCAGATTGGCCCGG
CTGATGGTGGCTGCAAAGGATTTGCCTTGACAGTAACTGAAGAATAACATCTGTAGGACA
TGGGAGTAATATACGGACACACCACCTCCTGCTACCTGGCCGTTACTGTCCTTTAGGTCT
TCGTGGTTCACCTCAAGCACATTGGTGACATAGAATGGGCCATGCTGGGCGCTGCTTGCC
TCTTCCATAAGCTGCGTATAAATGTACCCAGCAGAGGACATGATCACTATTATGTTCTTC
CCCTCCTCGTTGAAGAGGAAAGTGACATCCCTGATTTTGGAGCTTGGTAGAAGGAAATAG
AACGTCGGGCTCAAGGCATCTACAGAAAGATCATAGATCTTCACGAAGTCTGCAGTCACA
ATAGCAAGCTCCGTTTGAGATCCTGGCAGCCACACAGCTTTAATGATGAAATTTCCAGTG
GCTAGTTGGGGATGAAGCACCAAATGATCCGAGACTGATCCAGAGCTGCTGAACGTTAAC
ACATGGCAGTCTTTCAGTCCACACACAGCCAGGTAGTCCTCCTTGCAGGGATTTCCAGTA
AGGCTCAGGACAGTAAATGGAACTGGTGCAGATGCAAGGCGAGTAAGGGTCAATTTTCTT
TTGCTGGAGTCTGCTTGTTTCAGCAATGCTGAGAGCTGGAGGACTGTAATCTTGCCCTTT
TCATGGCTCACAGCCAGGTGCTGACGACGTCCATGCGGGGAAGACAGCACGCACATCGCC
ACCCGCCTCAGCACATGAGCGCTGATCAGCTGTCGGATCGTCTGGCCCTGGTCACCACTG
TAGTTCATGCGGACGTTTTCAAAAGCACCTTCTTGAGAGCCAAGAGTCGGGACCATTAAC
TGATCTGTCATTTCTACTGTCTTGTCCAAAGTGTGTAGCTCATTGAGAGCTTGCTGTGCA
CGACTGCTGCTGCCCATGGCTGAAGCTTGCTGGAAGTTTATCTGAATGGCATCCATCAAG
AAATTCAGCATCTCCAGCACCAAAGGAGCAAAGGAGAAGTTAGCCTGGGACTGCAATTCC
TCCCGACAGCCCTCGACATTTCTACATAGGCTGCTCTTCTTGGGTTTTTCTTCGTCGGGG
CCCTTCCCCTCACTGATGGTGACCTTGGCTTTCTCTGCAGGAGATGTGCTTGCATGTCGA
ATTACACTCTCGGGCACTCTGGGCTCGCTCTGGAATGCGGATTCTTTCATGGTAGAGCTC
ATGCCGCTGCTGGGAGTTCTCTTCACCAAAGCCAGGCAACTGCCATCCTCCTTGGCTCCA
CAGTCGCAGAAGAATGATCCGTACTTGGCATAAGAAATTTCATGATCCTTGTGACAAACT
TTAGCACAAACTGTGCAAACACCAACCCCATCAACCATCTTGCAAGTGTGACAATGATAC
CAATGTTGGTTCATGAATTCTTTCTGTGTGATGGTGAAGGTACAGAGTTTATTGCAAAGA
GAATCTTCATCCGAATCTTCAGCTTGAGAGTCTTCCTCCTCCACAGCCAACTCTTCCACC
CAGTCCGAATCCACCTCAATAGCCCGTTCTTCTCCGTCAACAGAAAGATGACTTGGTCCT
TGGCCACTGGTCTGGCTCAGTGCATTAGTGACATCAGCCAGGTAAGAGACGATGTGGCAT
GTACACTCCAGGATAGTAACATGCTTCCCCTGCATGACGTTGGCGTTCATTTTTTCTATC
ACATTCTTTTGAGACAAGTATTTCTTGCATCTGCCTAGCCAGTCAACAGCAGCACCGTGA
AGCTGGAGATGTCCCGCACCTTGTCCTGCACTGGCCAAAGTTGCCATCACGACCATCAGC
TCAGGAAAACCTGTACCATCGCCATTGGCCAACATTTCTGTTGCCATCGGTATTAGAGTG
CTCAGCAGAACAGTGCACACGCCTTCTCCGACTTGGCTGTTTTCCCGAACAATGTACGTT
GTCAAGAGCTGCAGCAACTGCCTGTTCTCTTGAACAACGTCCAGTTGATCTGAATCTTTG
GGCGGCGACATGGTCATCCTGGTTAACCAGGCCTGCAGACGTACAGGTTCCACACAAGCC
AACTGAGCCAAAGAGCCACAGAGTCGCAACAGGCTGGGGTTGGGACTCTTCTCAGTTAGC
TGGAAGAGCTTGGTGAAGAATTTCAGCACCCTGTTACAGAACTTTGCTGAGAGGTTCTCA
TTGGCCGTCGCCATCATGATCTGCACCAATTCTCCACTTTCCGAAAAGAATTCCTCCATG
GCTTTTCGGGCCTGGCTGCTCTCCAGCTGTTTCTCCAGATGCTGCAAACATTCCTCCAAG
ATGGACTCATCCAGGCCACTGTTTGGATCAGAGTGACTGGCCAGTATGTTATAGCATCCT
GTGATCAATTTTTCATAAACACGTGCGAGGAATTCGTCTGATTCTGCAGGGCCCAAGATC
CTTTCTAGCGAGTTGCTGCTTATCTCTGCCACGCTCTCTGTGCTGGTCTCCAAAAGAAGG
GGCAACAGGGAATGAATCACCTGTGGTGGGTTCAAATCATCTGACCAGACAATGAGATCC
CCAGTGAGCCTGACCAGGGAGAGGAGGGTGTGCTTTAGGGAAGCTGCAAGGGGGAGACTT
TGACTGCACAGCGTGCCGAGGTGGGCGGCCTGAACTGCGCTGATGTAGCTCTCTGCAGGG
ATCGTGTCATTTGCAAAGGCATTGCGCCACGAGCCAATGTTCGGAAACTCATTTGTATGA
ATGTTGTTCCACGATTCACATAAAGTCTGCACAGCCGACGGCAAATTCTGAACGAGCGTT
GGACCTAGAGTATTTGACTTGCAACGGCTGGATCCAATTGCGAGGACAGCAGCATAACCT
CGTAGCTTCTCTTCAGAAGGTTTGTTCTCAGGGGAGCCCTCTTCAGAGAGGCTCCGCAGC
AAGTAAGATCTGGTAAACGTAGCATAAGTGTCAATAAGCTGCAGCGTAGCAGGCAAGAGG
TTCTTGGTTATCTCCGAAGACTTGTGTGGATCGGTTTCTGCAGCTAGCTTGGAAAAGTGC
TCGTCTAGAGAAACCTGGATCTTCGAAATTGCAGCATCAAGGGTGTAAATGGACTGTAAA
CTGGGAACTTCATGCAGTTGAAGAATAGTGGTGCAGTCGACACCACAGAAAGAAGATATC
TGCCGAGCAAAGTACTCCTCTGCTATTTCCACATCATACTTCACTGAGCTGCACTTGCCT
GAGGCCAATTCGATGAGAGAAGCGGCATGTTCAGCTTTCATGCCCTGCTTGGTAAGGTGA
TCCTTGATCCAGGTGACATAAGATGCGATACGCAGACGGGAAGACCAGCGCAACGTGTGT
AAAATATCACATTCACTCATTTCTGGTGTGTTCATGGCCAATTGATTCATGTAGTTTTTG
GATGGAGGCAAAATCCCTAGTATCCGCCACAGTATCAAGAAGTAGTACTGAAGGGCACAG
GCCTCCAGTGCAGTGACATTTTTGTTCTCTTTCCTCCTGAGCGTATCAAACTGTGATCCA
GCTGCAAGGAGAGAAGTCAGGGCTGTGTAGAGCTCATCATACTTCATAGTCCTCGAGAAA
AGGACTTCGCAAACCGAGCTATCTAGACGGTTCAGATCATCTTCAGAAGCTTCTAGAGAT
AGGATGCAGTAGAACCTGGGCTGTGGAACTGCATCTGATGAGCAGTGTTTGGTCCAGTTT
TCTTCCACTTCTTTAAATCCATGATAGAGGGGGACAGAGGTTCGTCTGCTGCTGTCCTGG
GCTCCACTCACCCAGCCAATGGGCGGAGTCAGCAAATTATATTGCACCTGTTCAAACAGG
TACATAGGGGCCTTGGAATACTGATGGAGCAGGTAGTCAAACACCAAGAGCAGACGAGCC
ACAATAAGTGGTACAGAACATAGCTGGGTATCCATGTTCACTGTCAGCTCCAGGATTGTC
TGGATACAGAGCGTCAGGATGGATCTGCGGCCCCTCTCGGAGAAATTGTGAAAAATAAGC
AGCAGCAGCTGGAGATGTTCAACATTCAGATCTTCGGTGTCACTGGGAAGAGTCCCCTGC
AAGGCATTTTGCTTCAGGGTGCCCACAAACCTCTCCCAAACTTTAAGGCACTCTGGGACA
TCGGGATCTCCCTGGGCACTGGCTTTATGCTGCCAAATAAGGAGAAGTCGAGATAGCACC
GATAAACTTTGAGGATGGATGTAGAGAGGCCACGGTCCTTCAGAGAAAGGAGCAACTCCC
AGCTGCTGAAGAAGTGTGTTCTGCAAGGCAGGGGACTGAAGGTCTGAGGTCACCAAGGAA
TGGTTAAAGTGATATAGTGCAGCAGCAAACTCCTCATCTGATGTGCCCTTCAGCCCATCT
TTATCCACCTCCTTGATGATGCTCGCCAGTGTAGCCATGTGCTGCTCCGAAAGAGACACA
CTCAGGTAGTTGCGAATGAAGTTATTCCTGGAGTTCAGCATAGAAGAAGTAATAAAGTTC
AAAATGTTTGAAGCTAGGCTCAGAAACAATTCTGGATCTTTGCGGCTGGCCAGGATGTTC
CCATTCTCTCCAGCAGTCTGTTTGTTCGGGCTTTTTACTCTAGGGGAGCTCTCCAAAGGT
GGGGGCGGAG
>comp1517_c0_seq1 len=2426 path=[1:0-2425]
CTCACGTGACCCGCCGGCAGCGCCGCTCGCTCCGCGCTCCGCCATGGCTGCGGCGGCCGC
CGCCGGCTCGCTGCTGCTCTGCCTGCTCGGCCTGGCGCTGCCCGGCGGCAGCGCGCTGCA
CACCAAGGGCTCCCTGCCCCTCGACGCCATCACCTTCTACAAGGTAATTCCAAAGAATAA
GTTTGTCCTTGTGAAATTTGATACACAATATCCTTATGGTGACAAACAGGATGAGTTTAA
AAAGCTGGCAGAGAGCTCAGGCTCCAGTGAAGATCTTTTGGTGGCTGAAGTGGGAATATC
AGATTATGGTGATAAGCTGAACACTGAGCTGGGTGAAAAATACAAGCTGGATAAGGACAA
ATACCCTATTTTTTACCTATTCCAAGATGGTGACTTTGACAACCCCTTACCTTACACTGG
GCAAATCAAAGCTGGGGCTATTCAGCGCTGGTTGAAGAGTAATGGCATCTATCTGGGGAT
GCCAGGCTGCCTGAAAGAATATGATATGCTGGCCAGCAAGTTTGTGAGCACCACTGAAAA
ATCGGAACGCCAATCCCTCCTGAAAAAGGGGCAAGAAAGTTTAGAAAAAACAAAAGAAAC
AGATAAGAAGTCAGCTGAGCAATACTTGAAAATTATGAGCAAGATACTAGAGCAGGGAGA
AGAATTTGCTGCTAATGAAGTTGTCCGAATCACAAAACTGATTGAGAAGAACAAAATGAG
TGACGGAAAAAAGGAGGAGCTCCAGAAAAGTCTCAATATCCTTGCTTCTTTCCTGAAAAA
GAATAATGAAAAAGATGAGCTCTAGTATGTTGGAGAACTTTGTACAAGCTGTGAAACACT
GGCAGAATCCTAACCAGTTCTCCTATACAGGCAAACTTCCCGTTGACTTCAAGAGAGCAG
CAGATTTCCTTCTGATATTCTCAGTTCATTAGAAGATCAAGAGGAAGACATTCCTTAAAA
AAAAAAGAAAGAAAGAAAAGAAAGTATTCTAAATGTTTTAAAAAATTACCTTAAAGCAAG
ATGCCAGTATTGTGTAATACTATTAAATAACAGTGTTAAAGTAGACAAAAAAAACACTGG
ATTGTCCTGAAGCACATTCCTGGTGGTTTTTACAGCTGTTCCCTGACAAACAAGAACAAA
ATTCAGTCTCACATTCCGTCTTATATGTTTTAAAAGGTACAGACTTGGTGCCCCCCTCAT
TCCCATCTTTCCCTGTTTTTTAGTGTCTCTCTGCTTTATTCTCTTTAATCTCCTCCTCCT
CATATCTGCTGTTTTCCCAGTAGTGCTACTTGTTGTCTTGTTTCCCTTACCTGTTGTTGA
CTAAGTGACCTGTTGTTTCCTTTTTCTGCTTTCTCCCCCAGTGGCTTCCATCTCTATTTG
GCTTGGGTAGCAGCCAGATGTTGGTGCACTCAGTAAAGGCAGGTTCTCTGCATATCAGAG
CTTGCTCTTCATCTTCTGGCCAGAGCAGCCATTACAGGGAATGTTCTCCTGAAGTCTTTT
TTGATATCCAGGCAGAGTGAGTGATTTAAGTCCTAAGCAAGGGCAGAATCTTCCTGAGGT
GCTATTACACTTAGACTTGCCAGAGTTTATGCAGAACTGTGATTTTTTTCAAAAACTTGT
AACTTAGGCAAATCCAGGTGAATTTCCTGTGGCTGAAAAGCACATCTGATGCATGTGCTT
TTTACCTGTCCTTCCCCTCCAAACTTCACTTCCCAAGTTCAAAATATGTGCGAGAGGGGG
AGACAAATAAGGACATTTAGAAAGTCTTGAGCAGTAGTTAATGTGAATAAAATATTTTTT
CTAACCTTGTCTTTAAAAATGATTGACACTATCAAACTAAAGCTTCAACAGCATTTGGCA
GAGTGTTAAATATTTGAAAATAAGGTCTTATAACAGGAAGCATAAGCATTAATGTCCTTA
TAACCCCTATCTATAGTTTTAATAAGGGTACCTAAATCCAGAGATCAGCTTGGTCCTAGA
AGCTGTGACTGCACGTGTGGTTCATACTGTGTGGAATTCAGATGGCTACTGTAAGATGCT
ATACTGCTGATGAGGGTTTTAGAGAGTCTGCAGAGAAACATGTTCTGTGCATTTTACCTT
AAGAGTGTGCTTTAAGCTAAGCAAAACTGATTTCTGTGGGAGCTTTGCTGCCTTTTGAAT
CCTGGGGTGGGTACAAGGAGCAGATACCCCTGCAAGATAAAATGTATTAATAATGCTACA
ATAAAAAAAAAAAATCTGGTTCCAATTAACAGCTGCTCCTTGCACTGCTTTCTGGAGAAA
CTGCTGCTGCCTTCTGGGGTTAATAGGGAAGGCAAGGACTGATCAGCCAGGAGATGATGC
CACGTGGAAGAGAGAGGAATGCCCCAGAAATGAGGGGTTTATAGCACGCTGTAGCACATC
CAGGCTACAGGCTCCTAGGCAGGTGG
>comp243_c0_seq1 len=1580 path=[1:0-1579]
GGGGCGCAGGCGCACAGCCCTCAACTGCCGCCGCCGCCGCGTGCCTGGTGCGTCGCCGCG
GCCGAGTCCCGCCCCGCGCCTTTCCTCTCCCGGTCCCAAGATGGCGGAGTACGACTTGAC
CACCAGAATCGCGCACTTCTTGGACCGGCACTTGGTCTTCCCCCTGCTCGAGTTCCTCTC
CGTCAAGGAGATATACAATGAGAAAGAACTACTCCAAGGAAAACTGGATCTTCTTAGCGA
TACCAACATGGTGGATTTTGCTATGGATGTGTACAAAAATCTTTATTCCGATGAAATTCC
TCATGCTTTGCGTGAAAAGAGAACTACTGTTGTTGCACAGCTGAAACAGCTTCAGGCAGA
AACTGAACCTATTGTCAAGATGTTTGAAGATCCAGAGACTACAAGGCAAATGCAGTCCAC
TAGGGACGGTCGAATGCTGTTTGACTATTTGGCTGAGAAGCATGGTTTTAGGCAGGAGTA
CCTAGATACGCTCTACAGGTATGCAAAATTCCAGTATGAATGTGGTAACTACTCAGGAGC
TGCAGAATACCTCTACTTTTTTAGAGTTTTGGTTCCAGCGACAGATAGAAATGCTTTGAG
TTCTCTGTGGGGAAAGCTGGCATCTGAAATTTTGATGCAGAATTGGGATGCAGCCATGGA
AGATCTCACAAGATTAAAGGAGACAATAGATAATAATTCTGTCAGCTCTCCACTGCAGTC
TCTTCAGCAAAGAACATGGCTTATCCACTGGTCTTTATTTGTGTTTTTCAACCATCCTAA
AGGGAGAGACAACATCATTGACCTTTTTCTCTATCAGCCACAGTATCTCAATGCGATTCA
GACAATGTGCCCACATATCCTGCGATACCTGACTACCGCAGTCATAACAAATAAGGATGT
TCGAAAACGTAGACAAGTATTGAAAGATTTAGTCAAGGTTATTCAGCAGGAGTCCTACAC
ATACCGAGATCCCATCACAGAGTTTGTGGAGTGCTTGTATGTTAATTTCGATTTTGATGG
CGCACAGAAGAAACTGAGGGAGTGTGAAACAGTGCTTGTGAATGATTTTTTCTTAGTGGC
ATGCCTTGAGGACTTTATTGAGAATGCTCGTCTCTTTATATTTGAGACTTTTTGTCGCAT
CCATCAATGTATCAGCATCGGCATGTTGGCAGATAAACTAAATATGACTCCTGAAGAAGC
TGAAAGATGGATTGTCAATCTAATTCGAAATGCACGATTAGATGCCAAATTGGATTCAAA
GCTGGGCCATGTAGTTATGGGCAACAATGCAGTCTCCCCTTATCAACAAGTGATTGAAAA
GACCAAAAGCCTCTCTTTTCGTAGCCAAATGTTGGCTATGAACATTGAGAAGAAATTAAA
CCAGAGTGGTAGATCCGAGGCACCTAACTGGGCTACTCAAGACTCTGGCTTCTACTGAGA
TACATCTGCAGAGGGGAAAAAAATCAGTTTTCATTTGACTAAAAATCACATGATAAATAT
GTAACTTTTTTTTTAAGAAAAGGTAACTGTTCTATCAAGAATTATTTGAATAAAATTGGC
TACTTTTAAAAAAAAAAAAA
>comp637_c0_seq1 len=1832 path=[1857:0-959 3804:960-962 2817:963-1260 3115:1261-1285 3140:1286-1831]
GCGGGTATTTTGCTGCGTCACCAGCGCCTGGGCGCCGCCGTTGCCGGAGCGCGCGCGCGG
GGCATTGTGGGAGCGAGGCCGCGCCGAGCCCCAGGAGCCGCCGCCGCCGCGCCCTCGCCG
GAGCAACGGCCCTTCCCGCCCGCGCCGTCCCGCCGCCGCCCGGAGCCGGGCCCCGAGGAG
CGCCAGCGGAGCCGCCGCCGTTCGCCATGCAGCCTGCTTCTGCAAAGTGGTACGACCGAA
GGGACTATGTCTTTATTGAATTTTGTGTTGAAGACAGTAAAGATGTTAATGTAAATTTTG
AAAAATCCAAACTTACGTTCAGTTGTCTTGGAGGAAGTGATAACTTTAAACATTTAAATG
AAATTGACCTCTTTAATAATATTGATCCAAATGAGTCAAAGCATAAAAGAACAGACAGAT
CTATCTTGTGTTGTTTACGAAAAGGAGAATCTGGTCAGGCATGGCCAAGGTTAACAAAAG
AGAGGGCAAAGCTCAACTGGCTCAGTGTGGATTTCAACAACTGGAAAGACTGGGAAGATG
ATTCAGATGAAGACATGTCCAATTTTGATCGCTTTTCTGAGATGATGAACAACATGGGCG
GAGATGAAGATGTAGACTTGCCAGAAGTAGATGGGGCAGATGATGACTCACCAGACAGTG
ATGATGAAAAAATGCCAGATCTGGAGTAAGGAAAACTGTCGTCTTCAGGGTTTGGGGAAA
GAACTTCATCACAACATTTCATAATTGAGATAAGAATTCCTGAGTTGATAGCCCTAAAGG
GAGATATTGCATCCTTTAACCCATTTTCAGTCCATTTTAAATGGCTTCACTGATGGTTGG
TGTGTACCATTGTACGGGGCAGTCTTAAGCCACAAGAGGCAATAATGTTATGCATGAACC
GTTTTCCAGACTTCCAAAAACCAATTGAGGTGTAGGCAATCGATACAGAACAGTTGCAAT
AAAAAGTTTACAGAGCCTCCTTGCCTCGTAGCAGATGTAATTACAATGGGAGAATTCTGA
ATTTACATGAAGTGGTAAATTAGCGTTTTCCCCTCTGTGTGGCCTGCAGGTAAATCTGAA
ATTTCAAGTTTATACCTCAAACAAAACTGGCTGAAACAATGTCATTTTAATTGGCTTACA
AAATTTAACAGGTAATGTGTAATACCTCTGCAGTGTCTTCAGGTGTGTTCCACTAATGTT
TTAATAAAAAGGAAACAAAATTCACTTCACTTTATATTTAATCACTAGTTAGTGTTCCAG
ATGTATCCTAGCTAAAACTAGTGAAGCCCTAACTTAAATGGGTGAAGCCTGTACATTTGG
TATTGTTTGACCCTAAAGCTTTACATCTCTTAGTCCAGGGGTGAGAGTGGCTGTACATTG
TTGCTTGTCAATCTGTACATTTAGACCAAATTGTATTTGCACTGTTGGTATGGAAATGAG
TGACAAAACGTTATACACTATTGGAATTTTTGTTAGTTTATTTGACCAGCTTATAACAAG
GCTGAAAAACCTCAATTTATGTTCAGAGCAGTGGGGATTTTTTTAATGTCTACATTCTTT
CTAATAAACTGTTGAAGACTCCATGGCTGTCCTTTTAACTGTCTGACTGTAAGTTCATGT
ATTCTTATTTGCTGGAATGGATTTTTTTTTTTAATTTGGAATATGAGCGTGGGATTACTT
CATCTGTTTGAAGGAGGCAAGTTGTAATGTTCCCAGCAAACCTTCAAAAGTGGATCTGTA
ATTTAAAATTGTAGGTACACTGACAACAGTTTGGAAAAAGTGTTGTGATTTGACTCCAAT
AAAACAATGTTTTGTCCTCCTCTAAAAAAAAA
>comp1828_c0_seq1 len=1818 path=[1796:0-1817]
GACGCTCTTCCGATCTTTTTTTTAAAGTTTAAGAAAAAATTTACTAATCCATTGGTACTT
CTGCAAAGTATTGCAACAGATGTGAAAGGCAAACACTGTTACAGTTTAGAAAAAACAAGT
TTCATACAATTAAAATGTTAAACAAATCTCAAAAAAAAAAGTGGCTGAGTAATAAGCCTG
GAATTTCAGATCCAGTATTAGCACCTACAGTATCACCAAAAGCCAAAACACTCCATCTAT
TCCGCACATTTTTCCTCATTTTCTCAATTCTTGAATTCCTTCCACAATTCAACAATGGCT
CTCAGAACCTAAGCCAAGACATCCTTAGTTTGATAAGTGAGAAGGATACAACAGAAAAAT
ATTAAGCCAACTTGGTTTGTGGGAAGTTTACATTTGCAGGTATTGCTGAGGAATGTCTAT
GCATGGGAGATACTAAATAATACACAGCTCTACTTTTCAACAGTTTGCCAGCAGCTAGAG
TTAAGAAACCATCTTACATAACACCTAACAACTTGTCAAATCAACATTTTCCTATAAATT
ATATATAATAAATCCATAAAGAAACAGTTTTACATTTCACATATTAATTGTAGGGTAGGG
ATTATTACGTTCATTGGTTCAGCATCCATTTTATTTTACTTACTGTTTCATGAATGAAAA
AAATAAACCTTCTCTTCTGACAAGCATAGACAGATGCAATAACAGCACAGATACGGTAGT
AGCAAACAACCCAGTATTAAACTCTAGCTATTTCTCCCCCTTCCAGGAAGAACTAAAGCA
TTAAAACATGAAACACTTTGCCTTTTAGTTTTCAATGAGAATCAGCACAGGAAACTTAAA
ATGCTCAGTGCCTTGAGTCACTTCTTGCCAGTCAGAGGCACTGCACATCACTCCAGTACT
GAACCGAAGGGAAGGCCTGGTTCCTGGAAACTCCCAACTCTGAGTTGTAGCCTTCCAAAG
CCCGACTGATGTACAGAAAGTTTCAAGAACTATGGAGGAACAGCGCTGCACTCAGGTCTA
AAATTAGGCTTCTTTTGGGCAAAGTGCCCAATTTCTTTCAGCAGAGTAAGCAGCTTTACC
ACTTTTTCTTCAAAAACTAAAATGATCCCATTGCTTAGAAGTTTGCCCAAAAATGGATGC
TGACCAGCTAGGAGGTCACCCCATGTGGAGTAGAGTTTTAGGAAGTTAGTCCTTGTAGGA
GATGGCACTGTGGATCTGGCAGCAGAGAGAGGAATGATGCTCTAAAGTAGGAGGTAGGGA
AGCTCTGATACGGTGAGTCCATTGCTGAGCCATCTGCTTAGACTCCACAGTTTTATCTTC
CACTGCTCATACCTCTGTCTTCATAAATGGTAATTTCAATAACTCTTAATCCTCTTTCAA
TAGGGTCTGTCAGAAGGAGGCCCTGAGGAGCATAGATCTTCTCATTCTGTTCCTGAATGA
ACTTGGCAATTTTCTTTAGAACTTTTTCATAATGTGTTTCCATGCACAAGAAGATAGTAT
AGGCAGTCAAACAGGCCAGACACCCTTCAAGGTAAGACTGGCCTCCAAGTTTTTCAGCTT
CTGCATAAAGGTTATTCAGTGTTCGGACGGTCTCTTCAAACTGCTGCCTATCAATCCGGT
TCTCCAGCTCGGCCGGGAACTTGCTCTGGAACTGGCACCGCGTGCCGCCGCTGTAGTCCC
GCTGGATGAAAACCTTGCCCGACACGGGCGCCTGCTGCGGCCTCATCGCTCCGCGGCGAG
TCGCCGCCGCCGCCCGCTTCGCGCACCCCTGGCCCCGCCGCCGCCTCACTTACGGCTGTC
GCAAAAGCGTCGGCGTTG
>comp1500_c0_seq1 len=2288 path=[2333:0-2287]
TTTTTTTTTTTTTTTTTTTTTTCATCTTTCACCTAATTTATTTAAGTTCCAATTTTTTCC
AATTCCAAACAAAAGCTAAATACAAGTTTTAAACAGGTAAGCACTAGTTTTATCCAAAGG
GAGCAGGCTTATACAGTTTTACTCCAGTAAAGTACTCAATCCTTAAGCAAAACCTTCTTT
GTCATCAAAACTATACAGTAGTCTTCCTTTTATCATTGCACAATCTTAAAATGTTCTCTC
AGAACCAACTTTTGACACTCCAAACACTATTTTACATTGTTTTATAATGTCTATTCCAAA
AGAAAAAAACCTCAGTGGGTTTTTCTTAAGAAATGTTTTAGAAACCAGTATTTCCTGCAC
AGTTCACCAGCAAGTTTACAAGTCTCAACTCTCAAGAAAAAATAATCCTCTACCAACATT
GTTTCTGCAGCTAATATTTTACTTTATTTTTAGCTGCTTTAGCAACTTCAGACTCCAGGT
CTGCCTCATCTGTATAAGTGTATCCAACTCAAAAGAATACTATCATACAGTTATACAGCA
ACTTGGGGAAAGAGATCCAAAAACAAAAGTGCCAGTAAACTTAAACATGGCCCAGCAAAA
TAAAAAAGGCAAAAAATGCCTGCACATTAAATGAGATGCTTTTTAAAAAAAGATTTCTTT
CCCACATTTACTTTCTATTGTAATAGCCACTTTTCTGTTCATTAAAATGAATCCGATAGT
GCTCTTTGATACAATCATTAACAGCAAAGCTATAAGGCTTTTATACCCGTTACATTCACT
TCTCACCCTCCAAATACTGATGGTTAACATTACAGATGTTAGGGGGCATGACCAGCACAA
ATGGGAACACCATCACAAATGATCACCTTGTGCTTTCAGATACATTTGTTTCAGTGTACA
GTCCCTTCATTTCACATTTTAGTAAGATGCTGATGCTGTGCAGAAGTGTGCAGAGCATCC
TCTCTTTCACAAGGTCCATGCAGAAAACATCTAAAAAAAATTTAAAAGTTCTGAGATACA
AATGATAAAAAAAATAATCCAGGATGATCAAGTTTCACAATGTATAGTGTTCTGAACATG
AGTCCATTTTCTTCTAAATTCTGAAAGAATAAAGTGGTGAGGAAAGTGAAAATTCACTGC
TGCATTCTGTGATCTTCCCCATTTTGCTGGCCAGTACCTTACTCTGGCAAGTAAGGACAG
AGGTGATCCTCTATGGTACCAACCGTCCAGTGAGTGAGCTGCTCCTGTGGCAGGTACAGG
CAGATGCTGCATAACTTGAAGATTGTAGCTTTGTTTTTTGGAGTCTGCAAGTGCTGTCTG
TCAATGAAGAGAAACACTGACTGGTTAGGGTTGTTGACAACAATTCCAGTCTTGTCCTTT
CGGCTCAGAACATGCAGAAACTGTTTTTCATAGTCACCATGATGAAATTCAAACTTGGCC
TGAACAGGCCTAAAGGGTTCATCAGATCCCTTCCACCGAGAAAACAGGAGACAGACTATC
TTCTCAATATCATTACGAGGCCAAAGAATGAAGTCCATCTCCTGGGTACAGCCGATCACA
TCCCTGCGCATAGACTGGTAGCGGGGTGCATGAAGCTGTACTACATCCTTCTGCAGAAGC
TCTAAGGAACTTTCCAAAGAATAGCTGGAATCCCGCACACCTTTCAGGATATTTTCTTCA
TAATTATTGGTCATGACTGGTATCACTTCAGACACTTCAAAAAGTGCTGACTTTTTCTTC
TTGTCCTTGAATACAAAGGCAACGTACATCTTGAAGTCAAACTGGTCAGCTAAAGATTCT
TTTTTCTTTCTAAGCTGAGCGCGAAGTCTGTTCAGAGCTTGTTTCTTCCGGGAGTTTGGG
TCCCCCATTTTGTAACGCAGGTGGTACTAAAGCCTTTGGAAACTGTCACTAAACTATGGG
CACTTTTTCATAAGACTCAAGTACAACAGAAACAAGTCATTTTATTCCTGCTAATACGAT
TGAATAGATAAAACGCAAGTGTAACCCAAAAACGCACCTCAGGCAATATTTTATGAGAAT
GCCTTATTAGAGGGGTCAAGAAACAAAATAAGTAGTTGTCCAACCATGGCTGGACAAGAA
CAGGTTTTACAATAAACCAAAAAAACCCTAAGAATTTTGAAGAAAACACATTTGTGTGAA
CAGTTTAGCTGCAGGAATAAGTGGGTGAGAATGAAAAAAACCCCCCCAAATCTTATCACG
ATTTATGTGTACAATAAAAAGCAACTGGCACAAGCCCAATCCATGGGGGGGTTATTTTTG
CTCTGCTT
>comp1655_c0_seq1 len=1669 path=[1647:0-1668]
TCCATGTTTAGATTTTTTTTTTTACTTCAATCTCTTTATTCAGGTAATAGCCGTACTGGT
TACCAAGAGATACAACGGCATGTGTAACTATTACACTGACCAGCGCAAGACCTACAAGCC
TAGACTGCCATGCCACACCCCTGTGAGCTTGCACCCGACGGAGGATTGAACGGGGAACTC
CCCCAGCCTAGCACAGGGGCTTCCGTCTGCTCCCCAATGGCAACGTGGGGGTCGGGGTGG
ACACCAAACGCTGGCTAGTCAGCCGGCGAGCAGCTCACACATTCACCAAGTGTCTAACGT
GTGTAAAGCGTGTGTCTTCAGAGGGACGAGTCGGTAGGAGAGGAGGAGGAACAGGACCGT
GGGAGGGAGGAGGAGAGTCCGCTTTACGCCTTTTCCAGCCAGTAGTTCACGGGTTCCCTT
TCTCCTCATCACCGCTCTCCTTCTTGATTTCTTCATAGACAGCCTCGGCCCCGTCTCCTC
CCTTCTCGGCCCCCTCCGCTGTCTTGGCGTTGGGCACCCAGAGCCCAGAGTCGATGCATC
GCTGCATGTGGTACTTGGCTTCGGTTGGGTCCATTTTGCTGATAGTGTCCTGCAACATCT
GAACATCTTTCACATCAAAGCATTTCTGCAGCTCAGGAGGGAGGGACTCGTACACCTCCA
CGGGGTCGAGCCCACCAGGGCCCAGCCGTTTCTGCCGCTCTTCCTCTTCGTATTCTTTCA
TAGCCTTCTCTATGCGCACCTTGGCTCGTCCCCGCACCCGCTCCTTGAAGGCCTCCAGCT
CATCGTTAAAGCCCTCCATGTACTGCTGGTCAGCTGTCTTGATCTTTGTGAAGAACTGCC
GGAAGCAAGCCCTGGGATCCACCTTCAAGCTCTTGGCCAGCTCCAGGATGAACTGCATGA
CGATAGTCTGATGGGCCACCTGCTCCATCAGGGCATGTTTCTCTTCCACCTCCAGATCGA
TGCACCAGATGACTAAGTAATTGGCTGTCTCCTCGCACACGAGATGAGGGTTATCAGACA
GATATTTCTGGCTGTCATCCCAGCGCCGCAGCATGCCAAAGTGTTTGATCTGCTTCTCGT
TTCTCTCCACAAACGTTTTGTGTTTCTTCTCTTTCTGTTCCTCCGTTTCTTCCTTCTCCT
CCGGTTTAACGTTGAACACGCTCTTGCTGAAGCCATCCTTGCTCAGGGTGTCTACATTCC
AGGGCATGTTCTTCTCCTTCTTCCTCAGCTCCTCTAGTTTGTTTTCCCAGCTCTTCTCTT
CATTTTTCAGCTGCTGGGCTTCAGCTTGGAGCCTCTCCAACTCCCCTTTCCCACTCTCCT
GGTCTGCCACCTCCAGCTCTTTCATCTTCTTCTGGCACTCTGCTAGTTTCCGTTTGCATT
CCCTGCACCCCTTATCCAGCTCCTCTTTTTCCTTCTGGAACTGCTCCATCCTCTCCACTC
GAGCCTGGTGCCGCCACCGGAAGAGGCTGGCGGTGTCGATGTTGGGGTGCGTCTCGTCCT
CATCGTCCGACACCTCGATGTGGTCCCACACGCTGTAGTCCACCATGGCGCGGCCGCGCT
CCAGGCCCGGCTGCTCCGGCCTCTTCTGGAAACCTCCAGCGCCCGCGCCCGCCCACTTCC
GCCCGCACACGCGCGCACTTCCGCCCGCGGCGCGCGCCGCGCCTGCGCG
>comp665_c0_seq1 len=4142 path=[1:0-4141]
CCGCGCCCTTGCCCCGGCGCATGCGCATGCGCCGGAGGGAGGTGGCGAGGAGCCCGCGCC
TGCGCAGTGCCGCCGGGCGCAGGCTTTATAGAGCGGGGGATCAGCTGACGCTCTGCATTG
CAGACGGGGCGCGGGGGACAATGGCGCGGTGGCTGCTCTGCCTCCTCGGGCTCCTGGCGG
CCGCTGTGGCAAGCCCCCTTCTGTGGCAGAAGGATTGTGTGAAGGGTCCTGAGGTATGGT
GTCAGAGCCTTCGGACAGCCTCACAATGTGGAGCTGTGAAACACTGTCAGCAGACTGTGT
GGAGCAAGCCTACTGTAAACAGTATCCCCTGTGACTTGTGTAAAGAACTTGTAACAGTGG
CTGGCAAGGTTTTGAAGGACAATGGCACAGAGGAAGAGATCAGCTCTTACTTGGAAAAGA
CATGCGAGTTTCTTCCTGACCAAGGCCTCGTCTCTGAGTGCAAAGAAATTGTGGACTCCT
ACCTACCAGTTATCATGGATATGATCAAAGAAGAGCTAGATAAACCTGAAGTGGTATGCA
GTGCCCTCTCATTGTGCCAGTCCCTTCAGAAGCACCTTGCAGCAATGAAACTTCAGAAAC
AGCTCCAGTCCAATAAGATACCAGAGCTGGACTTCTCTGAACTGGCATCTCCATTCATGG
CTAATGTGCCTCTTCTCCTCTACCCTCAGGACAAACCCAAGCAAGAGTCCAAGGGGACTG
GAGATGTATGCAAAGACTGCATTCAGCTAGTTACTGATCTTCAAGAAGCTGTGAGGACAA
ACTCATCTTTTGTGAAGTCGTTAGTGGCTCATGCCAAGGATGAGTGTGACCGCTTGGGAC
CTGGAATGTCTGATATGTGCAAGAATTACATCTCTGAATATTCTGACTTGGCTATCCAAA
TGATGATGCACATGCAACCAAAGGACATTTGTGCCATGGTTGGGTTCTGTCCTTCCTTGA
AATCTGTTCCTCTTCAGACACTAGTGCCGGCTCAAGTGGTTCATGAAGTAAAAATGGAGA
CTGTGGAGAAAACATCGGTTCAAGAGAAAACATTTTCTGTGTGTGAAATATGTGAGACCA
TGGTGAAGGAAGTGACTGGCCTTTTGGAGAGCAACAAGACAGAGGAAGAGATTGTACACG
AAATGGAGATGATCTGTTACCTGTTCCCAGCAAGCGTCAAAGACCAGTGCAAAGACTTCA
TAGATGTCTATGGCCAGGCTGTGATTGATATGCTTCTGGAAGCAACAAATCCTGAAACTG
TGTGTGTTATGCTGAAGTGCTGTGTAACCAGCAAGCCTCCTCAGCCAGTTTTAGTGAAAC
CTGCAGATGGCTTCTGTGATGTTTGCAAGATGGTAGTAGCTTATGCAGACAAAGAACTAG
AGAAGAATGCCACAACAGCTGAAATTGAGGCTCTATTGGAAAAAGTCTGCCACTTCCTAC
CAGAATCTGTCAGTGACCAGTGTGTTCAGTTTGTGGAGCAGTATGAACCAGTGGTTGTGC
AACTCCTGGCACAGATGATGGATCCCACTTTTGTCTGCACTAAACTAGGAGTCTGTGCAT
CAGCTAAACAGCCTCTCCTAGGGGATGATGCTTGTGTCTGGGGTCCAGGTTACTGGTGTA
AGAACATGGAGACTGCTGCTCAGTGCAATGCTGTGGATCACTGCAAACGTCATGTGTGGA
ACTAGAAGAAGTATTTCCAGTTCTGAAAGTTTGCTGTGATGCCTGAAAACGTGGGCTGAG
GCTGGTGGAGAGCTGTATCTCCAGTGTCCCTCCTCTGCCTCATTAACAATTTGACCTTCA
AGTTCCTTTATTGTAACTTTTCTGTAGCAGTGCTGCTGTTGAAGGATCAGATCTTCATTG
TTCACTTAAAGATATTTCTGATTGTACAGTTTAACTCATTATGCTCCTAAAAATAGTCAG
TGTTGTAGATTTTAATTGGTAGACTGAAGTGTTTTTAGGTGCTGAGAATGGCAGAGAAGA
TAAAATGAGACAAGGCTATTTTTTAATTAAAGAAAAGAACAAGACAGTGACTAAACTTTC
AAGTGTCTTTCTGTAGTCAGCATTTGGAAGATTACATGCTTTGCATTTTTAACATCTGCC
TGGAATATTAATTTTCTGTGTAACTGTAGGGGAACTCTAAGGGGTAATGTGAGTCCCTGA
CTCCCTTTGGCTGGAATTCTCAAAGCTTTACAAATGCAGGAGGGGACTTTGTGCCCAGCA
ACTTTCAAAGTAACTGGTATGTAAAGTACACTTGCATTTGAGTGACCACACTTAGGACTT
GTGGTGTTATTGTAGCTAAGGAAACCCTCAGTCCACATTTGGATTGTGTCTTTTTCTTTC
CTTGGACCACTTGGTCTAAACACAAGCGTTCCACTGTCGGGCCCTGTAGAGACTTCTGAG
GCATGTTGACATAGTTAGGGAATGGCTCCCTTTTGTCTTGTCTCAGCTCAATTCTGCTTT
GTCTAAGCTCAATTCTGCTTAGTCTTGCAGCTTCCTACATGCAGCCAACCTGGTGATAGG
GAGGTAGAAAGGGCTGATTTGTAAAACATGAGTTGGGGAAGACACTAGGGTCTGTGCATA
TGTCAAAGTGAGTTCAGTATAAAAGGCAGCATGCATGGAAAATGGCTGTATTGTAAACTG
CTATTTCTTTCCTTGCTTTGTTTTTCTGTCAGCATATTTCAGTCCTAAAACTTCAGAGGA
GCTGAGGTTTGCTAGCAGGTTCCACTACTGCCATCCATTCAAACTGACACTCATCCTTTT
GAATAGTTTCAAGTGTAATTTTTTCCAGTTTCCAAACAGTAATGGGAATGCATCTAAGTC
ACCATCAGTCTCTGCTTGCTAATGTACTGTAGTAGGTGCCTGACAGCTTTATTGGCATAC
CTGACAACCCACCTTTACACATGTGCAGTAGAAAGAATCCCACTAAAATGGCCCTAACTT
CTATTTTGTGTTGCACAGACTGTCTGAGAGTTGTGACTCTTCCTATACTAGAACCTCTTG
CTGTACAAACTTGGCTATTAAAGTAGTGGAAAGATGCCCGGGAACTCAAGGCTTACATAA
GCCTAGCAAAATGAGGTCTTGAATTGTTGGCAGTGCCTGAGCATGTCTTCACGCCTGTGC
ATTGCTGAGCGTAGAACAAGAAGCCCAATTACAGAAGACTGTCATGGCAGGCTGCTACCC
AGAGAACAAGTCAGGCCCTTGAGGTAGGGGAGGGCAGTAAGAATCATGCTTCTGTGGCTT
CCTGTGGACTGTGTAGCCCTTACCCGTGGGAAGTGTGTAATTCTGAACAAGTTAACCCCC
AAAATACAGCCCCTGAAGTAGCTCTGAAAAGACCTTTGGAAAGGACACAGTGGGCAGAGG
TGGAGCTTTGAAAATTCCAGTCCCATTCAGAAAGGTGCCAGTGATCGCTTCTAACTGTGT
GGTGTCTTGGGTGAGGCGGGAGCTCTAGTAATGCTTTAGGAACAAGCAAACTAATTTTCA
TGGTGTTTAACTGAAAACCACTCAATTGCAGCTTTGTTACTTGTACATACTAAATGCCTG
GGCAGTGTTGACAGATATCAACACTGATTTGTCTTTTCTGTTTGTATTTGTACAGAACTC
TAAAGTGCTCATTGCTTTTTAAAGTTCCCTAAAGATGTAAAACCTGAAACTTTCTGTCTT
GGCAGGTTTGTGCAGTGGTTCCAGCGGTATGTCCTAATCAGGGTAGATATGCTAGATAGG
CAATGGGCTCTCTTTAGCATTGTTGCCCTAGAGGTACAAGTAGTGTTACACCACACCGTG
TAGTATGGTCTTCAATCTCTTAAACGGGATAGTGTTCTTTAGCATGGGTTTGCGGGGTGG
GGGTGGGGGGTGGAACTGACCCTTGCTCTTACAGGTTCGCAAAGTTTCAATTTTCCTGGG
TTTTAGTATCGAACAACTCATGTTAGCAACCTTTGGGGCAAGATGAATTGGGGAAGCCCT
ATGCTGATGCAGGGAATCTCTTTAGTTTTCTCACTTCCTGTGGAATGTTGCACCTGACCT
GCTTGAGTAATGTGTGTTGGGAAATATGTGGTTGCTTTATAAAAGAACATTGTCTTGATT
TTTTTTTTTTGCACAAAGGCTTCTTTAATGAACAATAAACTTCTGTAAACCAAAAAAAAA
AA
>comp113_c0_seq1 len=1399 path=[1:0-1398]
TTTTTTTTGGTTTATAAAGGAAAGTTTTATTTTCTGTTATAAGGTGATTACAAACTCATC
TAAAAAAGCAAAGATGACTTAAAAATATTCATATACATTTTATTTATATCTAAAAAGCAA
AACAGAAACTGCAAAATACAAACATTTACCATATACACAAAGGCTAGGGTTTTAGGATTA
AATTACACTCCAGGATCGTTTTTTCAAATACAAATATTCCTTTTTTGGAACACACACAAA
AAAAGTTTTAAAATGTTTTAAAAAATATTTTTAAGCACTTTTTTTTTTAAAAAAGTTCAG
ATGACGGAGGACATCACTGAAGGAGCCTCCTTGTTTCATGTGCTACTCAACACATTACTG
TAGTCACAGTTGCTAGGAATTTAAATTAAAAAAAAAAACTTTTTTTTTTTTTTTTTTTTT
TCTGTATATTAAAACTTTATTTTTGAGCCATTTTTAGTTTCAGACGGACTCTTGCACAGG
CGGCTCGTATCCATCAGCTCGCTCTACTTTAGCGCCTGCCTCATCCCCAGAGGGTTTTCC
AGCACCACCACCTTCGCCATGAAGTTCCATGAGCTTGCCCAATTCAAACTTAGGCTTCTT
CAACATCTTAACCTTGCGGACATAGACATCGTGAAGAGGGTAAATGGACTGACAAGCCTT
CTCTATGTCTTTGCCAATGCTGTCTGGGATCAGCTTATTGACAACTTCTTTGAGGTCATT
GGTTTGCACCTCTCGGGTCATGATTTCCATCATCTTCTTGCGAATCTGGCGAACCTGCTG
ATGCTGGGCATACGAAGTCTTGCGGATCTGGTTATTACGCTTCTTTGTAAAACCCACACA
GAAGAGGCGCAGCAGGTAACCATCGGTAGTTTTGACGTCTACGTGGGCTTCAATCATTGT
CTGCCATTTCTTGACCATGGAGCACATTTTATCCCGAGTTAGGTCCATTCCGTGGAAGTT
GGTCAGACAATTTTTGCCCTGAACGTCCTCAGTTATCAGTTTAAATTTACGGAAGGCAAC
TTCATCATTCTGCAGATCAGCCAGACTCACTTCAAATACTCGACCCTTAAGTCCATCAGA
GGCGATTTTAGTTCCTTGAGTTCTGGTGACAAGTGTCTTTCCAATGTTTCGGATATTAAA
CATTGCTGGTGCTTTGACATCATACCAGTCCTTTTTGGAGAAGGGATCAACCACTTTCTT
CTTGGCGCCCTTCTTGCCGCCTTTGGTGAGGCGCTTGTTCTTGCCGACCGCCATCGTGCC
GCCCCGCCGACGGAAAGGGCGGAAGCCGCCGCTCGCGCGAGATTATACGAGAGCGCCGCT
CGCGCGAGAGCTCCGGCGGCGGCGATGTCGCGAGAGCGGGGCGCCTCTCGCGAGAGCGGG
AAGGCGGCGGCCGGGCCGG
>comp308_c0_seq1 len=4470 path=[4448:0-4469]
GTGCCAGCGCTGGGGCGGGGCGGTGACGTCATAGGTCATATGACCAGCCGGGCCGTGGCC
TTTGCTGTCCGCGCGGGCCGCCGCCGCTGCCGCCGTCTCCGCGCTCCCGCCGGTTCCGCT
TCGCCCCCCCCTCCGCCCCCCCGCTCCCCTCCCCGCCATGGCTCGGGCCCAGGGCGCGCG
GGGGCTGCTCGCGGCGGCCGCCCTGCTCGGCTTTTTACAGGCTGCTGCTTCGTTTGATGT
GAAAGATTCAAGTGGTAATGTCTGCATAATGGCTGATATGACAGTGGCCTTCTCAGTGGA
ATACAACAGCAATGGGCAAAAAGAGGTTGTACACTTTCTTCTTCCACAAAATGCCACAGT
ACTGCAACGAAGCACATGTGGTAAACGTAACACATCTCGACCAATTCTGGCATTGGGTTT
TGGAGCAGGACATTCATTAAGCCTGAATTTCATGAAGAGTGCAAACCAGTACCAAGTTGA
AGAGTTAATTTTCCACTACAATTTGTCAGATAAAACTTTATTCCATAATTCAACTGAAGG
CAAGGTGATGAAGGTATCGCATAAATCTGATATTCAGGCAGATATGGGCACAAAATACAG
ATGTGTCAACTCAAAGCACATCAATATGAAGAATGTGAACATCACTTTTAGCAATGTTAC
TTTGGAAGCCTACGTTGCAAATGGCACTGTCAGTATAAATAAGACAGAATGTGCTGAAGA
TATGGTCTCCACTACTGTAATGACTACAACTCCTAGACAGACTACTAGCCAGGTTCCAAC
AACTAGCCCAGCACCAACTGCATTGCCACAAAATCCTGCTGTTGGTAAATACAATGTGAC
TGGTGCAAATGGAACCTGTGTGCTTGCCTCCATGGGGCTGCAGCTTAATGTCACCTATCT
AAAAAAAGATGAAAAGATTGGATTAGATTTGCTGAATTTCGTACCACATAATACAACTTC
TTCTGGGACGTGCGGCAATACCGCTGCTTTCTTGACTTTGACTTTTGAGAAAACAAGGCT
TATCTTTCACTTTGCATTGAATGCAAGTACTGAAAAATTCTTTCTGCAAGGTATGAATGT
GAGCACAACTCTGCCTTCTGAAGCAAAAGTTCCAAAGTTTGAGGCATCTAACAACAGCAT
GAGTGAGCTGAGAGCTTCAGTAGGGAACTCCTACAAGTGCAGTGCAGAGGAGAATCTCTG
GGTCTCAGACAGAGCCCTTGTCAATGTATTTAATGTTCAGATACAGGTTTTCAAGATTGA
TGGAGACAAATTTGGGGCAGTGGAAGAATGCCAGCTGGATGAAAACAACATGCTGATCCC
AATAATAGTTGGTGCAGCCCTTGCTGGTCTTGTTCTAATTGTCTTGATTGCTTACTTGAT
TGGCAGAAAGAGGAGCCATGCTGGATATCAAACAATTTAATGACTTGCACTCAAATCCAG
TGTAGATAAAAAGCAATTGCAAGAAGCAGAAAAAAAGTAACATTTTCCCTAAGATTGATG
TTGTAAGGAAACACCTTTTCTTGCAAATTGCTTCTTTTCAAAGTCTGCTTTATTAAATGT
GAAATCATCTTGCAGCATTTAACTATGCACAAAAATAACCGAAAATTCTGGTGTTTAATT
TTGCTAACTAGTTTAAATATTTACCCACTTAGAAACAAGCTAAAAGTTTTTAAGGGTGCT
TTTTTGGAATTGGCATAAGGTAATGTCAGCTAAAGATTCCAGACAGGGATGTTGCTAATA
CACATTGACTCAACTTCAAAACTTGTAACAAAGGGAAAAAATTCATTCTTGGAACTGCTG
CCATCCAGTGATGAACTTAATTATACTGATAATGTATTTAAAGAAATTTAGTAACAACTG
ACAAAATCGAAATTTGAAATCTAAACTCCACCTTGTCTCTTAGGTGTGTATTTTTTACTA
AGCTTTAAACACAATGCCTGGCATATGCAGGGTGTGAACAGCGCAATACTCAAACCTTAT
AGGAACTCTTTATGATTGGACAACTCCCCTGTTTGATATTTTTGATGTTCTGCCAGCTTG
TTAGGAGCTGGTACTTTTTTAAAATGGGTGTTATTTTTATTTACATTTTTTTTGTAAAGT
GATTTCAGTCTCTTCTGTTGGAAGGTCCAGAGAGATCCTGTTACTGCACATGTGTACAAT
ATAGATCTCAATCTGCTGATTCTCTTGCTTTAAACTTGGCTGGGGGTTGTACACTTTAAG
GATCAGTTCTTATGTATGCATTGCCTGTAACAATGCTAATAAAGACACTTTTTTCTGTAT
GTCTTAATACCTCTGATCACTTTTTAAAAAGACTTTATTTGATAAGTGCTAATGTCTTGG
TTTGGCTCTATTTCTGAAGCTTCAGATAATCCTTAACTTGGGATTATGTTAAACTAGTGT
TTCATTTTTGTTTGTGCAGTACAAAGGTGAGGCTTAACTGTGTATGTGTCTTCAAAACAG
TGGGTTGTGGCTGTGTTTGTGTTTTTTGGGGAGGTGTGTGTGTGTGCTTTTTTTTTTCCT
CCTTCAGGTTTGTTCAATAAAATCAGCTGCTTTGTTTAGAGGGTAAATTTCCAAAGCCTT
GTGTTGGAAATATTCCCACACAGTCTGTTTGCCAAAAGTATGTGCATGTATCTGTGCAGT
GTTGTCTTTTTCAAGCTTTTTTACTGAAATTAAGGGTCTAATGCTCTTTACAGTGGCATT
GACTTTGCTGGGAGCTGGTCTGTCCATGCAACCTGATGCTTTTCTGCCTTGCACCTTGCT
ATTTTTATGGGTCCCAGTGCATCAATCATTTAAGTGCATGTTTATCTTTAAGGCTACTAT
TAAATCTAACCCAATTCTGCAGAGCTCTTAAGATGATGCTTAGGTGCTTTTCTGGATCAG
GGCCTTACAGTTGTGCAGGGAATAAACCTTAGCAAATAAGAATGGCAGCAATTCCCACTT
TGATACAAAATGTAAATGATAATACAGAATACTGTGGAGTCAGGACCTTTGTCTTTCATT
TTCCATCAGTTAGTGCTTAAGAAAAAAAACCAGACATCTCTAGCAGGATCAAAAGCAACA
TTTATAAACAGTTTATAGAAAACTAGAGTGACTGCCTGAATTTTGATTCCTGTTTGGGTT
TTTTTGGTAAAGGTTTAATATATTGTTTACTATTAAGCAGTCCTATTTGAATAAATGTAT
TACATTTTGTGTACATTTTTTAAAGATGAAAGCAAAAGCTTAAGCTCATTCTTCTCCTGG
CTTTGCTGACATACCAAAAGATTATTATTTTTTTTTTTTTATTTCTGAGATCTTTCTAGC
TGGTGGAGTTCAATATATTAATGTTTTGCTTTAAGATATCTACAGATTTTTAAGGTATCT
GCAGATATTTTAAAAGCTCTGCAGATCTTTGGTATCTGTACTCAGGTAATTTTACACAAA
AGAAAACAAATCTAAGGTAAATTTTAGAAAAATGAGCCTTAAACTTGGGTGGGACTAATG
CTAAATGATTGTCATGGAGCATTCCTGCAGACTTAATGTTTTATGCTTTTTAGCCAGAAA
TTATTACCATGTAAGTTGTCCTTTTGTTATTCAGTCTTTATCTACAATTAATATTTTAGA
AGTCTATTGTTTCATCCTTTTTTACAAAGCTTATCAGCAGATTCTTCAAGGAGGCTGTTT
GTGGATGGAGAATTTGTAATCTGTCTTCCCACTATTGCAAACTGGCAGATCATATGCATA
CACTGCTTACCCAGTGGCACTTGAAAGCCTGATGAATTTGCAGAACTAACAATCCTATTA
ATCCATACATGAATGCTCAGTGTTGTATATTCAGTGTGTTGTGCTATTTATGTAACAATC
AGTGTTTTAGATCCATTCTTTTCTGTTCTAGTCAGTTTTTTCAGTGTTAAAAGCATCCTG
TAAAATTTAAATATGCATTGAATTGTCCCAGCCCCGCCTCAACCTTATGAAGCCATATTG
TATTTTTTTGGTGATTGTACATCTGCTTTATGCATTTGTACATCTGATGTAAATTTGAAG
TATTTTTAACAATGCGTGCCTTTAATCTAAAGTGGTTTAAAGTAAACAGCAGTATGTTCT
ATGATATAAAAAATAAAATATTTTAACCACCATTTCTGTCAAAGGCATTTATTTTCTGTA
TTAATCATTATTTTTCTGAAAATGAGCACAAGTACACAATCTCACAATATGCAATACACA
GTTTTGCTGAATGAGAACTTCAGTTGGAATAAATACCTCCCTATGTGAGGCATTGGTCTT
TAATGCTGAATTAGGGAACCAAGTTCTTCTACCCTTATATAATCAGTGAATAGAAAAGGA
TGTTTTTCCCTGTGTATTGCCGTTTGACGGGTGTTTTCAGCCCTCTTGAACACACAGGGA
GTGTAGGGAGACGAGACTTCTCAGTATAAGCACCTGAGCTCGGAGTCCAGAATTGGGCAT
GGAGAGTGACTTTCTGGTGCTGCTTTTTTT
>comp1541_c0_seq1 len=759 path=[803:0-255 1059:256-274 1078:275-758]
TCACTGCAGTGAGCTCTGACATCACGGCGGTGAGCTGTGACGTCACACCTGCGAGCTCTG
TCCTCACCGCGGCACCCACCATGCCCACGGCGAGCTCTGACATCATTGCGGCAAACTCTG
ACATCACCGCTGCGAGCTCTGATGTCACCGCAGCATCTATGGTGAGCTCTGATGTCATTG
CGACGTCACCGCAATGTGCCACACCTGTAGCAAGCTCTGACGTCACCGTAGCAAGCTCTG
ATGTCACCGTGGTGCCCGCGGCCACCTCTGACGTCGCTGTGAGGCCCACAGCGAGCTCTG
ACGTCATCACAGCATCACCGCGGTGAGCTCTGACATCACTGGACATTGCGGCAACACCCG
TTGTGAGCTCTGATGTCACTGTGACGTCACCACAACGCCCGCGGCGAGCTCTGACGTCAT
TGTGACATCACCACGATGTCCGCCATCCCTGCGGCGAGCTCTGACATCACGGTGACATCA
CCACAACATCGGCAACGCCCACAGAGAGCTCTGACGTCACGGTGACATCATCAAGACGCG
CACTACGCCCGTGGGGGGGGGCTCTGAGGCGGCGACTGCCGTGACATCGCAGTGACATCA
CGGTGACCGCACATCCGCCCCGCCCTGGGGCCACGCCCCCCCATGGCCGGGGCTGCTCGG
GGGCGGGGCTAAGGGGCTCTGGGGGCGGGGCCAGGGGGCGGGGCCACCGGGGCTCCCCTG
TGGGCCTGGAATAAACCACCCGGAGCCTCGGAAAAAAAA
>comp925_c0_seq1 len=11823 path=[1:0-1038 37625:1039-1191 1040:1192-1274 38728:1275-1277 1126:1278-1527 1376:1528-8842 8691:8843-11822]
GTTAAAGCTGCGGGCCGGAGAGTACGTGTCTCGGGGGGAGGAGAAGGTGGCGGCGGGGCC
GGTGCGGGAGCAGCCGGGCGCCGCGGGGAGGGGTGTCAGCACCAGCGCGCGTGGGGGATT
TTAATCCGATTCCGGCCGGCCCGGATTTTATTGGGAGCGGGTTTTAAAGCGCCTGTCGTG
TCTCGCCTCTGCGGACGGGGCAGCATGTCCGAAGCGGAGCAGCAGTTGGCGGCCGCCGCC
GGCGCCACCCAGAACGGGCACGAAGCGGCCGAGAGCGCCGGAGAGCAGCAGGCCGAAACC
GGCGGGGCCCCGGCGGCGGCGGGCGCAGCGGCGGCAGCAGCAGCAGCGACGGCGGGAACG
GCGGCGTCGGCGGGAGCCGGACCGGCGGCGGGAACAGCGGCGGCGGCCGCCAGCCAGAAC
GGGGCCGAAGGCGACCAGATCAACGCCAGCAAGAACGAGGAGGACGCGGGGAAAATGTTC
GTTGGCGGCCTCAGTTGGGATACAAGCAAAAAAGACTTGAAAGATTACTTCACTAAATTT
GGTGAGGTAACCGACTGTACGATAAAGATGGACCCTAACACAGGAAGATCCAGAGGCTTT
GGATTTATTCTCTTCAAAGAACCTGGGAGTGTTGAAAAGGTTCTGGAACAGAAAGAACAC
AGGCTAGACGGACGATTAATTGACCCCAAGAAGGCCATGGCAATGAAAAAGGATCCAGTG
AAGAAAATATTCGTTGGTGGACTTAACCCAGAAGCCACAGAAGAGAAAATCAGGGAATAC
TTTGGAGAGTTTGGAGAGATTGAAGCAATTGAACTTCCCATGGATCCAAAGACCAACAAA
AGGAGGGGTTTTGTGTTCATCACTTTCAAGGAAGAGGATCCAGTGAAGAAGATCTTGGAG
AAGAAATTCCATAACGTCAGTGGAAGCAAGTGTGAGATTAAGGTAGCACAGCCAAAAGAA
GTATACCAGCAGCAACAGTTCAGTAGTGGTGGAGGAAGAGGTAGCTATGGAGGAAGAGGC
AGAGGTGGAAGAGGCGGTGCTCAAAGTCAAAATTGGAATCAAGGTTATGGCAATTACTGG
AACCAGGGTTATGGGAATCAAGGATACGGCTATCAGCAAGGTTATGGTGGCTATGGAGGC
TATGATTATTCAGGATATGGGTATTATGGATATGGACCAGGCTATGATTACAGTCAAGGC
AGTGCAAATTATGGGAAGACACCAAGACGTGGTGGCCATCAGAATAACTACAAGCCATAT
TGATCAAACTTATTCAGGTATGCAGTGGCATGGTCTCTTTTGGAAAATGACTGCATAGGT
TTTGTATACAATGCTGTAGATGGATATTCAGTTCTGTACCAAATTTAACTTTACAATAAA
TTTCTATGGCCTGTTAAATGTGCATCTTACTTGGAAGAGCTCCCTGGAAATGTTTTACAT
GTTTAATACTTACAGATACTAGTTGTCTAGACAGTGTGGTGTGTAAATTTCAGCCTTGCT
GAAGATATTAATTAATGATTTTATTAATAGGTTAAACTGAAACTGATTTTGAGGGTCTGC
TTAAAGCTGCAGCTCTGCATCTAGGGACTGCCTCTTGGAGTTAACTATGGACTCTGCATT
ACTCCAGTTGTACAGAATGAGATGCATCTTAGGGAACCAGTGTCACTTTCCACCTTTTTA
TTTTGTATTGTTTTTGTGTCATACATTTCCTGTAATGGAAGTGTTAATTTTACTGTACTT
TTTGGTACCTTTTTGGAATCTAATGTATTGTAAGGTATTTTACATGTGTTCTGATTCACC
ATGACATGGATATTGAAGCTATCCTAGCTTTTGAAATAAAAAAGGCGTAATCTAGTGTCT
TGTGCCATTCTTCAGCTTATGTACTAGTAAAACGCCAGTACTTTGTTCCCAGAACTTAGT
TCACAGCAGTACCTTGCTAGATGAAAAGCTGGGCTTTAAATGCTCTTAAACTAGAGGGCT
GTATTGGTAGTTGTGCTCGCTTGCAGATAAGGGGCAGCTAAAAACTGTGGTCGCTGCTGC
CTGGAGGCTGCAGAATAGAACCTGGGTGGAATTCCCCAGCTGTTGTGGAGGCTCTGCTGG
AGTGATGTTGGCTCGTGTTCTAGGCAAGTGCAGTGGCTCAGCATAACTGTATTAGTGTCT
GTGTTGTATGGTTCTTGTAGGTGGAACCAGAGGCCTGTGTTTCAGGCAGGGCTTGGGAGT
CTAGACAGTCTGGCAGGAGGAAGCTAAGAGGTGTGTAAAGAGCTAGCTGCACTTCCTTCA
TGTTTTACTGCTTAAGGTCTGAGGGATTTTCACAAGTTCTTAATAGAGTTGTATACCTGC
CCTGAAAGACAGGCTAGGCAGAAATGAAATTACTGGTGCAAAGCCTGAATTTTGCAGCCT
TTTTGTATGCCAAAAAGGCTGACGAACTTCCACTAAAGTTGTGGGAGGGAAAACAACAAA
GCTGCCTCTAAAGATGTGGCTCTTTCTCTGAAGATAAGTGACCAACTAGAAATACGGTCT
CCTTTTCTGACTAGTTTTTCACTATTTTTAGGAAGTAACTTATGTAATTCATCTATCTTG
CTACAGAATAGTCCCTCCCAAACTTAATTTCATAAATACTTCCAGTGCTGCTGCCCAAAG
TAAACTTCTAATCTTTGTTGCAGTAATCAGTTTGATTCTATTTCCCTTTAAAGCTAAAAT
ACAACAATTTTTTTCTTGTAATAAATGATATTTGAACAAATGGGAATCATAAGTGGAAGT
AAACTAAGAAAGAAAACAGGTGTTACTAGTGATCTTTTCAACTTTTTTTCCAAGGGATGC
AGCTATTGCTGCAGAGATTATAATATGCTGCTCCCTACTGGCTGTCCTTGAGAAAAACAA
ACTTGCTATAAAGTTAGAAATCCATGAGACTTGTCTGTATATACAAGAGTTTATACTCTT
GAGTATAAACAAGATTTAAAATCTGCTTCAGTCTGAGAGTTGACATGACAGCTTTACAGT
TGGAGTATGTAACCTAATGTCCAACTTTAAAAAGAAAATGCAAAACTGCGGTCCATTAGA
ACAAATGAGTACAGTACTTAAAAGTATTACTGTCTCAAAGCTGAAGATTTAAAATTGAAA
TGTTTAACTATTGCATCCTGTTACTTGTTCTCTTGTGAACTAAGAGGCAGCAGAATATTT
TTCTAGCAGGCAGTTTGCCCTCTAAAGGGAAACTTGCATAAAAATCTAGCAGGACTGTAC
TGCTGCAGCATTTCTGGCTTGTGAGTTGACAGCAGCTTGGTAGCTGGCTGTTATGTTGGT
TCTTTCAGGAAGTAGGTCCTCGGGTAAGGCTTCCTTTGCAGGTGACATGGCCTTAAGCAG
AAACCGAGGATACTACATGTTGTTGCAGAGCTGGCTTTCCCTTTGTGTGAAAAGTCTGAT
GCAAAGAACACCTAATTACCTGATGCAAATGGGCTTGTACACAACTTTGTTTCTCATGGC
TGTCATGTGCTCTAATTCACTAATCCTACTTGGATATTTCTTGAGGACAGAGGATTTCCT
AAGAACAGGTTTGAGAGCCTCCTGGCCCTCAGCTGTCTGTTCCTCTTTGATGTTATGAAT
TTGAGACTGAAGTTTTTGACTTAATCTCTTTGAGATCTGCTGAAGGCAGTGCTACTAGGA
CCTCATTAGCATGAAACTGGCTTCTGAAACTTGTCAGAGGAGCCGGGGAAGGACTGAGCG
CACAGACAGCAAGAATGGAGTTTGCATAGGCAGCAGCAGATGACAAAACCAGGAGTACCT
TTTGGCTTATCTTAATTTTCAAACAGTCATAACTTGAAACAGTATGAATTTAGAAAACTT
AGTTCATAATAGTTACTAGAAATAGATTCCTTAATAACCAGTTTCAGATAGGATGTTAAA
TAAAAAGCTAATACCACACTTCTGCCACAGTTGAAACAAGCCATTGTAAGATTTATTTCT
CCTAAAGCTTTTACTAATAACAAGATAACTGAAAATAACAAAATCAAAGGTAACTTATCT
GGTTTAAGACATGCTAGACTGATTAAATTTGCATTATTACAGTAGAAAAATGTTTCTTAG
TAGATCTTGAATACTGCTTGAAACCTATGGAAAGAAAATAATGTTATGTTTTCTTGTAAA
AGCAACATTAAAAAGGAATCTACTTCATTGCCTCCCTTTCGCTTACATATTATGTAAGTG
TCAGTTCTTAGTACTGTATTTACTAAGAGGCATTTTGCATTCTTGATTTCATGTAGAAAA
TAAAGGCCTTTTTCTTGCTTAGTTTAGATTGAAAAAAGTACATCAAGTCATTAGGCCTCT
GAGTTAAACTGGCATTGGTGACTAATCTTTCTGTTCTCAAGACTAAGTAGTACAAACAGC
TGTATGTCTTGCCATTAACCTGCTAAATAAAATATTAACACATTTTTCTTGTGCCTGCTA
TGAGATACTACTATTGCACTGAAATAGAAGCATGTTTTTCCTTAGGTCAGGGACAGTGTT
GTGAATCTGGTGTGGGGTTAAGGCCGTAGGATTCTTAGTGATTACATTAGGTTAAGTTCA
TGCTCGGGTGCCAGAGCTTTACTGGGCATTTGGTTAAAAACACACCTAGTTATCTTTTAA
TCAGAGTAGGTTAAAGGTGTACTAAAGTGTGTTGCATTAAGTTGTGGTGGTCATGAGGAA
TTATGAGCAAAAACTGAACTGTAAGTGTACACTCTGAATGCGTGGCAAAATGAGCAGCAC
CTAGATGTTCTCTCTGAGCAAGCTACAGAGGGTCCTCAATAGATATTAGGAGTTGCAAGG
TTTGGAAAACTTCTTAAGGGCTGAGTCTTACTGATGCCCAAATGAACTTCTGAGTATAAA
GCTAACAATAACAGCCACAAACCTGACATGATCCTATGAAGTAGTTAAAAGGAAAATGCT
TGAGAGAAGAGAAGGCAATATAATTTGAAAGTCAAATGTTAAGTAAAACATGAGCTCCGG
TACTAAAAGTACTGTTCATGCACGTCATAAAACTGTCTTAGCTTAAGTGGATGTTCCCAG
ACTGTGGCATGCAGAAGGTAGAGTGCTGCAACATGTGTTCTTAAGGGGAGTTAAAGGAAT
GCTTGATCAGAGGTAGTTATCTTGTTGACTATAACTGTGTGAAAGCTGTATAAAGCTATA
ACTGTGTCTGAAATTACTGAAAGACACTGACCAGCTAGTGTAAGAGCTTTATTTTTGCCT
TGGTGTGCATGTATTGACATAGCAACCCTTGACATGCACACTACACTATCAAAGCTTCCT
AGACAAGCGTAGCATGCTAGCAGTAAGCATTTCTGGGATGTGGTGGACCAAACTTGCACA
CAAATGAATACATACAGTGTTACTAGGAGTGTCAGACTGTATGACAGAAAGTAGCTGTGA
ATGCCAGATGTATAGAAATCTGGTTTGTGCTTCTAGATTGCTATAAACCCCAGCAAACTA
ATTCCATGTAAAAGAGCATCTCTGGGGAAACTTGGTCCTGCTCTGCTGCCAGTGACAGTG
TCCAAACAAGCAAAATTTAGGAACCCTAGCTTTTTTTAAATACTTGTAAACAGTGAAGAT
AGACAAATACCTGCTTAGGTAAAACAAGTGGATGTTTCCTATTGGCTCAGGCATTGCTTT
TCCATATCTGGAGAGATATTAAGCAACAATTTAGCAAAACCATAATACAGAGACAAGTTT
TTGGACTAACTTGGTTAATATTGTACAAGTTGTATAAAAGCTAAGTGGCAAATGTATCCA
GATTATGGCTTTTAAGAATTAAATTTGGATGGTTTTTACTTACCTCTTCCCTTGCTCAGG
TAGGTAAGCACTTTAGCCTGTGCCAGAGCAAAACTATTTTAAGTCTTGTACAATGGTGGA
GTAAATAGACTAATTTTGCTGTAAAGTTCCCTAACAAAAGTAGAAGTGCAGGCTAAAAGT
TTCAAAGACTAACTTTCATATGTGCTCAGCACCTACTATCTCCATCTCTATTTTAGGACT
TCTGAAAAGCAGGCTTAGCTGCTCAGCACTGACTTTAAGGCAGTCCGTTGGCAACCGCTG
TAAAGCAGAGTCTGAGCTTTTTGATCTGTACTAGTACCTGTTAGTATGTTGTCAATGGCA
TCCACAACAAATTTTGCATCCTCCATACTGAAGCACATTGGGGGCTTGAATTTAAGCACA
TTTCTTCCTGGCCCATCTGTACTCAGTAGAATATATTCTTCCTTAAGCCTTGTTATCAGA
TACTCTGCTTCTGCTGTGGCTGGGGTCCTTTCTGCTTGGTCCTTAATTAAGTCCACACCA
ATGAACAAGCCAGTACCCCTTTAAAAGAAAAGCAAATGCTCAAGCTGTAGTCAGAAGAAG
GAACTGCAAATGAACTAAAAAGATGGAGAAAAGGCTTTTATGAGAACATGTCTTAAGTGC
ATGAGAATTACTAATTTTTGTTGGGTAGGAATGGAAAAGGTACTGCTTTGCAGAAACGTA
ATACAGTGCAGGCTTTTCTCTGCACAGAATGGTAGAGCAGGACAAGATCTTAAGTATATT
TTCCATCCAGCTCATTAAGCCTGTTCTTTGTATACTTGAAGCGGAGTTCAAACAGGAAAG
TGAATTCCTTTAGCAAGTAATAAATCAGAAGTATGTCTTCCCAGAGCTGTGTTGAAATCA
GTAAGGCAGTACTGGCTTAGTGTGGCAAAGCACATCAGGCTTTTGATCAGCTCAAGCTGG
TGATTTAATCTACAGCAGGCTTATTTTTGCTGAAAACACAGGTGATGATGAATTTTTTTA
AAAAAATTCTGTCTTATGTGAAATTACATCAGTTGGATTTTGAGTTATTTATTGCTATGC
TTGTCTGATGAACCAAATTAAAAAAGCAGCTGAAAAAGTAAATAAGGTACTGATACCTGA
CATCACCAATGATGGGATGCTTGATTTTCTGCTGATTGAGTAAGTTCATCAAGAAGTTGC
CTACTTCTGTGGCATGAGCTTGAAGATGTTCTTTCTCAATCACATCTAACACAGCTAGTC
CAACGGCACATGAAACTGGGTTTCCTCCAAACTGAGTTCAAAAAAAGGACACATGCAGAC
AGGGGAAGGAAAGATGCAATCTTGTCACTGAAAGTGTAGCCTCAGTGATGCATGAGCATA
CTGGCACTTATACTGGATGGAGTCAGGACACAGGAAGTTATACACTGAAAAGATGTAAAT
AGAACAAATAGTAACTGTAAGGTGAATAAGTATTAATGAAAATGCTGCGTGATTGTCTGT
CATGGTCTTAGTACTCAGACTGCGTAGAGGAGAATTTGGTTAGCTTTGTACTTACGGTAT
TAAAATATTCCACTCCTGTGGCTGCAAATGCTTCTGCAATTTCTTTTGTTGTTGCTACAC
AGGCAATAGGGTGCCCATTTCCTATTGGTTTCCCCATAGTGACGATATCAGGTACAAAAT
CTTCTCCCTGAAGCTGGAATGCCCAGAAGTGTTTGCCAACCCTGCCAAAGCCAACTTGAA
TTTCATCAGCAATAAATATACCTCCTGCCTTGTGCACATGCTCTGCAACCTTCTGAAAGT
AGCCAGCTGGTGGAATGATTTGACCACCAACACTTGGCAGAGATTCGACAAAAAAGGCAG
CAATCTTTCTGCCTCTCTTGTGTGCTTGGTCAATGATATTTCTCACTTCATTGGCATAGG
CTGTTACTGAATCTTCATGGTCTTCTCTGTATATTCCCCTGTATGTGTCTGGAACAGGAG
CCTGTGCAAAGGAAGAGTATCCTTTATTCAGTATATCATAAATAAGACTTAGTAAATTTA
CAAGTAGTCAATAGTTATAGGCTAAAGTACATACCACGTGGACCCATTCCTTTTGTCCTT
CTAGATTTCTGAATTTATATGGGCTTATGTCAATCAAGGATGTCAGATGTCCATGGTAAG
CACTTAAAAACAATCAGCAGAACTAAGCAGTAATTTCCTCAGTATCAGAATTCTTTAGGA
TTAGCATGACTGACAACTAAAGAGTAGACTGGCTATATCAGCTGATGGGAATATAGTCAC
TTAGCTGGGAACAGCTCAGAGACATCCATCAATCAGCTTAGTAGCATTTGGATTTTTTGC
ATGTCTAAACATAAGGTGTGCAGGGGGACAGTTCTCTACTTCTCATTGGTTTTAGAGGGC
CAAGGAGTAGAATCACAGCAGTGTAAGTCAAGAGCAGTGTTACGAGATTGCAGAAAAATT
GGAAGGGAGCTGTCTGGCCTACTTTGGAGTATCTTCCAAGGATGGAGATTGCATAGTCTC
TCTGGGCATCTCATTTGACTACACTCATGGTGAAAAAGTTTTTCCTTATGTCTCATCAGA
ATTTCTCATGTTCCAACTCTTGTGTCCATGGCCTCTTTTCTTGTAACCACCTATCTTTGA
GTCTGGCTCTACCTTTTCTATGCCCTCCCATTAGATAGTTTTAGAGAGTAAAGATTTCCC
CCTAGCCTTCTCTTCTCAAGGCTGAACAAACCCAGTTCTCTTAACCTGTCAAGCATGCAG
CTCCCTAATATGGCAGGCCTCTGCTGGACTCAGCCCAGTATGTAGATGTCCATCATGTAC
TAGAGAGCCCAGCTTGGATGCAATACTCCAGAGGTGGGCTTGCAAATGCTGAACAGAGGG
GAAGAATTACTTCCCTCTACCTTATGGCAACGCTCTTTCTAAAACAGCAGATTTTCAGAA
ATGCTCTGACAACAGACCAAAATTGGACCTAGTTCCCCACAGTAGATAAATATTGCCAAT
ATACTTACTGGTCTAAAACTATTACATCCTCGTGTTTTGTATACTGTCGCGCCATTCTTA
AGGCGAGATCGTTAGCTTCAGATCCAGAATTCAAAAAATAGAAGGTGCACAACTTCTCAG
GTAGTGTTTTTGAAAGTCTCTCTGCATAATCGACCACATTGTCATGAAGATAACGAGAAT
TTGTATTTAACAATAGATTTTGTTCATGGGCTGCTTTTACTATATCAGGGTGACAGTGTC
CAACTACAAGAGAGTGTGGAGAGATGGGTCTGAGAGTTATTTCATATTATGCATGGTGTT
TCATCAACAAACACATACTGACTTTGCACCTGTATTTCTAATAGTACAGAGCTCTTGTCA
CTGATGATTGATTGTATTTCATCAATGGGGCATTAATGATATTGTCAGCAGAAGACAATG
TTAATGTGCCTTGAAAGCTGGTTTTAAAAACTTTCCTTTTTTTGTTTATAAAGTTTTAAT
GTGGCGGCTGCTTGTGTTTCCTGGTCTGTACTTGACTACTGGAAACTGATATGCTAAAAT
GAGTAGTGTCTAATTTGATATTTTGGATTGAGACATTTGAATAATTTGTTCATAATAATT
TTGAATAATTTGGAGTTTGTTCTGTGCAGGTGAGCTTTACTTTCAAAGAGTTAATGCGTT
AAGCGCTAGGATAGCTCTAGGATATTATTGACAGCACTGACTCTAGAGACTAGAGATTTC
AAATACTGTCAGAAAAACATCTACTTCATAAAATACAACTAAGGCACCACACCGAGCAAT
GATCCTGTGAGAACACCCCCAGCAGTAACTTACAGATTGAACAAACTGCAAAGTCATTTG
TTAGTTTTACAATTAGACACTTGACTTGAGCTTTCATGCAAGAAGTCCTTTAAATGTTAG
ATGATTACATTTCTATGAAGACAGAACAGGAAGCAAGTCCAGAAAGCATCGCGTTCCTGC
ACACAAATTCAAATGTGGACAATTTCCCAAAGTATAAGCTCAAGAAAGATTTCTACCATT
TTTCCAATTAAACATCCTCTCCCTCCACACACAATGCAACAATTGTAAAAAGTACTGATT
ATTTCTTGTTATACTTTGAAAAACATGGTACCAAATAACATGACTTTTAACTTACCATGA
GCAACATTGTTAATGCAGTCAAGATACTGCCTTCCCTTCTCATCATACATATACTGGCCT
TTTGCCTTGACAATCTTCACTGGATCATCAGGAAAAAAGAGCTTGCAAGAAGAGCTGTGG
CAAATATCAGAATTCCAAATAAATCTTAGTGAAGTCTAAAAATCAAATAGTTCATTCTGC
TAGTAACGTTTTCAGTTAAGTTAATCAAGAGAAAGACATTGTCCAAGTTAGATGAAAAGT
GCTGCCATCCTACTTCTAGCCCCTAAAGCAGAGCTTGGGGTGGGAAGGAGGACTTTGACT
TAATATTCAAATTTTGTTGGACCTGCAGGGCAGAAGCACTTTCCAGAATTGAAAATACTT
CACTAAGAACATCCAGCCACTGAACAGAGATAGGACTTGCCTCTAGAGTTCCACCTGGTC
TTAACTATGGTTCCTTACTGTTTACACCATCTACCTTTTGTGTTCTTGAAACTCATTTTG
GTGCCTGTCTCTCACATTAAGATAATTTTTCTTTATATTCTTGCTATTCTAAGCTCCTGT
TTCTCCAGATAGCATGATGAAGGTGATTCTTATATCTCCTTAGAGCTTCATTACCTTAGC
TGAAGCCTGGAGTGATTTTATTTGCAAGGCTGGGTCTGCTTAAGTGGGTTTGCTTTGTTT
CACTTTTAAAATAAATTGCCAAAAAAATTGGAACATGCGTGTGCCTAAATAGAAGTTGCA
TAGATTTAATTTGGGCTGAAAAGCAGTACAAAAATGAAGTCTAATCAAATGTCACGGTTT
CTACGCGGTCTGTTTTATTTAAAGCTTTTCCTGCTTCATTTAGTAAAAGGTTGCTTATAC
AAAACAAAAAGGAAATAATTTGACCATAGCTATAAAGCCATTGTCAAATGAACAAAAAAA
GGGCAATGATAAACTGAGAAAATAGTTTCGCTGTCCCTCCCCTGCAGGAATCCTATAGCT
CCTGTATTAACTGGCAGTAAGATTGGGGGGGGAGGGGGGGGCTGTTCTAAGCAGGACTTT
TGAAGAGATGCTAAGAAGGCTAGTACAGAGGCTGTGTCTTTTTTATAACCAATCTGTCCT
GTTACGGGGAACAAGGATTAAATGTGTATCTAGCACAGTTGTAATTCCAAAGTTCACTTT
CAACCCAACTTTTACTGTCATAAAACATTTACTGATAAAGACTGAGCGTACACCTAGCCT
CTATTTTGAAAGCAAGGTGTACTATATTAAAATGGTCCTACGGTCAGATAAAAGCAGGTT
TGCATTCAACAGAACTAAGAATTTCTTAGGTCAATTGAAACACAAGATGTAATTGAAAAT
TTGGAAGTGAGTCTTGTCAGTTATGTTTAATTCTATCAAGCTGGGCAGATGTATGTTAAT
CCTCTTAAGTAAGTTTTTGGTACAATAAAAAAACATTTTTGAAAGGTGAGACCAGGTCAG
AGCAACCCTCCACGTCGCTCAGCATCCCGTCCCTGGCAGCAGCCAACAGTGGCTGCCCTA
AGCAGAGCAGGAAAGACAACAGGGCTGATGTTCCCGCGGCGTTTCTGCACCAGGGCCCCC
AAGCCTGCAGCGATGGTGTGGCTTGGTTCGTTCAGATCCAGGTCGCGCTCGCAGCCAGAC
TGTCCCGAAGTGGATCTGTGCGGTTTGAAGTATGAACAGGCACGCTAGGCAGCACGCAGG
CTTTAAGGATCTTTATGCTTTAGTTTCATAATTCCTCTCCCCCGTATCAGAAACAGGAAG
GGTTAACAACGACCCTGCTCTAAATCCAGGTTTAGCACAGTAACACCACTAGCCTTTAAA
CGCGCTGCTAGTTTCAAGTAATCCCCAGCGGAGCCGGGGTCGCCCCCGTGGCCGCGGAGC
GATGGCAGTTTCCGAGGAGCGGCTCGGAGCCGCCGGAGCTGCTCCCGGCTGCGGACGCCG
GAG
>comp1792_c0_seq1 len=2430 path=[2451:0-2429]
TATGGCCGCCGCGCGCCGCCCTCCAATGGCAGGCCTGGCCCGGCCCAGGCCGGATCAGCT
GATGGCTGGCAATGTCTGTTGACAGGAGCCGCCTCGGCCGCGGCACTGGGTATGTGAGGC
CGGATGGAGGGCTCGGCAGGCGGGGAGCGCGGCCGGCCGCCGCGGCCCTGGGGCAGGCTG
ACCCGCCTGGGCGCCGACGAAGCGGAGCCGCGTGTCCTGCTGCTCAAGAGGGAGTGGACG
ATCGGCCGCAGGAAAGGTTGTGACTTATCTTTCCCTGGCAACAAGTTGGTGTCTGGAGAT
CACTGTAAAATCACAGTGGATGAAGAATCTGGTCAAGTGTCATTGGAAGATACAAGTACT
AATGGAACAGTAATTAATAAACTGAAAGTGGTTAAGAAGCAGACATACCCTTTACAGACT
GGGGATGTGATCTATGTTGTTTACAGAAAAAATGAGCCAGAGAACAATGTTGCTTATCTC
TATGAATCCTTAAACACACAGCATGATGCAACTCAAGAACCAGTAGAAGTTAACGTAGAA
AACCTATGCCATGTGACCAAAGATACCTCAAGTACAGGAAGAAGTAATGATGAGACCCAA
ATTACCTCATCACCATCAGCTACTCAGTCTTGCTATGAGGAACCACAGCCATCTACTTCT
ACATCTAACCTCTTTAACGCTTCTTCTACCTCTCTTACTGAGTCTGCATCTGTTGAGCAG
GATAATCCTTCGACATCTGGATCACAATCCTCAGTTTTCACTCCTGTGCCTGCTTTCCCC
ATCTTAGAATCTGTGTGTCTAAGAACACTGCATGATGAACACGCAAAGCTGGATATGAAT
ACGGAAATTTCCACAGTCACTTCAGAAATCATTGACAAAGAAAGAACAGAATCAGATTCG
CAAAGGACAGAAGGGGAAGAGGAGGAAGAAGATTTGAAACCTGCTAAGAAGAAACTAAAA
GGAGATGAAGATGCTTGTCCAGATCTTCCAGCAGCAGCCCCCAGTGAATGTATAATTAAA
ATTGGCTCTGAAGATGCAAAAACAGCAAATGTGAAACCAGATAAGATGGAAGAAACATTA
ACTTGCATTATCTGCCAAGAGCTCCTGCATGACTGTGTGAGCTTGCAGCCTTGTATGCAT
ACTTTCTGTGCTGCCTGCTACTCAGGATGGATGGAAAGATCTTCTCTATGTCCAACTTGT
CGTTGTCCAGTGGAACGTATTTGTAAAAACCATATATTGAACAACTTGGTTGAAGCTTAT
CTGATTCAGCATCCAGATAAATGTCGTAATGAGGATGATGTACGTAGCATGGATGCTAGA
AACAAAATTACTCAAGATATGTTGCAACCTAAGGTGCGGAGATCTTTTTCAGATGAGGAA
GGAAGTTCTGAGGATCTTTTGGAATTGTCAGATGTAGATAGTGAATCTTCAGATATCAGT
CAACCATATATAGTTTGCAGACAGTGCCCAGGCTATCGACGACACTCTGTTCCAACTCTT
CCTGGCCCAGGCCAAGAGACAGAAGCAGGAGGAATGCAAGCACTAGGAGATGCACCATCT
ACGTCTGCCAACTTCCCTGCAGCTGTCCAGGAATATGTGTGCCCTGCTCAAGGAAGTCAT
GTAATATGCACCTGCTGCTTTCAGCCAATGCCTGACCGAAGAGCAGAGCGTGAACAGAAT
CCTCATGTTGCTCCTCAGCAATGTACAGTTTGCCTGCAACCCTTCTGTCACTTATACTGG
GGCTGCACTCGGATGGCATGTTTTGGCTGTTTGGCACCATTCTGTGAAATAAATCTTGGT
GACAAGTGTTTAGATGGAGTCCTAAATAACAACCACTACGAGTCAGATATCCTAAAGGAT
TACCTGGCATCCAGGGGTTTGACATGGAAAAATATGTTAAACGAAAGTCTCTTAGCTCTT
CAAAGAGGAGTTTTTATGCTGTCAGATTACAGAATTACTGGGAACACGGTGCTTTGCTAC
TGTTGTGGCCTTCGCAGCTTTCGAGAGCTTGCCTACCAGTACAGGCAGAATATTCCTGTT
GCTGAATTGCCAGTGACTGTCACATCACGTCCTGATTGCTACTGGGGGCGCAACTGTCGG
ACTCAGGTCAAAGCACATCATGCCATGAAATTCAATCACATTTGTGAACAAACACGATTC
AAGAACTGAATACTTGTAGTCTGTAGAGAGGGGGCAAAAACCTATAACACTGCTTGTACA
GTTTAAGGTTTCAGGGGATCTTCTCAGTTCCCCCATAGCAGGGAATCAATAACTTTTGCA
TCAGGTAATCTGGTGTGAACTTTTTAATTTTTAGAATTTTACAGCTGTGTATGAGTAAGG
TAGGTTTTCGGGTTTGTTTTCAAGAAAGTCCGGCAAGCATTGCATTCCATCCTCATGACT
ACAGTGTCCCTGTATCACTGCAGTGAAGAA
>comp1619_c1_seq1 len=1016 path=[2564:0-163 2728:164-222 3260:223-224 1544:225-249 1569:250-1015]
CCGGGGCCGCCCGCGCCGGCGCCTGCGCGGAAAAGCGGCCGGATCAGGCGCGGCGGCGGG
CGGCCCCAGGGCGTTCCCAGCAGCCCCCGCGGCGCTGAGGGGAGGGGGAAGGGAAGGGGG
CCTCGCGGCGCGGCGGCCATGCCGAAATCCAAGCGGGACCGCAAAGTGTCCCTGACGCGG
ACGCCCAGGAAGGGGCTGGAAGCCAAGCAGGCCCTCATCAGCGAGCTGCGGCAATGCGTG
GACACCTACAAGCGCCTCTTCATCTTCTCCGTGGCCAACATGCGCAACGACAAGCTGAAG
GACGTGAGAAACGCGTGGAAGCACAGCAGGATTTTCTTCGGGAAAAACAAGGTGATGATG
GTGGCGCTGGGACGTGAGCCGGCCAGCGAGTACAAGGAGAATTTACACAAGGTCAGCAAA
CACCTGAGAGGTGAAGTCGGTCTCCTGTTCACTAATCGCACCAAAGATGAGGTGAATGAA
TGGTTCTCCCAGTTCAAAGAGGTGGACTTTGCCCGCGCAGGGAACAAGGCAACGTACACA
GTGAGCCTGGACACAGGGCCCTTGGAGCAGTTTCCCCACTCCATGGAACCTCAGCTACGG
CAGCTGGGATTGCCAACGGCTTTAAAGAAAGGAGTGGTGACGCTACTTTCAGATTATGAA
GTCTGCAAAGAAGGGGACGTTCTGACCCCTGAACAAGCTCGTGTCCTGAAACTCTTTGGC
TATGAGATGGCAGAGTTCAAAGTGACCATCAAATTTGTGTGGAACTCCGAGACGGGAGAC
TTCCAGCAGCTTGAGGGAGACGCAGAGGCAGCGGAAGAGGAGGAGGAGGAAGACGACAGC
AATGAGGACTAGCGGCAGTCCTTGCATTTGGACACTAGACAGTTCTACTGTATTTCAGAG
ACAAAGGAAGAGGTGTTTTCCTTCCCTGCCTGCAGCAGGAAGACAAGGCTGATCAACTCA
AACATGCTCTTCGTAAAGGATGATCTAATTATGTTTTTTTATATAAACCTATGTAT
>comp1575_c0_seq1 len=1896 path=[1:0-1895]
GGGAAATACTGTAAGCGGAGTTTAGGAACACACTGGCCTACTAATCCCAACACTGACATA
GAATATAATGATGTTGGAAGGCCTTCTTATACCTTATGTAAATGCTATCAAAGTAAAGTC
CCAATACAACAGCAACTAATCAGTCATATCTGTTAGCACTCTAGAGGACTGCTTTGTGCG
TATTCATTAAAGCAGTTATTTACACACACGTGCAAATGCAAACACTTAGATCCAAGACAG
GCAAAAAGACCTGATGCTTAGTAATTACTGAAAGGTTTTTTTGTTTTTTTAACATGACAG
AAACAGCACTAGGCTATCAGTTTTCAAACTGAAAGTCCAGATAAGACTGCAACTACCTTA
GAAGTTGGGGGGCAGGAAGTGCTTAGTTTTTTAAATGCTGCTCACTCCCTGCTTTCACCT
ACCTCTTGAAAATGTTAAGAATATGGTTAAGTATAAAAAACAGAAAGGACTTCTATTTAT
TGTTTTCCAGCAAAAACACAGCAAGCTTGATAACCACACCAGTTATACTCTGAGTTGTCA
TAGTTAATGCAGGGGCTACAGAAGCTTCCTTTCATAATCAAGATTTATTTGGTTTTTGCT
TGGTGATTACAGACACTATGAACATTTCTAGAATTGTTTTTACTCGTATAGTTTTTTTTT
ATTCTAAAAAACACAATTTAATTTTTTAGGAAGCCTATTCCAATTATTCTTCATCCCATC
TTTGTAGACAAGCTGTCCTTTAAAACTGGACATGAAGTACCAGTATCTTGAATACTGACA
TGATAGGTTGTTACATCTGCCAAGCAGAAACTTTTACCTGTTCAGTATTTAAAGATATAA
TAAAGGTTTTTAATCTTTCACAGCAGTTACAAAGCTGTTGGAAAAAAAATAAAACTGCAC
TTACCAAAAATAACTTTGTCACAGATAATACACGACTCAGCAAGAAATCCAACACTAGGG
AGCAGTTTTATTAGGTAAGCAATTCTACTGATGGTACAATCATAGATAAATAACTACAAT
GTTAAGACATTTTCAACACATCATGAATTCCAAAGTTTGATCTGTTATGCTTCGTTTAAT
AGGATAGAAAAACTGTCCCTCACTGTCTATGGAACGTGAAGCTTAATCAAGACTTCGAAG
TCCTCAACATTCCATTAATTTCTGGTTTCATAGAAAAAAGACAACCAGTACATGATTTTA
CCACTTTAAAAAAGCATTTACACTTATCTAAATATGTAAAAAAAGGGGTTGAGTTGGGAT
TCTTTCCTTTTTAAAAATGTGTTTTCTAGAACTACTAAAAAACTTGCATTTACAAAATAG
TCGATAAAAATAATCCTCTGAATTGTACAAGAAGAAAGGTATAAGGACCACCAATTAAAG
AGTTGGTACAAGATGTTATTCAGACTTAGCTTCCTTCTCTACTGCTGCATCAGATGCTGA
GGTCTCCTCACTTTTCGTTTCTCCATTTTCTGCAGGGAAGTTGTCCTTTGTCTGTTCTTG
GTTTGTCTCTTCTGTCTGTTTTCCTTTAGGCCCTTTTTTCCCTTTTGATTGAGCTTTCTT
GTGCTCAGATTTATCCTTTGCCGTTGACTTTTTTGGCTTCGGCTCTGCTTTGGCAGGAGG
CGGCTTAGCGGAGAGCCGCGCGGATCTCCTCTTCGGCTCCTCACCGGTCTCCGCCTCTGC
CGCCGTCACCTGCCAACACAAACGCGCGCACATCAGGCGGCGCCTGTGCGGAAGGCGTCG
CGCGCCCCCGCGCGCGCGCGGAGGGGGCGGGGCTCCCGGGCACGTGACGCCGCGGCCCGC
CCGCCCCTTCCCGCCGCTGCTTTCGGATTTCGAGCCCCGCGGAGGCGCGGCGGCCCGCGC
GCGCCCACCGAACCTTTCCGCCAACGCCCGCCCCCG
>comp51_c0_seq1 len=705 path=[1:0-704]
TCTGCGAAGTCTCGCCTCGCCGCGTCTCGCGATACCGCGCGGCCTGACACCGCCTCCCAG
CAGCCCTTGCGCCCCCTCTTCCCCGCCGCGGCCCTGAGCTGAGCTCCGAAAATGGTCCGC
TACTCCCTGGACCCGGAGAACCCCACGAAATCATGCAAGTCAAGGGGATCCAACCTGCGA
GTCCATTTCAAGAACACTCGTGAAACTGCCCAAGCTATCAAGGGCATGCATATCCGAAAG
GCAACCAAGTACTTGAAGGATGTGACCCTGAAGAAGCAGTGTGTTCCCTTCCGTCGCTAC
AATGGCGGAGTTGGTAGATGTGCCCAGGCCAAGCAGTGGGGCTGGACACAGGGTCGCTGG
CCCAAGAAAAGTGCAGAGTTCTTACTGCACATGCTCAAAAATGCAGAGAGCAATGCTGAA
CTCAAGGGTCTTGATGTGGATTCTCTGGTAATTGAGCACATCCAGGTCAACAAGGCTCCC
AAAATGCGCAGGCGTACCTACAGAGCTCATGGTAGGATCAACCCCTACATGAGCTCCCCC
TGCCACATTGAGATGATCCTCACTGAGAAAGAGCAGATTGTTCCTAAACCAGAAGAAGAA
GTTGCTCAAAAGAAAAAGATATCCCAAAAGAAGCTGAAGAAGCAGAAGCTCATGGCTCGG
GAATAAATCTGATACAACAGATGTACATAAATAAAACAGAAAAGT
>comp51_c1_seq1 len=2022 path=[707:0-2021]
AGATTTAAAAAAAAAAAAAAATCACATAACCTGTTTTCACATTGTTGGAATATTCACTTA
CTTGGCACAAGAGGTTCCTAAACGACTTTCAGTAATATGACGAAGTTTCAACATATTTTC
ATGTTCTACCTGTTTAAGCTGAGCTTCAAGTTTTGAAATTGTTCTTTTCAAATCAGAGAT
CTGGGTGTTTGCATCAAGCAATTTGTTTTCCGTTGCATTTAATGTATCCTTTACTCTTTC
ATGTTCTTTTCCAAGGGAGTCATATTCTCCTAAAAGATTCTGAAACATTTTATTTTCTTC
CTTTAGCCTTGTATCTTTATTATCAGACAATTTGTAAGCTTTTTCAAATGCTTCCTCTAG
ATCTTTAAGCCTTGATTTTAGTCGACTTATAGTGTTATCCTTCTCTTTATTACTTGTGCG
CATTTCTTCAATACGTTCTTGCAAAATTTTGGAAGTACTATTGACTGCATAAAAGTGTTC
TCTCCACTCTGTCACTTGTTTTTCTAGCATATTATTCTTATTTTCAAGGGCTCTCATGCG
AGCACTTGCTTCATTCAGAGCTGCATCTAACTGGTCACACCTGTCAGCAAGATTTTGATT
GATTTTCTTCAAATCTTCAGAGGAAGCAGTTTTATGGCTTTCCTCTAGCTGTTGTTTTAA
GCTCTGTATCTCGGCATCATAGTAAGCTCGTAAATCAGCTATGTGTCGAGCATGTTTTTC
CCTCAAGTTCTGCCTAATCTTGGATAATATCACAGGATCTTCAAGAGATGTTACTGAAAG
ACTATATCCTGGTAAACTGTTGTCAGCACAATGAGTAATAGTAGATGGAGTCAGAGTCAA
TGTTTCTTCCTCCTCAGTGTTGACTAAAATATCATTACTAGCATCAGCATATGCCATTGG
AAAAGGACAGCTGGTCTTGTCTTCATTTTGGAATGGGTGATTTTTCCAGGAGTCCAAATG
CACAGGTCTACTGCTGGCAGAATATTCTGGAGAACCACCTAGCTGAGATGAATTACTTGT
CTGTGAAAAAGAGTCTGTGTCACAGTGACTTGATAATCTGGGCTCTGCCATAGAATCTGG
AGAAAAAGGAGCTGTCTCTTCAGGAATATTAAAAAAATAGTGTCCTGGAGTCTGCGGACC
TGGTTTCATATGCAGGGTTGGGTCCAACGTCAAGATCTCTGGTGGGTGACTTGACTGGGA
AGACGACATAAAATTCCAGTCTGGCAGCTGCTTGTTTTCTTTTTGCCTTTTATGATAAAT
ATCCTTCAATGATGACGGCTTTACTTCATCAGCCGAAGACAACTGATCTGGTGATACTTT
TGTGGAGAAAATATCAGTGAATTCACTTCTGAAGTTCTCAGGTAAAGAGTGATACATCTC
CTTTTCATCTAGTTTCCAGTATGAAAGTCCTGAAGCTTCAGACACTAAGGAATTCGGACT
TTCATTTGGTTGATTGAGGTAAAAAGCATAAGATGGCAAAGCAGCAGCAGCAGCAAGATT
TGTATTCTCAAGAGTTAATTTCTTTGCTTGCTCATTTCCTTGCATAGAGTTTGCATGTAC
TTCTTCCACATTTATTCTTTTTGGTTGGTTTTGTTTCAACTTCTGTGCCCATGATGTTAA
AGTTTTACGGAATTGAGCTTCTCCAGCCCTCAGCTTTCCTGGTAGTAATACATACCCCAC
CTAGCAAGTTCTCCATGAATTGCAACGACCAAACTCATGGAACGGTACAAGATGAATTGA
ATACTGGAATAAATCCCAACGGAAAGGAGGAAGAGAACTTGCATACCGACGCGGTCATGG
TCTGCCCTGTACTCTGAGGTGACACATTTCCAAATCCATTCCTCTAAAGGAAGCTGGTTC
TGTGTTTTATTATGTACTAGCAAAATGCAAGTTCATTGTCACAATCCGCTGTTTTTCCAT
GAAGAGAAAGTTCTTTTTCTCTGCAAACTACTATCAGGAACTCACAGGCAACATGCTGCC
CACGTGACCTCTGATATAGCTCATGGCCATCTGAAGCCACTG
>comp1918_c0_seq1 len=3387 path=[1:0-3386]
GGCGCGCCCCGTGCACCGCCGCTGCCGGTCCGGGTGCGCCGCGGGCTGCGGGGGAGGTTC
CGGGCGGCGCGGGCGCTTCCGGGAGCGGCGGGGCGAAGCGGGCCGCACCGCGCCGGGCCG
GGCCGGGCTGGGCCGATCCGGGCCGGGGGAGGATGAAGAAGGAGCAGGTGCTGCGCTGCC
AGTTCTCCGTGTGGTACCCGCTCTTCCGGGCCGTCACCATCCGCAGTGTTATACTTCCCC
TGCCAGAGAATGTGAAAGAATATTTGCTGGACGATGGAACACTTGTGGTTTCTGGAAGAG
AAGATCCACCAGCTCGTTCTCAAGAGGGGAGTGATGATGAAGCAGAGGAAATACAGTGGT
CAGATGATGAGAATACTACAACGCTTAAGGCTCCAGAATTTCCTGAGTTTGCAGCTAAAG
TCCAAGAAGCAATAAGTTCCTTAGGAGGCAGTGTTTTTCCTAAACTTAACTGGAGTGCTC
CAAGGGATGCCTACTGGATAGCAATGAATAGCTCTCTGAAATGTAAAACTCTCAGTGACA
TCTTCCTGCTCTTCAAAAGTTCAGACTTTATTACTCGTGACCTCACTCAGCCATTTATTC
ACTGCACCGATGATTCACCTGATCCTTCCTTGGACTATGAGCTTGTTCTTCGAAAATGGT
GTGAGCTAATCCCTGGTGCAGAATTCAGATGCTTTGTCAAAGAAAACAAGCTTATAGGTA
TATCACAAAGAGACTACACTCAATACTATGATCATATCTCTAAGCAACATGAGGAGATCT
GTAGATCAATACAGGAGTTTTTCAAGAGAAACATACAGTATAAATTCTTGGATGAAGACT
TTGTTTTTGATGTGTACAGAGACAGCAGGGGCAGGATTTGGTTAATAGATTTTAACCCCT
TTGGTGAAGTAACAGACTCGCTGCTGTTTACATGGGAAGAACTGATCTCTGGGAAAAACT
TGAAAGGAGACCAGAGTGAAGGGGCAGCTACAGAACAGGACTATCCAGTTTTCCGTTGTA
CGAACAGCAAAGTTACCGTCCAGCCTAGCCCGTACCTGAGTTATCGACTGCCGAAAGATT
TTGTCGACTTGTCTACAGGAGAGGATGTTCACAAATTAATTGACTTTCTTAAACTGAAAA
GAAATCAGCAAGATGATGACTGAGCTATCAAGAAGCGTTACATTGCATTACAAGCAAGAA
ACATGGCAAAAGCTATATTTAGCATAATTATTAAACTATCAATTTAAAGAAAATCTGCTT
TTTATATTTAATGAAAGAACTAAAGAGCTGCTCACCCTGTGTGTTGGCTTATATAAAAGT
GTAGAAAAGCTTTTCCATAGAAACCTGAAGGGTCAGGGTGAGCCCTCACTGGATTCCAGG
TCGGGCGCAAGTATACCGCGGTGCAAGCAAGCAGCAATTTGAGTGCAACTGAATGACTTG
ACTTCCCATCTCAATGTTGTAAAAAAAAATTATGCCTTTGAAATAGCAAGGTTCTTCAGT
GATAAATATTACAATATTTAACTCTTGTGCAATTAAAACATCAAGTATTCTTTATATTTT
GACACAATTTTGCTTAAAATATAGCAGAGTTGCAAGGAAATGAAGAAATGTACACTTTTT
CTGTAGCAACCTTTTAAAATTGTAAACGGACTTTAAGTTCTGGGAGCACTTATCCTTCCT
TTTTGTAAAAAGTGGAGAAGGGATTTTTTTCCTTCATTCTGAAGGTTAATACTTCATTTC
AGAGAACAGATATAGTAGACCACGTAGATTTAAAAAGTCCTGCATTTTAGGAATTTGTTG
AAATCTGAATGCATTTCAAATGAAGTAATATTTTCACAGTGCAGATAAAGCTATGAACTT
TTTAAAGCATTAGATAGATAGATATCCCAGAAGGCATTCTGGGATAATACAGTTTTCCTG
ATACTTTTTTTTCTGTTTCTTTTTTTTAAACATGGTTAAGTATCACTCATCAGCTGTGGA
TTTAATATAAATAGTTAATCCTAACATAAACCTGTAACTTTATGTGTGGACTCAAATCCT
GTATCTTTTCTATCAAATCTCTTGAAGTTCCTTAGGAGAGTGATTCCACTTTCAGCTCTT
AAAATTCTGGATTTATTTGGCATTTCATGTTCTGTGTGTAAAAGGAAGCTTGATTAGAAT
TTGGGGAAACAGAAGCTCTTTTACTTTGTTACTGGCTGCTGTTATTTTTTGGGGGGTGAA
TCAGTTTCAGGCTAAGAACTAATGATATACGTGGGTATATGGATATATGTGTTTGCATGG
CCATCAGTAATGTGTTAAGAAGTTGCACAATTCTAGCTGAAAGTGTGGAACAGCATTTTT
GTTTTTTTTCCCTAAGCTTCCATCTGAAGCAATGGCATCTCCTTCTCACTAGGTTTTTGT
ACACAAATTAGACTAATATTAACTCAGAATATTAATTACCCCATATCATAGCTCACCAGA
CCAAATACGGTGTTGGACCAGTTTGATGGGACTCTGTGCACTGTTACGTTTCCCTCTAGC
TGAGCAGGCTGCAGCAGTAGCCTTTTAGCCGTCTTTTATTTCTTGACTTTGTTATTCGTC
CTGAAAATGGCATTTCCAAATGAACTGCCCATGGTCAGTGCAAAACTCTTAAACTCGCTG
GCAGCTTTCATACGTTTCCAGGATCTGTGGTCCTTTGTGGGCGCTCTGCATTTACGGTTC
ATCTCTTTGGGAACAAATCACAGTGAAATTGGACACTGGCTTTGCACGTGGCTCTCTAGA
TGGTTCTGTTTGTGGGCAGCCTATGCTTGTCCTCCAGTTAAAAGACCACTATAATAACAC
GCCATGTTGTTCCTGCCCAGTGACCCCTGGCACAGCCTGCCGCTCTGCCCCTCATCAGCC
TTGACGGCTGTTTAACACCCTGGAAGACTTCTCTTTTTATGTTCATGTGCTGGTAATGAG
CGAATTCAAAAGTTTGGGTTTTTTCCCCTGTGTAACAGATGACCAATCTGAATTAATGCA
CTGCTGAGCTAAGCAACCAAATACTGGTAACTAACTTTATTTCAGGGTTGCGGGAACTTA
TGCCACTTCCTTTGGGCTTAATCTCAAGAATGAACCGTAAAAGGTAGCAGAGCAAAAAGA
CCAGCCCCGTGTTCAGACCCTGACACAGAAAGTGTCTCCACTATAAAACATTTGTGCTAC
ATAATCACATTCCATAAACTGTCATATCCTCTCGCTTTAGATATATGCTTTGTTTAGTCT
GCTTCTTTCTCCAGCTTGTGATTACTGGATCTTGAATTCTTTGTCTGCTAGATTAAAGAT
CCCTCTTGTAAAAGAACTGTCATCACGTATGACCTTTTAGGCTGTAAGGATGACTAACAA
ACATATTCCTCTTGGGGAAGTGAGGAA
>comp868_c1_seq1 len=4826 path=[1731:0-1653 13143:1654-1687 3417:1688-4825]
GGTTTTTTTTTTTTTTTTTTTTTGCAGAATATAGTGAAGTTTATTCATCCTAAGTACCTA
TAATTGAGTCTTGCGTTACTATTTCTTGTTGTGCACTTGTTCTCTGCAACGGTTCATCAC
TTCCACTTCAGGAGACACCTAGCTTTTGCATCAAGTACAGAGCTACCAATCCGTTTGCCC
AGAATAACATATTATCGAAGCCAGCAAAATACAAACTGGATTTGTTCAGTACAAATTATA
CACACTTTTTTTTACTCGTCTAGGGAATTATGCACAGCATATTGTCTACAGGAGGACAAA
GTGATCCCAAATATACATACAGACAGCTGCAATCCAAGTGTCTCCAATATCCTCACCAGT
CAAAAACAAGACTTTGGCATTCAGACACTTGAATCCTGATCTGGACTCCAATTCTTCTCC
CTCTGTCTCCATTAAGTTTAAAACGATAAGCAAAAAATCCAACAACAGTCCTTTTAAAGG
ATGACAACTGGGTTTTGCCAAAACAGAGTGGCGCGGGAAACTGCTTGCTTCTGAGGAATG
TGTTTGCTGAGTAAATAAGATTCATCATTCTAACAAGAGGAGTTGTGTAGCGAACGCACT
GTGAATTATTTCATGCAACTGCAGTTTTCCCTCTTGTGTGCATTTGACTTCCGTTATTCC
AGGTGCAAGCACAAGACAAGAACTATACTGGAAGTGTTTCTGATGGACAGAGAGCAAAAA
AATTGGACATGCTATTTGTTTGCAACAATAAACCCAAGGATAGCCATAATCTCTTGAAAA
GTAAAATAAACTCTAGAAAATAGTTAGAAAAACAAATATCGTGGTTGCTGAAACTGTCTG
GCTCATCTATTTTTGGAAAATGGCTAGAATTACCTTGCCCAAGAAGAACTTTTTACAAGC
AACCAGCATGACATAACCAAAAGAGGAAAAATAATAAATCACATGTTCTCCCCACGTAAT
GTTGCAATCCCTTTGGTCAATCCCATGTTTAAAACTCCCCCAAAATGAGTAACCGGCAAC
ACCTCAACACAGTATTTACAAAAACAGGGAGTCGCATCTTGTGACAGATCTACTTCATTT
ACAGCCTTACGCATTCCCGCTGATGTCCAGGGCGACTAGCAGCTCCTATCGCCAACCTAA
TTACAACGTGATCTAGAACGCGGTTCAGTCATCGAAATCCGGGATGTCGTCGTAGGAATA
GCCCCGGTAGCCCTTGGAAGCGTAGTAGGCAATACGCAGGTGGTAGAAGCCAGGTAGGAA
CACAAGGATCCCGATGATCAGCACAGGGATCGCACGGTCCGTTCCCCCTTTGCTAATGTA
TCCTGCCAAGAGGAGAGCTCCTATGATAATGAGGAAGGTCCCAATCATGAAGAGCACTAT
AGCCAGCGCGATTGCCTTGTAGGGGATTTTTGGTGGGCTCTTCTTGAACTGCAGGTCAAT
ATATCCATCGTCGGTGCTGGAGAGCTTGGAATACTTGACTTTGCTGCTGGGAATCCCAGC
AGCCAGGTTGGTGCGTGACGGCATCATAACAAGGGCACCTGGGCATCAGCTAGAACCTTG
TTATGCCATAATTTAGGGCAGTTGAGCCAGATCTTGCTTTCCTCAAATCATTTTCTTAAA
AATACCAAATTCATCACCAACTTCAAGAAGTTCAGGAGAACAAAGACATACAGACATTTG
GAGCTCACGGGGGAAGTTTTGAGAACATATGTCTACCTCATAGCAAGAGCAGAAAACTGA
AACCTAAAGCTCCCTGCCATGCAAGCGTTACTATCAATTAAGAACAGAGGGCAAGAGGCA
TTAAGAAATCCAGCCCAAGGCTTCGGGCAGGGGTTAGTCAGTCACGGTGGCAGCCACATC
ATCCTGACACAGCAGAAATCACGCCTCCTATGTCAGTCTAGTACCGCCACCTTGTGAAAT
CCTTCTGCTAAACCACCTTGAAGAGTTCAATTAGGCAACTAGTAAGTTTACAGCCAGTTC
ATGCTTGAGTTTAATAGATGACTAAGTATAGGGCCTACATACAAATACACCCACAGGGCT
GAACAGGACCCTTTTTAAGTCCTAATACCACTGAGCACTGATCAAGCCAACAAATGCCTT
TTCATCATTTCTTCATCCATAAGAAAGTGGAGTCGCTCGCATACCCACCAATACTTACCC
TCCATCCTGGTTATCTGGCAGCAACACAGGCAAAAAACCCCACAGAAAGAAAGTAGCTGC
CTAAAACTGTTTAAGTCCTATTTTTCAGGTTGGTTACAGCCTTCATGATCGAGACCTCAG
GGCAGAACATGCTATAAACCTTATCTTTGTATTTTACTAGCAACCAACTTGAACATGATT
ACCAACACCCTTGGTCAAGGGAAAACTTGCTGACAGTTCCAGCGACTGCACTACACTTGT
CAACAGAAGCGCGAGGTGCAGGACAAACGCACTGAATGAATGCAACATGCGGAGGCTTGT
TGAGGAGTGGCTTGACACAAATAAACTATACACAGAAGCAGAGCAGAAAACAAAGGACTT
ACACAACCTTCTGTCACATCAGGCAGCTTTCAGTCACTGTTAGAGCCAGCTCTTGCATTT
GGTGAAGAACAGTTATGAAGCTAATGCATTTAAAAGAAGTTTCACAAGCCTCACCCGCCT
AGAACAGACAGCACTGAGGGATTAGTTATTCCAGTTCTAACCATCCCCTTCACTTCAGTG
TGATTAACCCAGGGATTGAGCCACCCCTGTCTGCTACTCATGACCATCAGCAGCAGCTGG
TAACTCCAGAGCAACAAAAAAGCATAAGCTTGCCTGTTCAAGGCAGTTCTTGAAAAAGGG
GCAAGGGTACCATCATAGTTTGACAAAACTTTAGTTCATCCATACTTGAACAGGATAAAA
ACTTCAAACCATGTTCTTTATTTCCATTTTCCACACTTCAGTTAGAATACCGCTTCAAAA
ATAAACATATAAAGAAAGGTTGAATGAACTCCCAGCATCATTAAACAGTAACCCTAGTGA
ACTACAGTTCACAGGTGAAACTAGGAAATGTCACCTTTACTCAAATTAAATATTGCACTC
CTTCTCTAACACAAATCAGAAGGAGTAGAAGATTCCACCTAAAGAAAGCATATAAAGGCT
ATTGGAGGTACAGGGATAAACTAGAATAGCAAAAATTCCTATTTTGAATGACACCAGTAT
AGCAAAATAGTAAGCTGAAAAATATTTACAGAGATATCTACAAAACATGCCTAGCAGTGC
TCATTTGATGGGCCAATGCACTGAAACTGCTAATAAACTGCCTGGACCCAATTCCCTTCT
CAAAGTCTGTTGTCCTCTCCAAGAGCTGAGCAGATCTCCCCTCAGTCCTAGTCCAGTTAA
GACCCTTCTTGTTGATCTTCAATCTTTGGAGCCAGATAGTATTTTAAGTGTCCCATATCA
GCAATCTTGTACTCCACAACAAGAGGAACATCTGCAGACATACTGAGTGTTACTGTAGGT
GACAGTGGAGTGGCTTTGGTAAAAAAGTTCAAGTACCTCAAAGCAAAGGTTAATTGGACA
GGCTCATTCATCTCTATTGTAACAGCTTCCTCCTCTTTATCCACATTACTGGTCTGTGAC
AGCTTGATGTTTCCATTCCCCAGCTCTCCATTAGCTGAAAATTTCACGCCATCTTTTGCA
CAAGAGATAACAACTGCATCTCCAATGTGGCTGAGATCTCTGCAGATGCGCGCAAACTCT
GCAGAAGGCATTTTCACTACACAGCTGTATTCCTGTTCTGGAATTCCAAGCTGCTCCACA
TCCAGATCCATTAGCTTCATCTCATAATCAGACACTTTTTCCTGATTTGGTGCTTCAAAC
ACTAAAGCCAGCGTATCCGCATTGTCTTCTGCTCTGAGAGTTATGATGTCTTCATTTCCA
GCACACTTCAGTATTTTGGACATGCTGGCGAGGTTGACGCCCATGGCGATGTTGCGGTCG
CAGCGGTAGGTGTCGAAGCCCTCGGAGCGCAGCGTGAGCTGCACCAGGGAGACGTGCGAG
GAGTCCATGCTCTGCAGGCTGATGCCGCCCGAGCCCAGGTCCCAGCAGGCCTCAGTGATG
AGGTCCTTGAGGGCCTCCAGCACCCGCTTGAGCACCGAGCCCTGCACCAGCCGCGCCTCG
AACATCTTCGCAGCGACCGACGGGACGCGCACGAGAACGTGAAGGGAATCGGCCACCGAC
AGCCGCAGCGCGCCAAACGCCGCTTTTATACCCTGCCGCCGCCCCGCCCACCGCCGGGGC
GGCGCCAATCGCCAGGCGCGCTCCCCCGAGCGAGGCCCAATCCCCGCTCACATCACGGGC
TGGCCCCCCTCCCTTCCCCGCTCCTCCGCTAATCCCCACGCCGCTCCTCCCCCGAGTCCC
GCCCACTGACCCGGCGAGAGCCAATCAGCGCGCGCACTACACACACACCACGAGGCGCCA
GGCTCCTTCCCCCGTCACCGGGCAGCGATCGCCGGTGCGGCCTAGCGGGCACCTCGACGC
CCCGATGCCTGGCGGCGGGACCCCCGATCCCGCCAGGCAGTTAGCGGCCCTCGCGTGGAG
CCGGTGGCACACGCACGCACCCCCGCGGCCCGGCCTGCCCGCCGCGGGCCTCTCAGTAGG
GGACAGCTCCGCGCCCTGCTCCTGGCGGGAAGCGCAGCCCCAGTGAAAGCCAGGGAACGG
CTCCGCTCCGCGCGCGCGTTGGTTTCTCTCCCCGCTGCTCCGCCTGAGTAGCGGAAGCGA
CAAGGCGGCGGCACCTACGCACTTAGCGCCCACCCATCATGGCGGCACGCGGCGGAGCGT
CGCGCACATCCGGGTACACCTGGGCG
>comp272_c0_seq1 len=2591 path=[143:0-927 1095:928-978 1146:979-2590]
GCGGGGGGGGGGGGGGGGGGGGGGTGTTTTTTTTTTTTTTTTTTTTTCCAGTTTTTAAAA
GGAAGATTTATTTAACAAGTTTCACTTAGCGCAATACACCTAAAAAGGAAATCACAATAC
AATGAAAGATTAAATCAAGGCCTCAGAATTTTATACGAACACCAAGACCAAAATCCTAAA
GTAGCCGTATTGCGTCTCAACACGTTTCCCCCATTAACTTAAAAAAAAAAAAAAGCTTAA
ACGTGCCTTACAGGATATTAAAAGAAATAAACTAGAACTAACATGCCAAATGTTCACTTT
GAATTTCAGACACAGCTCCTATATTGTTTCTTTACAAAAAAGCATGTTTTTTCAACATGT
ATTCAAAACAGTGTTGGATGTAATATGGTATAAGAGCAACATTTAACGTAATTCAAACAG
CTTTAACCTAAATACGCTTACTGCTTAAATACACTCCTACAACAAAACTAACTTGAGAAA
CGCTCAAAGTTGTTTAACAGTTATAGTCTTTACTCAACTTGGTTATTACATCCTAGATGA
ATGTTCATTTCTGTATGTTCAAAAATACTGAACCCGAAAGGTTTTAAAATAACAATCCTG
ATTTCACTTACAGTAAAGCATAAATCACAAGCTTGTATTGCAAAACTGTTAAACTTAGTT
TTTTGTTTTTTTGTTTTTTAAAAAAGGGTTGACCAAAAGTCAGCAATTGGTTACATTCCC
CAGCCGCCACTCATGTTGGACATGTTCGACATTCCTCCCATGCCGTTCACTCCCATGGAT
GCACGGTTCCCGCTGCTGTAGTAACTGCTGTTCATGGCGCCCTGATTACCTGGGTCATAT
CCACTCATGCTGCTTTGACCACCATATCCTCCTCCATAACCCCCACTCAGCTGCTGGTTA
GCTGGACCACCATAGCTGGATTGGCTTCCTGGCAATGTGCTAGTGTTCCAATCTTGAACT
ACCCCTTCCGATTCCTTGACCATTGCTCCCATCATTTGACTGCCATAGGCACCACCACTT
CCTCCTGCTGTAGAATTCAAGAAGAGTTCTACATATCTGTGTTGCATATTTGCTTTGTCT
TTGGACATAGCGGCCACTGCATCCTCATGAGTAGCAAATTCAACGTCTGCCTCTCCAGTC
ACTCTACCATCTGGTCCAATTTCGATGTGTACTCTTACAGGGTTCAGAGGTGAGAAGAAA
TTATAGATGTCGTTCTCCGTAGCTCTGTAAGGCAGACCTCTCATGTGGACACAGTGGCCA
GTCGTGCTCTGGAAGGTGGATCCCCCGTCGCCGTATCTGTGGTCCGACATTCCTGCAGAG
AAAAGAGTCCATTCTCTTCCAAATCTATCAGAACCAAAACCATAGCCATCATTATACCCA
TTGTAGTCATCATAACCTCCATAACCTCCCCCATAAGCTCCACGTCTCATTCTTTCAAAG
CCACTTCCTCTACCAAGACTGTTATATCCCCGTGCAACACCAGGCCTGTCATAAGGACTT
GGTCTCTGCATTGCCATTAGCTTGCGTGGAGGATCATAGTGAGTGCGCACTTCTGCTCGA
CTACTCTTGAAGATCTCAATGTACCTGTGCCCTATTCTTTCCTTGTGTTTCTTTAGAGCC
TTTTCAGCTATTTCCTGTGAAGCAAACTGCACGAAGGCCTCCCCCGTACTCCTCCCCTGG
AAGTCCACCGGCAATGTTATCCCATTTGGCACGATTTCCAACCCTGAAAAGAACTGTACA
ATTTCTTCTTTACTACAGCCAAATGGGAGTCCTCTAAGACGTACAAAACCATCATTAGCC
GTATCAGGGCTGTTGGGACCAGTATGCTTCAGAACCCAATCCATTTCAACGTTGTTTGAC
TTGAAAACTTCAACATATCTGTGTCCCATTGTTTCTCTGTCTTTTTTCAGTGCCAATTTC
ACATCGTCCTCTGATTCAAGTTCAACAAATGCTTCTCCACTTGGTCTGCCCTCCCTTGTG
TAGATGAAACGGATACCCGAAGCCCCATTTAGAATTTTGCACTCGGAGAAAAACCTCTGC
ACCTCCTCTGCAGAGCAGGACCAGGGCAGCCCCCTCACTTTCACCACATATCCCTCGCCG
CTCTCCGTGTTCAGCATCATGCTGGAGGTGAGGCTCGGCTCCGTCTCGGTCTCCGTGGCC
GCCAGGCCGGGGATCTCGCCCTCGGTCTCCTCGGTGTGACAAGGATCCATCTTGGCCGCG
CCTTCCCAACAGGGGCCGGGAGAAGACAAAGCTCGACGGGGGCGCTCGGGCGCTGCGCAG
ACGGAGACAAAAGCTCAGCGGCCGCCGAAGGGGCGCTTTGGCGAAGGCGGATCGGGGCTT
TTCGGCCGCTTTTTCCCTTTCCCTACGGGGACGAGGCGCCACAAAGCCACCAGCCAGCCG
CGGCCCAACCCGCCCGCTCGCTCCTTCTGCGCAGCTCCGCTCCCCGCCTATAAATAGCGG
CTGCCCGCGCTGCGCAGGGCCGTGACGTCACAAAGGGCCCGCCTTCCATTTCTTAACCGG
CCACCAGCCAATCACAGCGTGACAAATTAAACCAGCCAGTCACGTCCCAAGGCCCAACGC
AGACGGGGGGG
>comp1626_c0_seq1 len=6502 path=[18211:0-2974 21186:2975-2980 21192:2981-3451 7188:3452-3480 11761:3481-6501]
GCCGCCCCAGTCCCCAGTGGGCCGCCATGTTGTCGGAGTGAAAGGCCGGGGGAGAGGCAG
GCGGCGAGCGGCCTGGGGGGGGCTGAGATCCATCTTCATCCTACCGCTCCGCCCGTGTTG
GTGGAATGAGCGTTGCGTGTGTTTTGAAGAGAAAAGCAGTGCTCTGGCAGGACTCGTTCA
GCCCCCACCTGAAACAGCACACTCAAGATACAGCTAATCCCAACATGCCTGTTGTACTGA
CATCTGGAACAGGGTCCCAGGCTCAGCAACAGCCAGCTGCAAATCAAGCGCTTGCAGCAG
GGACGCACTCCAGTCCTGTTCCTGGATCCATAGGAGTTGCAGGCCGCTCCCAGGACGACG
CTATGGTGGATTACTTCTTTCAGAGGCAGCATGGTGAGCAGCTTGGGGGAGGAGGAAGTG
GTGGAGGCGGCTATAATAACAGCAAACATCGCTGGCCTACTGGGGATAACATTCATGCAG
AACATCAGGTGCGTTCTATGGATGAACTGAATCATGATTTTCAAGCGCTTGCTCTGGAAG
GAAGGGCTATGGGCGAGCAGCTGTTGCCGGGTAAAAAGTTTTGGGAATCTGACGATTCCA
GCAAAGATGGACCAAAAGGGATATTTCTGGGAGATCAGTGGAGAGACAGTGCTTGGGGAA
CATCAGATCACTCTGTTTCCCAGCCTATTATGGTTCAGAGAAGACCTGGTCAGGGCTTTC
ATGTGAATAGTGAAGTCAACTCGGTGCTTTCACCACGGTCAGAGAGTGGAGGACTCGGAG
TTAGCATGGTGGAGTATGTGTTGAGCTCATCTCCTGGAGATTCCTGCCTAAGGAAAGGAG
GATTTGGGCCAAGGGATGCGGAGAATGATGAGAATGACAAAGGGGATAAGAAAAATAAGG
GCACGTTTGATGGCGATAAATTAGGAGATCTGAAGGAGGAGGGGGATGTGATGGATAAAA
CAAATGGTTTGCCTGTGCAGAATGGGATCGACGCGGATGTCAAAGATTTCAGCCGTACAC
CTGGCAATTGCCAGAACTCTGCTAGTGAAGTGGATCTTCTGGGTCCCAACCAGAACGGAT
CGGAGGGCTTAGCCCAGCTGGCAAGTACTAATGGCGCCAAGCCCGTGGAGGATTTCTCCA
ACATGGAGTCCCAGAGTGTCCCTCTGGATCCCATGGAGCACGTTGGCATGGAGCCTCTTC
AGTTTGATTATTCGGGCACTCAAGTTCCTGTGGACTCGGCTGCAGCGACCGTGGGGCTCT
TTGACTACAATTCCCAACAGCAGTTGTTCCAAAGACCAAACGCCCTCGCTGTTCAGCAGC
TAACAGCAGCGCAGCAGCAGCAGTATGCGTTGGCAGCTGCCCATCAGCCTCACATAGGTT
TAGCTCCTGCTGCCTTTGTACCCAATCCGTATATCATCAGCGCCGCTCCACCAGGAACGG
ATCCGTATGCAGCCGGACTTGCAGCAGCTGCAACCTTAGGCCCAGCGGTTGTCCCGCACC
AGTACTATGGAGTTACTCCGTGGGGAGTTTATCCGGCCAGTCTTTTCCAACAGCAAGCTG
CAGCCGCCGCTGCCGCCACTAACTCGGCAAATCAGCAGACCACTCAGCAGACCCAGCAGG
GACAGCAGCAGGTCCTACGCGGAGGAGCCAGTCAGCGTCCGTTGACCCCAAATCAGAACC
AGCAGGGACAGCAGACTGATCCTCTGGTGGCCGCTGCCGCCGTCAACTCTGCCCTCGCCT
TTGGGCAAGGGCTGGCAGCGGGGATGCCAGGTTATCCAGTGCTGGCTCCTGCCGCTTACT
ACGACCAAACGGGTGCTCTCGTTGTGAACGCCGGGGCGAGGAACGGCCTGGGGGCCCCCG
TGCGTCTGGTGGCCCCCGCTCCCGTCATCATCAGCTCCTCCGCGGCGCAGGCAGCGGTTG
CGGCGGCTGCGGCTTCGGCCAACGGTGCAGCCGGCGGCCTGGCGGGAACAACAAACGGAC
CATTTCGCCCTCTAGGAACTCAGCAGCCTCAGCCCCAGCCCCAGCAGCAGCCCACCAACA
ACCTGGCATCCAGCTCCTTCTACGGCAACAACTCGCTCAGCAGCAATTCCCAGAGCAGCT
CGCTCTTTTCTCAGGGCTCTGCCCAGCCTGCCAACACTTCCCTGGGATTCGGAAGCAGCA
GCTCGCTCGGTGCCACGCTGGGCTCGGCGCTGGGAGGTTTTGGAACGGCAGTTGCTAACT
CCAACACTGGCAGCGGCTCTCGCCGGGACTCCCTTACGGGGAGCAGTGACCTGTACAAGA
GGACATCCAGCAGTTTGACACCTATAGGACACAGTTTTTATAATGGCCTCGGGTTTTCCT
CCTCTCCTGGACCTGTTGGAATGCCTCTGCCCAGTCAAGGACCCGGCCACTCTCAGACTC
CACCACCTTCCTTATCTTCACATGGCTCGTCTTCGAGTTTAAACCTGGGAGGGCTCACAA
ATGGGAGCGGCCGTTACATCTCTGCTGCTCCTGGAGCTGAAGCCAAGTACCGCAGCGCAA
GCAGTGCCTCCAGCCTCTTCAGCCCCAGCAGTACGCTGTTCCCTTCATCTCGCTTGCGCT
ATGGGATGTCTGATGTTATGCCCTCTGGCCGAAGCAGGCTGCTGGAAGACTTTCGCAATA
ACCGGTACCCTAATTTACAGCTGAGGGAAATTGCTGGGCACATCATGGAGTTCTCCCAAG
ACCAGCATGGATCCAGGTTTATTCAGCTGAAACTGGAGCGTGCTACCCCAGCAGAACGTC
AGCTCGTGTTCAACGAGATCCTCCAGGCAGCTTATCAATTGATGGTTGATGTATTTGGAA
ACTATGTCATCCAGAAGTTCTTTGAGTTTGGCAGCCTGGAACAAAAATTAGCCTTGGCGG
AACGTATCCGCGGGCACGTTCTGTCCCTGGCGTTGCAGATGTACGGGTGCAGGGTGATCC
AGAAGGCCCTGGAGTTCATTCCCCCAGACCAGCAGGTAATTAATGAGATGGTACGGGAGT
TAGATGGCCACGTCCTGAAGTGTGTGAAAGACCAGAACGGTAATCACGTGGTGCAGAAGT
GTATTGAGTGCGTGCAGCCTCAGTCCCTGCAGTTTATCATTGATGCATTTAAGGGGCAGG
TTTTTGCGTTGTCTACCCATCCGTATGGCTGTCGCGTGATTCAGAGGATCCTAGAGCACT
GTCTTCCTGAGCAGACTCTTCCCATCTTGGAGGAGCTTCACCAACACACTGAGCAGCTTG
TTCAGGATCAGTATGGGAACTATGTTATCCAGCATGTACTAGAACATGGTCGGCCTGAGG
ATAAGAGCAAGATTGTAGCAGAAATTAGAGGCAACGTGCTCGTGTTGAGTCAACATAAAT
TTGCTAGCAACGTTGTGGAGAAATGCGTTACTCATGCCTCCCGTACGGAGCGTGCCATGT
TGATCGATGAGGTGTGCACTATGAATGATGGCCCTCACAGTGCCTTATACACCATGATGA
AGGACCAGTATGCCAACTATGTTGTTCAGAAGATGATTGATATGGCTGAACCTGCTCAGC
GGAAGATAATAATGCATAAGATTCGACCCCACATCACAACTCTGCGTAAATATACCTATG
GCAAACACATTCTGGCTAAGTTGGAAAAATACTACCTGAAGAACAGTGCTGATCTGGGGC
CAATTGGTGGACCACCAAATGGGATGCTGTAGAAGATGAGCAGAAATGGGAATGGAAGAA
AAATTTTATTGTGAATGATCAAAACATACAACTTAACTATAAATGTTCTGATTTTTTTAA
ATCTATTTATTGACTTTGTTCATCCATTTGTAAAATTTTTATTCTTGTGTATATTTTGGG
GGAGTGAATTATAAAATATCTCCAGCCCTGATCCAGAGACCTATCAGATTGGATGGCTGG
CAAAGCACAGAATGCCTGTATATGATGTAATTGTATCAAAATAGCTGTCACATATTTTGT
AAATTTTTACCTTGTAAAGTCACTGAAATAGTTTTTAAAGGGAAAAAGTACAGTATTCTT
TTAATACACTGGCTTGCAATCTGGTAGGTCTATCCAACATCATAGCACAACAGGTTTATA
GAGTTGTATATAGAATTAATCCTTACTTTTCCCTTTTGTGTGAAGTCTTTTATACCAGAT
TAAAATTGATCAGCTGCATAAACATTATTTAACATGTTGAAAAGTTAAGTTGTATTTTGG
TGGTTCACAACATACTACCCAAATAATAAACAGGACACAGCAAATTAAAATAGGGAATAA
CAAAACAATGGAAACTTTAAAAGAGTAGCTTTCATCACTTGCTGTGGACACTTTTTTTTT
TTTTAATGGTGCCCTAAGGTTTTCTCTAGCAATGTATTAAAAATAAAAGTGCTGTATATA
CTTATATATTTAATTGTTGTACAAGGTAGAGGAATAAAATCATGGTGGTACTTCCACTCA
GTAAAGTACACTGTTGGAAAAGAAGTGAACCCTGTATTAACTTTACAGTCAGTTTTACAA
TGCAGGAAGAGTAGAGATTTGTATTTTTTTATTTTGCATATAGAATTGTAAGGATTTGAA
AGTGTTGAGCATTTATTTTGCTTTCTCACTGTAGATGCGAAAAATAGGTATTGATGAAGA
GAAAAGGGGCCACTGAAAAGTAAACTTGATAGCTCAACATTTAAGCATGATTGATTAAAT
ATTCAGATAGCTTTTTTGCTTCCTATAAATATATGCATTGTATACGTGTAGTTAATAGGT
GTAAGTTTACAGTTTGAAAACAAATCTCTTGTTTCGATGTTTATTACAAGCCTTGCTAAT
TTAGTAGTGATGCTTACCTTGGTTGTACAGATGTACATTTGTAAACCTTCATGCTGTAAA
TGTAATTTGTTTTACCCCTTTTTGGGACAAAAATTTGCATTTTAGTGTATATTCATATCC
CCATTCCCTTTTCTCCTGGCATACAGTGTTGTATAATGTAAATTTATTTCAGCAAATCAA
GAGTGATTTTTTTAAATTCTATCTTTATATGGTTTCAGAAATATGAACCGGCTTTCTTTT
TATCTATTGTGAGAAACATTATGTTTTGTTTATAACATAGCTGTTGATTCTGTTAATATG
GACACTTTGGGAAATGAATCTGTTCAAATTTTAAGTCGGGATAATAAGCATAGTAAGAAA
GAAATGGACTGAAATATTTGGTTATCACAGAAACCAATGCTTCTTCCATCTTAATAAATG
TGGCATGATTTTTTTGTACAGAAGAGTACTGTATTTTTGAATAGCCTACTCCCAACGTAA
AGCAAATATGTATGATACTGTCAATTTTTTTCTCTGGACATATGACATTGTAACAGTAAC
ATAAAGATGATGTACATTTACAAGCGGCCTTATGTACATTTCCCAATGATCTTTTTAAGG
CAGAATTGTGACCATATGTGTATAATTAAAATCCTTTTTAATTCTTTGCCTATGGAAATA
TTTTGGAAAAAGCTTACTTTGTATATTCAGTTTCTGAAAGATAAAGGAAGTGCTTTGTAT
GTTGTTGAAGCAAGTATTTTGTGTAAAACATTCATTTTGATGGCATAACCTAAAGTTTTG
ATCAACAAGATATGTTGACTGCAATGTCTTGAACATTGATCAAGTAAAAGGCTGTTATGA
TAGGGCTCTGACAAGGAGAACTAGTAGTGGTATAAACTTAATAAGGGATTCTGTCATGTT
ACTGTTTATATCAGATTTACATTAAGTCCTTTTAAAGCATACATCTTAAAGGCTACTCTT
TCTTTTATGGTAGCGTTAACTCATTAACAGAGAGGCAAATGGGCAAGCTTTTTTTCTGGC
CTACCTTAGTTTCTGAATCTGTCATTTAATAGCTGCATAGTGATGCAGTAGGCCTAATTA
TCTTTAATAAGCACAATTCTAATTGCCAAGTTCACGAAACTCCTCTCCGTAGAGGTACGA
GCCCTGTCATTGGAACAAGAGTTTTCCCATAGTCACACATAAGATGACTTTTGAGGCACT
TTCTTGGAAATGTTAATTCTTCTCAATATTTTTATCCTGTGTACAAGTGCTGTATGTTAT
TAATCCACAAAGCTGGCATATTTTCAATGTGTAATATATTAAATTGGACTTTTGGATGTC
CAAGCAGAAGCTGATAATGTCTCAGTACTTTGTCCCGGTAGCACACATGCCATAGTTGGA
TTAAACAGTCCTATAACTTATCATCCTTTGTGCTCTCAGTACCTTGAACATAATCTTCCA
CTCACTTTCCTAAAATCATTCTGCACAAATGATGTACAAGAACATAATCACTGTTTTTTT
TCCTTCCAACTATTTTAGGGTTTGGGTAGAACCACTAGACTTTTTGCTCAAGTATCGCTT
TTTGATATAGATTGTTTTTGGACCAGTTTGATTAGGTTTGACTCCAGGTGACTAATATTG
AATAATGTAATGTTCACATGTATATACTGTAAAAAACAAAATGAAAATGTGTGAATAACA
CTGTGTGAAATATAAAAAAAAA
>comp1626_c1_seq1 len=747 path=[7993:0-746]
TTTTTGTTTTTGTTTTGTTTTTTAATGCACTCTGCATAAACAATCTTTCATTTTCACAAT
TAAAAGCCTTAATAATTGAAAAAGGGATGAATCAAAATTATTTCCATATTACAAATATCA
GTGTTACATATACATTGACAATATAATCATAATGTTAAAAGAAAGACTAATGAAACACTA
TGTATTTAATCATAACTTTAATTATATGAAAGTGAATAATCATTTTTTCCAAGCCATGCA
CATTTGAACAGTTACTAACATACAGCCTATTTAAGTTACCACTAGGGAACTGGTTCAGTG
GGCTGCATCTTGTGACACAGGCTCACAGCTGCTGAAGAAATCCTCAGCGAATGGGATAGA
AATCCTCCAAAAGCTCTCCTATTCTTTTCTTTTCTTTCGTCTTAAAGTCTTCGGGATGTT
GCTTTACATACTCGAACAATTCTCTGTCCCATTTAGCATGTGCATATTCTGTACGCTTAA
TTAGATAATACCCAACAAACCAGCCCACAGTCGCAAACAGAATCTGGCGGTGAACACCGG
CTCGGAGGACGGGCCGGCGGTTGAAGCCGTTGTCCAGCAGAGCCGCCCCCCAGCCGGTCA
GGCCCAGCCACGCCGAGCCCTTGTTGAAGAGGGGCGGCGGCGGCAGCGAGCGCGCCTCAT
CCGGCAGGAACACCATGGCGCCGCCGCCGCCCAAGGTGCCCGGGCGGACCGGAGCGGAGC
GGACCGGAGCGGTGTTGCGCTGCGAGA
>comp1891_c0_seq1 len=10142 path=[9212:0-2382 19417:2383-3290 11595:3291-10141]
GCTACTAGCAGTAGGAATATCAGAGCAAAACAGGCTCGTTGGGTGTGGAGGGTAGTAGGA
CTGTTGAAGCGAAAAGAAGCAGGAAATAGTTGAGAAGAAAGGCTGGGGGAGATAAGAGAA
TCCCATACTTATGTTCAAAAAGTTTTCCCTGTAGCTTCAAGAGACAGAAAGACACAGGAG
TCCCAAGGAAAGGCAGAAGAGAACAATAAAACCGGTTTTATGAGAGGGAGGGGTGTTAGG
GGGAGAAAGTGGGTGGAGAGTTGCAGAAATGTGTCCATTTCTCTCCCTCCCTCCCATTTT
CTTTAAGGGCATTCTTCACTAAGCTTTTTCTCTCTTTTCTCCTCCCCACAGCAATCAGCC
AAGCAGGGAAAGAGAGATTGTCTCTGATCTCAGCAGCGTATCTTGGGCACGGGAGACTGA
TGGTAAACAAGTAAGCAGAGGTGAGAGCTGCGGTAACCACAGAGGCAAAGCCTGCTCAGT
GAAAAGAATGAGGACTCTTCCAGAGACTTGTGACCTGGAGCTGAGAGCAGATGCAAAGAA
GGAGCGATGTCTTCAGGGGAAAAGCCTACTTCTGTGTGCACTGCTTCTCAGTATTGTCCT
GGGCTTTACGTTGCTTATCACCCACATAATGATGAGCTGTGGTCTAGGATCCTGTGATGC
TGAGGTGGGTCTTGCACTGTTGGCCAGACTCTTGAATTCTAGGAATGACACAGTAGACCC
CTGCAAGGATTTCTACAAATATGCCTGTGGCAGCTGGGAAGGCAAACACTCAAGCAGAAC
CACAGAGGAATCACTAAATGTCTTTGATGAGCTGTTGGAAGAAAACCAGCTGATCCTGAA
AAAACTTTTAGAGGCCCCACCATTTGGGGTAAGAAGCTCAGCTAAGGAGAAAGCAATCTT
GTTCTATCAATCCTGCATGGATACTCAACGGATAGAATCCCAAGGAACTCAGCCACTGAA
GGACCTCCTAAATCAGGTTGGTGGATGGAATATCACAGGCATTGGGAAAGCAAAAGATTT
TAACAAAACTCTTCAGACTCTCATGGGCAAATACAACACCTTTCCCTTTTTCAGAGTCCT
TGTGGGACCTAGCCCTTCTGACCCAAACACCAATATAATTCAGATTGACCATCCTGAGTT
TGAGATGCCACCTGAGAATAAATTCAAAGAGAAAAAAAATTATCTTGAGGTTCTCCGTGT
GTATCTCTCATATTTGGAGAAACTAGGGCACCTACTTGGAGGGACACAGGATGTTCCCCC
TGACTCCTTTTCCCTTATCTTGTCCTTCATCTCTAACCTCCAGCGAGTCGTCACGCCACT
GCAGGAGAGACAGCAGAGAGGGATGCTGTTCTATCGCACCACCATTAGGGAGCTACAGGA
AAAGGCACCCGCGATTGACTGGCTGCTGTGTCTCCAGGCAGCCTTCCATCCTGTGCCAGT
GAATCTCTCTCAGCCAATTGCAGTGCATGACATGGATTACTTGCAAGGCATGTCACAGCT
TATTGAACAATGGCAGAAGGAAAGGGTCCTTCACATCTATATGATTGTTTGTCTGGTTGG
GAATCTCTCCCCAGCCCTTGACAGTCGATTCCAAGATGCACACCTGGAGCTATCTAAGAT
TCTTCATGGAAAAATGGGACCTAGAGCGATCCCGGAAGAGCGCTGGAGGAAGTGCTTGAG
TGAAACCAGTTCTTTCTTTGAACCAGTCCTAGGGCAGATGATTGTGGAAGAAATTTTCCC
TCAACAGAACAAGAAACTTGCTGAACAGATGTTCTCTGAGATCCAAGATGCCCTCTATGG
CCAACTATATCAGTTGGAGTGGATGGATGAGCAGACCCGCCTAGAAGCTAAAGTTCTGGT
TTCCAAACTACAAGTGGAAATTGGCTATCCAGCTCACATACTTCAGACTGCCAAAGTGAA
CCTGGAATACCAGAATTTGGAGATAAATCAAGAAACTTTTCTCCTCAATGTGGTGGCTTG
CTTGAAGGCGCTGAGGGAGAATTCCTATCAGAGACTCCTTCAGCATCACTCACAGGATAA
CTGGAAGATTTCCCCCTGGGATGTCCATTCATACTACTCACTAAGGCACCACATGGTGGT
CTTCCCTGCCGGAATGTTTCGCAGCCCTTTTTTCAACCCAGAGTTTCCCAGTGCTGTGAA
CTTTGGAGCCGTTGGGGTCTTCATGGCACATGAACTTCTTCACACATTCTATAGTTATGT
GCTACCTGGGGGCTGTCCTACCTGCAACAGGAGTGCACTACAGCAAGCTATAGATTGCTT
GGTAAAACAGTATGAAAGCTACTCCATGTTTGGCTTTAAGATCAATGGGACTTTTACTCT
GTTGGAGAATACAGCTGACAATGGAGGGCTTGCCATTGCTTACCAGGTATTGCAATCTAC
CTACTTCTCTAATCTTACAGTCTCACCACACAATTCAACCAACATGCTGCAAGATTGCCT
GTGCATCGCTGTCCTACATGCTGCTCCAGTCCTAGGCTCCTTGCACATCTCTGCCAGTTC
AGTGTGTGCCCTGCATGTCCTCTGCTCTTCCAGTCATAGGTTTACCTCACTACTACCATA
TAAGGCCATTCCTCCCCTTCACCCATTCCAGGGTGGGCCTTTTTTTACTTCCCCAGTTAT
GTCATACAAAAGTAGGTAATTATTATGTCATGCTTATGTCATACCTAAGGAACTAAGCTG
AGACATCTGAATTCATTTAAATTACCCTCAAGAACCAGAAATCTGTGTGGTGTTAAAACA
GCCCCATAATAATCCTTTCAGCATTAACTTCTGTCTAGAAAGAATCTTTGGTTTCCTCAT
GCAGGAGTTCAAAAGTTTAATTAATTATTGGGCGCAGTGTGCTCTGAGATCTCTAAGTCT
CAGATGGTATTTTCTTGCACTAAGAATGTTGAGATGGTTCACATGCACAAAGGTTTATTG
GTGGCATCTGTGGCAACAACATGCAAAGTGTTTTAATTTTTATTCAGATATTGGTGACTC
ATTTTGAAAGTCATTTTCATTCTTTCATATTGCAGTTACCACATGTCCTCTTCTGACCAT
CTGTGTGTGGTAGAGTCTGAAATGGGAAGCACAGGAGTTGTATTGATATTTTCCCTTCTT
AGCCCTATTAGAAGCATGGTCAGCACTATGGTACTTGAGAGTGAGCAAAGAGAGATACAT
ACTTGTTAAATTTGTTAAATATTCATTAGACTGATATATTTCATCAATGGAAGACATGTT
TTGGGGAAACTGTCTGAAGAGGGGGTTATTATTATTAATTTTCTTTCTCCACAGGCCTAT
AAGAACTGGCTGAAAAAGCACAGACAAGAGAAGGATTTACCTAAGATCGGACTTTCACAT
GATCAGCTCTTTTACCTCAGTTTTGCTCATGTAATGAATTCCAGGCTAGTCAGGCATCTG
TCTCCCTCTCCATTGTCCTCCACATTCTTATAGTCTTTCTTAATGTTCAGGTCTCTTTCA
CCTTTATAGAACTGGGCATGATTAATGTTGTTGGGAGATTCAGAATCTCATTTAGAAAAC
TAAAATTCACATATGGGGCCCCTATTCTGTAGTGAGTGTCAAAGCTAATGAAAGGCCTGT
TTGTGAACATATCCTAAACAAAGCTCTGAAATCTACCAAAATTATATTGTAGCAGACAAA
TTGTGTCAGAGGAAGTGTGCATCATAGTCAGCCTCTGAGTACTTTTTTGCCATCATGTTC
AATCTTACAAATTGAAAGTGGAATTTTACTGGAAAAAGCACGTATCCATCTATGCTTTTT
CTTCCATCCACCGCTCTGTCATAGTAAATGACTAGATGTCATATCACTCGAAGTGAATGA
TGGCGAAAAAGAAGGTTTAGAATGTCATTTAGAGATAAGGAGCTAGAAGTACATGAACAC
ATAGATGGTGATTTCTGAGGAAATCTCTTCTTGTTTAAAGATTTATGCATAGCTGTGCAG
TTGAGTTGCTGATCACAGATTACTGGACTTCCATGCTCAAAAAAGTCATTCCCTTATTAG
TTGCTGTAATTCTGTGAAGGAAAAACTTTTGTGCATGTAGTGACCTTAGGTCAGAGCAGT
GTATAGAAAAGAACTAATCCAGTCCTGAAATCACAAATGGTTGGATCTCTGTGGCAAGAC
TTGCATTTCAGAGGCTATGTGGCAGTTGCTGCATCATTTGTCAGTGAATGAAGACTGTAT
TCACCAGAGTGATGATCTGGATTTTCAGCTGTAACACCAGTAAAATCATATAATATCCTC
ACCACCACCTCTCTAATAATAGTAGGATGTCGTGTAAGCGCTCCTCTTTCTCACTGAGCA
TTAATTGCTTTTATGTAAGAAACTAAAGATACTGAGGCTACATCTATATTGTCACATTAG
ATGGGGTTGTCCAAGATTGCATGAGTCCGAGCTCCCAGATGCTCAACATTCCCTGTGTTC
TGGACTATCTAGTTTAGAAAGAGAGCAGGTGGCTTGTCAGAAAAGGAAACTGAGACGGAG
AAGTGTAGAGAAGGGGAAGACAGTGGGAAATTGTGGTTGTGAAGGGAAGGATCTGAACAC
TGTTGGCCCCCATGTGTGTTTCCTTGCCTACTTGAGCAGCCTCAGGCATGCGGAATGTGC
GGAGACACAACGGGGACCCTTAAGACTTGTTCACATGAGAACTTTCAGGCAAACTGACTT
TTCTGTTTTGCTTCTCTTCAGGCAATGTGTGGACACCAGGATCCTGGGAAACTGCAATCT
TACATGCACACAGATCCACACAGCCCCTTGCCACTTCGTGTCTGTGGGCCTGTCAGCAAT
AGCCAGGACTTTGCCAAACACTTCCACTGCCCCAGCAGATCACCAATGAACCCAGCTAAG
AAGTGCCACATCTGGTAATCTGCATGGCAAAGGAGGAAGAGAGATATGACTCCGGAGAGA
TGAAGGCCTGAACTGTTAAAGTATGGCCATCTTATCTGGGCTCATGGAGAGACATGGTGC
TCTTATTCATTCAGCTGCATTCCTTTTCTTGTTATCCTTACCTCAGCCTCAACTTGCACC
TCTCTCAGCAGCTTATTGTAGCAAAAATTCCAACCTGAGTTCCTACAGGAAGAGGGTCTC
TTCCTACTGCTCCCAGCACTGTGTCCCAGCTGGGACAACTCTGGAGTCCAGCAAGTCCCA
GAGTAGCAAGATGACTAGCCAGTCACCTTGGGGTGAACAGTCCAGGAAAAGGACTGTTAC
ACTTGTAATTTCTCTGTTCAGTGTGTTTCCCTGTCTATTCCAGCAGCCCCACAGTCATGT
TGAATGGGCAGGCCAACAAGTTGTAACCCTAAGACCTGTTCATATCAGAGAGGCTCTTAG
GGAGATTCTACAGGTTACTATGCAAACCACACATTTACACTACCAGAAAAGGTAGAATCC
TCTTCTTCTGCCAATAAATGGAGACAAGGAGTAGGAAAGACTCAATAGCTCCAGCTCCTA
GACTGGCAGATGAGTCACATAATAATGAAGATTATTAAAGGCCCTTCTTGGTCTCTCTGT
TTCATCAGCTGACATGAATGAAATTTAGCAGAGTTTTAGCTTTATGCATCATCTGTTCCC
TTTTATCCAAGTTCACTGGGACCAGTCATTCCCACATCTGATCATGCCAGACTCAATGTA
TTGTGCTGTGCAGGAAGTGTTTTCCTCTTGCTAAGTCCTCTGTAGAAGGTGGCAGCAAAC
AACAGAAGTTGTAACAACAATACTGTTGCTTGCCTTTCCATAAAAGAAGGCAGAAAGGAT
GTATAGTGTGTGAGAAAAGAGAGACTAAAACTCCTAAGACACAAAAGAGAAAAGAAGGTG
GCATCCCTGTTGGTGGGAGAGGGATTAGGAGCCGAGAAAAGGGTACTGCCCAACAAGATT
CTCTTTCTTCTCAGTCTCTAATTTAGGGTGAGGGTATGGGTGAAGGTGGAGTGTGGAACA
GACACAAGGGGTCCTAGAGATCTCTGAAGATTGTTAGCCTGAACATTCAGAATTCCAAGA
ACTTCTCTGGATCCTGAACCAGATTCTCTCATCCCTTCAGGTTCTCTAATCCCTACATTT
GTAAATATTTACCCTCCAAACAGGGGAGTTTAGCTGATGTAGGTTTTTACTATCTAATCA
AAACTGAATTTTAGGGATTAATATAAGTAATATGCCATCATTATGAAAATGGAAAATTGT
AATAATTCTCTTAATTCTTACCAAGTACTGACCAATGTGTCAGAAAAAGTTCCAAGAACA
GATTGTTCAGTGATTTTATTTTCATTAATTAAAGACTAAAATATTAATAAAGTGCTATTT
GCTTCAGAAAAAAACAATATCACTTTGATTATAAACTCTTTATGGCCAGGTCTGTTTCTT
TGTTTTGTATTTGTACTGTGCCCAGCATGACCGGAGTTCTTAGCTGATATTCCAACATAA
ATAATAATACCTCAAAATAATGTGATTTATTTAGCCGTCATAAAAATAACAAAATTAGGC
TTGTGCTTTTCTTTCCAAGGTCACTTTTAAACAATGTTTTCTCTTCCTCCACTCTTTTAA
TCATTTTTTTCCCCAGAAACATGTTTATAGTGTTCCGTCTTTCTTTCAGATGCTATAATA
ATTAATCATCTGTAACATTATACCAGACTTTGCATGTAATATATCGGTTATTTCACTGTA
TAAAGACTACTTGACTTCTTTGTTTGTAACGTATGTAGAAAGCAAAAGCTGTTTACAGTC
TGCATTTTGATGAGTTTTTAACTTTTCTTGTATCTTGTTAAGTAGGAGGGGGAAACGTTT
CTCTGGAATATGCAGTTTTTTCCTGCTCTTACAATGTATGACAAATTTAAGAATTTGCTG
TTTCAAAAGCAGGATCGCCCTTGAAGTTGGGTGAGTTGAATCCATTCTTGTTTGTTACTG
ATGATGGTTTTACATGAAGAGTGGATGGGAGGTACAAGAAGGGAGGTCTGATGTAGAAAA
AATTGCATGAATCTTGGACTGAGGATTTATTGTGTTTCTCAAGAGAAGAGGGAGAAGAAG
CACTTTCAATATGTCCACAAGGTTCCTGTTCTTGTCCTCACTGTTGGAGGTTCCCTGGGA
GATGTGGATGGTTGAAGAGAAGCTGTGTTGTCTAGTAGGTGATTATGAAATACAAGTAGA
TGTTTAAATTGCCTTCATCTGTGATGATAGCAATGATTTCAGGCTCTATGTCACACATAA
AAAGAACAGCACAATGCTGCCAGTGTTGAGGAAGAGGGCCAGGTTCAACAGCATATCCTT
CACCGCTGAATTTCTCAACCTTTCAGAGTCCTCATCCTGCACCATGTCAATCACCTCCAT
GCCTTCCCCTGTTGATGAGGCCACAAATGTTTCTTCCATTTGCTCCCAGCCTGTAACCCG
GGGTGTGTGTGGGGGTGCAACATAAGCTTTCTTCTCATTCTCTCCTTTCATACTTGCACC
CTTTTGACCTTTGATTCCTTCCCTTTCTTTTTTCTCCCTGCTTTCTAAATTTTCAAGTCC
ATTTTACTCTTACTGTGTGTCCATTCTCTCCTCCACACTATCCAGCTTTTCATTCACACC
CCTTCCCACTCTCTGCCTGCTTTCCCTGTCCTTTTCTTGCATCTGTCCTTCCTCATTCAG
TGCATATTCCTCTAAGCTCACCCTCCCCATACTGTTCTCAGAATTTCCAAGTGTGGTTCC
TTGATGTGTGTGGATATGAGTGTGCAAACCTCTCTCCTTTTGCCCTAATAAGTGCATGCT
GTTGCTGTAAGGTAATAAGTCACTCATCCAGGAAGGGGAGATCATCATCACTGCTATTTA
ACATGAGAAACTGAGTTACAGGGAAGCAAGGCACTGGAAGAACTGGGACTGGAATCTGGG
TCTTGTGGTTCAACACTCATTCTTCTCCTTTCTCCTGCAGTACTTTTTCCCTTCTCCTTC
TCTCAATACAGTCTTTCCCATTGTCTTCTGTCTTTCTTCTATTGATTTTCTCTTTCCTTA
CTTTCTCACTCTTGCATTTGGCCACTTTTCCCACTTCATCCTCTTCAACACACTTCCTCC
CTGACTTTTGCCCATCTTGCTGTCTCCCCATGTTGGTCCTACTCCTCAGGCTATTCTCCC
TGAATTAATGCACTTTGGTCCTATTTCCTGGGTATGGTGTGTCTCATTATTCTTTCTCAG
TTTCATTGATGCATGGCAGCCAGGAGGTGGCCAGTGGAGGAGCAGAAAGACAGAGAGAGG
GAGAAGGGAACAGCAGCTTTGCTCAGATACTTTCCAGGAAACAGTGCTTGAATAGTCAGC
ATGTCACAAGCCACAGCCTCTGATTTTTAAAGATGGACCTATTGTCACTTAAAGAGCAAC
TGACCTCTTCAGAAAGGGTGCCAGATTTTTGGAGCCATTGCTCCAAATTTAGCAGATGCA
GCTGGGAATTCTTGCCTTTTCCAGGATACAGCCAGTCACTTTTTTTCAGGCATTAGAGGC
AGTGGTTACTGGTTTGCCACAGGGTAATTTAAACCATTTAAGATACTGCTCTGTCAAGTA
GTAGTGGGATCTCAGAGGAAGTTGTGTTGGGAACCCTGCCTTATATCACAGCTAGGATCT
TGTGAGAATTTTTCTCCTCCTTAGAAAAACTCTTAACTCTTGCCCCAAAGACTCTCATAG
GACTTCTGGCTCCCTTGTTCCACCACATTGTGAGGGAGCTGTGCTTTGAACCAAGTGCCC
ACTTCCTTCTGCCACTACTTTGAGAAACTGATCACTGCACAGTGCAGCTCTTTTCCCAGC
CCTAGGATTCTGAGTGAACCCCCTTCCCCAAGGCTGCTCTACCTCTGGTGCTCCTCAGGG
CTGGCTTGGACTCTTCTGAAGCCCAACTGACCTCTGATGCTCCCCAGGACTAGCTTGGAC
CTTCTGCCCAAGCCTGCCCAGCCTCCAAAGCTCCACAGGAAAGGTGTGGACACTTCCCCT
CAAGCCCATGTGGCCTTCAAAGCTCTTCATGGGCAGCTCGAACTCTTCAGCCCTCCGTGA
TGAGGACCTGCCTCATCATCATGGACTTGCCTGATGATCTTTTGGCTGACTGACTACCAT
CCCCAGGCCTGCCCTGCTTGCCTTGCTTAGGGGCTGTGTGGACTGGGCCCTGGCTGGTGA
GGCCTTTGCCCTGTAGGCCTTGATATCACGCTTGGCTACTGACTCCCCATCCCTTAGGAA
GCAGCCAGCCATTGCTGCTCCCTGACATGCCTCTTTTCATTCCTCTTCTGTTTTTTCTTT
GCAAAACCCATCTTTTATGTCCATCCCACATCTTGAGCTTCAGTGTCTCTCCCTCATCTC
ATTTTCTGTCTTTATTTGCTCTCTTCTTTCTCACCCTCTCACTTCAGCCCCTCCTCTCAC
CTGCCGAAGGACTGTTTCCCTGGTTTTTCAGTGCTAGGAAGGCATCAGAGAAGACTGGGC
AGTAAGGGGCCAGGAACACGGCCATCAGATAGATTGTAAATCTCAGTGAAAGCATCAGGG
TTGGATTACCCCTCATCCAATTTTCCTGTCCAGCAGGAGACACTTTTGCTCCTCAGCCTT
TTGAGTTAATGGAGTCAGGATTTCTCTAGCACCACAGTCTTCCTTGTGGCACATTGTGAC
ATCACTGGGCTCTCTGAAATACAAAGATTTCATACTCTGTTGGGCAAAAACACTACAGAC
TTTGCCTTACAGCTAACTAAAAAGATTGTAAAGCACAGAAAGAATATGAAAGTGTTTGTG
GACCTGTGAGAGTATGTTTTTGTTCAAAGATAAAAAGAGATAAAATAAGAGGGACCTACA
TATGATAGGATCATAGCAATAGGAGACCACCTGCTGTGAAAAATCATGCTTCATCCTGAA
TACTTTTGTAGCGACTCCTTAAAAGTGATGCCCACAAATAACTCTGAATGAAAATGGAAA
ATGGGATTTTATGAGGCTGATGCAGGTGGAGAGGAATGAGGGGAAAGGAAGATTGCTATG
TGTTTCCCACTTTTGCACTTAACCAGTTATTAGTATTTTGTGTTGTTTGTGTCACACGGC
CTCAGTGGAGAGAAATAAATGAAAAAATCAAATAACAAGCCTGTGTTTTAAAATGTCCTC
TAGATGGTGATCTAACACAATCAATGCAGAAACAGAGGGTCTTACAAAGCACAGATCGGA
AG
>comp1482_c0_seq1 len=3471 path=[1:0-3470]
GCCCCACACCCGGCGCCCCGGCTGCGGCCGTGCAGGGTGTCACGGAAAAGGAGGAGGCAG
TTCCAAACGCAGAAAGACAGATAAGCCGGAACTCAAAGGAGAAACGGGAGCGGTTTATAG
CTCGGGTGCTCCCATCCCGCGCTGCCCGGCTACAAGGAAAACACCGATGTTCGGGGGAAC
CACCCGACTATGGAGCACAGCTGGAGCATAAGGCAAACTACCACACTGAAAACTCTCCGT
CTTTGCCTAGGTTTTGGTCAAAACTCTGCTTTTTTCACCTAACGGCGATTGACCGTTTGC
ACTTGCATTCCCTCCACGCCGACTTTTGGTCTTCATTTACTGCAAACGGTTGGTCCTGCC
TCCGAAGCCGGGAAGTCCTATTTACCGTCACTTGGCCCTCCTCTCCTCTGTTCCCACTCG
TGTTTTCCCCTTCCTCCCCACGTCTCCCACTTGCCGCCATCCCCGCAGCTCCTTGGGTGG
TGCCGGGGCGCTGATCCCAGCCCACCTCCCAACAAGGGTGACGGAGCACGTCTGGAGCTG
CTACGTGCCTCGGGCCAGCGGGCTGCTCACCCGGGCTCACCGATAGCGCCCGGCTCCGCA
GCCAGAGATAGCGCCAGCGAGGCAACGGCCGAGAAAGGCTCAGTTTCACTGCAAAGCTCG
GCTTTACACGGCACGCGTTGCTGAAAAGCTTTCCAGCAACCGCTTGCCATCCGACGTGCC
GAGCCGAGCTCCAGAAGAGCCGAACCGTTCTCCCCTCTAGGAGGCCACGCTGCCACGTCC
CCTCTCCCAAAGCAGCGCCACTGTGCCGGGCCTGCGCCCCATAAAAGGGAAAAAGCAGCG
TTAGGTGTAAACGGATTCCGCCATCTCCGCAGGTTTCGGAGCTCCCTGCGGAGGACGGCG
GCCCGACACGGCACCGTGACGCAGGTGCGACGCAGAGGAATCGAGGTTCCTCCTCGGCGC
ATCCGTTCGGGGCACCAGGCTGGAGCGAGCTCACGCTTGCTTGCGTGACAAGCAGTTTCT
AATTAGCGAGAACACGAAACTAAAAAAGTGACTACTACATCCTGCCGATTTGGAAATCCC
TGGCCACCAGCGGGGCCTTATCGGAGGACGGCAGACAGGAGCCTGTGACAAGTCCCACCA
CGTGGCCCGGGCTGATTAAGCGCAGCGGCCAGATCAGCGGTGTCGCCACCTCCAGGCTGC
CTCAACCCACCCTGCCCCAAGGTCCGCAGGAAAAACTAGCCGCGCTCGACACCAGGAACT
GGATGTCAGCCTCGGCCTCGCCCCGGGTGCGAGGAGGAACGCAGCGCGCTTAGTCCTCAG
GCAAACCTCCGCGCCTGCACGTGGACAGAGGAGAGGCAGACCGTGAAAGCCAGCCCAAGT
GAGGCGCTGACGAGTTGGATTTGCCGCACGGGTGGGTTTTAGGAATACGTCTCAACTGCC
ACAGCATGAGATACTGAGCTGCACCTTGGGAAAACAAAAAAGCATAAAGTTGTCCAGAGT
AAAGGCTGCCCCATCCTAAACTCCCTAGGTTAAATACACACATACACTTTTTAAACTATC
TGGATAACCAGAGAATTGAAGCGCTTTTGATCAGAAGATCCCCCACTGCAGACTGCTGGG
CTCCGAGCCGCTTGCCGGGCTCTGCTGGGAGCAGCAGGTGCCAGGAACAAGCAGGCAAGA
GGCCCTAAGCCAATAGCACCATTTGGGCTTTTTTTCCTTCGAAAAAGCCCAAACATTTCA
TGTCGCATTAAAGGCAGCTAAAAATACAGGCTGTGCTCTTGCAATATTCCTTTGCTCTGT
GAGCAGTAGCTTTATTGGCCAAAACCATGACAAAGGAGGTGAGGGAGCCCCATGCTGCAA
ATGGCAGCAGAGGCCCTTTGTCTGAGAGGCCACGGCCTCAGCCACCGCGGTGCAAAGGGC
TTTCGCTCTCCCAGGTCCGTGCTGCCACCTCCTGGGCTGCGCGCGACCCGCTCGGCGGAA
ACCCAGCGCTGGGAAAGGCCAACAATCCCCCCGCGACTGCAGCTTGGCTGCTCGGTAAGC
GACGATCCCGTAAAGCGATACGCAGTTCTCGTCTAGTCGCCAGTAACGCTCCCTGCTTCG
CCCAGGAAAGACTCAGCCTCAAAAACACAGAAATACTGCTAAGCGTTCAAGCCCGGCTTA
ACGTTTCCATGCCATCCCACGCTGTGCTTAGGAAGAACTTGATGACTAAAGCAGCAAGAA
GAGGATTAAACGTTCGGTAAGATCTGCACAAACAACTCTTTCAGCAGCGAGATAAGAAGC
AGCAAAACATGCAGGTTAGCCAGTCGACACACGAGGAAAAACACAACCAATGCTTTTCTG
CTTGAAACCCTAAACCACAGGTTCCCAAACTCCACCTGCTCAAAGGGCAGGACTAACGCC
ACCGCTAGCTGCTCCCGGCTCCCCGCAGCTCCGACCACACGCGTGCAGGGAGGCGTTCAG
CTGTTCAGGCCGTGTTCCCGTGCTCCGCGGAAGCAGCTTTCTTCCAGCACTACCCACGTA
CCGCAGGTTCTTAACGCCTACTCTGAACAACCACTACGTTCAGGCAAAGAACTGCCCAGA
CATCTTCAGCAGCCTCCTCTCTGGTATTTTATTCCTGAGTGATGCTATCACAGTTTAAAA
AACAAAAAGAAAAATATATACAGATTTTTATTGTAACGGACAATACCGAGTTATTTAAAA
AAACAACAACAACAACAACAAAAATACAACCATCAGGTAACCCTGACAAGGAACAAACCA
ATCTGGACATTATAAAACCAAAGACTCTAGGAAACAACGATTTTTACCCTCTCTTCCTAT
GGGGCAGAGCAAGTACATCTGGATTTGTTATAAATAATCCAATTTCATTTTACGGAGAGA
AGCCAAGATCCTGTCTCTGAGCTACCAGCACGTGTAAAAGCAAGTGCTATTCACTGGCGG
TGCAGAAGTCCTTCCCCACAGGCAACCGGCCAATCCGAGCATCAAGCAATGAAATCCAAA
GGTCTGTTGAATCCTCCTTTCCTGTTCATGTACTGCCTGTATTTTCTCTTCTGTGACACA
TTGATGGCATAAGCGTTTGCAGCACCGTCCACCTTCTTCCCCTTCGTCGTATCGAACGAG
GCGAACCCCATCATTTTCATCATCTCAATTTCCTCTTCCGTCTTGCCCTGCAAATCTTCT
TCGGTGATCTGCCGCTCTTTGCTTTTGGAGTCCTTTATTTCTTTCTTCTCTTCGTCTCGC
CTTTCCTTCAGCCGCGGCGGGGAGGACGAACTGGACCTGTGCCGCCTCGGGGACCTGGAG
CGCCGCCGGTGCGGGGAGCGGGAGCGGCTCCTCCTCCTGTCCCTCTCGCGGGACCGGGAC
CGCTCTCTTCGCCTCCTCTCCCTCTCCCGCGAGGCGGACCGCGAGCGTCTGCGCTCGCGG
CGCGGCGGCGACCGGGAGCGGCTGCGGCCCATCCCGCCGCCGCCCCCCGCC
>comp1659_c0_seq1 len=1190 path=[1:0-1189]
GAAAAAGAAAAAAGGCAGAAGAGGTCTCTCCTTCACAGACCAGCTCAGTCCCACGGGTTC
TCCCCTCAAGCTAACGTGCCCCTCTCCCTCCCTCCCTCCTTCCCCCCGCGCAGTGCTGAC
GGCGCCTCGCCTCGCCATGGCTCCCAAGGGCGGCCCCGGCGGGCGGCAGCAGTCCGAGGA
GGACCTGCTCCTGCAAGACTTCAGCCGCAACCTCTCGGCCAAGTCCTCCGCGCTCTTCTT
CGGCAACGCCTTCATCGTCTCCGCCATCCCCATCTGGCTCTATTGGAGGATATGGCATAT
GGATCTTGTTCAGTCTGCAGTCCTGTATAGTGTAATGACCCTCATCAGTACCTATCTAGT
AGCTTTTGCATATAAGAATGTCAAGTTTGTTCTCAAACACAAAGTAGCACAGAAAAGAGA
AGATGCTGTTTCCAAAGAAGTTACTCGCAAGCTTTCTGAGGCAGACAACAGGAAGATGTC
TCGTAAGGAGAAGGATGAAAGAATTCTGTGGAAGAAAAATGAAGTTGCAGATTACGAAGC
AACAACTTTTTCCATCTTTTACAACAATACCCTCTTTCTCGTCTTGGTCATCATTGCTTC
ATTCTTTGTGTTGAAGAACTTCAACCCAACTGTAAACTATATTCTTTCTATAAGCGCTTC
GTCGGGACTGATTGCCCTGCTATCTACAGGATCCAAGTAGACAAAAAAAACAAAAAAAAC
AGTTTATTTCTGTGGGAGGGTTAAATTTCCTTACAAAAGTTTAAGGGTGGAATTGGACTA
CTTTTTTTTTATAATGTGACTGCTTGAGGGTTCTGGGGGAGAGGGTTTGAAAAGAAAATG
AGTGAATTATATTTACTTTTGATATCTTTACAAGGTATTATTCAATAATTGAATGAATCA
AATTTGTTATTAGCAAAGAAAGAAGATGGCATGTGAGCAGTTACTGAACATGACTTTTCT
GAAGCACTTCATAGGTGCGCTGGTACTGCAGATTATCTGACGAGCCCAGCAGACCGTAAC
GGAGTGCTACACAGTGGCACGGAAGAGCTGTGCTCGAAACCATTAACAGAATTTGGTGAC
TGTTACAAGAGCCGAACTCACTGATCATAAAAAGTGACAATCCACCATTTATCATTGTAA
CTTGAAAAGTTTTAATAAAAAGGAGGCTTTTCTGTTAATTAAAAAAAAAA
>comp1400_c0_seq1 len=649 path=[627:0-648]
TGGCGCCGGAAGGGGCGTAGCCCATAGCGCGTGCGCAGCGCGGTGAGGGAAGATGGCGGA
CAGCGCGAAGGGGCGGCCCGGGGCGGCGGCGCCGCCCGGCGGCAAAGCGCTGACGGCGGA
GCAGGTGGTGGCCAGGTTCAACCGCCTGCGGCAGGAGCAGCGGGGCCTGGCCTCGAAGGC
GGCCGAGCTGGAGCTGGAGCTGAACGAGCACAGCCTGGTGATCGAGACGCTGCGGGAGGT
GGACCCCACCCGGAAGTGCTACCGCATGGTGGGCGGCATCTTGGTGGAACGAACCGTCAA
GGAGGTGCTGCCGGCCTTGGAGAACAACAAGGAGCAGATCAGCAAAATCATCGAAACACT
GAACCAGCAGCTGCAGACGAAGGGCCGGGAGCTGAACGATTTCCGGGAGAAGCACAACAT
CCGCCTCATGGGTGAGGACGACCAGAAACAGCCCTCCAAGGAGAACGCCGAGGGGGCCGG
AGCCAAGACCAGCTCAGCTGGGGTTCTGGTCTCGTAGCAGCTCGGTCGCGCTGTCCCAAA
GGACTTTCCTCCTGTCTTAGCCTCCCTCCCCCTCTCTGTTATTATTTAGTGTTGTTCACG
TCACATTTTTGTTAAATAAACGTGGGGTTTTTGGTCACGAAAAAAAAAA
>comp780_c0_seq1 len=1134 path=[1112:0-1133]
TTTTTTTTGCTATTGGGGGGTTTATTTGCCTGACACGACTCAGGTTGTTTTCTGAATGCG
TAGCAAAAGCCATACAAATAGCAAAACAAGGTTTATTTCAGGCATAGGGGAAAATGTAAA
AACATTAAACACTTATTTCTAAGAGCCACTGCTTTATATAAGTGAAATAATTCACAGTAC
ACTTAACTGTGCCAATAATGTACTTGAACAGATATTCTGAGTCTTCCTCATTTTAAATTC
TAGGAGGAGGTAGGGTCAACAACACTTAAAAAATACCTTTCCCTCACCTTACACAACTGC
AAGTGGATATATAAAACCATGTAGCATCTTCAAATACTTATTTTTTTAAAATATGCAGCA
GTAAAACAGTAAGGATTAAACCCTCAGAAGTCTTGCTGGATGTTCTTCTTGTTTGCTTCC
CCATGCTGTTGTTTGATTTGTGAAATTTCATTTTCTAGCTGCACAATAGTTCGTTCAATC
TCATAATTTTTACTCACAAGAGACACCCATGTAGATTCCATTTCTCGTAGCTTAGCCCCA
GCTGTGAGCTGCATGTTCTTTCGTTGCCAGTTCAGATCTTGAATGTTTTTCCTCAACTTC
TGAAGTTCTTTCTGGGCTTGTTCTATCATATGAACCAGGTGCTCGTTGTAGACCTTCCAG
GCATTGCAGCCGTGCTGAGACATGAGCTCCAGGTTCTCGATGCGGACGGCCTGGTGCTCC
AGCTGCGCCATGGAGTTGTTGACGCACTCTTGCCAGGCCGTGATGTCGTTCTTCTGGCCG
GAGGAGGGGGCCGGCAGCTCGTACCTCTTCATGCTGAGCAGCTCCAGCGGCTGCCGGGCG
GCCAGGCGCTCGAACTCGTTCCGCATGATCTCGGTCTCGAAGGCGCTGTAGTCGTGCGCC
GGCAGGTAGCTGAGGTAGTTCTTCGTCGGCCGGTACCGCCGCGTCTCCTCCTCCACCAGC
GCCGCGGCCGCCTCGCGGACGCCCGGCGCCTCGTAGCCCTGGTCGAAGTAGGGCAGCGCG
TCCACCACCACGTCACCCGCCACCAGCCCCGGGCCCGACATGGCCGGCTCCGCTCCGCTC
TGCTCTGCGCCTGCGCGCGCGCCCGTCGCCGAGGCGCTCCGCAGAGCGCCTGCG
>comp340_c0_seq1 len=17717 path=[1:0-17716]
GGGATGGCGGGCCGGGGGGGGGGGTCAGCAGACACATGCCCGGAGGGCTGGCCTCCCCCC
TGGTAGCAAGCAGGGGGCAGACGGGTGACTGAAGAGGTAAGGAGACAGTCTGAGATTGCT
CTACCGTACATTTCACATGTGACCCTTGACAAGTGACTTGCAGTTTCTGAGCTCCTGGTC
TAACAGTAGTGTATCACTACATTATCTTTATCTGTGGAGATAAATACATTGAAGACTGTG
GGTTGTATAAGACCTGCAGGAGTGAGACTATATAAGAGCTGTAAATATGGAAGAAATGAC
AGATTCTGTTTGTCTGTAAATCTTCTCAAGCCAGTTAGCTTTCGTAGTAACAGTAGAGAA
AAGTGCTATGGCAGCTTTTAACTTTAGACATTGCTTGAGGTTCTATGCCAATAGAAGCAT
AAAAGCAGTTTCTTCCCAGGATCTAGACTTCATGAAAGCCAAAGAGATATTTTCATTTGA
CTTTACTAAAACAAAAATTAATTCCTAATGCAAAAGGATGATCAAAAATGTTAACCACTT
TTTTCTTTTGCTTCATAGGTAAAGATCTATATATTTTCCTTTCTGTGTGTTTATTATAAG
ATTAAGAATGAAATAATTGCATGAATTGTATTTTGCAACAGAACTATTTGGGGTGTGGGC
TTTGTGCTATAGCCACTTCCTCTGATTTTTTTTATGTTCATCTTGTGGTTCTTTTCCATT
AAATGGAAGTTCAGTATGTGCTTAAGTGCTTTACTAGATCAAGAGTATCCTGGACAACAA
ACAGTGTTAGCTGAACACAGCAGAAATAAGAATAACAAATATTTGTCCATTTTCAAGCAA
TAATTCATATAAATCATGCTTATATTGCTTTCTATTTGACATTTGTAAACCTATATGTGA
ATGGCTCTTTGCTTTTGGAAATGCTTGCAGAATGGCTGTATTTTGTCTGCACTTTTACAG
ATTTGTGTATTAGAAATAATATTTACTCTTTGTTATTTTGTTAATGCTCTATTTAAAATG
TTTATGATTGCTCAAGTAATTAGAAAAATTCTCTCTAGTTTAGCTGACCAGTCCCACAGA
GTGGGTGCTGAATACTTAGCAGTTCAACTACCTGAGAACTTGGAATGATTTGTGTGAATG
AAGTTTGTACAACATATGGCCTGACAAATGCACTCACAAAGCAGTTAGTCTGGTTCATTG
CACTGCAGTTCTGTTGTGTGCTGATCGGCAAGGGAGGCTGGCAGGTATTACATATGGATG
GGGTAGATGGCAGTAGCAGCTTGCTGGGAAACAGTGGGAAGATGGTATTTAAAGGCAGGT
TTAGACAATAAGACAAGGGGGTTCTCAAGCACGTTATAGAAAAGTATGGCATGAGACTGG
GGAGGTGAAATGTTTATTAAGTATGGAAAAGGGGGAAGTGTGTGGGCCTGAGCCCTCATT
TGTAGAAGTCATGGGCATGGGAATCAGACACACAGTACACACTAGCTGTGGTTTGATGGC
CTTTATATTCATTTGATTGGTAAAACCCTGTTTTAAGTTAGTTTATTCCTACTTTTTTCC
AGTATACAAAAGATTAGAAGTAATTGTCTTAATTTGCTAAGGAAATAAGCTTTAAATTAG
ATAGTAGAGAAATCTTTTATAAGAAGAGAAAAGCAAACTACCCAAACTGGTTTTGGAACC
TTGTTCACTGGAGGTTATTTTTAAAAACAGATTAGACAAAACATCCCTAATCATGGCACA
GTGAAGAAAAGGTTGTATGGGATAGGCTCTGCAGGTTCCTTCAAGCCCTGAATTTCCAAT
TTCTAACAAATACCACAGCAGAAAGTTAGCTCTGTTTGCAAATAACCTGCAAAAAGTGAA
GAAGCTGAGAAATAAATCACCTCAGAACGTCTGGAATAATAAATGCAGTCTTCTCTAGCA
CAAAAGCGATATTTGCCTCCCTTTACAGATTTGAAGAGTGTAGGAATCGTTCCTTTTCCC
ACTTCCCATGTGTCCTTTTCAGACAGAACTCCCATGCAATCAGAACTCTCAGAAGAGGCT
TTTATTCTAGCTGCAAGCAGGAACCTACCACTCGCTCTGCCCTGGAGCAGCAGCACCTCA
GAAAAACTACACACACAGGTCCTAACACAGCAGTGATGCCACCCATCTCATTGTTTATCT
TAGGCACTTCTAATTTGCTTATCGCTGTAATATAAAATCATAAGAATGACCATACTAGGT
CAGACCAAAGGCCCACTGAGCCCAGTACCCTGTAATCAGCAGTACTAGTAATAGATGCCT
CAGGAAAAATACAAGAGTAGGGCAGTTATAGAGTAATATAGAGTTCCACAGCTGAGGATA
TCCTTTTTGCTTTCTTTTAAACCAACTGTCTCATAAGCTTATTCATTGTCCTCTTGATTT
TTTACTATGAACAACAGACAGTGGGCAGTTACTCTCTTTTGTCCTCTTCCATGTCATTCA
TAGTAGTACTAACTAGTTACGTAGGTTTACTAAAATCTGCTTTATATTAACAAGAACTTT
TTTGAGAGCAAGAAACACAAATAATTTAAAAACTCACAGATATGTAGTATTGATTATACA
CTACCTCTGAGGGGACTGGATGTCAGTAGAGCTCCTGTGATTACTTCTGCTCTTCTATTA
AATAAGGGTGTCTCTGCACTGTAATTCCTTAATATACATTCATGTTGCTGCTAGTATAAG
ATGCTATTTTGGAGTGAAATCCTGGCACTGCTTATACTCAGTGTGGTTTCTACCACTAAA
TTCAGCAAGGCCAGCATTTCACCTTTTCTCCCTTTTGCTCTGTTTCTTTGCAGCCAAAGT
CTTTGATTTGCATGTACTATTCAAGGGGTTTGTACATGCTAAAGCAGACTCAGCAGCAGC
CAGCTTATTTTCCAGTCTAAAATGGTCTAATCCATAAGTGAAACTAGAAAGAATACTGTA
GATTCAAGTATGAGAGAGAGTGAGAAAGGACTGAAGGGCCCAGGGTATTATTAACAATAT
ATGTGTTTCTTTACTTAGACAGACAGACAGTGTGATCACTGCCACGCCATTTCACCTCAT
CTGAAATAAGACTGTGAAAGCATCTTGCGGTGAATTGTCAAAAATCAACAGGACAGATTC
TGTTCTTTAGCAGTCCTTGCCGAGAAGCAAAGAATTAAAACAGACACACGCACAGAATCT
TTTTGTCCCATGAACATTTCTGCTACTGGAATCTGAGCGAGGCTGGGTGGCTGGAAGCAA
CCACATTGGAGGCAAACTCGATGCTTTTTGTTGATAGTGCTTGTTTCTTTGATAGAAAGA
CATGGGTCCTTTGACAGAGAATTTCAAACCAGTTGTTTGCAAAAGCACTAAGTTCTGTTC
TCAGACATCACTGTATAATCATGTTTTAGTCCTATTCAAATACTTGGCCACATGTGCTCA
AGTACAGTAAGAGAGAAGCCCAGAGAGACATCTGTGTTGTCCAGTTTGGGGACTCCAGTC
TGTGTGCAAGAGCAGGGAGTGGTGTAGTCTAACTCAACACCATTGATACAATTTGTGTGA
GTTCCCCTTGTAGAGATATGTTCTCTTGTGCTCCTCCCTTGCCTCAGTTAACCCCTAAAC
ATTCTCTTTTTCACCTTGTTTTGCATAGCCACAATGTAGCTTTAATAAGTGAAATGCCTG
GGCTAAGTTTAGTGGAACTACTTTGCATTCATATGGAGTATACCTGACAGCCATTCTGCA
CCTCTATTTTGAAAAAAAAAGTAAAATAAATTTCTGGAGGTCCCTTTACTTAAAATTTTC
AGCAGGTTGACCATGATATTTTGTAGCTACCTCCAGCAGGAACTCTGACAGTTTTATTAT
ACAGACTGGGTAGGTAAACAGAGAGATTTATAAGTAAGAGAGAAAAATTTCTCCATTTCA
TATACTCTGATCAACATAATCATTGAGTATATGCATGCTGTCATGAGTAGGCAGCCTCTT
GTCTAGTTGTCAGAATTATTCTAAGTTGAACTGAGGGACATGGATTTTGACTGATGTAGT
GAAGGCTGTTCCACAGGAAGCAATGTCACCAGGGGAAGACGCTGTACCTCAGTGATTGAT
CTCCAAGGAAAAAGAATATGTGATTTCAGATCTCTACAAAAATGAGACACGAGTTGTAGC
ATGCTGCTTGCTCTACAGAACTGCAGATGATGCTAATAAGGTGTCAGAATATGTCAGCAC
AGCCCTGCTCAAATCGTGCTGTGCTCAAATTCTGGAAAATCCTGGGTTCTGAACAAGGTC
ATCGGGGAAAAAATGGTGAGTACCTGAAAAAGGCCCCATCTCAGTAAGGCACCTATCATC
AGGAATGCTTTGGTGTTTTCTCTTATTATTGTTGCAGAGTGGTTTTGGGTAGTGGCACTT
GCTGCTTATTTATTCAGAGATTTCCCATAAGGGTAGAGTCACGTGTACTGTTAGAACCAG
GAAATTTTGTATACATAAACACATGCACACACACACACACATTCACAGAGTAGCTGTGAT
AGCAGTGATAGATCAGCTGCTAGCCCCACAGCACCACTATTCTTTTCCTGTTATTTTTCC
TGATTTTATTATTTAGTGACAATATTCATAAAATGAAACATATGCAAAAGAAAGTATTCC
TGGAATTAAAAAATATTCCTAAAAGTGGTTTTGGCCTTTCTAAAAATGTTTTTGGCCCCT
CTTCCCCCTGAAGCTTAACCCTGAAGCAGACGTTAGACTTAGTTACGATGATCTTCAGAG
ACTCATGTATGTGCTGTAAAAGGTCAGTTTTAACAGGTTTCTTTCAAGATCCAGCTTGTG
GTTTAAGGTACAGCCCTGAGCAAGGTATGGTGAAAGCATACCCATACATTCTCCCAGCTG
CAAGTACAGCTTAAAAGATGTTTTTCCAGGCCATCTCCAGTGACTTGCCAGCAGCCTGCC
TTGCTGTGCTCTGCCAGAGGTTACTTTACCCTCAGGTCTGCCAGCATAGCTATTCATATG
AGTTCCCTTTATCCCGTTTCAGTCATAATAAGCCAAGCTTCCTTAACCAGTTTAATGGAA
GGACTTTGCTAGCTCTGCCCATTTTGACAGTAGCAGGTCAGGGGACGGCCCCTATGAACA
GCCCCTTAGCAGATCTGTAGCTAGTAACTGTAGCTGAATATCCAGGAAGTCTCTTCGGAA
GTGTCAGCTTGGAACAGAATAGCAGGTGTATCTGTGGCCTGAAAGAGCATTGTCATTTCA
GGAATAAGCCTGAGAAGCCTTAAGGAAAAACATGCTGACTTGTTATTCCCTATCTGTCTC
TTGCTCTGAGGAGCAGATAATATTTATTGCTGGTTGACATCCAGCTGAAATGCAGAGCTG
TATACAGAGGCAGAGCCAAATGTCTGGTCCTCCACTCTACTGTTGCGGATTTTGCCTTGA
GCCAAAGGAAGGGTGCATGGTCCAGAGAGAATGGTTTAAAAACTGCAAAGCAACCAAGAG
TCTTGACTTTCAATTTGTCTTGGGCTCCTGCAGTCACTTTTAAAAAGGAGACCCAAGGAT
TAATTACTTAATCCCTTTTGCAGTTTTTAATCTAAATTACAATATAGTCTCTAGCTTTTG
AACTCACTTGGAGAAGGATCTTTGTTTTTTTTTACCTGGCCACATTTAGCTCTGCAGAGG
TAATAATAATCACAGAAGAATACTTCTATTTTGTGTCTCAGTAAATCAAGAATACTACTT
CATTCCTAAATACTTTGGAACATTTGACATGGATTATTATTTACAAATGAGTTGAAATCA
GCGGCATTTATTATTCAGTACTTCCTAAGAAGGAAACATGGTAAATGTTAAAACAGTAAG
TAAATGTCAAACATCCTGTGGTTCAGTGTGTTCCTTTCAGATTGGGGAAATATTTATTTA
TAGTACAGCATCTGAAGAAATAGTGAAAACTTTGTGACAGAAATCTTGCCATACATATAT
GGACATGCCTAACCATGACTGAGTAAAAGCAAGAACAAATGTGCAGAATTCATGTTTTAT
GAAACAATCTTTGATATTTTTATAATGATATTAAGAGTGGCTTTCAGTCCTTTTACTGAG
TTTTCACAAGAAGAACATTATCATTCAACAAAGGTTGCTGCAACAAAACTAAATCATAGA
AAAAAGTCTAGGTTAGAAGGGACCTCTGGAGATCCTCTGATCCAACTTTTTTTGAAAACA
GCACCTTAGATTATGTTATCCAGGGCCATGTCAAGCTGAGTCTTGAATATTTACAGTGAG
GGAGGTTCCTGCTACCTACTGCAATGCTTAATTGTTCTCACAGTGAAGAATTTTTTAATA
ACCTGACGGAGTTCCCCAGGAAGCTACTTGTGCGGATTGCCTTTTTTCCTTATTTTGTGT
TTGCTTTTCCTTTTATTACTGAACCTTAAGTCACATGATCTTTGCAACTTTCTTTAAGCC
TCAGTGGCATTTGTAGCTCACTGTTTGAATCAACAAGTCTGAAAAACTTTAATGATGCTG
TTACTTCATTTTTTCTTCAGTATTATTAGTCAGGTAGTAGGGTGGTTTCTGCATACATAG
CCATGCTCATCAGCTACAAGATCAGAGACCACGAAGGAACAGTCCTTGTTATTGCTTCTC
TTTTATTAGTTGCCAATGAGTAGCATCATTTTCTGGATAACTGTGGGTCAAATTATATGA
ACTTCTCTCACACCAGTAATCCACTGGAGTCAACAAGACCACTCACATGAGCAATTTATT
GAGCTTCATTTCTCTTGCTCTGTGCTATAGGTAACATGCTGATATTTTCTTCCCCTGTAC
AACTTTCTTGCAACTAAAACTCTACTTTCATATCTCATTTGTGTTAACGAAGAAATTCAT
TTTAATATTTCACTCAGGCATATTCTTTTAAAGAATATAATTTCACAGTTGCACATTATT
TTCAGTTTACAAAGTATTTTCAAACAATAAAAATTAATCTCAGATTCTCAGCTAGCAGGA
GTAGGCATAGATCCAGTGCCTGGACGTTATACCAAGTGAGAATCTCTCTCTGAATAATAA
AAGAGAAAAAATAATCTACCATTCTTCAGTACAGATCTGCTATTTCAGCAGCAGATGGCT
CAGATACAGCAGGGCCTCGATATGTGAATAGCGACATTGTTATTCATCCATCAGCCTCAT
TATACCTAGGCACTCTGTCTGTGCCCTGTTACAGGCACCCCATTGTAGCCCAAGAATACA
TTTTGATCAAGATGTATAATCCTGAAATTAAATAAGTACCTTCAAGGATGGGATTATTGA
GGGGATGATTAAAATGGCATCCCAAATTCTGATTCTACTATGAATAGAAAGAGAATGAAT
TCATCACCACTGCAATTTGAATCTTAGCACCTTGAGACACAATAGTGAATCAGAAGGCTG
AATATGCTTTCTTATCTGCATATTGAATTTCAAGACTGATGATAAACCTTGATGATAGAA
AAATAGTCTGTAATCATCAGAAAGGTGCTTATAAAAATAATGACATTGCAAAAAGCTTTA
AAAGCACAAAAGGAAGTATACAGCTTCTTTGAAGCCTGTAGATTCAGAACTAGATATAGA
GGATGTTATGGCTAGCTTTAATTTAGTAGCTGAACTGAAATAGAAACAAGAAACATTTAT
CTGGAATTAGGGGATAGCGTGTTTAAGGTTTTCAAAGAGGATTAAAAATATACTCTGTTC
AGGCTTTGCATTTGTCGTACAATCAGGCAAGACGTAGGCTTAGAGGAAAAAGCTACCTTT
TAAATGGTGTACCTAGTTTTTTTTAAATCTTACTCAACACAAGCAAGTCCTTAAAATTTC
CATTCAAAATGGATTTGTAATACTTTTGTTTAAGAACCTGAACTACTTCCTGGGATTTGT
AGTTGCTGAAGTTTCCAAATGTTTGCTTTCAGACGTGCATTCGGGTGTCACACTTCGCTC
CCTTGGTAGGGAATGGATTTCTGCATGATTGCATGAGTTCACTGGCTGACTCCAGGCCCC
ACCAGGTCATGCCTGTGAACTAAATCCAGGCCTGTAGCAGGGAGCTTCTCACCTCTGCAT
GCTGCTGGCCTTACCATGCAGGAACATCCAGCATAGATGAAAAACAATGAAAAAATTAGG
AACGTAGAGAAAATGGAGGTGTGGGATGTGGTGGGAGAAAGTAGGTGGTGGCCACCACTG
CAGTAAGTGAAGCCAGGACTATCTCTTCCCCCTTAGAAACTTACATCAGCAGCCTTGGCT
CCCTGAAACAGAACATGGGATGTACATTAGAAAGCAGCTTTGAGAGGTGAGAGCAAAATC
TAAAATAAAGATTTAAACACACACACTCGTAATTGAAATACTCAAAGCTCAAAGCACTGA
GTGGGGAGGACTGGGGAAGGAAGGCAAGTTGGAGGACACTTAAAAAGACAGGGAAGGGAC
CTCAAGTATCTGTGCTGCAGGAAATACCTGTTTAGCTTTCACCTGAAAAGAGAAAAGTCA
TCAAAGAAGGGAGTGTGTATAGCTCACAATTATATGAGAACACCAAGAAAAGATTAGCTG
GTGAGGCTAAGGGGGAAGAGAAAGCCATTTTGACAGTAGTTTAGTGGTGACAGGACAAAG
TAGCTGTGATGAAATGATATGAATGATAAATGTTTGAGCCACATTGCTCTACAAGGAAAA
CCCCCAGGTGATTCCTGCTGCATAGTGTGGTGTAGATGTCCTTCATCTATGTACCTCCTA
CAGGTATCATAAGCCACATGGCCATTCAAGCAGCAGGCTTCATGAGAGATTGTTCTGCTC
ATTTACTCTTTGAAGTAGGAGAAAGCAGTTACCCCCATTTTGTTTTGCAGAGTTCTAACA
TATGTGTGGAAGCATCTGTACATTTCTGTTTCTATTTGTTCTATTTAAACAGAACTCTGT
GTTTTTACAAAACAAATATGTTCATGTTATAGTTTCATATTTGAATTTGGCAAGCTTCTG
TCCTCCTACTTTTTACTTGGTTGTTTTTGTGTTGTTAGAATAGATGCTATTAGGCTTAAT
TATGTATATATACCATCATTTACACCATTCCTGCCATTGTCACTTACATAAAATTCCCAC
TGATGTCCAAGTCAGAACTTTAGAGCAAGAAGGGGCTGCAAGGGCTTGCCTGCTTCTAGG
TTTAAATCATTTCTTATGGGGCTACCTCTTACGGAGGGAGAATACCTTAATCACTGCTGA
ATTCAGATTCCAATTTAAAAAGTTATTTTAATGTTGCTTCACTCACTGTTGCAGTTTATA
AGGATCTTAGGCAGAGATATGCCATTTTAAAAAGTCATTTATATATGTAATAGTCTAAGT
CGCAATTCATTTGTGTGCTGGTGAAATGGGATTTAGCAATCTAAATTTGGCAGATCCTCA
GAAACGTACAAATTGCTTCATCTGGAAATCCAGAATGGTTTCTTCCCAATAAATAATGGG
TTTGTGCTGGTGGAACTGAGGTGGAGAAATCTCGTTCTAATCATTTCATGTTAACCAAGT
AAAAGATAAATATGATTCCTTGGTTTCCGGCTACTTAGCTATTTGTCAGGAAGCTTAAAC
TGATTTTGGAAATGATCATGGGTGTCTCAGTATCATCAGAAATCTGGATCTCAGTTCTCA
TTCACAAATTTTGCTAACAACCATTCTGGTTAGCATCAATGAGAAGCATGTTTTTTTCCA
ATACACATGTATTTGCTAGAAAGCAAACTGAGAAAATCAAGCAGTTTTGCCTGTGCTAAT
TATAAATATGATTGACAGCGTGATTGGAGTGCATGCTAATGGAGAAAATAACTTGAAGTT
TAACTCTAGCTGGAAATTATCCAGAATATTGACAGATGTCTTGGCACCCTTTTTTCATCC
TAGAAAAAGCCTAACAGTTCAGCTTCTCAGTTGACTTAGAGCTTTCAGTTTAGTGCCATA
CCAGGGCCAGCTAAGGCTGCAAGTTTCTCACTGATAATGAATTCATGGCAAAATTGCAAC
TCACAAGCTGTTCTGAACTGCCTACTCCTGTGAGCAAGCAGAGCTGTGAAATGCACAAAA
ATCCTATCTTATGTGCGCAGCTCTCATCTATTGAAATAATCTACTTGCCCATACAAACAT
GACAAACAGCCACAGAATAGCAGGGGAAAGAGATCTTGGGACCAAAATAAAGCTAGCTGT
TTTAATTTTTGCCAGTCCTGGAAGTGTTTGTGTGGGTTAGTGGCAAAGCCCTTCACTTGT
ACATATATAAATCAGAGCTGTGCAGAGTGTTTCAGAGGTTGTTTATGGCAGGCACAGTTG
TCCATATCTCATAAACCAGACCTGGAATCGACAACTCAGGATATGACTGTGCTAAAATAA
CAGTTGGGGTTTAGAGGAGAAAACAACTACTGCAAGCAAGGAAGAAAAAGCTGTACTTTC
CATCTTCCTGGCTCCAGTGTCTTAAAACTTTCTTACGCGCCTGGTTTAAACTCACTGTTA
TTTCATGGCTAATGAAGTGTGTACGCTGAGAATGCATGAAGGGAGATGTAAGCATGAATG
GGGCCTAGTAGAAAGGTCTTGCAAGAATCTCATAAACTATATGAAAATATTGTAGTCCCT
GTCTCTACTCTTCCCCCAATATGTTCATCCTGGGTTCAAGTACCCAGACAGCTGAACAGA
GAGATGTCTGAGCCTAGCCTACATGGACTTCATTAATGTTACAATTAGTGAGTTCTGTTT
ACTACCTGTTCTGGACAAAATCCAGTCAATTACAAAAAGAAATTGAATCAGGGAGACTAT
TCGTATTCATCGAGAAGTATGCTTTATAATGCTCTTCTGCTGCTACGGTACTTTATTCTA
TGCCCTTTACAGGGGTGCAAGTGGGAAAAGAACACCAGAAGCTTTCTTCAACTCTTTATT
TACCCAAGCTTAAGAAATGGGGCAACACCCCTTCCTCTCCTCTGGGGGATACATTGCACA
TGGGTGCAAGATGACTGAGATAATATGGTTCAGTCCTAGCTCCTAATAAGGCAGTGTCTG
ATGCAGGATCTGTCTTTATGAGAACGTATCTGTTTTTCACAGAATCATCAGTTTCCTGTC
TGTAAGACGTATTAGGTCTGCTCTAATGACAACTCCAGACTAGTGGAGGCTGGTGCTAAC
TATTTTGCAGCTATGTAGATTATGCCAAATTCAAAAAAGCCACAAGACTGAAGCTGAATG
TCAGGTTAGAGGTAGATGCGATTGGGCCAGGCATCTAACTGAAGGAAGTGGATATACCAG
CAAGCCTATGAATACTAGGGTAAGCTTGGCTTTTACCACAAAAAATAATTTCATTTGGAC
TCACAGTTAAAAATGTGTCTGCTGTGTGTACTCACTTCAACTCAGAATGAGCTGTCAGTG
GAAAATACAATCTTCCAAAATTCCCTTGTGCTTTTTCCCCACACAGAATCCTGGAACCCT
CCAAGGTGGCGTGGACACACAAAACAATGCAATTTTATATAGTCACACAAAGTGCATGAC
CAAAATGCCTTTTTGCATACAAATAATAGAGATACAGATGTCCCCCTTTGCTAAGATGTA
AGAAATCAAAAAGTGCAGTTCTGAAATGCTATGGCAAAAAGCTTTGTTTTCAATTTAAAG
TAAGAGCTGGGAGCATACAAAAAATAAATGAGATGGAGAAATTAAGCAAGACTATGGGAT
AAATATTCTGGTTCAGATGTAAAGGCTTTAATGACAATGTTGGAAGCCTAGGGGGCAAGA
CTGAAGCAAGGACAGAAGAGATCAGGGTCAGAAATTGTTTACATAAGTAAAAGAAATAGG
TCTAAAAAGTCCAGAAGAGTATAAGGATGAGGCAGCAAAAAGACTATAAAAACACTAGTA
GCTAGACGAACAGCCTAGCCTAGCAAATTGAGATTTGAGGACTCAAAGTGACCAAGATAG
TAGGTGACTAACGATGAAATCAGAGAAGTAGAGAGCTTTGAAGTGAGGGAAGACAATTGA
AGATGAAGGCTTGGATAGTGTAAGACAGAAGGAAGTAGAAAGCAAATGCAGAGATTTAGA
AAGGGACTGAAATCAAGCAGGTAGACAATGGCAAGCAGAACAGGGGATTCTGCACAGTGA
GGGTGACTTTGCTAGTCAGCTGTGTACCTGGAGGAATTTGATGAAATGCCATAAAACTGT
GAGGAAGTGGAATGAACATCAAAAAAACCTCCAGTCTACTCCTCAGTGCTTGTTGGGATA
GTTCTGATGACAGGCTCAGGAAGGCGTAATTACCTTCGGACTCCAATCTCCATTCCTTTC
CCTTTCTTCTTTAAAAAAAACCCAACATATTTTGTACCTTCAACAGCTTTGCAAACACAG
CTGTTGGGAACAGGCTTCAATTACATTTAGGTCAGTAGATTGGTACCAGTTTATGAACAA
CTGGCTATAGGATGCATACCAACTTTTTTCCTTGAAGGCGTTTTAGTGAACAGAAAAGTC
CAAATGAACTGGTGTTTCCAGTTCAAATTGAAACCAACTCAACTTAATAAATCTGTTTTC
TTTTCAATGTTTTTTCTTCCAATCTCTGATTCTTATATAATGGGTGAATAAGGAAATAGG
AGCCTTGTCCAAAGGAGGACTGGCTATTTCTAAATATGAGTCTTATTTTTTCCTAATAGT
AGCTGTTTCTATGGTGGTTTCTACACAATAGCCCTGCAGTCTGGTTGTGTGGGCAGACAT
ATTGACTTAAAAATCACGAGCAGTTTTTTCAAATGCAGTTTTGCAGCCTCGCAGTATTTC
ATCTTTGTGTTCTGATACAAGTTGGATAAGATAATGATGAGTATTGTATCCTTAAGTGAA
AGGGTAATAATAATCTTTCTTTTCTTTTCTTGAGGTGAATTCTTGCTAAACCATGATAGT
TTTTTCTTTTTTCAGGAACCAGTTTCTGCTTCATCACTCATTTCTATGTTAACCTATCTT
AAATCCCTTCCAACGAAAAGGTTATTCTCTAGAATAGGCTCAAATTTTTGGAAGCTGTGT
CCTGAACAGTCCCAATATACATGGTGTCCATGCAAATTACTTCCTTTGCATCATAAAATG
ACTGGTGAAGCTCTCTGAAAATGCAAAATTATTTTTAATAGAAATTTGTATTTCAGCTGC
TGAAAATTCCATAGTAGAAGTATCTAAAGAGAAATGTGCTTTAATACTTTTACTACAGCA
TGTGCACATTTTCATCTGCAACAGAAGCACCGTGGTCTCTTCAGGTACAAGGTACTAAGA
AGAGCATGTCTCTTCACAGCGCAACTGATGGACACTTTGAAATGTCAGGGAAATCTAATT
TTATACTCTAATGTGTGAAATATAATTATTTACATAATTTTTTGGTGTGTTTTATCAAAC
TAACCTGCTACTGGAAGGAAGTGTTCAAATGACAGTTACTCACAAAGACCTGACTAGAAG
TCTGGGCAAAACTCTGCTTTCTTTGCTTGTAATTGTTCTTCAGACCAGCCTATTGTGGAC
ATCATTGACAATTTCTGGAGGCTTTCGTTGATTAAGAAATACATATTTTCTACTCACAAT
GCAATACAAAAGCTATCCTTTTAAAAATCCACAACTATGCAAATTATTCCTTATTTTTTC
ACAAAAAAATGCTCTTCCTCTTGCCCCAACCCTCCTGTGACCTTCGGACATGAAGCTCTC
ATGTCCACTCTACCTCATCTGTGGTGTCTAAGTCATAGGGTGAAAGTAGAAAGTGGAGCT
GAGTAAAAAAGAAATTTTAAGGTTGCTAAAACCCATGAGCTTTAGTTGTTTTTTTCATTT
TTTTCAAAATTGAAACTAATGAGGTGTGGTAAATTAAGGCGAAATGGCTTGCCCATAGTC
ACACAGAACACAACCTTGGTCTCCTATAACGCAGTTTGTTGCTATTTCTCCACCCTTCAC
AGTGATGGTTATTACAGCACCTTCCCCAAGAGTAGGAGATCTGTATTTCAAGCCTGCATC
ACTCTGAGGTAGCTGGAATCTGCATTGCAAGGAAAGCATTTCCACCACCAGGTACTGTGC
ATTCTGAGAGTGTTTTTCATCCCTCCCTTTAAGGCTGGCCTTACTATTACTTGAAGATTA
AAGTCAACTAATCAAAAAGACAGCAAATAAGGAGCAGATAAAGTCTAGCCCAGGGGCTGA
AGCACATAGGGTGTAGGTTCAGCTCTCCGAGACTGATGAAGCTTGAAACACTGGTCTCCC
ACTTAGGATAATAGTCTCTGGGTTTTTTGACCAGGGATGGTCTAGTGTAAAATGTCTGAG
AGCAGGGCATCATATCCTCCTTGTGCCATCTTTCAGATGAGAGTCTAGATGTCCCACTTG
CCTCCTTTTCTGGCCCAATGACTGGCATTGCTGACGGCATAGCTGTAGGAAGGCTGGAGA
GTGCCCCCTCTTCCATTTCAGCCATCCCAGAAGGGCCTTCACCTGCTGGTTAAGATATGC
TCATACAAGCTGGAAGGTATAAGTTTGAAGCCTTTCAGGTTAAGAAGAACCTAGAACATA
AATTTTCCACTTCCCGGACAACCATGTCACCCACTAGACTGTTATGCAATAAGACAAGAG
GATACTGGGACTGACACTGGTGTTACCATTTTTAAAGAGCTGTTGTCATTCCAGTGGGCA
TCTGTCTTCAGGTAGTTAAGTAGTCTGGCTTCCAGGTAATTGGAGACACCTAGTATTTCT
TACAGGTTTCCTACACAGTCAGTGAAGGAACTTCTGGAGATCTGCAGAGAAGCCAACATT
TGTCCAAAGGAATTTTAGTAAATACAGGCAGGTAATTCAAAAGAACCACATTCTCTACCG
CTTTCCTTCACCCTTACACCAACCTTCTGGCTTAGTGCCTTAATTATATGTGAAGTAACA
TGTAGGCTAGGTCCTTACTTCTCTGTCAGTGAAAGCAGATTAGACTAGGAATTGGCAAAA
ACATCTGCATGTCTAACATATTTAAAAAGCATGTCAAAAATGGGGAGTTGAGACATGCAA
CTATTCAGCTAGATACCTGAGTGCTTGGCTTGGTTTCAAAATACCTGATCTCAGTGTACA
GACACACATACAAATGTTTCTGAGCTTCAGACACTTGCATTTTGTTAGGGGGTGGCTTTT
TCATAGCTGTATAGTCAGAGGCCAGTTTCTGTTTCAGTAAAATAAAAATTGTCTGGATAT
TTTCACTGTTGTTCTAGTCAGCTACTAGAATTGTTTGGGATTGTACCCATATTCCTTTAA
GAAGGTATCATGAATTTAGCAGTTTATTTATAATTATTTTCCATTGTCAGTGCTTGCCCA
CTAAAATGCTCCTCACAGATGATGTTTTTGTTATTTAGAAAATAGTAGGCCTCCTACAAA
GGACCCTGATTCCCTTTAAAAGATGCTTTGAGAGATACAAGTGAAAAGCACTCATAACAA
CTAGATAATACTGTTTTTGTGTATTAGAATCTTTCCCTCTAATGTAACCCATTCACATGT
CCTCTGAGACAGCTGCCCCTGCTGTCTTATATTGCTTCATAACCCTATCAATAACCATGA
AGAATACTAAACTACTTAAAAATACAGGTTTATTTTGGCACATAGGTTCAGCCACACTAG
AGAGGAAAGGGGAGTTTGAAGACAATTAAACATTTTATTTTAAACATGAAATAGCCATTT
TGAAAAGCTGTAGAAGCTTACGTTTCTACATTTATTTATATTTAACTAAGCTTTTTCCTT
TGGGGGCTGAAAAAAGGAAAGTAAAAAAAAGCCATAAACCAGCTACTGCAAAGAAGTTTT
AAAACCAGTGAAAATCAAACAAAAATAAAGTGTTTTGGTTCAACTCTAACCAATTTTTCA
TTTCATTTTATTTTATTAATTCAGGTTATTTCTTGTTCTGATATGAAAACATCTTACTTT
CCTGTTCTGCTCCCAACCATCTTAACATCACTAAGAGACTTTAGAATAATACTTTAGAAT
AATGTAAAATATTTGCAGACATGCAGTAACATGCTCTATAGGTGCTTTAGAGAATGATTA
CGTTAGAAGATGCAGTGAGGATAAGACAAGGATATGTGATTGCAGCTATTTTTTTGCTTG
CCAAGTTGTTTTGTGCATCTAATGTCTTATTTTTGGTTTGTTGCTATGGTTTTTGATAGA
TTTTGTTGAAAGATTACATGCTGGTACAACAGCTTTTTGATCAAATTTGTTTTTACTTGG
TTGGCACGGAATTAAGGAATTAAATGGGCTACAGAAGAGTTCTAATTTCAAATCCAGGTC
AGACACTCTTGTAAATTGCAGCTATCACTCTTTAGAGACAGACTGAAATGATGAAGACCG
CACAAATGGTTTCATGGAAGATCTGCAAGTGAAGCTTACTTTTTTTTCTCTTTGGAAAAA
TGAAATTTCTTCATTCTAATCAAATCCTTGTCTATGGCACAAGTTTTTCTCCCTTCCTCC
CATAAAACAAGAAATTACCCATTTTTTCCGTCTCTAATTCACTCCACAAACATACGCACA
TTCTGTAGACATTCCTTATTGCACTCCTACCAAGATAAAAAACATCTCTGGGCTACTGCA
GCACTGGAATCTGGGGCAAATGCAGGAAAGGAGGACTTTGCTTCCAAGGAGGTTGCAACT
GTGCTTGAATTGACACTGTCCAACTTGATACACTGAAAATGATTATTTGTTAAAACAAAA
TTTGAAGTTTCTTTTTTAATTCAATATTTGATTCAATTGAAACTGCTAACACAATTGCAC
GATATGATTTTGTACATAAGAAAAAATTCAAATTTGAATGTGGAGCATCTGTATTTTTGT
ATCTGACCTCAGCGATGAGCAGTTTGACAGCATCTGATTTTCTTGTATACAAAAAAAAGA
ACTGTTTAATCTACCTTTGTAAAGCAAGAAAAATCCCCTCATTTCCAAAAAAACTTTTTG
CATGAAATTTTGCTGTTTCTATATGGATGTTGTTTTGGGATTAAACCGAGTAATTTGGAT
TATAGCTGCCAACTGAAAAAATGAAGTGCTTAGAAAAAAATGTACATATTTAACCTGTTA
TGGTTTTTAGAAAAACATTTGCAATTCATTATAGTGGAACTTTTAGATACATATTCCACT
TCTTTCTGCAGCAAGTCCACCTTTCTTGAAACTAAAAATGATATATAAAAATAGAGTTTA
CATACATAGACTGGTCTAGACAAGAAACATTGCAGATAATTGGGACTGGAGATAGCTAGA
TCTGTAAAGATGATTGTGGAAATGTTTGTGTAAAGGTAAAGAGCCTTAACATGGATAGAA
TAAATATTTTCACTTGTGCAGAAAGCTGAGTGGTAGCCTGTCTTTCTAAATGTTTTGTAA
ATATTTTGAACCTCTACTTGAGTTTGCAAAACTGTGGGTAGAAAATCTCACCAGAACAGG
CACACCCATAAGATTGCCAATACTGTCTGCTGCTACTAAAGTCAGAAATTACAGACTTTT
CCTCTGTATATGTCATAGTTCATAGATCAGTTTCTGGTTAGTTTTTTCTTCCTTTTTTTC
TTGTAAATCCCCCCAAACATTTGTATTCTGTGTCTTAGTTTATCAATAGTTATGGGCATA
CCCATTTCACAAAAGAATGCAAAAAACATGGTTATTTTTAAGTGGCTTGTTGGTATGCAG
AAGTCACGATGAACAACTAAAACCCATATGTACTTGTTTAGTGTTGTTTTGCATGTGAGG
AAATGCATCAAGCACTGAGTCTGAAGCCTGGCCACGGGGGTGCTCGTGACTAATTTCATG
TAGCTTCTGTGTGAGGC
>comp41_c0_seq1 len=6512 path=[6540:0-6511]
CGCTCCTCCCGCCGGGGGGCGGCGCTGCGCCACGCAGCCCGCGGAGACAGTCGCCTCTTC
TCTATGGTTCCCCCGCTCCCATCTGCTTCCGCTTCCGGCTCGCTCCTTCTCTTCGGGCCG
CCGCCGGCAAGATGGTGAACGTCCCGAAAACCCGCCGGACCTACTGCAAGAAGTGCGGCA
AGCACCAGCCGCACAAGGTGACGCAGTACAAGAAGGGCAAGGACTCGCTCTACGCCCAGG
GGAAAAGACGCTACGATAGGAAGCAGAGCGGCTATGGCGGCCAGACGAAGCCTATCTTCC
GCAAGAAGGCTAAGACCACAAAGAAGATTGTGCTGAGGCTGGAGTGCGTGGAGCCCAGTT
GCAGGTCCAAGAGGATGCTGGCCATTAAGAGGTGTAAGCACTTTGAGCTGGGAGGAGACA
AGAAGAGAAAGGGCCAGGTGATCCAGTTCTAAGCTCCATCTTGCTCATTGTTATGGACCA
TATTAAAGTATTTGGAAACATTCAAAAAAAAAAAAAAAAAAAAAGGGAAAAAAAAAAAAA
AAAAAAAAGAATATTTAGTTCCTTTGTGAACTGGCCATATGACAACTACTTTTTTATCAA
CTTATTAAGTTGGGGCACTATAATAGCTCTTGCTGAGTTTAGCAATGTTTATAAGCATGT
GTTAAACACATAATGTTAAGTTTTATGAGGAAAAAGGGATAAAGAAAAGTAATGTCACAG
ATGAATGTTTGAGTGAGTAGACGGCATAATGTATGTATGTTTTTTATTTCTACACTGTTG
AGCTTGTTTTCTGTTTTAAAAGTAAGAAAAAAGAGATTTGTTGCATGAGAACTGTTTTAT
TGTGTTCCGCACTTTCTGTTCTTTTTGTATAATCTTGATTTTTTTTTTTCATTTATGCGT
AGAAAAAATCAATTTAGAAGTATTCTGCTCCACGTTACATTGTGTTCCGATCCGTTGTTC
TGAAGTTCGATCTTAATAAACATTTCAGTAAGAGTCTGTGGGTCGTGTCGCCGTGTTGTT
TTGCGCGGTGCTTCGGCGGAGGCACGAGCCCCTTCTGGGGATGCGGGTACTTGGTGCTGG
GGACGACCCGGAGGGCTGCGCCGCTTCCCGCGGCTGAACTGGCGTTTACAAAAACGCCGC
CTCCGAATGTTGGCGTGATCACCGGCGAGACGAAGCGGAGAAGATGCCGCGGGGCGCTTC
GATTGCCGGGGCCGAGGGGCTTTAGGTAGGCGGACGGAGGTGCCCGCTCCCGCCTTCGGC
AGCCCGTCGGCTGGGTTTCGCTTCTCGGCTCTGCGGCGGCGCGGGATCCTCGGCACGGCA
AGGCCGGGAGGGTTTGGGGGGGAAATGGGGCCAGTTTTAGTTTGGAACTAGACACAAGGA
GCTTATGGAGAAACCAGTTCGTATCCAAACTGATTAACCGCTTGGGCTTTGCCAGTGAGG
AGACAGGGAAAAACCCAAGGGACTTCTATATCGGGTTACAAATGCCAGCTGGCAGGGTTG
AACTTGGAGCCTGAAGATCGCTGTTGTCTTGCTTTAATTTCCAGCAGTTTATTTGATGAA
TTCGGTCTGTGGCTGCTTCTTCTGTAGGGACTCATTCAGAAGCGGTGCCAGCAGGCCAGA
GAAGCTGAGGCCCCCACAGCCTGCAGGTCATTTTTGGCTACCTACAGCCCAGAGGGGCTC
TTTTCTCATCAGAGCTGCAGGTTCTGGAATAAGGGAAACCATAAAAATGTAATAAATCTG
ACTTCCAGCCTGAGCTCTGGCTTTGCTTTTCTACCAGCACCAAGGGGAAACTGTGGGTCT
TGTCCCACCTGGGAAGGAGCCGCTGCAGATGCCTGCAGAAAAGCCGCAGGAGGGTACGAG
ACTCTCCTCCTCACTGCCGTTTGTCCAGGCTGGAGCTCACCAAGTGCTGCTTCCCATTGG
TGTCCATGTTTCTTCATTGTCTCTCCCGGGACGAGGTGTTTGGACATGCCTGGGGTTGCA
AGTGCCCTCTGGGCTCTCATCTTCTCTGTGGGTGCCTCTGATCACCTGATGGAGCCCAAA
ATGAAGCGGGCATTAAGTGACAGCATCTGTCCCAGCCACTGGGATCTCCTAAGTCTGCAG
GTGCAGGAGACCCCCTAAAAGCAGTAGGGGCGTCAGCGAGGCTGGGCTGGTTTGTTGGTG
GCCCCTGTCGCGCGCCCCTGTCTGCACGGGACCTGGCGGAGCTGCTTGGTGGGAGCCAGC
TGCTCAGGAAGAAAATGAGGAACCGGAAAGTTACAGATGAGGGGCTCAGTGGAGGACACA
GCAGCAGCAGAAGCGAGCTTATTCCGCGCTGGCTTTGGCTCTCGCAGCGCAGCACACGTC
ACGCCGTCTGCTCTGTAACCCTGCTCCTTCACAGCGACGGCCGTCAAGTTTAAAGCCAGC
GACCCCTCTTGTTCCCGCGTTTCCATTTCCTTATCGATTGTGCAGGTGCATGACAAGGTG
CAGGAAGAGATTCCCTTCTGTTTTGATTTCCCACAACAATGTAGTTACGAAAATACCTCA
ATAAATAATACACAAATAACACTGATGGGTGGTTGACTGAGGTCTTCACTTTTTCCAGCA
AAGGCATCCATCTTTTTAATAGCTTAACTATTCAACTTTCCAAATGGCAATCTTCCCTTC
TTCCTTTCCGGAGCCGCTGAGGACATATCTGTCCTCTGCGGAGCAAAGTGCCTTTACTGT
ATCAGCGTGACCAACCAACTCTTTCTCCACGGTCTTCTTCTCAGCGCTGACCACATAGAT
CTTCCCTTTGATTTTGCCTTGTGATCTTCCCCTGCTGCCAATCCACATCTGATTTTTAAC
TTTTATCATACATGTAATCTCAGAGCAATCTTGAAGATGAATCATTTGAGGTGTACTTGC
AAGATCTCTGGTGTTCCAAATATACAGGTCACTACTCCCTGAATAAGACGCCCATACTTC
ATCTCTCTCAGGAAACAGCTGGAAACAGAGAACACATGAACACACATCCTTCAGGTTATG
CTCAATTTTCATCTGTAGTCGAAATTCATGAGCTGACACTACGAGTATGCAACTTCCAGT
ACAGCACCACAGTAGATCATTATGAAGTTTGACAGAAGTGAGATTTTGGCAGGGCAGCTG
AAATGCACGGTTGACTTTCAGACTGCTGATATTCCAAGCAATCACTGTCCCATCTGAGCT
GCATGAGTATGCCTCACTGGGTATTCCATTCTTCTTCTCTACAATGATGTCTGTAACATC
AGAACGATGATCATTTAGTTGCTTATTACAAGACATACTATGGGTGTTGATTATATAAAT
AAAGGAGTCCTGAGAACCGATCCACACTTGACTTTGTTCTACCATTACCATACAAGTCAG
TTTAGAGCTGCCCATTTTGAAACAGTGTTGTTGAATAGACCAGGTAGATGCATCAAAGAC
CACCACTTTCCCCTCATTTAAAGCACACCATAGTTTTGGATGAGCACTGACAGGTCTTTC
TGAAGGGTCAAGTTGTCCTGGCGTATAAAGCAAGACATCTATTGCCTGTGGAAACATCTC
CCCAGCTGAGGGGTTGATCTTGTGCTTTAGTGTTTCTGAGGTTGTTTTGGGGACCATCAT
AGGCACTTCATTTTTCATCCTGTCAAAATAAGACAGCTTTGAGGCTGCATATATGGTTTT
GGAAGACTGCAGGGCACCAACCACAGCATCCATCAGGAGAATATTTGTCAGTGCTTGCTG
AATATACTGAGGATCCTTGTGATCATCTGCCATTTTCTTCCCAGCCCACATTTCTTTCAC
TATCAGGTACCAGAGATCACACTCTGTTTTAAGGTTAGCTTCAAAGACTTCTTTTTTAGA
TATTGTTTTAATCCTCAGAGTGGGTATTCTCAAAACAAGGAAAGCTACAGTCGTGCTCTT
AACATCCTCTATATCCCTGAAAGCTGCAATCTGGACATAGCCAGGACGTCCTCCTTCAGT
CAAAAGGAACAAGCGCTTTTGGGTCAGAGCTATTTTCCCTACCCCGTAGTTAGTTTTTAC
TGAGCAGGATAACTTGTAGACACATTCATTTTTATCTAGGTGCTCTATTACTGTGGGCGG
CAGATTAACCTCTTGAGCTTCTGCTTCAGTTTCCTTCCAGTAGTTGTAGAAATCTCTGAA
TGTTTCAGGATCAATCTGTTTCTGATGTCCTACTGTTAAGGCATCAAATAACCTATGTAT
AGTGTCTATATCTTTGACAATCCCAGATTCCTGGATGCGCTTCACAAAATCTTCCAATTG
CATGTGCGTTTTTGGCAATTCAAATTTTTTTACGTGGTCATCTATTTTCATAATTTCTCT
TTGTTTTTCCATCACGCGACTTATCAGCTTCTTCAGCTCAGGTTTGCGGTCCGCTTGAGA
ACGTTCAGAAGGTGGCATGGTTTCCACAATTTTTCTTACAAGATCAGTAGGGAAAATTCT
TAAATCTGTTTTATCTAGATTCTGAAAGTCGGAAAGTGCATTTAGCAGTTTGCCTTGCAT
CAAGCTAATAAGTCCCCGGAGGTAGAAGTACCTTGCCAGCAGTGCTGAGTTATCAGGTGG
TAAGGTATTTATAGCTTTGCTGAGATGGTTGAAGAAGTCTGCATAGTAGGATTGGACACA
CTGGCATACCAGAGGAAAGTGAATTTCTGGGATTTTGAATGTAGTAACTGATTTGGAGGG
CATTTTCACAGCGCGGCCCGTTTCTAGTCTCCGAAGCGAGGAAATTCTAGTAGGGCCTTC
CGGCAGCTGGATATCTTGCAGATTAGGCATACTGATTACCATCCGCCTGCTAATCACGTA
CTGTGGATTAAATCGTTTAGAGGCCATTTTCTCCACTGTCAGTCTTCTTGGGCTATTAAA
CATCACATTTAATCTATCCTCTTCAGACTGGGTACTTAGCTCAAGTCGAGCAAAAGCATC
CATCTTTCTGTTCAGACGAGCTTTAAGAAAAGAGTGAAACATGTAGGTCTCTAAAACCTT
TTTGTAAAATGGCTGGTCTCCCATCGCCCTTGTTTTCAGAAATTCTTCACTATTAAACAC
TCTGTGTTCATAATTTAGATGGTCTTTTACTTCCCTGAAGATATTAACAATTAACTGCAA
AGCAGTTTGCTGAACCTCACTGTTCAGTTTCTGCTGCCAAGCCCTTCTACGCATCTGGAG
TTCACCAAGATCTGTGCTGGCACCGAGATGGCAGAGCTCCAGATCATAATGTAGCTGAAG
ACTCTCCACTCTTTTTATGAAAGTTTCTGCTGCTTGTGCTGGAACATCTGGAATTTCAGG
CTCCTCTTCAGGTGTTTTTGAATGTGTAATATCCCCGTTATCAATATTGATTAGAATTAA
ATCTTCAGCCTCCATGCTAACTTCTTCAAAATGATCAGTGTGACATCCCATAAGAAAAGA
TGTCGGGGCCATTACAAAATCCAGCATTTGACGAGAGAGAATAGGCACAAAAGTGTGTTG
CCACTGAAGAGGATGAAGGTACAGCATAAAGCATTCAGCCACGAGCGTCAGCAGGGCCCA
GTCAGAAGAGAAGAAAACAATTCTCTGCTCAGTTAAAATACAGGTCATAATCTGCAGAAC
CTGCTCTGGCTTGAAACACAGCAACGGAAGATGAAGATCCAGGTCAATAATTGGACTGTC
TGGATCCTCTCGTGAAGGAATTATTATTTGAAGTGGTTTCATATTAAATACCAAGTGGAG
TGGTCCTGGTGGAGGGCTGGGTATTAAAAATAACTTTGCTGCAAATTCTTTTATGTGCTC
ATCAACATCGAAATTCTTGAAAGGTCGCAGTTGCACTAGTAAGCAAGACAAGCAGTCCTT
GAGGGCATTAAAATATGGATATCTGGATATAACACAAATGGCAAATGGTACAAAACAGCC
AAGCGTTTTCCCAGTCTGCACGGATTCCCACTGGTCCTGCCCATTTGAGGAAATACAGCC
ATCTTGCATAGGCTGGTAGTACTGTGCAACGACACCATATGTTCTGTTACCGCAGACATC
TGTGAAGACCAGGAAATGAATGTGGTCCTCTTTTGATTCAGAAGCTAAATAAAGTCCTCC
TGGGAAGCATAGCTGTGGCAAACCAATAAGATCAATGTCCTTTGGAACTGTAATTTCTTC
AGTATCAGCTGCTTTCTGGTCCCCATGGAGACTCTTCACATTCTCAATCTTTGGTCTCTC
TTTCTTCTTTCGGAAAGACCGACGTTTACTTTTATTCAAGTTACTACTTGTATTAATCAC
CTGAATATCATCTTTACTGATAAATGGAGGCACAAATACAGAAAGAACTTCTGGATCAAG
GGGAGGGAGGTTTTTGGGTTTCCTCTGAGTACCCTGCAGGAGCGCCCGCACCCTCTCGCC
GGGCACTCCGACCAGCAGGCAGATCTCCAGCAGGCCCGAGGGCAGCACGTCCTCCATGGC
ACAGCGGGGCAGTGGCCGGCGGCCGGGCGCCGACGGCTCCTTCGCCCAGGAGCCGCCCAG
CTCCTCCCTGCGGGCCGGGCCGGGCCGCGGAG
>comp81_c1_seq1 len=4151 path=[5336:0-4150]
GCGAGCTGGGGGCGCTTCCGGGAGGCGGCGGCACGTGACGAGGGGAGCTGCGCGCGCCGC
CTGTCATGTGACCCGCGGAGGCGCCGGGCGCGAGGTGGGGCGGGGGCCATGGCCGCCCCC
CGCGGCGTCGCGGTGGTGCCGGGCGAGGCCTCGGAGAGCGACTCGGACGCGGAGCTGGAC
ATGGCAGCGCCCGCCTGCACCGCCCTGGCAGGGCTCAAGGTGCCGGGGGAGGCCTCCGAG
ACGGACACCGAGGAGGAGGAGGAGGAGGCGGCGGCGGCGGCGGCGAGGGCTGGTGAGGCC
CCGCTCTCGGTGTCCGCCGCGCCCGGCATCGGCCCTCCCCGCGCTCCCGCGCCATCCCCT
CGCCGCCGCCGCCATGTCCTACAATTACGTCGTGACGGCGCAGAAGCCGACGGCGGTGAA
CGGCTGCGTCACCGGGCACTTCACCTCCGCGGAGGATCTGAATCTGCTGATTGCCAAGAA
CACCCGGCTTGAGATCTATGTGGTCACAGCAGAGGGGCTGCGGCCTGTCAAGGAGGTGGG
CATGTATGGCAAGACCGCTGTTATGGAGCTCTTCCGCCCAAAGGGTGAGAGCAAGGATTT
GTTGTTCATCCTGACAGCCAAGTACAATGCGTGTATCCTTGAGTACAAGCAGAACGGGGA
CAGCATTGATATTATCACCCGGGCCCATGGCAACGTGCAGGATCGTATTGGTCGTCCCTC
GGAGACAGGTATAATCGGCATCATTGACCCAGAGTGCCGGATGATTGGCCTGCGACTCTA
TGACGGCCTCTTCAAGGTCATCCCTCTGGACCGGGAGAACAAGGAGTTAAAGGCTTTTAA
CATCCGCCTGGAAGAGCTCCAAGTCATCGATGTGAAATTTCTCTATGGTTGTCAGGCTCC
GACCATCTGCTTTGTCTACCAGGACCCTCAGGGTCGCCACGTCAAGACATATGAGGTCTC
CCTGCGAGAAAAGGAGTTTAACAAAGGTCCTTGGAAGCAGGAGAATGTAGAGGCTGAAGC
CTCCATGGTCATTGCAGTGCCAGAGCCTTTTGGAGGAGCAATCATCATTGGGCAGGAGTC
CATCACCTATCACAACGGAGACAAATATCTAGCTATAGCTCCACCCATCATCAAGCAAAG
TACAATTGTGTGCCACAATCGTGTGGATCCCAATGGGTCCCGATACTTGCTGGGGGACAT
GGAGGGACGTCTCTTCATGCTGCTCCTGGAGAAGGAGGAACAGATGGATGGCACTGTCAC
TTTGAAGGACCTGCGTGTGGAACTGCTTGGAGAGACATCTATTGCAGAGTGTTTGACCTA
CCTGGACAACGGTGTTGTGTTTGTTGGCTCTCGGCTTGGGGATTCCCAGCTTGTGAAGCT
CAATGTGGACAGCAATGAACAGGGCTCCTACGTAGTGGCTATGGAGACCTTCACCAACCT
TGGTCCCATCGTCGACATGTGTGTGGTAGACCTGGAAAGACAAGGCCAAGGGCAGCTGGT
CACCTGCTCGGGTGCATTTAAAGAGGGTTCGCTGCGGATCATCCGGAATGGCATTGGGAT
TCATGAGCATGCCAGCATTGACTTGCCAGGAATTAAAGGCCTGTGGCCCCTGAGGTCAGA
CTCTCATCGTGAGACAGACAATACATTGGTGCTGTCCTTTGTTGGCCAGACCAGGGTTCT
TATGTTAAACGGAGAGGAAGTGGAAGAGACAGAGCTGACAGGGTTTGTGGATGATCAGCA
GACTTTCTTTTGTGGCAACGTGGCCCATCAGCAATTGATCCAGATCACCTCTGCCTCTGT
GAGACTGGTCAGTCAGGAGCCCAAAGCTCTGGTGAGTGAGTGGAAAGAGCCCAATGGGAA
GAACATCAGTGTGGCTTCCTGCAACAGTAACCAGGTGGTGGTGGCTGTGGGACGAGCCCT
GTATTACCTGGAGATCAGACCCCAGGAGCTCAGGCAGATCAGCTGCACAGAAATGGAGCA
TGAAGTTGCCTGCCTGGACATCACCCCTTTGGGGGACAGTAACGGCATGTCCCCGCTGTG
TGCTATCGGGCTCTGGACTGATATCTCTGCCCGCATCCTAAAGCTGCCTTCATTTGAGCT
GCTGCACAAAGAGATGCTGGGAGGAGAAATCATCCCTCGTTCCATCCTGATGACAACCTT
TGAGAGCAGCCATTATCTTCTGTGTGCCCTGGGGGATGGGGCTCTCTTCTACTTTGGGCT
CAGCCTTGAGACAGGTTTGCTGAGTGACCGGAAGAAGGTGACCCTTGGGACGCAGCCCAC
TGTCCTGAGGACTTTCCGTTCTTTGTCCACGACCAATGTGTTTGCCTGCTCTGACCGCCC
CACCGTGATCTACAGCAGTAACCACAAGCTGGTCTTCTCCAATGTCAACCTTAAGGAGGT
GAACTACATGTGTCCCCTCAACTCGGATGGGTATCCTGACAGCCTGGCATTGGCCAATAA
CAGCACCCTGACAATCGGCACTATTGATGAGATCCAGAAGCTGCACATCCGCACAGTTCC
CCTCTATGAATCACCCAGGAAGATCTGCTACCAAGAGGTGTCACAGTGTTTTGGTGTGCT
CTCGAGTCGTATCGAGGTGCAGGATGCCAGTGGGGGTACCACTGCGCTCAGACCCAGCGC
CAGCACGCAGGCCCTATCCAGCAGCGTGAGCACCAGCAAGCTGTTCTCCAGCAGCACGGC
ACCACACGAGACATCCTTTGGAGAGGAGGTGGAGGTGCACAACCTGCTCATTATAGATCA
GCATACTTTTGAAGTGCTTCATGCTCACCAGTTTCTGCAAAATGAATACGCCCTTAGCCT
GGTCTCCTGCAAGCTTGGCAAAGATCCAAACACCTACTTCATTGTGGGCACTGCCATGGT
GTATCCTGAGGAGGCAGAGCCCAAACAGGGCCGCATTGTTGTCTTCCACTATTCTGACGG
GAAGCTGCAGAGCCTGGCAGAGAAGGAGGTGAAAGGGGCTGTGTATTCCATGGTGGAGTT
CAATGGGAAGCTGTTAGCCAGCATCAACAGCACGGTGCGCCTGTATGAGTGGACAGCTGA
GAAAGAGCTGCGCACAGAGTGCAACCATTACAATAACATCATGGCGCTTTACTTGAAGAC
CAAGGGAGACTTCATCCTTGTAGGAGATCTGATGCGGTCTGTCCTGCTCCTTGCGTACAA
GCCCATGGAAGGAAACTTTGAGGAGATTGCTCGGGACTTCAATCCAAACTGGATGAGTGC
TGTAGAGATCTTGGACGATGACAACTTCTTGGGAGCAGAGAACGCCTTTAACCTGTTTGT
ATGCCAGAAGGACAGTGCTGCCACAACCGATGAAGAGCGCCAGCACTTGCAAGAGGTGGG
GCTGTCCCATCTGGGAGAATTTGTCAACGTTTTCTGCCATGGGTCTCTGGTCATGCAGAA
CCTGGGTGAGACGTCTACACCGACGCAGGGCTCAGTTCTCTTCGGCACAGTCAACGGCAT
GATTGGACTGGTGACCTCGCTGTCGGAGAGCTGGTACAACCTCCTGCTGGACATGCAGAA
CAGGCTCAATAAAGTCATCAAGAGCGTGGGCAAGATCGAGCACTCTTTCTGGAGATCATT
TCACACTGAACGCAAGACAGAACCAGCTACGGGGTTCATTGATGGTGACTTGATTGAAAG
TTTCTTGGACATCAGCAGGCCCAAGATGCAGGAGGTGGTGGCAAACCTGCAGATTGATGA
CGGCAGCGGCATGAAGAGGGAGGCCACCGTAGATGACCTGATAAAGATTGTGGAGGAGCT
GACCCGGATCCATTAGCAGGATTCAGGGTCATTCCCTAGCACCTTCCTCCGTGTAGAGCA
AGGGAGTCTTTTTTCCCGCCTGCAGCTGGGAGACCCCTGGCCAGCTACACTAAACACCAG
AGGCGGTGGTCCTTGCCCAAGGGGAGGTGGGGGAAGGAGTCTCTGAATGGGAGCCAGCTT
GTTAGAGATTTTGGGGGGTGTTGTTGGTCGGGCACCATGTCACTGCCTGCTGGGATTCAC
CGATCCTGCGGACCTCGGCTGCTGACCCAGAACTGGTCTTCGCTGGTTGCTCTTGTTGGG
GAACTGGTAGCGCTTGGCTGATGGGGTGCCCTTGCCTGGATTCGCTCTTCACTGTCGTCT
TTAGTTTTGTT
>comp1592_c0_seq1 len=3373 path=[3351:0-3372]
CTGAAACATCACTATACTTTGAACAAAAGACAAAAGCCGTAAAACTTTTAGATCCATTTG
TTGAGTTTTCTCCCTTTTGTTGTGAAGGTTTAGGCAGATACAACTCCAAATAAAAGCAGA
ATTTGTTTAATCCAAACCCACGAATTCAAGCAGTATTTTAAGTCAACCATTTTGGAAAAC
AAAGGAAAGTTTCTTATTCATGAAAGTCAAGTCATCAACATAACAGAAGCTCTATTATAC
ACTTTTAAAACAGGCAAATAGCAAGGTTTTCATGAAGCTATAAAACACTCCCTCTGCAAC
TACATGTAACAGTAAAAAACAAACAAAAAAAACCCCACACATATTTTCAGCAGACTCCAA
AAACATTTACAATGTTAGTAATACAGTTAGAAAAAACAGGGATTGCTAAAGTCTCTTCCG
GAAAGGCAACACAAAACAAATTCCAGCAATAATCACTGAAGTAGAGCTCATACTTACAAA
TTAATTTTTGAACATCCATTGCATAATTTGCAGTTGATACTGCTTGAAGCAGAACACTGG
CGTTCTGTACTGCAGTGGGACTGTATAGTGATGTTTGCAGTATGGGAGCAGAACTGAATG
CCTCAGAATTGAATCACTACTGCAGACGCATCAATGTATCATGCAAGTGAACAGCGTTCT
GAAAACATCATACAATCAATTTCCACAACAACATACACGTTTGAGGCCTTTGCAATAATG
CTAGCTACACGCAGAGATACCTGTCAACGGCTGCTGACACCCACATTTCTGGGCCACGAT
GCTGTCACACTGAAAAACAATTTAACATCCAGAATTTAACAGCCATTAAAGACTTCAAAT
TATAATTTCTGCATTTTGATATAAGACTGGTTAAAACAAACATCTCCCAATGCTCTTAAA
CATTATTGACAAAAAACTGCTCAAGTGCATCTAGGCTGCAGTTTTTAGCAGCACTATAGA
GGCCACTTAACATACATTTCTGCTTAATGGACCCTGCAAGGGTCCATCACCTGTAGTTAC
ACAACCATCAGCACTACAGCCAAACTAGGCATGATTATTGAAATAGTTTTAACAGTAACA
GAACAACATATTGTATCCTCCAGAATCTCTGAAGTACAGTTCTCACCAGTTCCCACCCAA
ACCTTCAAGGGAGTTTTCTATAATCAACAAAATATTTCCATGACAGCGAGTTGGGGATCA
GAAATTTGAGCCACTTTTCAAACACTTACAGAGACATTACAATAAAACACATAAGTCCCC
AAACTGTGAATGCTATGGGAGCCAGCATACACTAATCTTAAAGAACTGCAAAAAAATATA
TTAGGTATACGGGGGATGCTGTTAGGTGGTGTCATATTATTGACTTGCTATAGCAAAATG
AGGTCACACCGCCTATGAGAGGAATGCTACAGACAGGCTTTTCCATCAAATGTTCTATGG
TCAATAATTAACCGTAGCAAAAAGCTATACAGTCAACATTTTACATACAGTCAATTTTAT
TTGTCTGTTCTCATTTCTCAGAAATCAACCCGTTTCTGCAAATGAAGTTACAAGACTGGA
ATAGTTAATCAAAAACAGAAGGAAGAATTTCTTCAGAAAACACGATCTAACTTTACAAGC
AATTTAAGACTTGAAGGCTAAAGTTTGACAGAATAATTAACCATGTGATGTTCTATATAT
GTGAAAGGATACGTCCACAAGTTTTAATAAAAGTTCCCATATTTGACAAACTGAGTTTTG
TACCTCACAAATGCTTTGCATCTTGGATATTGCCACACCATAGAAAAAAATATATTTCGA
TTTTTGGAGAAAGGGTTGTTTGTGCATGGGCATTAACACATACAAAAAAAACCAAAAAAA
CCCCATCAGATAGTTTTATAATATTTTCTTTTAACTACAACGGAAAGTGCAACACTAAAA
AAAAAGTATCTCCTGCCTACTTAGAATTTCTTAAACCTTTACAAAGCTAACTCTGAATGT
ACACATTACATCCTAGAACACACAAATAAGTTTGAAAGTGTCATGGCAAAAGTATGGAAA
GCATGCTTACAGATTTTGTAAGCAAAAAGACACATAGCAAACACCAGGGAAAAGTGATTA
CATCTGGTAACAAACAAATTCAAGATGTCTGAATCTTCACTGCTAGTTGAAAACAAAATC
CCATGACATTTGTTGATTCTGTAGTTTTATTTGCATTTAAAGCCTGGCTGCTAAGCTTCT
TATCTGAAGAACCACCACAATCAGGAGTTGCTAGCGCTGTTAGAATTAGTCTATTTAATC
CAATGAAGACTTATTTAGATTGCTGATTGAGCCAAATTAACTTTTGTAGGAAGAGGTCCT
GCTTCTTCATGTTCCTCAGTCTTGCATCTAACCACAACAAGTGCAGAGGACGGATATCTG
TTCATTTTTTGTTCATTCATGTATTCCAAGTCTCCATAGATGCTCAGCTTCTCAGATGGA
ACATACTGCTCTACAGCTGTAGCAACAGTTGCACAACAAATCCAGAGCAGCACCAACACT
GAGAGGACAAGCGTAGTGGTTAAAATCCAACTGGAATTTGTGGAAAGACACTTGAAAAAG
CTATCATTTTCTCGCTCTTCAAAAAGTCCTTGGTATGACTGTGAACTTCCTGGACGTAGG
TCTAAGGCTGTTTTACTCAGTGACAAGGATTCTCTCGTATCTCCAGTTTCCTGATCAAGC
TGTGGAACATACTGTACTTCTGGCTTTGACTGGAATATGACAATTTTGCCATCATCTGCT
TGAAGGTAGAAAGTCCATGAGGATGTTATGAAGCTCTGAGCTGAATCCATCATGTCACTC
CAGAATGATCTCACCAGTGTCAGAGGAAAGAGGAGATGAATTCTTGGCATCAGGGACATT
AATTGTTCTTGCCTTAACTCAGCAAATGGCAATTGGTTCTGGCATCCAAGATGGCAAGCA
TATTGTTCATCAGATTGGGAGTATGCTTCAGTACAGGCAGAGTCACATTCCTGTTTGGTC
CGATTCAAATCAATGCCATCATCCACAAACTGACAAATGGAAAACAGCCTGCAGCCTCGC
TGGCACGCAAACAGTTCCTCCTCCTTGGGGTAGGTGTGCAGGGAGTAGGTCAGCTGGCAG
GCGCGGTGACACGACGCCGTGTTGCCCAGCACGGAGTCAAAGGCCTCGGAGGAGCCCGGC
GGCGGAGAAGGAGGCCCGGCCGCTCGGGCCCGGCCGCCGGCCAGGAGCACCACAGCGAGA
GGCAGGCAGAGGAGGCCGCCCCGCCGCGCCGCCATCTTCCTCCTCCTCCTCCCGCAGCGC
CCCGGCCGAGCGGGGCGGAGCAGAGCGCCGTTAGCGTCTCGCGAGACTACCCCGCGGCGC
GGTGGCGCTGGAG
>comp168_c0_seq1 len=696 path=[1:0-695]
TTTTTTTTTTGACAGGTGGGAGAAATTTCTTTATTTACACATAGAAAACATTTCCCCAAA
CTCTGTTTATTTTAGAGGAATGAACCTGGAAGAGTGAGTGGCACCGATACCAGGTCGGCC
GTGCTTCACTGGCTTGTAAGTGATGGAAAATTCCCCCAGGTAGTGACCGATCATTTCGGG
CTTGATCTCCACCTGGTTGAAGGTCTTGCCGTTGTACACCCCGACCATGCTGCCCACCAT
CTCGGGCAGGATGATCATGTCGCGTAAGTGGGTCTTCACGACCTCCGGCTTCTCCATGGG
AGGCGCCTCCTTCTTGGCCTTGCGCAGGCGCTTCAGCAAGGAGTGCTGCTTGCGGCGCAG
GCCCCGGTTGAGACGCCGGCGCTGGCGTGCGCTGTACAGCTGCATCAGCTGCTCATAGGA
CATGTCGAGCAGCTGGTCCAGGTCCACCCCGCGATAGGTGAACTTGCGGAAGGTTCGTTT
CTTCTTCTGCTCCACTTCCGCCATCTTGGCCGCGTCTCCTCGGAAAGGGCGGAGCTTGCA
GCGGAAGGGCCGGATCTCGCGAGACCTTGAGAAGGGGCGGAAGCGGCAGCAAGCCCCGCC
CACCACAGCCTCGGCGCGGCGCTTCCGCCCTCACTGCCATTTAAAGGGGCCGCAGCCCCT
CTGGGCCCGGGCCCTGGCTGGGGTGAAATAGGCCGG
>comp363_c1_seq1 len=6517 path=[14714:0-266 15498:267-469 14981:470-471 14647:472-6516]
GCTCTTCCGATCTCCGCTGGCCGCAGGGCTGGGGAGGGCCGGCGGGGCAGGCGCAGCCCG
CCCCCGCTTGCCGCCACCCCGCGGGGCCCGGCTGCCTCCCTCTGGGCGCCGCTCGGTCAC
CCTGTGGTCGGCTCTCCCAGCCGGGGCTATGTCCCCTCTCTGGTCCCCTCCTTTCTTATT
CTTACCCAGATACGCTGCATTTTTATTCCGCGTCTCGACTAGCTTCAACTTGAAATGACT
TCTAGATACGTAAATGCATTGCTATCTCAGGTATGCGAGGGCTGAGTAGGGTTTGTATTT
AGTTGCCAGGGTACGCTGGCACTCCAGATAGCGCCGGGGGGGTAAGCCCTGCCGTGCCTG
CGGTGTAGCGTGCGGAAACGCGCACTGCACCCGTTAGTTCGGTTTCTGTGCTGTCAGCAA
AGAAACGCACTCCCCTCTTCAGGGTTGCTCTTCTGGTACAATAACGTACGCAGGGCAGTT
CTGGCATGTATCTGACTTGCATCTAGACCCAACTTACCACATCACCCCGGATCGCACCAA
AGTTTGTTCTTCTTCCAAAGGAGTCAATGCTTCTGACCCAGGCCCTTTTGGAGACTTTTT
GTGTGATTCACCATATCAGCTTATTTTGTCAGCATTTGCATTCATGAAGGATTCTGAACA
ACAAGTTTCATTCATGATTTGGACGGGAGATAGTCCTCCTCATGTTCCAGTGAAAGAACT
CTCCACAAAGTTGGTCATTAACATCATTGGCAATATGAGTTCTACAATACGTAATTTCTT
CCCGGATCTTCAGGTTTTCCCAGCCTTGGGCAATCATGACTACTGGCCACAGGATCAACT
TCCTGTAACTACCAGTGAAGTTTACAATGCTGTAGCAGATTTCTGGAAACCTTGGCTAAC
TGATGAAGCAATCAGTACCTTCAGAAAAGGTGGCTTCTACACACAACTGTTCGAATCCAG
TGTTAGCTCTCAGCCACTGAGGATAATCAGTTTGAACACAAATTTATATTACAGCCCCAA
CAGTGTGACTGTGAATATCACTGACCCAGCCAACCAGTTAGCCTGGCTGGATGGAATACT
AGAAACCTCTTCACAAAAGAAGGAAAAGGTATATATAATAGGACATGTACCAGTAGGATA
CTTGCCGTTTGCAAGGAATACTACAGCTATCAGGGAGTATTACAATGAAAGACTGGTAAA
GATTTTTCGCAAATACAGTGGTGTTATCGCTGGGCAGTTTTTTGGACACACGCACAGAGA
TAGTATCATGGTCCTCTTGGATGAAGAAGAACAACCAGTAAATTCCTTGTTCGTGACACC
TGCTGTAACCCCAGTGAAGAATGTGTGGCAAATGGAGTCCAATAACCCTGGTGTCAGATT
GTATCAATATGATCTTCTTAATTATAGCTTGCTGGATCTTTGGCAGTTTTACTTGGACCT
CAGAGACGCCAACAAGAAAAATGAATCAAACTGGAAATTAGAATACATCCTGACTAAAGC
TTACGGCGTTGAAGACTTGAAGCCAGAAAGCTTATATGAAATGGTCAAGCAGTTGTCTGT
GCCACACAGCAGACTGTTTGAGCAGTATTATAGTAACTTCATTGTGAGTTATGACAAAAC
CATTGTCTGTGAAGGGGGATGCAAAACCTGCCAGATATGTGCAATCCAATATTTGGATTA
TTCTTCATACACAGATTGTATCAAGCAGGAAGCACTGTGGAGATGAAGTCTCCAGTGCAA
TCTGTGCTGATACTAACTTTAGCCTGTGATTTTAAAGAACCTGCTCATCGTCTCGCTCAA
GCACTGACATGCTGGCATGGAGCCTGTGGATCTTCACTGAATTTCAGGGGAGCAATAAAT
CTCCCCATTTTTTTTTTCCTTCTTGTAAACATATTTTCCTTCCACATCTAAATAAAAGCT
GATTGGCTATGTAATAGTGGCCAGATATTTTGCTATTGTTCAAGGTTCCTCTGCCCTCTG
TATCAGGCATCACAGTATGTGGGAACAGCAGTTACTCAGTTCTTTGGAAATCCAGGTCTC
TCTTAGCAAAGCATGTCAAGGCAGGCAATACACCCCATTTCAGGCATGGGATTTGTATGG
GGGTGGATTTCAGCTATATGCTGTCAAGAGTTACAAACTGAAATCTGCAAGACCCACGCT
TACTGAGACTGGAGTGCATGATGTTAATGTGATACCAGTATTAGGTGTCTCCTTGTCCCT
GTACCAGGTTTCCTTTTCCCTTTTAACTCCCTAAATCCATGTCTGTATAGGGGTATATTC
TGATGACAGCATGAATGTGGCTTAACGAATCACAAATCTCCATCCTGTAAATACTTAATG
TACTTTCAGAATGTGCATGCTTGCCCAGCACTAAGCACTGCTTTCTTATGATAAAGCCAT
GTATGTTGGTACTGCTATCAAATTTACGTTCCTTTAAACAAATGTTTAAAGGAATGTAAT
CTCTAGTTAAGAGATTTTGCAGCAGACCACAAATCAGGTTTAAATTGTTTGACATCACTA
ACTAGATAGCATATACATTCTGATACAATGCAGGGAAACATACACCTATCCTGAGGTTTC
TCAGATTTTTCTTTTTTTAGAGAACAATCTAGTTAGTGCAAAGATTATCATACATACCAA
TTTACAATTGTACAGACTACCTCTTCCTCTTCTTGTGATATTTTTTGTGCACAAGATGAT
ACAGTTAAGGCAGTTTATTTTAGTGTATATGGCCAAGAGCAACCATTGCCCATTTTCTGT
CAAATCAAGAGCTATGGTTTGAGAGCCTTTGGTCAATATAAAACCATGTAAACCTTACTC
TAAACAATACTATTTCAGAGTAACTGGAGCTGTAATGGTGGTTATGAGACAAATTCAATT
ATTAACTGATTATTTTCATGAGATTAAAGCCTTTATTATAGCTGTTGAGGAACTTTCTGG
TTTTGTTTCCACCCCAGTTTGAAATATTTAGTTGATTATTTCAGGAGAAATTTTCTGACT
CTACAGTATTCATAACTGTAGACTCAGATGACTCAGATTTGTCGTACATGAATCATCCAA
AGAGGAAATGGACGATTTGCTGAGTTTGTATTCAGAAACAAATCTTCCAGTCATACTAAT
GTCTAGAAATGCCATTAATAATGCAAAATAGGCAACCTATGTATTTTAAGTTTTGTGCCT
GGAGAGGGTATGTGGGCATGTAAACTGTTTAGAGCTATCTACTCTGGCTAATCTCAGAGG
TGTCAGAATAACCTCTGTTAATCTCAGCTATCAGAATAATTTAAGTTAACATGTTCTATG
CAGACTGTGAGGAAATACCAGAATGTTTCAGTGGTAAAAGCAGATGATGCCATCAGTGTT
GGGTGCGTTTCCAATGTTGGGTTTCTCATGGTTTTATTCATTAAAATATTTTTATGTAGC
CAGTATCTGTTTCCCAAGGGCAAGCAAAGATGTGGGTAGATAATGGAAGAGCAGTTGAGG
TGATAGGATAGGTGAGGTTGCTCCAATTTTTCAAATCAGTTTTGTTCAATTCTTTTTCTT
TGAACAACTGTCTCATTTTCCCGTATTGGTTTGCTTCTGTGATTAAGCTTAATGGCCACA
AACCATCCCAGAAAATGCTATAAAAATTACCAAGTTGTATTCTCCTACTATAGTTTTTTA
TTGCTGTACTTTAGGGAGAGCTGAAACATGTAGCAGATTAGTAGCCACAGAACTCCTTAG
AAAAACTAGTATACTACTGTTGAGTTCTTGGGTTTCTTGGCTCCTAGATGTCTTTTTTTC
CCCCAAGGTTCCTTTTTTTTTTTTTGCAGTAGATATTATTTAGTGAGCATGAGCGAATAA
ATGCCTAAAATTTCTAAATAGCAAGTTATGATCCAGACTTCTTTTTTTTAATAGATAAAA
TCTGAATTTTTCTGGACCTTAGTTCAAGTTAGAGTTGAATGGCACCAGTCAAGGAGGTTG
TTTTTGCTTCAGCCAGAGGGACATATTCACTAGAGAGGTACATTCAGTCATTTTTCCACA
ATGAGCTACATTTAGTCATTTATCCACAAAAATATACCCTGTTAAGCATGGTGGCATTCT
CTGCTTCTCCTCTTGTAACTATACCCATGGGAATGCAAGCAAAACTGGGCAAGAAAGATC
TAGGAATATGTTTGATTGTGTCATCTTGTAGCTTGAACATCAAACAAGGACAGAACTTTT
CAGAATGTTACACTGTAAAAATCAACAAATAAATGACCTTGACAGTTTAGATGGCATCAG
GGTGTAAGGGGGAATAGAGGAAGCCCAAGACACTTTTGTATCTGGTGCTTACTTTATTGC
TTCCTGGATCTAAGAATGTTCTAGAGGTAAGTCATCTTTTCCTGACAGAATCTTTTTTAA
AAGAATCATAATAATTAAACACCAAAGATGGATGGCCATATTAAATTTGTGACCTAGTAA
CACTTCTGACTCCAGCAGATCAGATTGCTGTTTCATATTTCATACAATATTTGTGTCCCC
ATCTTGAATGAAGGATTTGGAGGATTGTTTGTAAGGTCACATTGGACAGAAAAACAAATT
ACACCCCCTGGTGGAGTAAAAAGCTTTGCATTCAACTAGGCCTAAACTTGAGGACGTAAA
AATAAGAGTCATTTCTCAATTACCTGTATAGTATGTACTGCCACATAGCACAGTTTATCT
TGGGTATTAAATGAAACCTGACTCCTCGAGGCTTGTCACTTAAGGGAGCACGAACCCCGA
GGTAGGTGCAGATCTCAGTCCAGATCTGGGAAGAACTGGAGCCTAAGGAAGGGATTCCTG
GGGATTCCTTGCACTTACTTTCTGTGTTTCTCTTCTGAAGTTAACTGTCTGAGGCTTACG
TCTGCTTTGCAGGTACTGCAGCCTAATAGGAGCACCTTCTTTAACAGGAGAGTTGATGCC
AAGGAGCCGATGTCAGCACTGCTGGTTTCATTAGAGGTTGGAGAATGTTAAGTGCACTCC
TGAAGCGCAGCTGCTAATTGAGTTTCAGCTGAAAGGAATCCAGTTTTGCACTCCAAGAGC
ACTCTACAAGGTGACTCATCACATCTAAGAATGAAATCTCTTGGAATTCTCTCTCATGCC
CAGTCAAGAGGAACTATGACAGTATCAGTGAAGAAAGGAGCTGTAACTGTATAAGTAAGA
TTAGCTGCTTTCCAGCCTCACTTTCTGGTAAGATGGAGACTTAACTTTTATCTGCTTAAT
GCAACAGCTTTCAGCAAGAGAATGCTGCTTTAGATAGTTCACTAGTCATCTGTCAGCTCC
AGCTTTCTTGCTCTGCAGGAGGAATATTCTACTTATGATTTCTATCCAGTTTTGTTGGTC
TGCAAAGAACCCTGGTGTGAAATGAATGTTGTTCTCATGTGAACGTGTATGTGAAATTTT
GCAGCTGTAGAAGTTCAAAGAAAATACATAATAAAAAATTAACCAAAAATGTGACCCATC
ATACATACATTTAGTTCCTGATGGGTGGGAATGGCAGAGGCACTGTATTGAATAAAAGTT
GCCAGTGCATTACTGGACACCTTGCATCAATTCCTGTGAAATATGTGGTTGTCAGGGCTG
CCCCTGTGGATATCAGGAGAGTGGTGACAAATAGGATAGATCATGCCGTAGGTTGCTGGC
TGAAATCACAAGAAGGGAGTCACTTAAAACCAGAAACACTGAAAGCAAAACAACTGGAAA
TATGGCAAAATCCCAGCTCAAAGCATGTAATGAAGCACTGGAAAGAGCATGTTATTAAAT
GCTTGCCTATAGGTGCGGCCAGTTACAGATATTGCAGTGCAACTAATGTTGCCTTCAGTG
ACAGAGCTATATTTAAAGACTGTTTGGAAAATTCCTTCTAGTGTTTGCATTTCTATTTAG
TTGTGCCCTGAATCTAGCTGTCAAATGCGTTACAATTAAACACTAGAATATTCCTCTGTC
ATATTTTCCAGCTTGCAGTGGGTAAAAATATGGACACTATTTTCTCAAACCGCATAAATT
CCTTGCTGGATTTTAAAGCAACCACTTGGACAACAGGAATAATCAGCTGGAGAAATTTCA
ACTGTGGATCTGAATTAAAAAAAAAAAGTTTTCCCTATTCTGAAAAACCTTTTGAGATTA
CAGTATTTCCCACTGGAATAAAAGCAATACCTTTTTTAGGTTTTACACAGGGAGATATGC
AAAGTGGGGATTTGTACCTGGGCCTGCCTCCTTCTCCCTGAAACACTTGCTATGCATCTG
TCTTTGTGTTGACTATGCTTTCTCCTCCTACCCAGGAACTGAAGAACTTCAGAAATTAAA
AGTTTCTCTGGAACTGTTACTTTTCTTTGAAAAATTCTGATACTGACACAGCATTTTCCC
CTGGAAACTGTTAAGCAATTCCCAAGAACTTCTTCCACACACAATGTAGTTTGATAGCTA
CCAAGCTACCCTGAATATTTGCCTGTATAGCATTGCTTTATGTCATGTAAGTACATACTA
ACTGACTTAAGTATGAAAACCCAGATCAAAAGAGTGG
>comp972_c0_seq1 len=1804 path=[1782:0-1803]
TGGGGTGTGGATTATTGCTGTTTTGCATAATTTCTCTATAGAAACTGCTTTGTCTTGAAG
TAGATCCACTAATCTAGCCATATCCTTGTACAGGTAGTATCCAGCATGGCTTTAGGCAAA
ATATGCCAACACATATTAAGAAGGCAGGTTTAATTTTGATATAAGTGCTGAAGCAGCAAA
ATACAATCATTCACAATTTTAAATGTAAACATGAACAAACACGTCAATAGGTAATTTGCT
TTTTTTGTAGTTGAAATCACTTTTATTTGTGAGAAACATCACCCATGCTGCACAGTTTCA
AATAGATCTTACCAAGGAAAGCAGAAATTTCTCCTCCCCATGTCCTGCAGTGAACAGGAC
TGGCACAGAAAAAACCTCATCACACCTGGGAGGTTTAGCACCAGCATCTAATAAAAAAGC
ATTTGATTTCAATTTCAGTTCTTTGGTTGGTTTTTTCCCCTTTTCATTTTGATACCAAAA
GAAAAATTGAAAAATTCAATGCTAGTGAAACAGTGAAATTCTTAAAAAAACCCCCAAATC
AAAAAACCCACAGTTGCTGTTGAAACTGGGCAGGTTGCTCTTTCTGAATCTCACTCTCTT
TCTTCACGCATTTATCTTGCGGGCGTTTCCTGGATCTCTGCAGCTGGTAAGTTTTCTCTC
TCTCAAGTTCCAATAGTTTGAATCTTTGCTTTCTCATCATTGTTGACAATTTATTGCTTG
AATGTTTCTTTGGTGTTATGTTTTTAGTTGCATTTTAGGACACCTGAGGGATGGTAAAGG
TGCCTGGGGAGCCGGACATTACTCAGCACCACTCTGCTCGGTCACTGGAGCAGGATTTTC
AGCAGGTTTTTCAGTCACCTTTGTTTCTTTCCCATCCTGAGCTGGAGTATTGGGTGGACG
AGGTCGACGCCGGTAGTTATACGGGCGTCGATACCCACGGTGAAGTGGCTGCTGACTCAT
AGCATTGGCCTCATGCTGGTTCTCTTTTTCAGCCTCTCCAGCCACCGGGGCAGGGCGAGG
ACGTGGGGGCCCTCTGCGATAGCGTGGGCGATAAGTAGGATTCCTATGGACTTGTTGATG
AAGCTGTCCTCCTTCTGTGACCCCATCCTTGAGCTCTCCTTCACCACCACTACGAGGTGG
TCCACGGCGTCGGCCATAATAGCCACGTCGATAGCGGCGCCGGTCCGCAGCATAGCGGCT
GCCTTCTACAGGGACTCCATCTGGACCAGTGACATTAGCTGCTTCTGCACCCTTCTCTCC
CTCAACCACATCAAACTCTACAGTTTCTCCATCACCAACGCTGCGCAGATATTTCCGTGG
GTTGTTCTTCTTTATTGCAGTCTGATGAACAAACACATCTTCTTTGGTATCGTTTCTGTT
GATAAAGCCATATCCATTTCTGACATTGAACCACTTGACAGTGCCAAGAACTTTAGTGGC
GAGCACTTTCTTCTCCGTCTCCGCGGCGGTGGTGGCAGCGGCGCCGGGGGCCGGCTCCAC
ACTCGCTCCGCCCGGCGCGGTGGCGCTGACAGGGCTCTTAGGCTTCGTGTCCGCGGCGGC
GGGCGGCGGCGCGGAGACAGGGGCTGCAGCCGGGGCGGCAGCAGCGGTGGTCGTCGGGGT
GGGCGGTGCGGCGGATAGCGCTCGGCTGGCGGTGCTGGTCTCGACCGCCTCGCTCATGGT
GCCGGGCAGGTCGGTGCGCGGCGCTCACTGATGTTTCTCGGGCCCCGCGCTGGGTCTTAC
TGCCCCCAAAATGGCCCCGCCGAAGTTTTAACGCAGTCAGCGGGGACCAGGGCCGGGACT
CGCG
>comp1557_c0_seq1 len=2848 path=[1:0-2847]
GGGGGGGACACCGGGGGGGGGGTTTGTCTTTAATTTATTGTACCAAAGACGGCGGCGCGG
CCCCCCCCCTTTCCCCGGCTCGCTGCCGCCTCCGGTCCGGCCCCGGTTCGCTGCCGCCGC
CGCTTCCTTCTTCCCTTCTTTCCTTCTCCTCTTCCTCCTTCTCCCTTCTTTCGGCCGGGC
CCGCCGCGCCGCTCCGCCCCGCTCCGCGCAGCGCCGCCGCCGCCACCACAGGTGGCGGCG
CGGGCGCAGGATGCCCGGCCTCGCCGGGCGCCTCGCTCCCCTCTGAGCCCACCATGTCGG
CCCAGCACGGCCATGCCCCCTTCGCCGGCATCCCGCCCATGGCCGAGCACCCGCAGATCC
TGCCGGACCTGAGCCTCCTGCAGCGGCGGATCCCCCTGAGCTTCCGCGACTCGGCCAGCG
CCCCCCTGCGCAAGCTCTCCGTCGACCTCATCAAGACCTACAAGCACATCAATGAGGTTT
ACTACGCCAAGAAGAAGCGGCGGGCGCAGCAGGTGCCCCCCGAGGACTCGAGCACCAAGA
AGGAGCGCAAGGTCTTCAACGAGGGCTACGACGACGACAACTACGACTACATCGTCAAGA
GCGGCGAGCGCTGGCTCGACCGCTACGAGATCGACTCCCTCATCGGCAAGGGCTCCTTCG
GCCAGGTGGTGAAGGCCTACGACCACCACGACCAGGAGTGGGTGGCCATCAAGATCATCA
AGAACAAGAAGGCCTTCCTGAACCAGGCGCAGATCGAGCTGCGGCTCCTCGAGCTCATGA
ACCAGCACGACACCGAGATGAAGTACTACATCGTGCACCTGAAGCGCCACTTCATGTTCC
GCAACCACCTGTGCCTGGCCTTCGAGCTGCTCTCCTACAACCTCTACGACCTGCTGCGCA
ACACCAACTTCCGCGGCGTCTCCCTCAACCTCACGCGCAAGTTCGCCCAGCAGCTCTGCA
CCGCCCTCCTCTTCCTCGCCACCCCCGAGCTCAGCATCATCCACTGCGACCTCAAGCCCG
AGAACATCCTCCTCTGCAACCCCAAGCGCAGCGCCATCAAGATCGTCGACTTCGGCAGCT
CCTGCCAGCTGGGCCAGCGGATCTACCAGTACATCCAGAGCCGCTTCTACCGCTCGCCGG
AGGTGCTGCTGGGGCTGCCCTACGACCTGGCCATCGACATGTGGTCGCTGGGCTGCATCC
TCGTGGAGATGCACACGGGCGAGCCCCTCTTCAGCGGCTCCAACGAGGCCGACCAGATGA
ACCGCATCGTGGAGGTGCTGGGGCTGCCGCCCCCCCACATGCTGGAGCAGGCGCCCAAGG
CCCGCAAGTACTTCGAGAAGCTGCCGGAAGGCGGCTGGGCCCTCAAGAGGAACAAGGAGA
CCAAGAAGGAGTACAAGGTGCCGGGGACGCGGCGGCTGCACGAGGTGCTGGGGGTGGAGA
GCGGTGGCCCGGGCGGCCGGCGGGCCGGCGAGCAGGGCCACGCGCCTTCCGACTACCTGA
AGTTCAAGGACCTGGTGCTGCGGATGCTGGACTACGAGCCGCGGAGCCGCATCACGCCCT
TCTACGCCCTGCAGCACAACTTCTTCAAGAAGACGAGCGACGAGGGCACCAACACCAGCA
ACAGCACCTCCACCAGCCCCGCCATGGAGCACAGCCACAGCACCAGCACCACCAGCTCCG
TCTCCAGCTCGGGTGGCTCCAGCGGCTCCTCCAACGACAACCGCAGCTACCGCTACAGCA
ACCGCTACTACGGCGGCGCGGCCCCCGCGCCCACCGACTACGAGATGCAGAGCCCCCAGG
GTCCCCCAACGCAGCGGCCGTGGGCCGGCGGCGATCCGGGCCCTTCCGGCAGCGACGCCT
TCGCCCCGCCGGCAGCACCCAAAGGCGCCGGAGCTCCGCCGGGCGCCCCCCACCCTTTCG
CCCGCCCCCACTACCACCACCACCACCACCACCACCGACTCGGACATGGAGGAGCCCTAC
GCGCAAGAGTCCAAGGAGGAGGGGAACCCCCCGAAGCTGAAGTGCGAGCTCTGCGGCCGC
GTCGACTTCGCCTACAAGTTCAAGCGCTCCAAGCGCTTCTGCTCCATGGCCTGCGCCAAG
AGGTACAACGTGGGCTGCACCAAGCGGGTGGGCCTCTTCCACCCCGACCGCAGCAAGCTG
CAGAAACCCGGCGGCCCCCCCCACGGGCGCCGCCGCACCTGCAAAGGCACCTTGCCTGCC
CTGAGCAAAGACGCCAAGAAACAGAGCCCCGTTTCTCTCCCGACGGGCTCGGTGCCTCTC
TCCGTGACGACGTCGCTGCAGCTCAACCACAGCCAAGAGGACTCGAGCCGCTGCTCGGAC
AACTCGAGCTACGAGGAGCCCCTGTCGCCCATCTCGGCCAGCTCGTCCACCTCCCGCCGG
CGCCAGGGCGACCGCGACCTCGAGCTGCGGGACATGGAGCTGCCCGACATGCACATGCGG
GACCTGGCGGGCATCGGCCACCGCTTCCTGCCCAGCGAGCCCAGCAAGTGGAACGTGGAG
GACGTCTACGAGTTCATCCGCTCGCTGCCCGGCTGCCAGGAGATCGCGGAGGAGTTCCGA
GCGCAGGAGATCGACGGGCAGGCCCTGCTGCTGCTGAAGGAAGACCACCTCATGAGCACC
ATGAACATCAAACTGGGCCCGGCCCTCAAGATATATGCCCGCATCAGCATGTTGAAAGAC
TCCTAGAGCCGCCGCGCTCGCACGAACCCTCCCGCCGCGGTGGGCAGCGGCGGGGGGAGG
CGGGAGGGACGAGGGGGTCCCCGCGCGCTCCCCCCGCTGGGGCCGCCGCCGAGCCGGGCG
GGATAGGGAGGCGGGAGGGACGAGGGGG
>comp1120_c0_seq1 len=5773 path=[5751:0-4394 10146:4395-4669 10421:4670-5772]
ATAACAAACACACTTTTGCCATAATAAAAATAATTCATTTTATTTCACTTACATGGAGAG
ACAAGCTGAAGGACTGCTGAAACGGCTCTGAAAAAAGTAAAAGAATGGACGGCCATGAGC
TCTGAAGTTCCAGGAAAAGTACTGGCTTTTCCTGACCTGCCTATATTGTCACATGACTTA
CAAAAAGTAACGTATGCCAGAGCAATAAGCTGAGATCATAAGGCCGGAGTTCCCTACTTG
TTGCTGTTCCAGTTCCAGCAAATGAATTATTACAGCACTTGTGATAAAAACAGCTGAACA
ACTCACTGTCCTGTGGCGTCACTAGATCTTCCATGTCCTACCCTCCTTTCTCTGAAGTCC
CTCTCCAACTCACCCAGCCCATTTCTAACATGCACTTTAATGGAAGACTATTTCCTAAAT
GGAAAAAAAAGTGATCTATCAGCACCAACTTCAGTAGCAGTAGCCAGTAAATACAAGGAA
CCGAAAGTCTAAACATTACGTTGTAATTATTTACTTAACATACTGCCCTTTTTACAACAG
AATTTAAACAATATTTAACTTCTGACATTTTTACCCCCTTTGAAGCATAGAACTCTGCCT
TCAAGGGCAAGATACCCAGTATGCTCTACTGGTCACTGATATTCTTCTTGCAGCAGGAAA
TATATAAACCATTATCAGTACACCTACAAGACCTCTCCATCCATGTCCGAAGCTTGTGAA
GTCAGTATTATGAAGAGACACAGGTAGGAGAACTGAAATCTATTGTAAATTTGCAATGAA
AACAATCTTTCACTGATTTCAACCTATTTTTATAAACTCAAAATTATAACACACCCTCTG
ATACAACGAGGCATCTACAAAAAGGCCTACAAATTCCTCCCAAAAGGCACACACTCCCTC
TCCATAGTAACAGTTCAGAAAAGGCATTTGACTCAGTTTCACTGATATGAGTCCTTTTAT
CCAAAGGCACCAAACAGCACAGAGAGACACCACAAGCACTTCTATCTAATCTTCAGAACA
GTTCTGTCTCCATGTCAGCCCAGGCCTCAGCATCTCTCTCCCTGTACCAGTTCCTCTGTG
TCTCAACCAAAATCAAGACTCCAGTTGCAAGCTGGAAGAGGAAACACACAGGTGTTTCAA
TACTGCATGAAAACTACTTACAGACAGGGCCAACCCTAGGCTGGCTCTTTAAGGATACAG
GCTTCTCCCAACACGCAGCAGCTCCAAAGACCAGCCCTCCCAGCACTTTCTTCCTCTTTT
GTCTTTGTTTCACTTCTCATTTCTTCCTCTCTTGTCCTTTTCTGAAATGTTCCTGTTTCT
TTGTTAATTTGGAGTATCTCCAGTTCCCCCATTCTTCTTCATCCGGGTTTTGTCCCTCTG
GCTTCCCCTAGAACCTCCTCAGTGACCCAACCAATTCCTTGTAAGCAGCCTACCAAAATT
TTTCTCCTAGAAAGGGTGTGCTTCGGAAAGGGAAAATGCTGAGGCTAGTGACTATTCAGC
AACTGGAGTGACTGAGGCCTCTACTGGTTCAGCCAGGATAAACAGCTCCTGCACAAAAAC
TGGCAGGCAGTAGGGACAGCGTACCAGAGACTTGGTGAACAATACAAATCCTGCTTCAAG
ATCACGATCTGCCCAAGATACAACTTCCACAACAGGAAGACACTTTTTACACCAGTTCCA
CTTAACTCTGTCTAAACAAGAGTTGCACAAGTGGCAATCATTCTTTAGTTCTGTAGGTAG
AGCGCATGCATATGCACATATGCCTCTGTATGTCACCAATAAATCTTGACAGAAACCATC
CATCATTTTTTGGTTTTAGGCTGATTTTTTCTGGCACAGCTCTGTATTACTAGAGTTACA
CTGAAGGAGTGCAGCAAGCACTGATGAATATCCAAGCTGGGTAAAACCCACCCACTTTCC
CTCAAGACTGCTATCCTACAACACACCACAGGAGGTCACACGGGCACTTCCAGCAACCTT
GCTGAACAGCAGTCGCAGTTACATTGACAAGCCTACCCTGCCTGTGGGCTTGCACTGACA
CAGAGTACCAGGGTGTGCACTCAAGTGGTACAGCGCACAGCCACGTAAACAAAGCTCTCG
ATGCGCACAAGCAAAATATTCACACTGCATAGTATAAATCACAGCAGTGCAACCTTTCTT
TGAACAAGCCATATTAGGGATGAGGGAGACTTCACTATTCCAAGGCATAGCCCTTCTCCC
GGGAACTCAAGGCAGAAGTCAGTCTAGACTCTTCTGACTGCTACTACCTACCTTTATCAT
TTAATTGGAGACTATCCATGCAGAAGCCTCTCCACAGAGAGCAAGAGAACATGATGACTT
TGTCTACTACACTTAGAAATGAAGCCAGGATCTCCCCAAAACAATGTCAAAATTTTTGCC
CATGTTTACTCCATATTGATAAAAATTCAATTGTTATCTAAATGTACAAAAAAAAGTGCA
CCATGTCCCAATGGTAACTGCAAGCCAGATGCTTGATGATTCTAATGTGACATATTCTAC
TAACACACATAACAGATTTTCTACCTGTGGCACAAATGTGATTTCAAGTATGGTGGCCAT
ACTAATTCAGAAAATTCAGAAGGGTCACATAACTGTCAATTTATCATGGTAAAAAGTGAC
TGCTACTGTTTTGGCAAATTAGTTGTAATTTAATGCTTTGGATGATGCAAAACCCTCGTC
CTAAAAATCTTGGATAGTGCAAACGAAAAATTGCTTTCACCAACATTAGATGGTACTCTC
TTTCAAATTCTAACCCTAAGTTTGGAGCTGTTTTATGACTAGCAAGCACAGATAACAGTC
AGTGTTTTGCTGAAATAAACTAAGTTTCACTTTCATTTAAACTCTGAGGCAGTTAAAACC
CCACTGATTCATGCAGCCCAACACTGTACGGGGGGACATTTATAAACAAAGATAAACCTT
AGCCCAGTATATATTTTTATCTCCCCAGACTCTTAAAAAGAAGTATAAATTTAATGCAGT
AACAAACATGAAGGACACGGACACACATAGTATATGCAAATGTTCAAAACAAAACAACAT
GACATTATCTCAGTTAAACCCAAACATGCTCTATCAGAAGCTTGATCAACAAGGACCCTT
TTCTCCCATATGGCTGCATTTTAGGTCTTAAAACAAGAATTCCCTTATCAGAACATTTAA
TGCTTACAAAGCTAATCGATCTGACAAACCTACGCAGATACACTACTGAGTGCTGTGTTT
CATAGAGAACAACCCTTCTACTTTTTCTTCCCAAAAGTGATGAGGAAATGATAGTTAGCA
AGGTGGTTTCACAGAAGGACTACTACACTACATTCTTGCAGTGCAGTTTTTTCCAATTTT
GGAAAGAATTTCATTGCACATGAGGTTTGTGATAGCTGTCAGAAGACATCAGTGTGCATT
ATGAAAAAAATTACTAATTTCAATAGTTAATCAACTCCCCATACAATTAAAAATAATTTA
AATTAGAGATGGAAGAAATTCTTCTCCACCTACTACTTAAACTTTCTCCCCTACATTCCC
ACCTTTGTCTTTTCTCTCTGTAAGACTCTTCCACAGAGTTTGTGGTTTTAGAGGCAGGAT
TTAGAATTTTTAGCATGCAAAATAAAACATGATGAGCCTAAATCAGACTATTAACATTCT
GGTTTAGATACAGAAGGCTACATGCAACCCTTATGCTGACACAAAAATACTTACATACCT
ATAGTCTGCACAAGTAGAAAAAATGTTTAACATGAAAGAAGCCTACTTCTGCAAGTAGCC
ATCCCAATCCTAATTACTTGGAAAATACAGACAATCTGAATAGCTGGCACATGGACTGTG
TTAACTATGTCTCCTTAGGTTTCACATTTTCTTTGGCAAAAATTTGTGAGGCCTTGCCTT
GAAGCTAAATGTCCTCAGGAGTCTGGGTAATTGACTTAATCAGGTAGTGTGGTGAATTGC
ATTTAAATGACATGTGCCCATGAAAGGATGTATTCAGAAAGCCTCAGCGCTGCTGTGAGG
GAGGAGGGTCTCTAGGCACTGGGAATACACACTTTCTTCTTAAAGTATAAGCTGGTTGAG
GCATCTGCTTCTTTGTCCCTAAGCTGTCAGCACGCCTGCTCACATCTTCATTAACTTCTG
TAAGAATGGACAAAATATCTTCACCCCTGGGTACCAACAGCTGTAGCTTGCTGCACAGGG
CCTGAATATACCAAGCCCCCTGCTGAACATGCCTGAAAGAGGCATAGCCATCAATTGTGG
CCATGCCTAGGAGGAAATCAGCTTCTTCAGGAATACTTTCAGAAGGAGAAATTCCCTGTT
GCACAGAAGGCAAGTCAGGAACTCGTGCATCGGGTTCAACATAGACAGCACGCTGTATCT
CTTTGCCTTGACATGCCTGAATAAAGAAGAGTTTGGGTTTTTCAGCAAGCGCTGGACATT
GTTTGGCAGTGAAGTAGGACATGATCATGCGGATTGATACAAGCTCCCCATCTTTCCCAT
AGATTGCTCCTGACTCTCCATGAGATAGAATACAGCAAATAAAACAGTCCCTGTCTTTGT
GATCTTTCAAATGCTGCCAAGTCCACATGAGATCTTTAATTTCCTGAGATGTTAGATCTG
TGTAAATCCTCACATCTAGACCAAGCCATGTGAATACTCGCTCCAGTTCCCCAGCGTCTT
TGCAAGAACCCTTCCTCTCCTGAAGATCCCCATCAAATTTAACATTATTAATAACAAGAC
AAAATCCTCTCCGTGGTCCATCCATTTTGTAGCTTGTCAACTTCTTGGATACATTTTCTG
CATTGATGAACTCTGCAGGCAGCTCCAGGTTCACTTCAGAGACGCCTTGTATAACATTAG
CTGTTTTGTCATCTTGTCCGGTAGGTATGGAGTGCACATTCCCAACATGTTCCCATAGGC
TCCCAGGCTCTTCAGCATAAGGACCATTGATATTAGAACTCACAGATTTGATAGAGGTCT
CCCGTGGGGAAGTGAACAGTCTGGTATCTCCAGTGTGAGGCAGTGCAGATTCCTTCACTG
GCAGAATGTTCTCTTGCTGAGGTAGAGACACTTTTTCCCTTTTATAGCTGTTTACTGTTT
CCAGGAGATCAGGTGAAACACTCATACAGATTTCCTCCAGCATTTGTACGTTGTTTTCAG
TTAAAAGGCCCTGTTTTTCCAATAAAATCAGCAACTCCAGAGCAGAAATAGTTGTCTGTC
GCTTTGGCAGCTGGTTCCTCAGGAGGAATATGATTTCCTTCAACATCTCGCTGGTAATGT
TCTCTGCCAATTCATACAGCATCTGCCTGTATGGAGACACTCTTCCCTTCTCAGGCAGAT
ACTGTTGCACTCTCTCCTTGGTATAGTCAAGTATTTTGAGCAAGAAGTGACATTTAATTC
TGTATAAGAGCTCAGCTAGTAGAAAAGTATCTTCCTCATTCAGATAGTCTTCAGCCATAA
GAAGCTGAAAAATGTCCAGGGCTGACTGCACACTTTCCAATTTTTTGAAGGGGATCAGGT
CAATACAGAGAAATTTTAAAGCTGCTACATCTTCGGTCTCCAGGTTATCTTCAATGAGTA
GAAGCTGCTGACGGAACTTCAAGCTGAAGTCATCCCCCATGTTGCTGGGGCAGAGAACCT
CTCTGCCTCTGAAATAACTCCCGCTCCCGTGCCCTCTCCCGGGCGCTCCTCCGCGCCGCC
CGGGCTGTGTCGGCGCCAGCCCCGGCCCGCGCCCAGCGGCCCGGTGCTGAGTCACCGCCG
GGCCGGGCCCGGC
>comp1426_c0_seq1 len=1923 path=[1901:0-1922]
TGGCTGCCGCCCGGTGGGGAGCGCGGCGGACCGGGCCCGGCCGGGAACCGACAGCGACAG
CGACAGCGGCCGCCATGGCGCGCGACCCGGCCTTCGTGCTGCGCTACCTGGCCGAGGTGG
AGGAGCTGGCCGAGGACGTGCTGGCGGCGCGGCAGCAGATCGTGGACCTGGACGCGAAGC
GGAACCGGAACCGCGAGGCGCTGCGGGCGCTGCAGAAGGAGCCCGACGCGGACGAGGAAG
CCATGGTCTGCTTCGGAAACATGTTCATCGAGCTGCCGAAAGCGAAGACTAAGGAGATGA
TGCAGAAAGATCAGGAGCATTTGGATGAGGAAATAAACAAGCTTCGGAAAGAGCTGCGCG
GGAAGGTCAACCGTCTCTTCGAGGCTCAAGGTAAAGCTGAGCTGAAAGGATTTAACCTGA
ACCCCATGACGCCCGAGGAAATGAAACTAATCAATCGCATACTGGAAGGCTGAGGTGGCA
GTGGCACCACCATGACCATGTGCAAATAGCGTTGCTTATCAAGGCGTATTTTGGCTGTCA
CTCGGGGACTTCATATTGGTATATCAGTGGCCAACCTCCAGGGGTTTTTTTAGGACAACT
TCTGTATTCCTGGAACCTTTCTCAAGTGGTATTTACCTGGTAGGCACTGGGAAGCATTTG
GCTCCTCACATAGAATGCTGCGATTTGTTTGGATTATAAACCATTCCTGCTTCTTGCTGG
CTAAAGATTGGATGCTGGAACTGTGCAGAGGAAAACGCTAGAACACAGGCTCATTCAAGG
CATTTGACAAGCTGCCGTTGTTAGGGTGGAAGTGGGATTATTAAAATCTGAGAAACAGGG
CATTCCTACCAGCGTGCATGTTTTGTTTTGGTTTTGCTGTTGTTTTTTTTTATGTAATAT
CTTCTGTGATTTAGCTTCAGAGCTAGTTCATTCTAGTGTCAGGAACAGGAGTAGGAGGGA
AGGAACTGTGAATCCACACTGTGTCCAAAGCATAAAGGAAGAGTTGTGTAAGCCTGTGGT
ATTAGAACAAAGTAAAACTATACATCGAAAACACTTCAAGAATCTTTTTAAATATGTGTA
GGGAGGGATACAAGGCAGCATCCCTTTAGTCTCAGTGGGAAAACATTTACTACTGTCAAG
TTGGAAGGCAAGAAAACAGGGAAAACAAGGCTTTTGGGACTAGATGAAGGGATAAAATGC
TTAAAAAAATTTTTTGACGTATCCTTGGCCTGTCTTGTAGTAAAAGGGCAATTGATTTAA
CCAATAGTTGTTTCCTCAAAGGTTTTAAAATTTATCTTCTGTACTACCCTAGTCTGAACT
TGCTACCCCAACACAAGTTAAGACTATAAGACTAAGAAAAATTAAACATAAGAAGTGTGG
ACTAAGGTGAGTTTGACTTCTTCTGTGTACAAGAAAGTTTCTGGGTCCTGACAAGCTCTT
TCTTTTCTGAACTTCTTAAATTCTATTCAAAAATATCTTTATAGAAGTGTAAACATGGGA
GTTGTACTTGTTTCACTGGCTCTCTAGCTAGTTCACCTGTCCTGTCACACTTTACATGCC
TAACGCAAAGTTGCACCTGACCCTCCACTTGCTCAGTTCCCTTTTGCAGCTTCTGAACAG
CTGTGTAGAACTTTAAACAGAACCCCTCTGTTTTCCTGACTCCGTAACCAGCCTTCCAGC
TTCACGTGAATCCTCTAGACAACCCTGCATTGCCATGACCAGTTCCAAATATACGTGAAA
CTTGAGCAGAGTTTAGACAGAAAAATCCTGTTTCAGACTCCTTAGAACTAAGGGTGTGTT
TTTTTAATATAAAAAAAACCAACTAACCTTAAGTTTTAAAATTCTGTAGCTTTGCAAGAA
GCAAAGATATCCACTACAGGTTTAAGTTTCAGATACACAGATTAAAAATAACTTCAACTT
GTG
>comp1275_c0_seq1 len=3721 path=[1:0-3720]
TTTTTTTTGAACCTTGAGCCATATTTTATTCAGAAAGAAAGACAAGACAGAGTGAAATAG
CGTTTCAACAGAGACATTTACTAGCTGAAGTAACAGTTACTGACACAGCCCCTTTAGAAA
GGGCGAGGCCTTGGAAAAAACCTCGCCCCCACCCCAACATCACGGGCTCACAGGACAGAG
CCAGCATACACTGGTTGCGCCACACGTTATCCGTTCCGCAGGAGTTTAACTTTCACACTT
CTACAAATGATGGATGGTTAGGTATTCTGCGTGTCCCCAGCAAATCAAGGCTTGGGCTCC
TCTGTGCCCTTATGGTAATCGGGCGGCGTGTACTTCCCTTCCTTTATCATCTTGTTCCTC
TGGTCAAGAATTGTTTTGAGACGGGTGGCCAGCTTGGTGCGGTGCATGCACTCCAGGAAG
TCCTCGTACTCGGGCTGGCACTCGCGGCGGGCGCGGGTCTGGCCCAGGCCGTGCCCGCAG
GCCACCCACTCGCGCTCGAAAGCGTGGCAGGCCGCGGCCGCGCCGTAGGGCTGCGCCGTG
CTCTGCCGCAGCAGCCACCGGTCCACGTCGATGCCCAGCTGCCGCTGCAAGTCCCAAAAC
GGCATGGTGCCTGCCGCCACACGGCCGCACCGGCCCCGCTGCCGCCGCCGCCGCCGCCGG
CCTCGGTCGGGGCCTCGCCACCACCGCCCAGAACAATGCTAAGGTAGCAGTGCTTGGGGC
CTCCGGAGGGATTGGCCAGCCCCTTTCCCTTCTCCTGAAGAACAGCCCGCTGGTGAGCAG
GCTCAGCCTCTATGATATTGCTCACACTCCAGGCGTTGCAGCTGACCTCAGCCATATCGA
GACAAGAGCACATGTTAAAGGCTTCCTGGGGCCTGAGCAGTTGCCAGAATGTTTGAAGGG
CTGTAATGTTGTAGTTATTCCTGCTGGAGTCCCTAGAAAACCAGGTATGACCCGTGATGA
CCTGTTCAACACCAATGCTAGCATTGTTGCTAGTTTGACATCTGCCTGTGCAAAGCACTG
TCCAGAAGCCATGATCTGTATTATTTCTAACCCGGTAAATTCAACCATCCCAATAACTTC
AGAAATCTTCAAGAAGCATGGTGTGTATAATCCCAACAGAATCTTTGGTGTTACAACACT
GGACATTATCAGAGCAAACACTTTTGTGGCTGAACTAAAGGGTTTAGATCCAGCTCGAGT
AAGTGTTCCGGTTATTGGTGGCCATGCAGGGAAGACTATCATCCCTCTGATCTCTCAGTG
CACACCAAAAGTGGACTTTCCTCAGGATCAGCTGGAGAAGCTTACAGGGAGAATTCAGGA
AGCTGGCACTGAAGTTGTCAAAGCTAAAGCAGGAGCAGGATCTGCCACCTTGTCTATGGC
CTATGCTGGTGCTCGATTTGTATTCTCTCTGGTGGATGCAATGAATGGAAAGGAGGGAGT
TATTGAATGTTCCTTTGTTCGATCAGAAGAGACAGAGAGCCCATACTTCTCTACACCTCT
GCTACTTGGAAAAAATGGAATTGAGAAGAACCTAGGTATTGGCAAGATCTCCCCCTTTGA
AGAGAAGATGATTGCTGAGGCCATGTCTGAGCTGAAGGCTTCTATTAAGAAGGGAGAGGA
ATTTGCAAAGAACTTCAAGTGAAGAGTTGATGATGAGGAGGAATTGCAACTTCCTTAATT
TATTAAGGCATCGTGTCACTTTACGACTTCCGATTCAAAGCTCATGCTTTGATTGAAGTC
TGTCTGTATTAGTTAAATGATTGTCGCCAATGCAGATTCTAATCATCAATAAAACAGCCT
CATTTTTTTTCAGTGTATCAACTGGAATTGTCCTAATATGTTTGTCTTTGAAGGTGGAAG
CTGCAGGTGTCTGAAGGGTTATGGGTTCCAATAGTAGTGAGATACCAGCCTCTTAAAATG
GGTGACCCAGTTATTAGATCTTGTAAATAAGAATTATCCCAGGTTATTCCTTTGCAGAAG
GGAATGTACAATGTACATTGTCAGTACAGACTGACAAAGATGGACATTTCAGGACTAAGG
AACCCTGAAGTTATGTTTAGTGTTTAAAATAATCATGCATTTTTCCCCCCCCCCAAATCA
TGAGATTTTAAAAGATAAGCCCTGCTCTCTGAACAGAGACAATGGAACAAGAGGGGCTCC
TCCAGCTTAAGAAATTTGCTCAAATCAGTCCTTCTGCTGATTTCAGACCTCCTTTCTTAT
TTTCACTGGTTTGTGAAAGTTGCAAAATCTGCCTTTTAAGTAAAAGTTGGCATTTCATAC
CTCTTTAAGCAGCTTCTCTCCAAAAAGCTAACTCATGAGTGAAAATAAGCAATGCCGACA
CTACACTGGAATAGTAACTGCTGTTGCCCATCCAGTCTGTAATTAATTTTGGAATGGGTG
GTATCTACACGGCCTTGCCTACCTGGGTGCTCAGTTATTCTGCAATTCCTCTGAGCATGG
AGCTGTGCTGCTTTTTGTGTTCGCTTGGGCTACTTGTTCAGCACAGCAGCCAAGAAACCA
GACGTGATCAAATAAGATCAAGGCAGGGTGAAGAGGTTTGTGAGAGGAAAAACTCTTCCA
GTCAAGTGATCCAAGAAGTGTTTTTTTCAGGAGGTGGCATTGCCCCTGTTTTTTAGGTTG
CTTTGCCTTAATCTCTTATGTAATGTGACTTGAAAGAATTAGTAAAAGAGCACAGCTGTT
GGAATGTCAGTCCTGCTGTAAGGAAGTAATAAAATGATAAGACTGACTTCTTTCTAGTTA
TGAACAAAAGCCTTGATTTAGCGTCTAGATAGACTTTGGTTACGTTCATCCTCTTGTGAA
TATAAAAATAAATGTCTGCAAGAAAATGGTGATGACAAGCTCAATTGCTGACTTCTTTCA
AGGTAAGCTTTAATGAAGGAAGCTATTAATTCGCTCTTCCTCCGTGCTCTGTGGGCTGCT
TACTCTATTGCTTTGAATTGCTCTAATCCACGTAGGTTGAATTCTAAGTCGAATTCTAAT
ACAGACTGTATTTTGATTAGATGAGGGAAATGCCAAAGCCCAACATCTCTGGCTGAATTA
AGGGAGCATTAGTTTGAGCAAGAGAACCTGGTGTAGAAGCTTATCTTAAGGAAGAGACCC
GGAGATAATAGATACTGGTGGGTGTCTTGCTCTTTTTTATTAGTATCCTAACTTTTTATG
AGTTTCTGAAGGAGTTTGCAGTTTAAATATAGCTTGTTGATCTAGTTTATCGTTCTGAAC
TCTTCTGATCACACAATTGTCATGCTGTTGAATATGCACTGAGAATAAAATGCTTGGCTC
TTTCCCTGCCCTCTAGAGTGCGTAGGGAGAGATGCCACAGGCAGTTCTTGTCACTCATGT
ATCTGCAGAAATTCAGTGTATCAAAGCTTTGCTTCATTATAGAAATAGTAATGAAATGGA
AGTGTCAACCTATTACTCAGCAGGCTTGTGGCAAAGTAGTTGTTAGATGGTATTAATAAT
CATGGAAAAATGAATCAAAATTCGGGGGGGGGGGGGTTGTAAGGCAACTGAAGGACTTTT
AGAGAGGAAATGGCTGTCCAGACCTAGTAAATGCAATGTGAACATTGTGCTCAAAACAAA
GATAAACGGAAAGTGCATGTCAGACTCCACGATAAAGCAGGCTGCTGGATGGCAGGGGTC
CTTGCAGGCCTCTCAGCAGTTTTGTGTCCAGAAATAGGCAACGTGGATTATTTAAAACCA
G
>comp85_c0_seq1 len=573 path=[5997:0-572]
TTTTTTTTTTTTTTTTTTTTGATATAAGCACTTTTATTTTATCTCTACAAAGATGAACAC
GTTTATGCAATGCTTCCTGCATTGGAGGCTATCCTGGGCCACAGATCTGCACACTCCTTA
GCCACAGGGCCTGTGATTGCAGAACCTTTCATTTCACCTTTATTATTTACTATCACTCCT
GCATTGTCTTCAAAATAGAGGAACACACCATCTTTTCTCCTGTATGATTTTCGCTGCCGA
ATTACCACTGCTGGGTGCACCTTCTTCCTCAGCTCAGGCTTGCCCTTCTTGACAGTGGCC
ATGACCATGTCACCCACACCAGCAGCTGGCAGTCTGTTCAGGCGCCCCTTGATCCCCTTC
ACAGAGATGATGTAGAGATTCTTGGCACCTGTATTATCTGCACAGTTGATCACAGCTCCC
ACAGGAAGACCAAGGGAGATGCGGAATTTCGCACCAGATGAACCACCACGTCCCCGCTTC
GACATCTTGGCGCCGGAAGAGAGAGCGGCGCGCGCGGCACGCCGGGAAATGAGGCCGCCG
CGGAGCCCCGCCCCCTGGCCCGGCGGCCGCCAC
>comp85_c1_seq1 len=2723 path=[3274:0-2722]
GGGGAACGTGCCGGGTCCGGAGGGAGGGAGGCGGAGCCGGGGAGGGGTCCGGGCCCGGGC
TGTGGGCGGCGGCGGCGGCGGGAGCCGGGCGCGCGGGCCGTTCCCCTCACCGCGCGCGCC
GCCTTTCCCTCCCCTCCCCCCTTCCCCCCGTCCCGTCCCCGCCGCCATGTCGGAGGAGAA
GCCCAAGGAAGGAGTAAAAACAGAGAATGATCACATCAATCTAAAAGTTGCTGGCCAGGA
TGGTTCTGTGGTCCAGTTCAAAATAAAAAGGCACACACCTTTAAGCAAGCTGATGAAGGC
TTATTGTGAGAGGCAGGGCTTGTCAATGAGGCAGATTAGATTCAGATTTGATGGACAACC
AATTAATGAAGCAGACACACCTGCACAGCTGGAGATGGAAGATGAAGACACTATTGATGT
GTTTCAACAGCAGACGGGTGGAGTGTGTTAAGAAATGCCGTCCTTTTGAGAAGAGGAATT
TAAGGATCCTCATCACACCTCACTCCCTCATCTGTCCTTGGATTTGCTATTAAATAGTAA
ATGAACATGCCAATCACACAGGATTCTTCTAAAACTTGAGAGGACATTTACCAAAATTGC
TTTCTTGTCTTTGACGTACTGCGTGTGCAAGTCAAAACATTATCTGCAGGGATTATATCT
TAAATTGGGCCAATTTGATTTAAGTTCAGATTAAGTAATATGCGTTGTCTATCTGCTGTT
ATTTTATTTTTTTTATTTTACACCTGTGGCCTAAATATTCATCCACATTTTAGGGTGTGG
AGTGTTCCTTCCTGGCTCTTGTTGTTCTTGCCCCACAAATCATGTAAATAATTCAGTATA
TTTTCATGCCAATTGTGAGCTTAAAAGTTTCCTCTTAAAATGTGTCTAAGAGGAGGAAAA
GAGCAGCTGACTTAAAAATTTTACTATGTGTTGCAAACACAGTTAGTTCAGAACTCTTAA
GCCTATGACACAAGGCCTGTATATGCAGATACAATGCTTAGTATAGAGTTAGTTTGAAAT
ATTGCAAATTTACATGTGCTTTGTCATAATATGATAAAGTTGACTGAAATGTACTTTTTT
CATGCAGAAATGAGAATTCTCCTGAATTATTGTTGGAAATGGATTTATCAGAGCAGCTGG
TCCAAATCTAATGCTCATGATAGAGCAGCAGTATTTTGTGTTCTGTAAGTCTATAAAAAA
GAAGCCCGTCACTGCAACCTTACCAACTTATTAAGATGAATTTGTAACTTTCCTCTGCTC
CCTTTAGTATGACTCCAGAAACTGTATCTTTATTTCTCAGTTGGTACTAGAAATATGTGG
CCTCAGGTTTCTTTTTAATACTTGTCTTTAGTAGATAAACTTGATCTATAAATGAGAAAA
AAATACACTTTTAGTGTCACCAAGCTGTATGTGCAGAAAAGCTGTCAAGAGCCTGGTAAG
CAAGGAATACATGTATATGTGTGTGCGTGCGTGTGTGTGTGTGTGTGTATATATATATAT
AAAATATATATGTAGGAGGCGTGTAATGGCAATGAGATGCAATTACTCTGAGGAAAGGTT
ATTCAGCTAAATACACTACTAAAACTTGAAAAAAAAAAAAAAACAAGTCTTGAACCCAGT
TTGTGCATAGTTCATGATCCTCTATAAAACCAGCTTTTGTTAATTTGCAATCTTGCAGGA
CCCTTTAAATCTGATAAAACCATTAAAAAGCTAATCTTCCAAAAAAAAAAAAAAATGTAA
TGCACAAGTTTCCTGATCCAAGCAGGCAGGGAGCACAATGTTCATATAATTTTTTAAAAC
ATACTCGAAGCGTATGTTATTCCATTGTCTTTCTTCCTTTCAAAACAATCAAAACATTGA
TCTTTTTTTTTTTTTAAACATAAAGCAATTTTTTAATATATAAAGCACTCTTCAAACATC
TATTTCTTTTGAGTCCATTATTTGGTAAATATGTAACTGCTACACATTAGATTAGGTATT
TTCTTCTTTCTTACTGTCTTTTTTTTATTTTATTTTGTTTTTTAATAATATCTTCAGTGC
TAGGAGTTGGGTTTTAAAAATACATGAAATGGTGTGGAGTTGCTCCTCGGGAAACCCGGC
TTTCCTGAGACATCTTCCACCATGTGCAAGATAGTGATCACAAAGTTTTCGCCACTTTGA
CGAAGAGGAGGAAAACAACAACAAAAATAGTACACAGCAATGGCCAAAGAAAAGAATAAT
ACAACAACACTGTTCAATCCCAGAGCTCTGAAGTAGCATATCTTCATTCTGAAAATAGTT
TTCTTTACGATGGAAGTCTTTTTTTTTTTCTTCTTTTTTTTTCTTTTTTAATTCCTTTTT
TTATGTTAAAGTTTGAAGGAGAAAAAAAGGTCTGTAAACAGGTGGGAGCCAAAACTCCTG
GCTCCTCCAAAAGCAGTCAAAACCTATGTCCAAGTGCTTGTTTCTGTTCCTGCTTGCAAG
GGAACTATCCACTCTTTACAATTATCTATGGCCACAGTTCAACAAGAGTATTTTTTTTTT
TTAAACTTTATATTCCGAATGGAAAAAACGGTGCAATACTCCGGTAATAATTTTCTTGCA
TTAGTCCACAATAAAAAGCCGCTAAAGGTAGATATACATATTATTCTCCAGAGATACACA
CTGTAATTTTTAAAATGCGATAAGAGTCCTTGAGTAAACATTTACACGTGAATTGTCGCC
GGCCCCTTCTATCAGTTTGTTTC
>comp320_c0_seq1 len=2354 path=[1:0-795 5539:796-796 4148:797-1070 4422:1071-1103 2249:1104-1212 3328:1213-2013 798:2014-2014 799:2015-2353]
TATTGGCGGCCTTAGCTGGGACACTACAAAGAAAGATCTGAAGGACTATTTCTCTAAATT
TGGTGAAGTCGTAGACTGCACTCTGAAGCTAGATCCCATCACTGGGCGATCAAGAGGCTT
CGGCTTTGTACTCTTTAAAGAATCGGAGAGCGTAGATAAGGTCATGGACCAGAAAGAACA
CAAGCTAAATGGAAAAGTCATTGATCCTAAAAGAGCTAAAGCCATGAAAACAAAAGAACC
TGTTAAGAAGATTTTTGTTGGAGGCTTATCTCCAGACACCCCTGAAGAGAAAATAAGGGA
ATATTTTGGAGGTTTTGGCGAGGTCGAATCTATAGAGCTCCCCATGGACAACAAAACTAA
CAAAAGGCGTGGATTCTGCTTCATTACTTTCAAGGAGGAGGAACCAGTGAAGAAAATAAT
GGAGAAGAAATACCATAATGTTGGACTTAGTAAATGTGAAATAAAAGTAGCCATGTCTAA
GGAACAGTACCAGCAGCAGCAGCAGTGGGGAAGTAGAGGAGGGTTTGTCGGAAGAGCTCG
AGGACGAGGTGGAGGCCCCAGTCAAAACTGGAACCAGGGGTACAGCAACTACTGGAATCA
GGGGTATGGGAACTATGGCTACAACAGCCAAGGGTATGGAGGTTATGGAGGATATGACTA
CACTGGTTACAACAACTACTATGGATATGGTGACTATAGCAATCAGCAGAGTGGTTATGG
GAAAGTATCTCGGCGAGGTGGTCATCAAAATAGCTACAAACCATACTAAATTATTCCGTT
TGCAACTTATCCCAGACAGGTATGTCCTAAATATCTACTTGTAGCCTAATTCTGCAATTA
ATAGTAATTTCTCAAATCAACTGCATAAGATATTGTAATGATTAATGTTTTAAAATTTCA
CAGCACCCAGACGTGCTTACCGTAATGTAACATAATGACTTTGAAGATATGTAACACAGG
TGCTCTTAAGCTTTTGCCTTTTGCCCTATAATTAACAAGTCAGTAAAGTTAACAGGTAAA
GTACTGCTAATGGGTACAAATTAAGGAATTGCAGCGAAACAATATTGCCTACTAACTCTG
ACATTATACCTTGTTTGTACCCGCCAGCGGGAACTTCATTGCAGGCCCTGTGTCGCGCTG
ACTTCACGATTCTCACAGGCCCGCTCAATGCGGACAGGGTACGAGATGCTCACGCTCTCG
AATGCTGCCGTTTGGTATGGTCTCTTCCAACATCCTGTATCAGCATTATAAAATAAAATG
GATACTTCAAGCTTTGCCTTCACTTATTTCTTTGCTTTTAAAACTATATGTAATGTAATT
TTAATGCATTTTTTACAGGCCCAGTAATGGTTAAATACGTCAGCTTACTGAATAATTTTA
ACTTTGTTCTTCTAAGGATACAGCTTGTCTCTGGATTTTCCAGTCTTAATTTTATATTTT
ATTAATCTATTTTAATGCTTGCTTTTCCCATTTATAGACATTGTAGCAGTAATTGCAAGA
AGTTCTTGAGCTGATTTCCTGTTGTGTCGACTTCTCCTTAGCTTCTGAACACAATCCTAT
GAAAACAGTTAATATAACTTTTTCTTCTAGTTGTATTTTTGTAATGGATAAGCTAATAAT
GCTCTAGAGTGGGTCGGCACTATTCTTAAATACAACTTTTTGGGCCAGAAAGGTCCATCC
ACCAACGTAGTTTTAGTGGTGGTTGAGCTTTATGGGTTTCACAGATGTTTTGTAACATCT
AAAACTAGAAGCATTTTCTAAGTAAATTTACAGCCTACAATGAAAAGCTTGTCTTAAACA
TTGGCGCACATGTGGATTTCCAGCTCATGGACTCTCCTGTTCAGCTTTAATTTAAAAAGC
ATATATTTACATGATTAATGTTGATATACCATATTTACATAGAGTGGGACATAGGGGTAT
CTAAAGTAGTTTTCTGTTAATAAAAAGAACAAAAATTTTTGCCTGCTGTGAATTTCCACA
GAATGACTTTTTCCTCTCTTCTTTCTTTTTTTCTAGGTGGAGAAGCAGTATTTTCTCATT
TGAAGATGCATTTGAGGTAGCACATGCTACCTGCTAATAGCAGTTCAAACTAATTTTTGT
ATCAAGTCCATGAATTGGAAGTAAGACGTTGGGTCCCTCTGAAGTTTAATTGAGTTTTCA
TTAAGACAAAATTGCTTTCACAGTCTTATTTCTTAATTGCTATGCTTAAGAATCAATTTG
TTTTATGCCCCTTTCTCAGTATTGTAGCGCAAGTCTTGTGTTTAAAAGCCCAGTGTGACA
GTGTCATGATGTAGTAGTGTCTTACTGGTTTTTTAATAAATCTTTTTGTATAAACGTGAA
AAAAAAAAAAAAAA
>comp19_c1_seq1 len=1288 path=[319:0-1287]
TTTTTTTTTTTATTAATTTTGGTATCTCTTCCAGAGAGAGAAGTCTCTGTACAATCGTGA
GAGATGAAGAAGGTCCACTTCATTATGACGACATTTCTTGGAGCTTTGCCTTATTCACCT
CAGCCTGCTCTTGCACTCCAATGCCACAAGTAGAAACTGCGTGAAGTCTATCTGAAGACA
GTCAAGTTGTAGTGACCTAGGACCAGGCTATACTATTAACAGTATCAGATCCTTGGACAA
AGATCTTGCTGTAACCTGTCCTGTAAAGTCACCTTAAGAAACACACTAGACCAAGAGGCA
TCACCTAGAATGGGTTTAAATGAGTTTTATTTTAGACAGCCTACATGACAGATGTTTGGT
TTTGTTTTCTTTTTAAAACAATGCCTCCACTCCAAATCAGGGTCAAAATAAGTGAATAAA
GCTCAAGATGACATCAGTCCAGTTGTTAGACATTGCTGAGTCCTGGTGTTGTGCTGATGA
AGAAGAAACAGCAGCCAGCTATGAAGACAGGTGATCCAAAAATCATACTGTTTGATTCGT
TAACATTTCTCTATTTCTAAGCCATCCTTAAAGAAAATCATATACGGGGTCACGCCATCC
TCACGGAAATCCAGGAGAGCCACCATACCATCTGGATTCATGTTCTCACCTACAAAGAAC
TGGTAGTTTTTGAAGTTAGCAAGGATGTGTTTGATTTGTTCTGCAGCCCCTGTCATGAAA
GGCTTTACTCTCTCTGGCTTATGTTCCTCAAGTCTGGCTTTGATTGCTTTCATGTAGTCC
TTGATGTACTTCTTGTACGATTCTTTTGTAAAGCTGGTTTCCTGCAGGTGGTGGTTTATT
ACTATATCAACACCAGTTATGACCGTGGCTTCTGTTCCATCTCCCTCAGGACCTTCAGCA
GAGGCATTGCCACCAATTAGAGAGTCATCAATTTGACCCTCTGTCCTGGTGACCATCTTC
CCCTCCACTTCCAGGCACAGGCCGTTCGCCACCTCCCGGATCTTGTAGATGTCCGAGAAC
ATCTCGTCCTGGCTGATGCAGTCCCGGTAGATGATCATGGTGGCGGCGCTGGGCGGCGGG
AGCGGCGGCGGCGCTGGTCTCTGCGCAGCGACCCGAGAGCGGGCGGGAGCGAGGCGGAAA
GGGCCGAGTCAGCGCCTCGCGGAGCTCATATAGCGGGCACGTCCCCGCCGCGTCATCAGC
CGCGGCGCGCCTCCGCGCGCCCGACTCTGTGACGTCGCCCGCACGCACATCCTCCCCGCG
GCGGGCGGGCGCGCGACGCGGCGCCGGC
>comp19_c2_seq1 len=1288 path=[1584:0-1287]
GCCGGCGCCGCGTCGCGCGCCCGCCCGCCGCGGGGAGGATGTGCGTGCGGGCGACGTCAC
AGAGTCGGGCGCGCGGAGGCGCGCCGCGGCTGATGACGCGGCGGGGACGTGCCCGCTATA
TGAGCTCCGCGAGGCGCTGACTCGGCCCTTTCCGCCTCGCTCCCGCCCGCTCTCGGGTCG
CTGCGCAGAGACCAGCGCCGCCGCCGCTCCCGCCGCCCAGCGCCGCCACCATGATCATCT
ACCGGGACTGCATCAGCCAGGACGAGATGTTCTCGGACATCTACAAGATCCGGGAGGTGG
CGAACGGCCTGTGCCTGGAAGTGGAGGGGAAGATGGTCACCAGGACAGAGGGTCAAATTG
ATGACTCTCTAATTGGTGGCAATGCCTCTGCTGAAGGTCCTGAGGGAGATGGAACAGAAG
CCACGGTCATAACTGGTGTTGATATAGTAATAAACCACCACCTGCAGGAAACCAGCTTTA
CAAAAGAATCGTACAAGAAGTACATCAAGGACTACATGAAAGCAATCAAAGCCAGACTTG
AGGAACATAAGCCAGAGAGAGTAAAGCCTTTCATGACAGGGGCTGCAGAACAAATCAAAC
ACATCCTTGCTAACTTCAAAAACTACCAGTTCTTTGTAGGTGAGAACATGAATCCAGATG
GTATGGTGGCTCTCCTGGATTTCCGTGAGGATGGCGTGACCCCGTATATGATTTTCTTTA
AGGATGGCTTAGAAATAGAGAAATGTTAACGAATCAAACAGTATGATTTTTGGATCACCT
GTCTTCATAGCTGGCTGCTGTTTCTTCTTCATCAGCACAACACCAGGACTCAGCAATGTC
TAACAACTGGACTGATGTCATCTTGAGCTTTATTCACTTATTTTGACCCTGATTTGGAGT
GGAGGCATTGTTTTAAAAAGAAAACAAAACCAAACATCTGTCATGTAGGCTGTCTAAAAT
AAAACTCATTTAAACCCATTCTAGGTGATGCCTCTTGGTCTAGTGTGTTTCTTAAGGTGA
CTTTACAGGACAGGTTACAGCAAGATCTTTGTCCAAGGATCTGATACTGTTAATAGTATA
GCCTGGTCCTAGGTCACTACAACTTGACTGTCTTCAGATAGACTTCACGCAGTTTCTACT
TGTGGCATTGGAGTGCAAGAGCAGGCTGAGGTGAATAAGGCAAAGCTCCAAGAAATGTCG
TCATAATGAAGTGGACCTTCTTCATCTCTCACGATTGTACAGAGACTTCTCTCTCTGGAA
GAGATACCAAAATTAATAAAAAAAAAAA
>comp1323_c0_seq1 len=790 path=[768:0-789]
TTTTTTTTTCATTTAAAAAATGGATTTTAATATAAAGCTGAATACAAAAATAGCCCACCC
TACAGTTATCTGAAACAAATCCTCAAGGTTTTCTTCAGTCAATTCCCTGACAGTTTGGCA
AGCGCTTGTTTTCTCTGTTCTGCTGTCATGTACTCACAGGCTTCCAAAATATTTACTATA
ATTAAAGTCTGTTGAACTGTTTTTGCTTTTACCCATATTCTTCCATTCATGCCCAGCACC
AGCTCAAAAGGGTACAACTGTGACAACTCCTGAATTATTTGACATTTGGGAGCCAAAAGT
TTTCTTATTAGACCTAAGGAAACTTTAAAGAGGAAGCCATCTTGTCCAATTACTCCCATT
CCACTTGCTCTTCCGCTGCTGTCTATACAGACCATCTCTGGTTCCATGTCTTTATTTGCT
ACAAGAAACTGACCATAAATAAGATCTCCCACCTGCACATTTGGCCTGTTTCTTTTAGTT
GCACCTTCAAATGCCAGGTACGACAGAGACGCTTGCTCACTTCCACCCACATCTACTTTA
AACACGTCTCCTGCTTTGGCCGTCACTATTCCTATTACATGATCTCCCTTGACTGGAACA
TACTGCAAAGGAAGTTGTTGATAACAGAGGTCAGGCAGGAAAAACGGGTACGTTTGCAAG
CACGCAGGGGAGCTCCCTCCGCACCGCCCGCGGGCTGGACCCCTCCCTCCCGCCGGGGGG
GTCCGCGACAACATGGCCGCGCACCGCGGGGCGCCTAACGGCCGCCCTGCCGCGGGCCCG
CCCCCCCCGG
>comp1913_c0_seq1 len=2760 path=[1:0-2759]
TTTTTTTTTTACATTAAAATTACTTTATTACTAAAATATTTTTACATTTAGTAAAGATAA
CCAACCTGCAAACACCATGCTTCTGCTCCTGAAAAAGGAAGTGCATAGGCAGGTTGAAGA
CAGTCAACTAAGCAACTACCATTTGTCCTGCTAACTTGTAAGTAGGCAGATGTTTTCACA
TTATTGTCATCCAAATATTTTCATCCAGTCTTCTCTGGGCTTCATTTAGAAACTGGGATC
TCTGTATAATTCAACAGCTGCATCAGTAACACAACGTTAGAAAAAACACGTTTATAGAAA
TTTCTCACACCTGGTTTCCAATAAAACTATACAATGGATCCAGGACATTCAGGACAAAGT
CCGTCCTGAGTTTTCTCCACTGTGAAGATACACTTTTCTTCTCACTTACTCTGAAGCGAA
GTAGGAGCAAGTTCTCCAGCACTGACGGAATTTCAGCAGTGTCAAACTGAAGATGTACTT
TGGGCCCAGCAGGTCCCCAGAATGGTGGTTGTTTTACTTGCGTACACACAGGAGGATCGT
GGCCGACCACCCATAGGTCTCTTCACACTCTGCTCTCTGAACTCTATGAATTAAAAGGAA
AAAAAAGGCCGAGGGGTGGGAGGGGGAGAGGGTCGAGGAAATGGGACAACACCCAAAATT
AAAAGAAAAAGCCCTTTTGGCTCACTGTAAATCAGGTAATATTAGCCAGATGTAAAGCAG
CTGTTTGCTTTGTTGAAATTGTATTTACTCAGAACCAACTTTCAAATCCAGTTTCATTTT
GAGATGCTGATGGTAACATATCACTCTTGGACTCCTGCCCTGCAGAATAACATTGGTAAA
ACAAGGGTTCTGCCACTGAAGTATGTAACTGCATGAAACTGAAGATCATAGGAAAAGTCA
GACCTTGATACAGTATTAAAACAATTTTGTACATATAAAAATACTTGTACAGAGGAAATA
TTTTCAGCAGAATACAATCTTTAAACATTCAAAAGAATATACAAAACTAATTAAAAGTAG
CCTCCTGTACTTTAGTGTGTAATATGATTAAGTACATCCAAAAAGGAGCGTGTGTGAAGA
CATCTCACTGGCATAATGACATATTGTTGGTATTTGTTATAACAAAATACTTTATCTACC
AGAATGGAAGAGGAATTCACAAAACATAAAAACCAAAGCCTGGAAACCGTAACAAAAACA
CAGAAACAAAATGAAAATGTACTAAAATTTAATCATTCATAAAAGCTGTAATTTAATCTG
TGACAGTAAAACACAAAAAGCAATATTAGAGTTGGTTTAGTATATTATATATTTTTGCTT
TTAAAGCCATAGAAATCAGTTACCCCAGTTTTTTCCTATAAAAGACCCATTTTTCCAAAG
CATTATGCACAAACATTTTTAATTAGAATATAATGGCAGAATGAAATAATGATATTCCAT
ACCTTTTAAATATAAAATGAAGTCAATGACTCAAAAAGTTATTTGTTGCAGTGAGTTCAA
TGGGAAATTTCAGATAATATATATCTATGTAGTTATAGATATAAAATATAATGGTGGAAC
ATTTTTAGTGCTTGATGGGGAGAAATTATGATAAAAAGGTCAATATGAAATTTTAATTAT
AGTAGCAATACCTAACATTTGAAATGCATCCATGCTCCTTTGTATAATCATACACTAGAG
TCAATTATATTTATTTTCACATCTGTTAATTGCTATTGCAAAGGAGAAATACTATTGTCT
TAAATTTCCAAGAGATATACACAGAGCAATTTCTTTTTCCAGGGACTGTGTGCAAACCAT
TTTAAGATCTAAATTCTTCTCATAGTATATAAAAACAGGAGAAGCTTCTTCAGATGTGTT
GTTAATTTCTGTAAGGTTTTGAAATCTGGAATGCTGGCACTTTCCATTTAGGCAACAGTT
CTTCATTCCTGCAATCTGGCTCAGAGCTGCTGCGTGATGGGAGTCTAAAGCAGCAGACAT
GATTTCTTTTTAGGCTTCTTCTTTTCCACTGGTGTTTTTCTATTTATCTGTCTGACCAAG
TCATAAAAGATCTCATTAACATTGATTTTAGACTTTGCAGATGATTCTAGAAAGGCACAG
TTACACCACTGTCTTGCTAAGTTTTGACCCTGTTCTTTGCCGACTACACGTTCTTCTTCC
AGGTCACATTTATTGCCAACCAGAATCATTGGAACATCTTCAGTGTCCTTAACCCGTAAA
ATCTGTTCCCGCAGGTCCTGTAAGTCATTAAATGTGGACTGTGCTGTAATAGAATATACT
AGTGCAAACCCTTGACCATTCTTCATATAGAGATCCCTCATTGCTGTAAATTGCTCTGTC
CCTGCTGTATCGAGGATTTCAAGCATACACTGTTGACAGTCTACTTCCACTTGCTTTCTG
TATGAATCTTCTATTGTTGGGTCATATTTTTCAACAAAAATTCCCTGAACAAACTGTACA
GTCAAAGCAGACTTCCCCACACCTCCTGAACCAAGGACCACTAGCTTGTACTCACGCATG
ATGTGGTCTGTTTAAATACCGACGACCTTGGCATAAAAGATCTCTCATCAGTCTTAACAG
CCCTATGGAAGGTTTTTCCAGGCTCCCTACAAGGGATTTTCTGTGGACGATCTTAGTCTG
ACAGAACACAAACACTCCTCTTGTCCTGGTGCGTGATCAGTAGAAATACCGGCCGGTGCC
CTCCGGGCCGCCGCTGCCGCTCGGCTCGGCGCTCGGCTGCTGTGCGCGGCGGCGGCGGCG
>comp1638_c0_seq1 len=4446 path=[1:0-4445]
GGGGGGGCCCCCCGCCTGCCGATTGGCGGGCGCGCGGGGGCCGCCGGGAGCTGTAGTCCC
CGCACCTGTGCGCGGGGGGAGCTGTGTGGCGCGCCCTCCCCGCCCGGGCCCCGCGCTAGG
CCTCGCCGTCCAATCCCGAGCGGGCGCTGGCCTCCGCGGCGCGGTGCGGCGCGCAAGGAG
CGGCGGCGGCAGCAGCAGCCGGCGGAGCTGCGCGGGCGGCGGGCGCGGGGTGTCGGGCGG
CCGCTCCGCTGGGGCCGGCGCGGCGCGGCGCGGCGGACGACGGCGGCGGCGACGGCTCTG
TTTTTAAAACATTTTAGCCATGACTAAGAGAGATGCAGAGGAGCTGATAGAAATAGAAAT
TGATGGAACTGAGAAACAAGAATGCACTGAAGAAAGCATTGTTGAGCAAACCTATACCAC
AGCGGAATTTGTGAGTCAAGCTATTGACATCAATGAACCAATTGGAAATCTTAAGAAGTT
ACTGGAACCCAGACTGCAGTGTTCCTTGGATGCACATGAAATTTGTCTGCAAGATATCCA
GCTGGATCCAGATCGCAGCCTTTTTGATCAAGGAGTAAAAACAGATGGAACAGTACAACT
CAGTGTGCAAGTAATATCTAGGCAAGGGATAGAGCCCAAGTTAAACATCCTTGAGATTGT
GAAGCCTGTGGAGACTGTGGAAGTAGTGATTGATCCAGATGCTCATCATGCTGAGGCTGA
AGCTCACCTTGTTGAAGAAGCTCAAGTGATAACCTTGGATGGAACAAAACATATAACAAC
AATTTCAGATGAGACCTCTGAACAAGTGACACGATGGGCTGCAGCACTGGAAGGCTATCG
AAAGGAGCAAGAACGCCTTGGAATTCCCTATGATCCTGTACAGTGGTCGACAGACCAGGT
GCTCCACTGGGTGGTGTGGGTGATGAAGGAGTTCAGCATGACTGACATAGACCTCAACAC
GCTCAGCATTCCCGGGCGGGAGCTCTGTAGCCTCAATCAAGAAGACTTCTTCCAGCGAGT
CCCGCGAGGAGAAATTCTTTGGAGCCATTTGGAGCTTCTTCGAAAGTATGTGTTGGCTAG
TCAAGAACACTCTGGAGAAATAGCAACTGTTACTATTGATCAGCCTGTGCAAATTATTCC
AGCATCTGTACAGCCTGCTACCCCAACCACCATTAAAGTAATAAACAGCAGCGCAAAGGC
AGCTAAAGTACAGAGAGCTCCAAGGATCTCTGGGGAAGATAGAAGTTCCCCTGGGAATAG
AACAGGAAACAATGGCCAGATCCAGTTATGGCAGTTTTTATTAGAACTTCTTACTGACAA
AGATGCTCGGGACTGTATTTCTTGGGTTGGTGATGAAGGAGAGTTCAAACTGAATCAACC
TGAACTGGTTGCCCAGAAATGGGGACAGCGCAAAAACAAGCCCACCATGAACTACGAGAA
GCTTAGTCGGGCTCTGCGATATTACTATGATGGAGACATGATCTGCAAAGTGCAAGGCAA
GAGGTTTGTGTACAAATTTGTCTGTGACCTGAAAACCCTCATCGGATACAGTGCAGCAGA
GTTGAATCGTTTGGTCACAGAATGTGAGCAGAAGAAACTGGCCAAAATGCAGCTCCATGG
CATTGCACAGCCAGTCACAGCAGTAGCATTAGCTACAGCATCCCTGCAAACAGAGAAAGA
TAATTAAGCACTAGGACCTGAAAGTGGGAGCCTGAGGCCTTTCATATATAAGCGGAGCAG
TTGCTGCTCTTACCTTTATCACAATTGGAAGCTTCTTTTCTTTCTTGACAGTACAATATG
ATGCATGACTTTCTACAAAGAACTGGGACTCCCATAAATTTGGATCTTTTAACAGCATAT
ATTTCAGTATAAGTTAAGGGATTACCACAACTTCTGCAACTTTGAGACTGGGCCTCTATG
GTATGCAGTCTGGAATTGGTGAGAAGGGCTGAACTGGTCAGTGTTCTGTGTCTATAGCTC
TACAAAGTAATTTTTGCAGTGCTTTTAAGAAAAATGAAGTACCTACAATAAGCAGGGTGA
TCAGTTGTCTGAATTCGATTCTTTCCACTCTTTTGTTCTCTGCTGAACTACCAAATGGAA
TGTGATGCTTTCAAAGTTAAACATGCTCATTATTCTCATCTAATCAAGCAGAGCTGAAAG
AAAGGCACAGTAAACATTATAAAGCATCAGGTTCTCAAAATAACTTCTGTGTTTATAAGC
AAAGAAATCTAAGACTAGACCAACTGAAGATCAGTGCTGAAGAAGGAGATCCAGGTTTAA
ATCTGGCTTAGGTAAAAAGCCAATTATGAGTATTTCATTGTAATATGTAGATAATATGCA
TATATGAGGGCAAGTACTGTTTTGAAAACTTGTTTTGAAAGACTTATTAATGCTAGCCAT
TTAGCAAAAAACAAAACAAAACAAGAACAGACAAAATCCACCCCCACCCCACCCCAAGTT
AGGGTGATTTGAAAACTTGAAAACTTGAAAAAATATCCCTCACCCAAAGAGTAGGTTGTT
TTGGTGGGATTTTTAATTCTCTATTGTCAAGGTGCTTATACCTGTGGTAACTGAAGTTAG
TAACTGAAGACTTAAGTTGATCACAGTCAGCAGTCTCTTCCTGTTTAGAAACAAAATGCA
AGTTGAAAATAGTTTTACAGAGAACTGAAGTTTAGCTTCCAAATTATTGTATAGTCTGAC
ATACTAAAATATGAAGATATGTAATTTTTATTTAAAATTAATTTGTTTCTGAAGTGATGT
TTTTGAAGCCTTATAAACCAAATGCATGCTCCAGAGCCAGGTGCAATTTAAAGTCTGGAT
GACTAATAGAAATAGCTGGAATGTGTTCTGAATTGTGAGACACTGGTATAGAGAGTACTT
CACGCAAACCTAGACATGCAGTAAAAAACAGGCTGCAATTTTTGAGCTTCTATACTGATG
CCCATTAGACTATTTCTTTTGATGTCTGAAAACAGTATGTTTTTGCTTTTGCCCCTTCAT
ATTCTTAAACAAGTATAGATGTTATGTCACTGTGTGTATTTTCTAACTTTTATAAATGAC
ATTTTTTAAAAGCCCTCTGGTAACGCTTGACAATTAAAATGCAAGTGGATAAGGGAAAAC
CTTTTGTTCTGTGATGGATTGAGCTACTTCTAAAATGTGGATCAAAAGCGTTTGTACAGT
GAGATTCTGAACATAAAATGTGATTATACTGAGTAGTGGGAGCACTGGGCTGTTGTTCTT
GATCCGAAAAGGAATGGTCATCTTGCAGTCAGAGGGCAGAGAACACACGAGACCTATTTT
CATTTTAAAGATACTTTGAGGACAAAGCTGTTTGTTTTGAGGTAGATGTTCATCTGCAGA
TAGTTTTTGATTGACTAGAAATCTTGCATATACTTCTCTAGCCTACTTTTTCATCACCAC
CAATTACACTTTTTCTTGCTAAATTCTTTCACTAACTCTTGTCTTAATTCTTGAGCTTTT
AAAGCACTCCATCTACTGAGCATGCTCCCCCCCCCAATTTAAAAAAATCTTCGAAGTCTT
GAGCAAAAGATGTCAATGCATCTGTCAGAAGAGGTCAAGCATCAGTCCTCTGTTGCTGTT
ACAGTAGTCTGATTCCACCAGTTGGCAAGTGTTTGAGGTGACTTTTACAAATAGATGCAG
ATTTGCTTACTAGGAATAAAATGAAGCTGCTAGTTCAGTGGCAACAACTATTTATATAAC
ATCACTCTGTTACTAAACAGAAGTCCAATACAAGTTACTGGTTATATTGAACAGAGTTTA
TGAAAACCTTTTAGTTAAAATACAGTACAGAAAGAAGAGATCTTAAAATATTAGCTTTCT
AAATCAAAATGGACTCTAGTAGGATAAACTAACAGCAAAATTGAAAGGTAATATTGCTAC
TTCATCCCCTTGAATATTCTCTTTACCTCATAAGCCCCCTAGGGGAGAGATCCAATATCA
CGCTTTCTTTGTAAATGTATTTAATTATTATTTTGAAACTTTTCAGTAGCTGTGATAGTC
CTTTGGATGCTTTGTTGTGGATTATCTGCTTTTCCACCTTGTTCTCTTTAGTAACGAAAG
AATCTTTCAAACAGTGTAAAATTGCTGTCACGTTTTCTGCAGTTGAGGGAGAAATCTGTG
ACTAACTTGATGTCTTCAATGAAATAAAAGATGTAGAATATATTGTCAAGAGTTGTTCTG
TTGCTGCCAGAAGGAAAACATAGAATATTCCCAATTCTTTTGTAAAACAGAAGGGTTTTT
GCATACTTTTTACTCTTTAAATAAAGACACTTATACTCTGCTAATAATTATGTATTTCTT
TTGTGGTTTGCATTTTTTTTTGGTAATTTTACATGAAACAATTATTTTCTATTTTTACTC
TGATAAAATATTTGTGCATAAAATGTCAATATAGTAAAATAAAAATGTTATACAGCTGAA
AAAAAA
>comp1483_c0_seq1 len=3314 path=[1:0-3313]
GGGGGCGCTCGCGACGCGACGCGACGGGGCGGCCCTGGCGGCGGGCTCCGCCACTGCCCC
GCACCAAGATGGCGGCGGGGCCATCACTCAGCAGATTTGGCAGGAGGCACGTGACCTGCC
GGCGGCCCCCGCGTCGGCAGATTCGGCAGGGCAGAGTCCGCGCTGCGGGGGGCGGCGGGG
CCGGGCTGGGGCCGGGCCGGGGGCGCCGAGGAAGAAAAGGGGGCGAGGGGGCCCTAGCCC
GCCTGTCGCTTCGTGCGCTGCGCTCGGCGCCCGGCGCGGGCAGCGCGGAATCTGCCGCCC
GGCTCTCGGCGCCGCGCTGGCTTGCTCGCTCGGGAAAGATGGCGTCGGTGTGGGACGAGT
CAGAGGACGGCGTCGGCGAGGAGGTGCTGAAGATGTCCACGGAGGAGATCGTGCAGCGCA
CGCGCCTCCTCGACAGCGAGATCAAGATCATGAAGAGTGAAGTGCTGAGAGTGACCCATG
AGCTTCAGGCCATGAAAGATAAGATCAAAGAGAACAGTGAGAAGATCAAAGTAAACAAAA
CTTTGCCGTACCTTGTCTCCAATGTTATTGAGCTACTGGATGTTGACCCCAATGACCAGG
AGGAGGATGGAGCAAACATTGACTTGGATTCCCAGAGAAAAGGCAAGTGTGCTGTGATCA
AGACCTCTACTCGCCAGACCTATTTCCTGCCTGTTATTGGGCTGGTTGATGCTGAGAAAT
TGAAGCCTGGAGACCTAGTGGGAGTGAATAAAGACTCTTACTTGATCCTGGAGACCCTGC
CTACGGAATATGATTCACGGGTGAAAGCCATGGAGGTGGATGAGAGGCCCACAGAGCAGT
ACAGTGACATCGGGGGGCTGGATAAACAAATCCAGGAGCTTGTGGAGGCCATTGTCTTGC
CAATGAATCATAAGGAGAAGTTTGAAAATTTGGGTATACAGCCACCCAAAGGAGTGCTTA
TGTATGGACCTCCAGGAACAGGGAAGACACTTTTAGCTCGAGCATGTGCTGCCCAGACTA
AGGCTACATTCCTGAAGCTTGCTGGTCCACAACTTGTGCAGATGTTCATTGGCGATGGAG
CTAAGCTGGTACGAGATGCTTTTGCTCTAGCCAAGGAAAAAGCTCCTTCCATCATCTTTA
TTGATGAACTGGATGCCATAGGCACTAAAAGGTTTGATAGTGAGAAGGCTGGTGATCGGG
AAGTGCAGAGGACCATGCTGGAGCTGCTTAATCAACTGGATGGTTTCCAGCCCAACACAC
AAGTCAAGGTGATTGCCGCAACCAACCGGGTTGATATCCTGGACCCAGCTCTGCTCCGCT
CTGGCCGATTAGATCGCAAGATTGAGTTCCCAATGCCTAATGAGGAAGCCAGAGCCAGAA
TTATGCAGATCCATTCACGCAAAATGAATGTCAGCCCTGATGTGAATTATGAGGAACTGG
CTCGCTGCACAGATGATTTCAATGGAGCTCAGTGCAAAGCTGTGTGTGTTGAAGCGGGGA
TGATTGCCCTCCGCCGTGGAGCTACAGAGCTCACACACGAGGACTACATGGAAGGAATCC
TGGAGGTTCAAGCAAAGAAAAAAGCCAATCTGCAATACTATGCCTGATCTCTGCCCAGTC
AAGGTTGTGGCCTTGGCAGAAGACAGGATGAGACCGGACTGTACCCCTTACTTTCTGTCT
AGAAAAAATAAAGCATTTTTTCCCTCTAAAAACTAATCCTTGATGTGTTGGGGCTATTGC
CCTTGCTGCATGGTTCTGCAACTACAAAAGGGAAGGGGAGAAGCTCCTGTCCTTGGTGCC
CATCCTGCTGCCTTTGGAGCCTCCTCCTGCTAGAACTGGACTAAATCCTGCTGTGTCTGG
ATGAGGAGCAACAGGTAACACTGCAGTAAGCGTGCTTTGAAATGGATGATCTGCAGCTCA
GACAGCAGCCCCTATTTTCACCTGTGCAGCCAGTGTACAGACTACAAGTTTGCAAGGGTC
TTACCAACTTTTGAACAAACATTTTGCAAGGGAGAAGTGAACAGCATTCACACATGAATG
GTGTTTTAACTTTATTATCTAACCTTCGCTGTGGAAGCTTTAGCGCTATGGCTGATATGT
ATGCAAGTTCTCTGGTGAATTGGTCTGGTAATTAGTGGGGGAAAAATTCACATCTCCATC
CACTGAGCAAGTCTTTCAGTACCTTTAATGCCAGTTGAGAATTCAACTTCCATTTAAAAA
TTACACTTTTCATAAATACACTGACTTTATCATTAAATATCTTACATGCCACTGTATTGT
ATTTGAAATACAATGTAAACATCTCCAAATGCTGGCCATCTCATCTTTACCTGTGCAGTT
TTTGGAAGCTTGGGAGAGAGGTGGGGATGTGAGGGAAGAAAGAATAGATGAATGAAAGAA
AAATGCACCCCGCAGTACTTTGGCTGATGTTCCTGAGTTAGCCCTAGTACTTACACTGGT
TCCAAGGCCCTTACTGCTCATTTTAGAGAGGGAGCTTGTTCCAGTGGAGCATGTGTGTTC
TTGACTTGCTGCGCTCAGGAGGCATTTGACATTATAAATGGACGAGTGGTGAAGTGAGCA
GAAGCCACACGTTCCTGAGGAAAATACACTGCAGTTCCTTTGGACATTAATGTTAGAGGG
GACTGTACATTTCCTGCTATTCTAGCAGTACTGCTATTTGAGCTCAGGGAGAATTACTCA
TCTCCTTTCACAGAACAGGAGTCACACCCACAGTTAGCTAGTGTGGTGAAAGTTGATCCC
AGCAGCTCAAACTATGACTTACTTTCAGAAATATACCCTGGCCCCTAGCAGAATAGTTAC
AAGCTGCATGTTGCATACATCTCCCCATTAAAACAAGGGCACGTTTGTTAGTCGAATGAG
TAACCTTACCTGTATAAGAAGCTGAGGAAAACCTTCCCCTTCTTGCCTAAAGCCAGTAAG
AGTTCATCAGAGTCCTGCTGCTCAGTGCAGGCTCCTTTCAGAAACAGCTTTAGTAGTGGC
TAAATAGCTGATACTACAGCACAGAATAGCACAGCTTTCTGCTTTAGATGAATTAATACT
AAGGATGGGCTAATTCTTTGGCCTAAACCTCGGCTTAGATCAAGGTTCTTTTGGGAAATG
ATGGCCTGAGCCAACACTAGACATGTCTGTTGCAAAAGTGTTCAAGCCAATTTCACATAA
CTTGCCCTAATTGGGGTCTGAATTACAACAGACCTGCAGCAATAGTTGGTGCGTAAACAT
CCCTTACAACTGGACAAGAACAGGACCATGGGGTACAGTTCAGAAAACAGCACAAAAAAA
AAAGACATAGCTTT
>comp1025_c0_seq1 len=5564 path=[6782:0-5292 12075:5293-5319 12102:5320-5563]
AACATCTCCTGATTTTGGTGTCTGCCAGCTCCAACACCCGCAGGTCGGACATTTCCCACC
TCCGCTGCCCGTCGCCTTCAACGTCCCTCGGCTCGGACGCTTCCCGCTGCCAAAACCGGC
CGTTTCGGGTGTTTGCCGGCTCCGGCGTCCGCTGATCCCAACACCCGCGGGCCGGACGTC
GCCCGTCTCCGCCGGCTTTCGACGTCTCCCGGCTGCCGCTCGCCGAAAACGCCGGGTTTG
GGGGGGGGCGGAAACGCCGACCGGCTCCACCGCCCTCGGCGTCCGCCGGCGCCGGGGGTT
TTTTTTTGGATTTTATTGTTATTTATTAATTCCAGAGGGGAAAAAAGGGGGGAAAACAGG
CGCGAGGAGGCGGCAGCCGGCGGCGGCGGCGGCAGCGGGGGGGCCGCGGGGTGCGGCGGA
GGCCGAGCCGGAGCCGGAGCGGGAAGCGGAGCGGGAGCCCGACGGGATGGGCCTCACCGA
CCTGCCGGGCGAGCTGCTGGAGCTGATCCTCTGCTGCGACGTGCTGGGCGCCGCCGACAT
CGGCCGCGTGTCGTGCACCTGCCGCCGCCTGCGCGAGGCGTGCCAGCCGCACGGCAAGGT
GTGGCGGGAGCGCTTCCGCCTCAGGTGGCCATCGTTACTGAAATACTATAGCCAAACAGA
TGGTGTTAGCTGGCTTGAAGAATACAAAGCACGGCACAATGCTGGCTTAGAAGCCCAGAG
AATTGTAGCTTCATTCTCCAAAAGGTTCTTTTCTGAACACGTCCCCTGCGATGGATTCAG
TGACATTGAGACTCTTGGGTGTCCAAGTCATTTTTTTGAGGATGAGCTGATGTGTATTCT
TAACATGGAAGGAAGGAAAGGTCTCACCTGGAAGTACTATGCAAAGAAAATTCTATACTT
CCTACGGCAACAAAATATATTAAAAAATCTGAAGGAGTATCTTCAGCGCCCTACGGATCG
GCAGTCATTTTTGGAGGGTGCCGTTTTAATTGACCAATACTGTAACCCTCTATCAGACAT
CTGCTTAAAAAGTGTCGAGGCGCAGGTCAATGATATCACAGATAAAGTGCGCAAAGTCCT
GCGGACAAAAAATCCAAGGCATCCCAGCTTGGCTTCCAAGGCAGGAGAGGTCTTGATTCC
AGAAGTGGAGCTGCAGCGGCAGGTACTTGATGCTATGAATTGTGTCCTATATGAGCAGCT
AAAATACAAAGGAAATGAGCTGGATTACTATAACTCCCTGAATTCATACATTCACCAGGT
TTTGATTCGCAGGACAGGAATTCCAATCAGTTTGTCTGTGCTTTATTTAACAATTGCCAG
GCAGCTGGGAGTCAAACTTGAACCAGTCAACTTCCCTAGTCATTTTCTGCTGCGATGGTG
TCAAGGGAAAGAAGGAAGCGCGGATATTTTTGACTACACCTACATTGATGCCTTTGGAAA
GGGGAAGCAGTTGACGGTGAAGGAGTGCGAGTACCTCATCGGCCACCATGTGACAGAGGA
GTTCTATGGAGTGGTGACTTCAAAGGAGGTCTTGCAGCGTATGGTGGGAAATCTCTTAAA
CCTTGGAAAGCGAGAAAGCACTGATCAGTCTTACCAACTCTTGAGAGACTCGTTGGATCT
GTACCTGGCCATGTATCCGGACAATGTGCAGCATCTGATGCTCCAGGCTAGGTTATACTT
CCACCTGGGAATCTGGCCAGAAAAGGTTCTGGACATCTTGCAGCATATTCAGGCTTTGGA
CCCATCCCAACATGGGGCTGTTGGATACTTAGTTCAACATACTCTAGAGCATATTGAGCG
CCGGAAGGAGGAGGTGGGCCCTGAGGTGAAGCACCGATCAGATGAGAAGCACAAAGAAGT
CTGCTTTTCTATCGGGCTGATCATGAAACACAAGAGATATGGCTATAACTGCGTGATCTA
TGGCTGGGATCCTGCCTGCATGATGGGGCACGAATGGATCCGGAATATGAATGTCCACAG
CCTTCCACATGGCCCTCACCAGCCTTTCTACAACGTGCTGGTAGAAGATGGCTCTTGCAG
ATACGCTGCTCAAGAGAACCTGGAATATAACTCTGAGCCTCGGGAGATCCCTCACCCTGA
CATTGGCCGTTATTTTTCAGAGTTTACTGGCATTCACTACCTACCAAATACCGAGCTAGA
AATTCGGTACCCAGAGGATTTGGAGCTGACACGTGCCACAGTTCAGAAGATCTACAGTTC
AGGCAAGGAGTGAGTGAAAAAGACATTGCGAGGACAGAAGCAGCTGGAGTGTAGCTTTAT
CCTCTTTGCGAGAATTGCCCGGAAGGCAAGTCTGGCGACAATCCTTTGGCTTAATGTATT
GAGAACTGCATTGCACTTTGTAACCGGTGCTGTAGCATCTTTCCATTGCCTGCGTGCCCG
TATTGGCCCAACGGCACAAGGACATATTGGTAGTGGAGGCCAGGCGTAAGGATCTTGCAG
GGACAGTCATGCTAGGAAGCACGTTGTCCTTTAGGAAGGATTTGCACATAGCTTTTGTTC
TGTAATTGTCTTGCCTAGACTGTCGACACAGTGAGATCCCTACTGTGGAATAAGGAAGGA
CCCTCTCTTCCAGAGAAGGAAGTTGCTTGTCCTTGCAGTGTCCGTTCTTTTTTTTTCTTT
TTTTTAATGTGTATCTCACGCCGGTGGTCATTTTAAAATCTCTTATGTTTCACTGTTGTC
TTCTCCAGTCTGAATTTTTGCTCAGATTTTGCTTCACCTCCGTAGTCTGATCGTTCACAG
AGCTACCATTCCGATTCTGAACATCCTTATGGGCCCTGGCAAGTGCCCCAGCAACAAAAA
CGGAAACAACAAGGCTCCCTCGATTGGCAAGTGTGGTGGTAACTCTGAAATCCAGTTGAC
CAACTCGTGGATGGTACAAACTTTCCTCATCAGAAGATGAGCTCGTAGCCCTTTCCTGTG
TCTGCTAAATGCATCCAGCCCATGTTCTTACCCTTGTTCTTTGGCCTGTTCATAATGTTT
TTGTGTGAGATGGGAGCTGCAGCACAGCTGCGAATGCTCCCAGGACATCTCTGAACCGCA
TTGCAGTGTTCTGTGGAAGCTTTGAGGTCAGTGTTGGCGTGACTGTTTGACCTGTGGGGA
GCTTCTACTCACTGTAGACTCTGATCTATAGGTATTTATTCAATACAGTGGGATCGTGAC
TGTGCAAGGAAGCTGGCCAACCTCAGAATCAGCCAAACCAGGTGTGAAAAAGAGATGTTC
ATGCCTGCAGCTTGAGGCCTTCGTCCTTTTTGCCAAAAGAGAAAGGACTCCTGGGGGGGG
TGTGGAAGGTGTACATATCCAGAAGGGAAGAGCTTTAGCAGCCCAGGGCATATGAAGACC
AACAAGACCTGGAGGGTTCTCCTCTAAGTTCAGGCAGGATGGGGTGCAGATTGATTCCAT
GAATATATAGAACAAAAATAGCTCTGTGGTTTCTGAAGCAAGGCCTGTAGGCCAGCTGCA
GCTAGTGCGTCTTCTCGTTGTGCAGCTGCAACACAGTAGTTACGTCGGAGGTGAGAACTA
GGTGTTATGCCCTGTAGAGTTAGATGGATGCTCTTAGTTCTTTATAGCACTTCAAGTATT
GCCATGTGAAGTCATGCACCCCTCCTTTTGAGAGAACGCTTGACCTGCATGCCGTCCTTT
TGAAACACTGAGCCCTGGTTAAATAAGAGGAAGCAATACTGAAAGCCCAGAGCTTTTCCC
TGTGGAGCAGAGGTGGTCTGCAGGAATCTTGGTGCTTTAAGAAGAACAGCCCTGCATGGT
TAATGCTGAGGAATGGTGAAGATGGTGGTACTCCAAGTTCTGTCTTTTAAGAAGTCTAGA
CTGAAATGAACTTGGAAGGGGGAGGAGGGGAAGTTTAGACTTTCCACAGAGGTAGAGTGG
ATCCAAGTGAAAGCAGGGTAGGGGCAAAGTCTCAACCAAAATCCATCCCTCCTGTTTCAA
GCGTTGGAGTAGACTCTTGAAGCAGACTCCAAAAGATTCCTAATTAGGAGGTGAGGTAGG
GAATGAGTCTGATGGATCACAATATTTATGCGGCTGAGAGTAGGCACAGAGGAGCAGGGC
TTGGGCCTCTCCGTTCCCAACCTCTGCTTTGATGGCCCCCATTATGTGACAACAAATACG
TCAGTGAGGTTTCCTGAGGCTTTATGCTCCCCTCTGCCAAATGGGCGGTCTGTTGACATC
TTGTCCCTCTTGAGCACATGAGGCGGTTTACCATATATAGAGTCCTCAGCAAAAGGTGCT
GTCTGAATGCCAAGTAGAACTGTGCCATAGAATAGCCATGGAAGTCAACACAAAGCTGGC
CAAAGTTTCTCCAAAAACTGGTGCTGGACATAAATATTTAATGCACTTGAAAACGTGCTG
TGTACTTTGTAAGCTGATGGGGGTCCCAGAGCAGCCCACAGAGCCCGTTATGCCCATCTT
GCTGGGAGGACTCTCTTTATAGTCTAGAAAGAGTCTGGACAGGAGGAAGCAAGGGAACCG
CTCTTGACTGCGCTTCACATGCACTTCCCCCACCCGCAGACTCTTAACCATTTCCGTTTT
TGCATGGGGTGTAACAGCCAGTGCAAGGAGAGTGTTATCATGCAATAGTGGGTAGACATG
CAAGTGACTTAAGTGGGTTGCCTGTGAGCTTAGCCTGACAACTAATACCTGTCATCCGTT
CTGCAAACATTATGTAGTTAGAGAATCTCAGTTGTCCTCGAACAAGTCTGCCTGCCACCA
CACTAAAGAGAGCAGCCAAATGTCAGTTGGCAATGATGAAAGAAAGCTTTCATAGAGCAC
CACCAAGGGTGGCTTTGCTGTGCAGACCAAGACCCCGAAAAATGTCAGTGCATGGTTATA
TGGATTTTCATGTTGTCCAGGTACACTGACACATCCTTGTATGCACCAGATTCGAAAGAG
ACTGAAGGCATTTCAGTGTTTACTGCCCAACATCAGCAGCACAGGGTCCAAGTCGATTTT
GGGTCTTCAGACACAGCCAAAGGAAAAAGTATGTATGTAAAGGCTAACCCTTCTTGCTCC
TGTGGGGGTGAGGTAGGCCAGCCACCTTGTTCTGCGTTTCTGTCGCTGACTTTGGGATAG
GCTGTGTTGCATGCCGTGAGTCTGTGTGCAGTTTTGATCTTACTGAGGAGCAATTCCCAC
GTAAGTATTTGCGGCTGTGGGAGGCGTCAACCCAAGCATCCAAAGTAGCCAGCGAAAACA
AACACAAGGATACCTCCCTATCCCTGCTTGAGCAGCCTCTTAAAATGCACATCAGTTCTG
GCAGACTGAGCATTGGAGGTCTAGCACAACCAAAAACCATATCTTTGGGTTGATGGAGGT
CGCACAGTAGGTGTTCACCTGTGCATCGGGAGGCTCTTCCATTTGTGTCTCTGTCCATCT
CTCCCCCTCGTGGTCGCACAGGTGTTTTTGCAGCAGCCTCACTAACATCATGGTTTCCCC
AAGAAGACAGCAGTGGATCCCAAAAGTTCCTTGTGTCTGTGAGTAATGTCTGGGTCAGCA
AGAATGTACATATGCTAGAGATTTTATATATATATATATATATA
>comp1025_c1_seq1 len=5329 path=[1445:0-26 1472:27-5297 152:5298-5312 167:5313-5328]
ATGGTTTTTGGTTGTGCTAGACCTCCAATGCTCAGTCTGCCAGAACTGATGTGCATTTTA
AGAGGCTGCTCAAGCAGGGATAGGGAGGTATCCTTGTGTTTGTTTTCGCTGGCTACTTTG
GATGCTTGGGTTGACGCCTCCCACAGCCGCAAATACTTACGTGGGAATTGCTCCTCAGTA
AGATCAAAACTGCACACAGACTCACGGCATGCAACACAGCCTATCCCAAAGTCAGCGACA
GAAACGCAGAACAAGGTGGCTGGCCTACCTCACCCCCACAGGAGCAAGAAGGGTTAGCCT
TTACATACATACTTTTTCCTTTGGCTGTGTCTGAAGACCCAAAATCGACTTGGACCCTGT
GCTGCTGATGTTGGGCAGTAAACACTGAAATGCCTTCAGTCTCTTTCGAATCTGGTGCAT
ACAAGGATGTGTCAGTGTACCTGGACAACATGAAAATCCATATAACCATGCACTGACATT
TTTCGGGGTCTTGGTCTGCACAGCAAAGCCACCCTTGGTGGTGCTCTATGAAAGCTTTCT
TTCATCATTGCCAACTGACATTTGGCTGCTCTCTTTAGTGTGGTGGCAGGCAGACTTGTT
CGAGGACAACTGAGATTCTCTAACTACATAATGTTTGCAGAACGGATGACAGGTATTAGT
TGTCAGGCTAAGCTCACAGGCAACCCACTTAAGTCACTTGCATGTCTACCCACTATTGCA
TGATAACACTCTCCTTGCACTGGCTGTTACACCCCATGCAAAAACGGAAATGGTTAAGAG
TCTGCGGGTGGGGGAAGTGCATGTGAAGCGCAGTCAAGAGCGGTTCCCTTGCTTCCTCCT
GTCCAGACTCTTTCTAGACTATAAAGAGAGTCCTCCCAGCAAGATGGGCATAACGGGCTC
TGTGGGCTGCTCTGGGACCCCCATCAGCTTACAAAGTACACAGCACGTTTTCAAGTGCAT
TAAATATTTATGTCCAGCACCAGTTTTTGGAGAAACTTTGGCCAGCTTTGTGTTGACTTC
CATGGCTATTCTATGGCACAGTTCTACTTGGCATTCAGACAGCACCTTTTGCTGAGGACT
CTATATATGGTAAACCGCCTCATGTGCTCAAGAGGGACAAGATGTCAACAGACCGCCCAT
TTGGCAGAGGGGAGCATAAAGCCTCAGGAAACCTCACTGACGTATTTGTTGTCACATAAT
GGGGGCCATCAAAGCAGAGGTTGGGAACGGAGAGGCCCAAGCCCTGCTCCTCTGTGCCTA
CTCTCAGCCGCATAAATATTGTGATCCATCAGACTCATTCCCTACCTCACCTCCTAATTA
GGAATCTTTTGGAGTCTGCTTCAAGAGTCTACTCCAACGCTTGAAACAGGAGGGATGGAT
TTTGGTTGAGACTTTGCCCCTACCCTGCTTTCACTTGGATCCACTCTACCTCTGTGGAAA
GTCTAAACTTCCCCTCCTCCCCCTTCCAAGTTCATTTCAGTCTAGACTTCTTAAAAGACA
GAACTTGGAGTACCACCATCTTCACCATTCCTCAGCATTAACCATGCAGGGCTGTTCTTC
TTAAAGCACCAAGATTCCTGCAGACCACCTCTGCTCCACAGGGAAAAGCTCTGGGCTTTC
AGTATTGCTTCCTCTTATTTAACCAGGGCTCAGTGTTTCAAAAGGACGGCATGCAGGTCA
AGCGTTCTCTCAAAAGGAGGGGTGCATGACTTCACATGGCAATACTTGAAGTGCTATAAA
GAACTAAGAGCATCCATCTAACTCTACAGGGCATAACACCTAGTTCTCACCTCCGACGTA
ACTACTGTGTTGCAGCTGCACAACGAGAAGACGCACTAGCTGCAGCTGGCCTACAGGCCT
TGCTTCAGAAACCACAGAGCTATTTTTGTTCTATATATTCATGGAATCAATCTGCACCCC
ATCCTGCCTGAACTTAGAGGAGAACCCTCCAGGTCTTGTTGGTCTTCATATGCCCTGGGC
TGCTAAAGCTCTTCCCTTCTGGATATGTACACCTTCCACACCCCCCCCAGGAGTCCTTTC
TCTTTTGGCAAAAAGGACGAAGGCCTCAAGCTGCAGGCATGAACATCTCTTTTTCACACC
TGGTTTGGCTGATTCTGAGGTTGGCCAGCTTCCTTGCACAGTCACGATCCCACTGTATTG
AATAAATACCTATAGATCAGAGTCTACAGTGAGTAGAAGCTCCCCACAGGTCAAACAGTC
ACGCCAACACTGACCTCAAAGCTTCCACAGAACACTGCAATGCGGTTCAGAGATGTCCTG
GGAGCATTCGCAGCTGTGCTGCAGCTCCCATCTCACACAAAAACATTATGAACAGGCCAA
AGAACAAGGGTAAGAACATGGGCTGGATGCATTTAGCAGACACAGGAAAGGGCTACGAGC
TCATCTTCTGATGAGGAAAGTTTGTACCATCCACGAGTTGGTCAACTGGATTTCAGAGTT
ACCACCACACTTGCCAATCGAGGGAGCCTTGTTGTTTCCGTTTTTGTTGCTGGGGCACTT
GCCAGGGCCCATAAGGATGTTCAGAATCGGAATGGTAGCTCTGTGAACGATCAGACTACG
GAGGTGAAGCAAAATCTGAGCAAAAATTCAGACTGGAGAAGACAACAGTGAAACATAAGA
GATTTTAAAATGACCACCGGCGTGAGATACACATTAAAAAAAAGAAAAAAAAAGAACGGA
CACTGCAAGGACAAGCAACTTCCTTCTCTGGAAGAGAGGGTCCTTCCTTATTCCACAGTA
GGGATCTCACTGTGTCGACAGTCTAGGCAAGACAATTACAGAACAAAAGCTATGTGCAAA
TCCTTCCTAAAGGACAACGTGCTTCCTAGCATGACTGTCCCTGCAAGATCCTTACGCCTG
GCCTCCACTACCAATATGTCCTTGTGCCGTTGGGCCAATACGGGCACGCAGGCAATGGAA
AGATGCTACAGCACCGGTTACAAAGTGCAATGCAGTTCTCAATACATTAAGCCAAAGGAT
TGTCGCCAGACTTGCCTTCCGGGCAATTCTCGCAAAGAGGATAAAGCTACACTCCAGCTG
CTTCTGTCCTCGCAATGTCTTTTTCACTCACTCCTTGCCTGAACTGTAGATCTTCTGAAC
TGTGGCACGTGTCAGCTCCAAATCCTCTGGGTACCGAATTTCTAGCTCGGTATTTGGTAG
GTAGTGAATGCCAGTAAACTCTGAAAAATAACGGCCAATGTCAGGGTGAGGGATCTCCCG
AGGCTCAGAGTTATATTCCAGGTTCTCTTGAGCAGCGTATCTGCAAGAGCCATCTTCTAC
CAGCACGTTGTAGAAAGGCTGGTGAGGGCCATGTGGAAGGCTGTGGACATTCATATTCCG
GATCCATTCGTGCCCCATCATGCAGGCAGGATCCCAGCCATAGATCACGCAGTTATAGCC
ATATCTCTTGTGTTTCATGATCAGCCCGATAGAAAAGCAGACTTCTTTGTGCTTCTCATC
TGATCGGTGCTTCACCTCAGGGCCCACCTCCTCCTTCCGGCGCTCAATATGCTCTAGAGT
ATGTTGAACTAAGTATCCAACAGCCCCATGTTGGGATGGGTCCAAAGCCTGAATATGCTG
CAAGATGTCCAGAACCTTTTCTGGCCAGATTCCCAGGTGGAAGTATAACCTAGCCTGGAG
CATCAGATGCTGCACATTGTCCGGATACATGGCCAGGTACAGATCCAACGAGTCTCTCAA
GAGTTGGTAAGACTGATCAGTGCTTTCTCGCTTTCCAAGGTTTAAGAGATTTCCCACCAT
ACGCTGCAAGACCTCCTTTGAAGTCACCACTCCATAGAACTCCTCTGTCACATGGTGGCC
GATGAGGTACTCGCACTCCTTCACCGTCAACTGCTTCCCCTTTCCAAAGGCATCAATGTA
GGTGTAGTCAAAAATATCCGCGCTTCCTTCTTTCCCTTGACACCATCGCAGCAGAAAATG
ACTAGGGAAGTTGACTGGTTCAAGTTTGACTCCCAGCTGCCTGGCAATTGTTAAATAAAG
CACAGACAAACTGATTGGAATTCCTGTCCTGCGAATCAAAACCTGGTGAATGTATGAATT
CAGGGAGTTATAGTAATCCAGCTCATTTCCTTTGTATTTTAGCTGCTCATATAGGACACA
ATTCATAGCATCAAGTACCTGCCGCTGCAGCTCCACTTCTGGAATCAAGACCTCTCCTGC
CTTGGAAGCCAAGCTGGGATGCCTTGGATTTTTTGTCCGCAGGACTTTGCGCACTTTATC
TGTGATATCATTGACCTGCGCCTCGACACTTTTTAAGCAGATGTCTGATAGAGGGTTACA
GTATTGGTCAATTAAAACGGCACCCTCCAAAAATGACTGCCGATCCGTAGGGCGCTGAAG
ATACTCCTTCAGATTTTTTAATATATTTTGTTGCCGTAGGAAGTATAGAATTTTCTTTGC
ATAGTACTTCCAGGTGAGACCTTTCCTTCCTTCCATGTTAAGAATACACATCAGCTCATC
CTCAAAAAAATGACTTGGACACCCAAGAGTCTCAATGTCACTGAATCCATCGCAGGGGAC
GTGTTCAGAAAAGAACCTTTTGGAGAATGAAGCTACAATTCTCTGGGCTTCTAAGCCAGC
ATTGTGCCGTGCTTTGTATTCTTCAAGCCAGCTAACACCATCTGTTTGGCTATAGTATTT
CAGTAACGATGGCCACCTGAGGCGGAAGCGCTCCCGCCACACCTTGCCGTGCGGCTGGCA
CGCCTCGCGCAGGCGGCGGCAGGTGCACGACACGCGGCCGATGTCGGCGGCGCCCAGCAC
GTCGCAGCAGAGGATCAGCTCCAGCAGCTCGCCCGGCAGGTCGGTGAGGCCCATCCCGTC
GGGCTCCCGCTCCGCTTCCCGCTCCGGCTCCGGCTCGGCCTCCGCCGCACCCCGCGGCCC
CCCCGCTGCCGCCGCCGCCGCCGGCTGCCGCCTCCTCGCGCCTGTTTTCCCCCCTTTTTT
CCCCTCTGGAATTAATAAATAACAATAAAATCCAAAAAAAAACCCCCGGCGCCGGCGGAC
GCCGAGGGCGGTGGAGCCGGTCGGCGTTTCCGCCCCCCCCCAAACCCGGCGTTTTCGGCG
AGCGGCAGCCGGGAGACGTCGAAAGCCGGCGGAGACGGGCGACGTCCGGCCCGCGGGTGT
TGGGATCAGCGGACGCCGGAGCCGGCAAACACCCGAAACGGCCGGTTTTGGCAGCGGGAA
GCGTCCGAGCCGAGGGACGTTGAAGGCGACGGGCAGCGGAGGTGGGAAATGTCCGACCTG
CGGGTGTTGGAGCTGGCAGACACCAAAATCAGGAGATGTTGGAGCTGGC
>comp1628_c0_seq1 len=2312 path=[1:0-2311]
GGCGGCGGGGGGGGGCAAGGGAGGGGGCCGGAGCGGGCGGCGGCCGCCGCGCCTCCCCAT
GGCGAAGAAAACCTACGACCTGCTCTTCAAGCTGCTGCTCATCGGGGACTCGGGGGTCGG
CAAGACCTGCGTGCTCTTCCGCTTCTCCGACGATGCCTTCAACACCACCTTCATCTCCAC
CATCGGGATAGACTTCAAGATTAAAACTGTTGAATTACAAGGAAAGAAGATCAAGCTACA
GATATGGGACACAGCAGGGCAGGAACGATTTCACACCATCACCACCTCTTATTACAGAGG
TGCCATGGGAATCATGCTAGTATACGACATCACCAACGCCAAGAGCTTTGAAAACATCAG
CAAGTGGCTCAGAAACATAGATGAGCATGCCAATGAAGATGTGGAGAGGATGCTGTTAGG
AAACAAGTGTGACATGGAAGATAAAAGAGTTGTCCCTAAAGCAAAAGGAGAACAGATTGC
TAGGGAGCATGGTATTAGGTTTTTCGAAACTAGTGCAAAAGCAAATATAAACATTGAGAA
GGCATTCCTCACATTAGCAGAAGACATTCTTCGAAAGACCCCTGTAAAAGAGCCCAACAG
TGAAAATGTAGATATCAGCAGTGGAGGTGGGGTGACAGGCTGGAAGAGCAAGTGTTGCTG
AACGTTCTCCTATATCACCAATCGCCATCCACCGCCCCTTTTTTCTCGCTGCAAAACAAA
CCACTCTGCCCGTTTTTAACCTTAAACCAATGTTCTGTTCTTCATCTTAACAAGCTGCTG
TCTGCCTTTGTCTTTCTGTTTAGGACAGCTTGCGTACTATAATTTTCTCAACAACATGTA
TAGGAAAATCATGTCCATGACTTCATTTTTTAATGTTCCTGCTCAACTTACCACTATGTT
TTGGTTGTATTATAGTCCCGTTCTTCCTGACATTAAAACATATAGCAATCATATTCAACT
CTATTCTGCAAATTGTATAAGAATAAAAGTTAGAATTAACAATTTATTTTGTACAACAGT
GGAATTTTCTGTCATGGATAATGTGCTTGAGTCACCATATTCTCTAGATGCATCAGCAAA
AGAGCCAGGAAAACACTCATTTTCGCCTTGAATATGTGAATGGGGTTTATTTTGTCCTGT
GCCTTATGTGGAAAGGAACTTTTGTTTTTCACTTCTTTTTCCCCCCCTGCCCCTTCTGGT
GGAAGCATGTGCAGGAGACATACCATCCACACTTGACCATTTCAGAATACTGAACTTTTG
TGATTGCTTTCTGTAATTGTTGGTGTAATGCATCGAGGACAAAGGGTGGTGCAAAAAATA
TTACATTTAATCTGCTATGTCTCCTTTTTGGTGATCTAGCCATTCAGAACTGTTTCTGCT
GCCATTTTTTTTTTCTCACTTGCAACTCTTTCCTTTTGCCTGCATGCTGCCTTTTATTTG
CTTTTTTTCATGGTGTGATGTGTTAATTAAAAGGATGGCAACGTGGTATGTTTGCCAAAA
ATTTAATACAAAGCACTGATTTAGCTTTCAAGATGAAATGTTGAAGATACCTACTAATTT
CCCTCTAGCCAATGTCAGTCACTAGTATATCTTCTCTCTCCTCCTGCATAGCCATTGGGT
TTTATGATATGGAAGAGTTATTTGCATGCACTAGTTTTCTATGGAGGGTGATGTGGTTGT
CTACTTTATGTGTATGAGTATAACATGCAGTTCCCAAACTGACAGCAGTTGACACGAACT
TAACGTTCTCTCTTACTGTTAGCCTCTCCAACCAGTCGTTCGGTAGCCTAGCAAAAGGCC
GAGTAAAACTAGATTAAAAAAAACAAAAAACCACAAAAAAGTTGGCAGTTTAATTTATTG
CCTCCCTGAGAACTTTCCATTTCCCAGTGTTAAGAGCTCTGTGAGTCGCTCGTACTTCAG
TCAGCCTTGCGCTCACTCCGGGAGGGAGTGTGGGCACGGAGCAGGTGATCCGTGCAGGGC
TCCCGCGGCCCTGCGGTATTAACTTGCTTTTCCAGTTTGCCTTCTCGCTTGGCCCGTAGA
TAAGGGCACGCTGGCTGCGCCGCCGCCGCCGGCGTCCTCGCGAGGCACCTGCCTTCCAGC
AATTGAATGGCTTCCTTCATTTCCGAAAGAAAAAAAGAAAAGAAAAGGGGGTTGATGACT
GCCAGTCTGACTCTTTGGACTGCTCCTGTTGAACTGGATGTTCAGTCTGCAGCAGCATTT
GTGCTTTCACTTGCCTTGCATTTAAAATACCATGTAGGAGACCTTCTCCAGCCAAGGACA
CACAAACGTTTTAAATAGACACCTCCCCTTCT
>comp187_c0_seq1 len=3752 path=[1:0-3751]
GGGGGGGGTGGGGGGGCGGCGGGCGCCCGCCGCTGCCGCCGCGCCCGGCACCATGCACAC
GGTGCAGAAGGACACCACCTTCACCAAGATCTTCGTCGGGGGGCTGCCCTACCACACCAC
GGACTCCTCCCTCAGGAAGTACTTCGAGGTCTTCGGCGACATCGAGGAGGCGGTGGTGAT
CACCGACCGGCAGACCGGCAAATCCCGGGGATATGGGTTTGTGACCATGGCAGACCGAGC
TGCAGCTGAAAGAGCATGCAAAGACCCCAACCCCATCATTGATGGCAGGAAAGCGAATGT
GAACCTGGCATATTTGGGAGCAAAACCAAGGAGTATTCAAACTGGTTTTACCATAGGTGT
GCAGCAGCTACATCCAGCCTTTATTCAGAGACCCTTTGGACTCACGCCTCACTATGTTTA
CCCTCAAGCTATCATTCAGCCCAGCGTGGTGATCCCTACCCCCGTGCAGTCTATCACGTC
TCCCTACATTGACTACACCACCGCGAGCCAAGCCTATTCCCAGTACACCACCGCTGCCTA
CGACCAGTACCCCTACGCTGCCTCTCCCGCTGCTGGCTTTGTGGGATACGGCTACACGGG
CGCCGTCCAGCCACCGCTCACCGCCAGCACCCCAGCGGCGCCCGCCACGGCTTTCGTTCA
GTACCAGCCCCAACAGCTGCAACCCGACCGCATGCAGTAAGGGCCCTGCCCGCGCGCTCG
CCGCCTAGGACAATCTTTTACCGTGGAAGGATGTGACTATGATGGCAAAAGCAACACAAA
AAAAAAAGTACAAAAGAAACAGGAAAAAAAAAAGAGAAAAAATCCCCCCCCCCTTTTATC
CTCTTTATTTAGGTGCGTATCAATACCTAAGCTATTTATAGTGTTAAGGGCAATCCCAAA
CCCTTGCAGTCTGACTGGTCTCATGAAAAAGGACTTCGGTAAGTTTTTTCAATCTGGACA
GATATTGTCATGAAGATGTTCTTAAAGTGACTGAAATGTTTTACAGGAAAACTACAGATT
CTTGCACACTTCGCGGTCTGCTTCCATCCCCCGTTGTCCTCTTTCCAGCCCCTACCCCAT
CTGCCCTGTCAGCCCTCCCCTCCTCATCAAACCTGCAATCCTCTTATTTACTGTTGAGGT
ACAGAGGTACTCGGAGAACATGGAAAAAAGCAATCTTATTTTTTGGTTGTACAAAAACTT
TGTAATACTCAGAGATGCCTTACAGAAAAAAAAACAGAAAAGAAAAAGAAAAACTATTTT
TTAATATTTATTGCGATTTTATTCGCATGAGCTGTGAATTGCAGACAGAAGAATAGTAGT
AAGTATCTGCCTTGTTTAATTCTCATTTTACTAAATTATTGTATGTAGGTAAAAGTTCCT
AAGTAATTGCTGAATCACTTCAACATGCAAAAGGGAATATTGGCTTGAAGGAGAGCGGAA
TATTCCTTTAGTCAACGCACTGTACTATTTTCTTATTTTAATTGTTACTCTGTTAAGATT
ATCTCAAATTTAGGTATATTTTTAAAATGCAAAAAAACAACCAAGAATACCGAACATTTT
GTCTACTTCGGTAGATCTTTTGTTATAATGCTGCAACCTATGGAGACATTTACAGTATTT
ATGTAAAAGAGTTTTGGGGCTGTTGGCCAGCAAAGCTTAGGAGACTATCAAGAATGAAGC
AAAGGAAAGAAAAAGGTATTATGTCATTGAACAAATGGGTAAACGTAACCTTTTTATGCC
TATACTGCAACAGCCAAATAAAGGAAGAGAACAGACAATGTAAGTTAAGTGCATTTCTAC
AAAGAACAGCAATAAAATATTTTAACTTTTAAAATGATTCGATAATGTATGACACCATGT
TTGCTTGGCTAGAGTGTGTTAGGGACGACTTTCAAATGGACCTGATTCAGCTGCGTTGGG
CCTTTGCCCGGGAAGGTGCCAGGGCGGTTTCGGAGCAGGGGTCCACCCCATGCAGTGGAG
CGCAGTAGGAGCCCCGGGGCAGCGCGATGCCCGTGGGGTGCTGAGCGCCCGGGATGGGGC
CTGAGCCTAGACCCTGATGTGGGAGCCACGTGGTCCCAGCACTGGGCGCTCGCTTACACC
TCAGCAGTGCAGAGCGGCGGTGTAAAACGCTGCCATCCTACAAGCGCACCTTGCACAGCT
CAGGTGTAAAACCTGGATGTGAGACGGTGGGTGCCAGCAGGATCTCGCCCAGAATTCTCA
GGATTTTGCCAAAAAATCCCCACCCCCAAGCACTTCCCTTTTGTTATCGTTTAAAAGGTT
TTTTCTTCTCAAAATTGAATCCATCCAGAAGTCCGTGGTATACCAAAGTGCTGTCTTGGT
TAAGGGCTGGGTGTCTGAGGGCCCCTGTGATCTGGTAGGGCTCGGGCAGGCAGCGGTGAG
GCTCTGGCATGGTGCTTTCATGCCCCAAGCCTCCTTTGCGTTACTCATATGGCTGCATTT
GACTTTCCCTCACCAACTTGCTTTAGTCATTTGGTTTTCAGATTTTGACAACTACAAACT
TCAAATATGTGTTTTTAAAAGTAAATAAAAGGATTCTCTTTAAACATGTTAGCTATCTAA
TTCATCTCTATAAAAGCATAGGAGGATTTTTATTACTTTATATCTTGTCTTGGGTTTTTC
ATCAGTTACTGCAGAACTGGTGCCAAGAAATCCCTGCATCTTTGGCACCAGCGTGTGTTA
CTGTTGAGATGCTGATGCTGCCTGAAGTCATCAGGGGAGGAGAGTGTGCCCCAGGACTGA
AAGCAATGGCAGTACAGTTCTGAGTCTGAGCCACTGACCTGGTGAAGCTACAGGCAAGCG
CTTACTGCAGACTGATACGGTGGGCATGGGTAGTGTCATCATTAGGCCTCAGAGTAAACA
GCCCATCTAGATGAATGGAAACAGTTCATTCCTGCCTTGCTAATATTGCATGAGAATGCA
GACTGTGATGCTGTTCCATCAGTCCTGCCTGGGGATTTACTTACAACCATACGGGTGACA
TTTATTTCCTTTTTAAGTAATTACTTTCTGTATACAGTTGCGGGCCTGCCAAAGGAGTAA
CAGTTGGGCGTTGCATCCAGCGCTGTGCTCACAGGGAGAGCATCCTGGCCGGAGAAAGCG
CTTGCTTTGAAGTGCTACCAGGGCTGGAGATTATGCAGCAGTTGTTTTAGAGGGGGAGGG
AGGGGGCAGGTTTTGGAGGCTCACGGAGCCAGAGCGCGACTGAACTCCACGTTGGTGCCG
AGTGCCGGCCCTTGTCTTCAGCCGGAATCTCCTCCTCCCCGAGTCAATAGGGAGACTGAG
GCCTCCGAAGATTAATTTGTAGTTGAAAAACGTGTTCAGTACATTTTAAAGTAAAAAAAA
AAAAGTGATTTCTATTTAGCTGCCTGTAATTTCCTGAGCTGTGGCCAGAGCCAGCAGCCA
GCGAGGGCCAGGAGGGGCTGTACCGCCTGCCTCTTCCAATGGACATCCTCCCCGCTGTTG
TCCAGCGCGATTCCTGGGTCTGGCTCAGTTTTGCTCCGGGCTGGTTTCTAGAAACCACCA
ACCGCAACCACAGCCCAACCTGCCGGCTTCCTGCTGGCCAAAACCCAGCGGTGGAAGCAT
GGCCGGGCAGAATAAGGAGGCAATCCTCCGCCGCCGACACCCGGGCGGGTATGGGCTCAC
GCCGCACGTGGGGGCGCGCGAGGCGAGGCCCCCGGCGCTGGGCACGGAGGGCGGCAAGAG
CCCTGCAGCTTGCCACGTCGCCGGGAGAAAAG
>comp468_c0_seq1 len=566 path=[544:0-565]
GCGGGGCGGGCCGGGGCGCGTCCGCGGCGCTCGCGATCCAAGGGCAGCAGGGCCATGGCG
GCGGCCGTGCTGCGCGGCGGCCTACGCGGGGCCTTCCTGGCGCAGCAGCAGCGCGCCTGG
AGCTCGGGCTCGGGCGCCGACCAGCTCGGCGAGCTGGGCAAAGGCGCCGGGAAGGGTGGC
GGCGGCGGCGGCGCCATCCGCGAGGCCGGCGGCGCCTTCGGGAAGAAGCAGGCGGCCGAG
GAGGAGCGGTACTTCAGGGAGAAGGAGAGGGAGCAGCTCGCTGCCTTAAGGAAACACCAT
GAGGAAGAGATTGATCATCACAAGAAAGAGATAGAGCGCCTGCAGAAAGAAATTGAGCGC
CATAAGTATAAGATCAAGAAGCTTAAAGATGATGACTAAGCTGTTGCTGTTGCTGAATGT
TGTTTGCCGTGTACAGCCAGTACTGATCACAGTGTAAAACAGCCTTGAAGACTGTATACT
TTGGCCAATATAATCCAGATTTGTCCTGTTATACTATGGCCTGCAAAAATGTCAAATAAA
CTACTCGGTCTCTCAAAAAAAAAAAA
>comp654_c0_seq1 len=2027 path=[2005:0-2026]
CACGGCCGGGCAGCGCCGGCGGCGGCGCGGTCAGTGCGTGTCCAGGCGTGCGGCCCGGCC
CCGGCCCCTGAGGTAACGGAGCGGCGCGTCCCGTCGCGTCGCGTCCCGTCTCGTCGCGGG
CAGAGACCGGGCCATGTCGCGCCTCAGCCCGCAGGAGGAGAATCTGCAGGGTTCCTGGGT
GGAACTCCACTTCAGCAGTAATGGAAATGGTAGTGGAAACACAGTGACGCCAACAAGCCA
AGAGCAAGTACCTGCCTCTATTTCCATTCACAATGGTGACATGGAGAAAATACTCCTTGA
TGCTCAACACGAATCTGGACGAAGTAGTTCAAGAGAAAGTTCACACTGTGACAGCCCTCC
TCGTTCCCAGACACCTCAAGACAGTAACAGAGCTTTGGAAATAGAGAGTCACAGCAGTGG
AGAAAAGAATAGCTTTCAGTCTGAAGAAGATTTTCTTGAAAGGAGGAAAGAAGTTGAAAG
GCTCCTGAAGAAAAATGCAGATTGGATATGGGACTGGTCCAGCAGGCCTGAGAACATCCC
ACCAAAGGAATTCCTCTTTAAACATCCCAGGCGCACAGCCACCCTCAGCATGAGAAATAC
AAGTGTAATGAAGAAAGGGGGCATATTCTCAGCAGAATTTTTAAAAGTTTTCCTTCCATC
TCTGCTACTTTCTCATTTGCTTGCCATTGGACTAGGGATTTACATTGGAAGACGCCTTAC
AACCACAGCATCAAGCAGTACTTTCTAAAGGCAGGTGAAATCCAGTTTTGAAGCGAAGAA
AATATTCATCAAAGAATACAAGAGGTAAACAGCAGACACTTCAGCGCTAGCAATGGCTAC
ATGATCGTGTGTATCTGTTCTGTAAATGTTGTGTTCCTAGTTTAGTAAGAGTGGGAGAAG
AGATGCTAAAGCTAAGGTATAACGTATAGTCTTCTGGATCAATTCACAAAGCATGTTTCA
GACAGATTACAGCTGTTATATTGCTTTGTAGTGAAATATCTTTGAAAATTAAAAACTTGA
TGTTTAAAAACAAAACCTTAGCTTTAATATAGCAATTGTGATTCAGCTAGATCTTCATCT
AAACTGCTGTTTCTTTATACTTCATAGATGTGAATATTCTTCACTGCTAATGTAATCATG
ACAATAAGGGATTAGCCCAGAAGAATGTGTGGCCTTATGTAACATACAGGAATTCAGAGA
AAGCTTTTGCCTCATTTGAGGCAACTCCTCATTTACTTAAGATTTTGCCTAGCTCTTTTT
TCACTTTACGTGAGACATGAAATGTTAAAAGACACGATCAGCTTGAAGAAACTAGCATAT
CAGTAAAACTTCACCAATTTTTATTAGTTTAGAATATGATCCACAACAGTCTAAATTAAA
ACTTGAACCTTAATATCCCATAGTGTCATTTGCAAAGGCTGTTATTTAACTCCCAAATTG
CAGAAGTTCCTTCTGTTGTTTCTTCTTGCAGACCAGTGCTTCTCAGTCTTTTTATCTGTA
AAATAAATTTGCATCTTAAACTTGCCTCATCCCTGTATAGATTCAAAGAAAGGTTTGCTT
GCTTATTTGTTTGTATTAAGGGAATGCATTTTCATTCAATAATTTTATCTTGTTTAATGA
GAAGAATGGATGTTTGCCAAATTATCGTAAGTTTTATATATTTAAATAAAAAGGTTCCTC
ATAGATATTCAGAGTTTTCCCATTCCTTTTTCTTTAAGCCTTTAAAAATAAAGGTTGAAA
ATAGCATTAGACAGGGCTCTTTGTATGATATCTATTGTTCTCTTAAACAGGACACAGTTT
CACACTAAGTTTATTTGCATGACTGGCAAATCAGTAAGAATTTTTTTTCATAAAACTTTT
TTTGCTAATTAATTCTTAAATTTGAATAATGCTAAGCAGTCAAGAGGAGTCATTCAATAA
ATAAAACTCACTGAACTTTCAAATGTGTGTTTTACTTTGTACCAGCATCATCATTTAAAA
ATAAACTTGCTTTCTGCTTGTTTTTTGTCCTGTAAAAAAAAAGATCG
>comp1796_c0_seq1 len=4081 path=[1:0-1750 7015:1751-2057 7322:2058-2940 1752:2941-4080]
GGCTAGAGGAGGACTGTTTCTGTGATGAGAACACTTCCAGAGGGAACCAGAAAAATCTAG
TTCCTGACTCAGCTCAGTCAAATTTGTTTGGTGACTCCTGGGCACCTGAGTCCCAGGAGA
AAAGCCTCAAATCCAACATAGGTCTTGCAGTCCCCTAGGCAGCAGGGAAGGTTTGGTGGG
GGGCTCTGACTCCCCACAGGGGCCATGTGGGGTGGAGACTCACAAATGCTGGGTGAGAAA
GTTGCATTTTGCTCCTACCTTCTCCTTCCTTCCTCCACAAAAAAAAGCACCTCCTTCTAG
CCCCAGGTTGGCCACTTCTGTGAGACAAGAGTCCGTCCCCCACCAAATCTTAGGTGCCTA
AATCACTCCTTTGAGGACCGGCTTAGTGATTTCTCCTTTAAAAGGAAAATAGAGGAGAGA
CTGGCAATGGTTATACCTCTTGCTGGTCAGGACTCAAATCTCCACACCTTTTGGTAGATG
CCTCAGCACCTAGATTAAGTATTGGGTGTTCAGTGAGTCTCATCATGTTCAGGGTAAATT
AATATCTCATCTTCTTGTGTTGTTCCCCTCTTCTGCTTGTTAGACATTTTCCCATTTGAG
TGGTTTTGTACAAAACCGCTCAAAACCGGTTGTCTCCGTATTTTTAGAGAGGAAACTGTG
AGCGTATCTATTGGACGATCAGATATAAGAGTTGGGGATTTTTGGTCTTGAAATGAGAAC
CTTTATTAGACTCCAATTACTGCCAGTCAAAACCGTGGAAGATTAAAAGTAATGATATTT
GGGGATTAGAGAAATTAAGTCTCAAGAGACATGAGTTCTTTCAGCTTTTTAATGCTGTCG
ATTGCTTCTTTCCATTCCATGTGTCATAAAAGTAATAAAATTTAAATATTTTATAAAAGT
CGTCTGTAGTGGGTGATGGTAAGGAACTGATCAAATGATTCAGTTTAGATATGATTTTTA
GAGCATTAAAAATCCCCACAGGAAAGTCTTAAATGCTTCCATCCATCTCACATTATGTAT
ATATCATCTCAATCAAAAAGATGTTCTCAGTAATAAAGCTCCTCTATCTAGCTAGTTGTG
AGTGAGCTGCCTTTGGAGGGTTTCTTTTTAATGGATGGCATGGAAATTTTTTCCAGGGCC
AAAATGGATGAACAAGATTTATTAATCTTGTAGCCCCTGTCACTCATGATAACGTCTATA
ATCCATAAGCCTTACATCATATCAAACATCCCACATAACAAATGCATCTCTGGGAGATGA
ACAATAAATCCCATGTGCACTCTGCTTCCTCCTCCGTCTCGATCAGGATGCCTCAGTTTT
GATGCAGTTCTTCTCAGCTACCCCAGGTCCTTTTCACTTTCCGCGACGGCGAAGCTCTGA
GGCTGCTCCAGTCTTTCCTGAAGAGGTTCTCTCAGTATTTGTCACTGTATTTGCAGTCAG
GGTAGCGATAGGCAAAGCGAGAATCGCAAGATCTCAGTGGTTTCAGGAGCTCTGCCAGCT
TCGCAACTGCGTCGTCAATGCCCTGGTCGTCGGTGAAGTCATCTGCACAGTGCTGGAGGA
AGCTGTCTATCTTCTCCTGTATGGGTTGAAGGAATTTCCCTTTTAGAAGCTTAGGCAAAA
GCTCTTGACACACCATGACGAGACTCTGCTTCTCTCTGATTGAGTTACAGGACACAACTG
CAGACTGGCAGTCCACAGTCAAACAGCTAAATATATCTTTATACTCTTGTTGGTCGTCGG
TCAGCTGGCTCCCTATTAAAGACAATTAAATCAGTTGTTAGAAACATGGAGCAAAATCTT
GGATAATCAAATATATCTGTAACTTAGTAACAAAATGTTGTTAATACAATCTAAATGATA
CTAATATCTTTCATCACAAAGTACTCTGTGCTACATCTGTATATGGGCCAAACAATATTT
TCACTCCTGAAATGTATATATTTTGCTGAATGATAGAACTCCACAATAACCCATAGAACA
GCCTTACAGAGGAAGTGAAGAGTCGTCTATTCAATAAAACTGATGCAGAAACAATGCCAA
GAACTGAAGTGTGGAGTTCCTATAAAAAAAAGGCCACAGTAGTCAGAACCATAATTTTTC
CATGTTATCCAAAATCATTAAATTGCAACAACAACTAATCTAGCTGGAGACAAGACAGCA
ATAATAGCTTTTGGGACAAAAAAAAAAAAGGAAACCTAGTGGAAAATTCTCTGATAACTG
TTTCTAAATATTTGAGATATACTCAGCTGAATATTTGAGCTGAACAAAAGCCTTTTTAAA
ATTTGAACATTTAAATGAAATATTAAATTATTGGAGGAATAGTCTTTGACTAGCTCTAGT
TCCAGTGGTAGACCAATATAACCTTTGAAAAGTGAATAGTAGTCCTTCATTTTATGGAAA
ACTTACAAAAAGGTGCCTTTGTTGTTGTTCTTACAACTAATATGTGAAAATGCACCTAAA
AGACTCTGATTTGACCCAATTCTTAAAACAAGTCAACCTACAAATATTGACCTGTAAATA
TTGACATTTGTGTGAGAAAAGCTTTTAAAGAAAAGAAACGATTTAGGAAGCCTTTAAATC
TGATCATTCAGAGCAGTGTATGCTGACTATTGTTGCTAGTCGCAGAAATGGCCAGACCTT
GTGTAACTACCGCATGGTACTCATATGCACTCTGAAGCATCCTACGGTCACAGCACCATT
TACCAGGCAAAGAAAACTCCTGTTGCCTTCCAGACTTGGATCCAAGGGTGGCAGGAACCA
CTGATGTTTTTGCTGTCGATATGTCTCCTCTTGTACTTTTATTATCTAATTTACCAAGCA
ATGTATGGATTATTAAAAAAAAAAAATCAAAAAAGCCGAGCACAGCAGGTGAACAATTTG
TTTTCCTCCGCCTTACAAAAACCTCCCGCAACAGATGCGTGTCTGCAGAGCCTGCTGAGT
ACCTTCCTCCTTGTCGATGATGCCCAGCATGCTGGCATCCCGGATGAACAGATGCCCATT
GCTGAAAACGCCGAAGGTGCCAGCATCCACGTGGGTGAAGTAGAAGAAGTAGTTGAGGTC
GTTGGTGCCCATGGAGCGGAGGACGGCAAGGAGCTGCAGGGCCAGGTCAGCGGCCACCTC
GGGGGCGGCACCAAAGAAGTCACGCAGGGGCCGGGTGCTGGCGCTGACCACCAGCCGCCC
GCAGGCGCCCAGGTACCGCGGGAATGGCCACCCCTCCACGTCCGGGAAGATCTGTAACAA
GATGGGGTGCGAATTCACCGACAGCGTGTACAGAAGACGCAGTTTGTCCCGGTCAGTGAG
ATGGTCCATATAGATGCTGCCGGCATCCGGCACTTCAGCGTAGCGCCGCACTATCCGGTC
CAAGAGGCGCTGAGATGGGCAGCGCAGCATTGGGCTGGAGAGACCCTGCACCAGGTCGGG
TGTGAGCCGCTTGGCCCGCAGCCACTTCTGGACCCGGGTGGTGCGGCGCAGGGCATGCTC
CAGGCTGCAGGTCCTCGTCTTCAGTAGCACCGTGCAGATGCGCTTGTCGGCCTGGTCGTG
CCGGTACTTGGTGGTCAGCCTGGTGATGTCCACCAACCGCCAGCTCTTGGCATCATCGGT
GTAGTTCCCTGAATAGCTGAGGAGGTAGCTGGGGGGCAGCTTTAAATGAGAAGAAAGCCA
GTTGTCAAACCTTATTTCTTCTTTAAAGAACTTCTTGCAAATGGATGTCCCAATGCAGGC
GTTGCATTTATCAAGTCCCAGGAAAGTCCGGCCAAAACTGTAGCTGGGTTTGACGTGGGG
CGCAGACAGAGAAGCTGTTGCTTCTAAGGAAGGATTACAGCTCGCAGCCAAAACCAGAAG
CAGCATCAACGAATCTGCAGCTCTGGAGCAAAGACAACATATCCAGCGCCCCATCTACAG
TAGCTGAGAGCTCTTCCCTTTGGAAGTTACCTCTCTCTACGCTTTTGGTACCGTCTGATG
GTCTCAGCCTGCAGCAGTGAGCCCTGAAACACAGCAAGAGACGCTTGGTCTGCGAGACCC
AACTGCAGTCCCCATCCTGCCAGCTGGTCACTGGTTCTATCGGCTTGAGGTTTGGGTGGG
G
>comp414_c1_seq1 len=462 path=[243979:0-80 140752:81-85 255879:86-104 140776:105-461]
GACCTGGATGAAGTGACAGAGTGCCCCCTCAGCAAGTCTGCTGATGATCCCAAACCGGGA
GGAATGGCTGATACCCCAGCGGACTGTGCTGCCATTCAGAGGGACCTCAACAGATAGGAA
AAATGGGCAGAGAAGAACCTTATGAAGTTCAAAAAAGGGAAATGCGAATCCCTGCTGCTG
GGGAGGAATAACCCCATGTACCAATACATGCCAGGGGCTAACCACCTGGAAAGAAGATTT
ACAGAAAAGGACCTGGAGGTCCTCGTAGACACCAAATTGACCATAAGCCAGCAGTGTACC
CGTGTAACAAAGAAGGCCAACACCATCCTGGGCTGCATTAGGAAACACATCTCCAGCGGG
TTGGGGGAGATGATCCTTCCCTTCTACTCAGCACTGGTGAGGTCACGTCTGCAGTACTGC
ACCCAGTTCTGGGCTCCCTGCTACAGGAGAGACATGGACATG
>comp414_c2_seq1 len=16659 path=[62891:0-6697 69589:6698-6844 69736:6845-7009 69901:7010-7064 69956:7065-7254 259492:7255-7259 176776:7260-8524 70146:8525-8599 70221:8600-8698 191967:8699-11774 70320:11775-12001 70547:12002-12072 70618:12073-12117 232666:12118-12461 70663:12462-12597 70799:12598-12872 196176:12873-14502 71074:14503-16119 72691:16120-16658]
CCATGCTATAAAATGCCTTGTGGAAAGTTCTGTGAAATATAATGGTTCTAGTCTAAGGCA
TTCCGCAGTAGGACAGAAATCTGAACTAAATTTTATACAATAATCACAGTAACTATGGAA
AGGTTTTAATTTTTTATTACATGCTATAAAATTTCCATTTGAGAACCTACAGTGATATGA
AAATAACAGTTGCTTGAGACAAACTAATATAAAAGTAGGGCAATGGAGTGGCAATCTGTC
TTGGACAGTTTTTAATGAATGTCTACAGAAACACACTTATTTTGCATGCATTCTACTAAT
TTAATCCCTGTTGATTATATTTAGGAAGTATCTATATGGACTGAATCTAGTTTTTAAAAT
CAGACTCATTAAATATCTCTAAAGCAGAAAAAAATATAAAAATTAATAATTATGTATCTC
ACATTTAAATTTTGACCACAATGCATATTTTTCATGGTGTCATGTTTAATCTTGCTTCTT
TCAGTTGCTTCTGTAACCCTAACAGTTGATTTGCCATTTTGGGATCATTCTCTGTTGGAC
TAATTGAATAGACTAAAAAAGATTTAAATTATGACGGTTAGTCATTAACTCCAAACATCA
GTCACTATAACTGCAGAAGAAAACACCAATATATTGAAAGATCTTGTGCCTGTATTGCAA
ACTTTGGACAACACAATTCAGACAATGCACTCAGCCTTCTCAAACAAACTGTACCTAGTA
GTTCATATAAATCTTACCTTCCAATACTTTGAAGTGATATGTAGCAGCGGGAGAGGGATC
TGCTATTCTCTCTTCTGGAACTATGGGAAGCCTTGAGGATCCTGAGATCTGCCTAGCTGC
CTCTCTTGCACAGCCTTATATATATACTGTTCAGCTCTAGTAAGCATTACGAGAGTGTAT
CATTGCTGACAGTTTCCTTATTCAGCTTAAAAAAAAAATCATATTTGCTATTCATTTCAT
TTGATAATTTTACAAGCAATTTCACACATTCATTCTGCTTACTTTATGACATCAGTGCTA
ACATGGATTTACAAAAGGAGTGAGGTAGCAATGTCCAAAGAAGTAAATATCAAACAGAAG
GGCATTAGGATGATAAACAGTTGGCTAAAGGTGCTTGGGATTAAGGCAACAATTTCTCTA
AATTCTGATTTGCCACATTTAACACTTCATATACAGCAAAATCTTGGCCCTGTTGGCATT
TATAATGTCAACTTCATCAAACAATTTTACATTAAGATTTATAAATTTAATACACTGTAA
CAATAACCAGCACAACTCCCTCAAAGCCCTCGATTAATTCCTCAAGTAATCTTCTTGTGC
CAACATAATGAACATGAAGAGATGTGAAATATTGCAGTGATGGTTACCCATCATGCAAAA
TCTAGCACTGGTCAAATTTAACAGAAAGATTTGATTATCCTAGATGTAATATGCCAACTT
TGTAAATTCTACTGTGTGAAAATTTATATTCGCTTGAGAACAGTATGCTAAACATTCATT
AAAAATCGAGTTTCACACTGTGGCCTACAGATTTATACAAAGATAATGCCCTTTGCTCAC
ACGTCTCTGTTCCCTACAAGGAAATTAAAAGAAATATACAAACTTGAGTTTTATAGCTGT
GTATATTCTATACAACTATTGTCAAGGTCCTAAAATATTCAGTAATAGGGGCAATTGCAC
AGCTGTGATGGAGCAGCTTTGCCAAAGACAACTAGATTCAGCCATCTGGTGACCAAAGGT
AGGAGAGAGGGAGAGAGATACAAAGCTTCTTTGTCGATGGCCCTGGCAGCTAAAATAATC
CATACAAATCTGCTAGTCTGGAATATGGGTATTTTATCCCATCTTTGAAGCAAGAAAGTG
AGATAAGTGAGATATCCCCTTCAAGGAATTCCTGGAAAAGTTTTCTTCTGCAGACTTCTT
GTCATCATATACATCATCATAATTCTTTGTAAAATGCAAAAGGACACAAACAAGTGAAAT
ATGATTATTACATAAGTAAGGGATCATGTAGTCCAGGAGACACATTAAAATGAAGGATGC
CACCTTGAGTTTCAGTTCTGCTCAAGAGAGGGAAGGGTCTGGGATCACAGTGGATATCTC
ACTGAACGTAAGTGATAGTCTGTGCTCCAGCATGGAGTGGCCAGTGGTCTAATTTGTGGT
GCAAAGCATACACATTAAGCAAACCCTCTTACTTCCCCTCATACTACGCTCTGATATCAG
CAGAAAATCATCTTCACTGAGGTAATTTTCTGCTGACTGACCACAGCCACACTGGTGTAG
CCTGCATGACACAACTGAGGCAGCGTATAAGCCAGATGCTGGCTTAATAACCCTAGTATT
AGAGTGACAAAAAAAATTTAATGGATACTTCCTAGAGCTCTACCCTAAATACCATGCTCT
GGTACCTCAGTATGTGGATAGGGAAACCGTAAGTCTCATTACACAGTCCACATGGTCAAT
TTTAATTTTTGCTGTTAGTATAATTTTTCTTTGCTCTTGGATCCATGTACTGAGATTCAT
GTTCCCTTTTTGTCATTTCTAGCTAAAATGCAAGTGACTACAAATGCTGCTGTTGAAAAC
TGAAGAGCACAGCTTCTGTTCCTCTCATCCCTGTCTCCCCTTTATACCTTCACCCATACT
TTCTCCTACTGTCAGTCTTCTTTTTAATTGCTCCTTCCTTTTCCCTCTTATCCACATCTC
CCTCTATCTTCCTCTTATCCTCCCTGCCCCGTACTGTATTTTTCACTCTCTCCCATCCGT
TCAAAGTCATGTATTCCCAGTCATGGGTTAGCATAACATATACAAACTCATATACATATG
TACCAAACTTGGCTTTTCAGACTTTTGTTTGAAATAATCCACCAATACCTCCAGTATTAC
TGTCTCCATATGCCAACCTTCCCTAGAGCTAACAACTGTATAATATCTAAGCCATGGTGC
CAAAGGAGCTAAAATGAGCTTGGAAACAACCTTAAACCCCAAATCTCCTTATCTTCATGA
GATGCCAACTTCACTGAGATACATTGTCTTTTTTATTTCAAAAGTATTTTTTAATCTACT
TTTGGTTTACATTTTATGAGCATTATATATGGGGTGCACAATCATACATTAAATATAAGT
CCAGCATTAAGTATTAGGAGGCACAGCATCTTTGCTGCTCCTGCGGAAGGCCTGCTTAGA
GCTCTGCAGTACCCCGACAGGACAGCAGATGGTGATCAATGGGCCGTGTAGCCCCTTTGT
GCATCAGGATGGCATGTATAGCCTTGTTGAAATGGATTATTACTGACAGTATCTCATTGC
ATGTTGAGTTAAAGATACATAGCCATTCTAAACAAGCAATACAGAATGTAAGACCATATC
ACCTCTTCTAGTAAACAGGCAGTTCTTTTTGTTTAGCTCTATTTATTTTCTTGTGTCAAA
TAAAGTTCCTTGTTTATGGTAGGATGATTACAGGAAAAAAGTATGAGATACAGCAGCTCA
GTGCACCTGGTTAGGCAGGTTGTTACACAGGCTACATCATCTAGGAGGTCATCTAACATC
TAGAAGGTGACTGTCTGATTATTTGTTTTTCAAGTGATACACAGACAATAAAAAGTACAG
GAAAGAAGTTAACTGCCATCAAGATCTGTGCACTCTTCAGGTGCCATAACTGAATATACC
GTAATATATGTTTTAACAGCATAGCAAACAAGAGCTCATCACGCCAAACAGAAGTAGAGA
ACTGTAATGAGTGCATGAAACATGCATGTGTACACATCTTGTATGCTGCTTTTTTTTCTC
TCACATTATAAAATACAATAGTTACATGGCACCTGTTGTTAAAAAATAAGGGCAACCCCT
CTCTCCTCTATATTACAGTTCACATATGAGACAGCACTTCAGCTGAGTAACACTAAGACA
CAGAACCTGAAAGTGACCTGCCTTACCATTCTTCTGGAGAGTTGCATCTTCATGCTTTCC
ATTTGTCATTTGGACACACTGAAAAATAAGCATCTTGGATTTACTGAATTTGGAGGTGAT
CAAAGTTTCCTTAACTATCATCTTAGTACCAGGTAATGGCAGCATACTGCACTCACTGGA
CCAGAAATCTGTTGTTAGCACAAGCCAGCAACTTTGATGTTACTTATGCTTGTAGGGGTT
TTTGACACAGCATCCTAGGACATTTTCCCCAGGTCATCAAAATACATGGCTGCTCAGTCA
TACAGCTTGCAGGTTAGACATTATTCCAGCAACTCAGTTAAATGTCACACTCTGTTGAAG
ACATATTCCCATTCTTCTGCAAGAACACTGTGTAAGGCAAATAAATTAACAACATGAAAA
ACAAGGAAGCAAAACTGACAGCAGTGTGATGCACTTCTTTTTTCATGCTTTGTCTCCAAA
ACTGCTTCCTACAAGTCAAGGTTAATGGTAGAGAGTTTGGAAGACGTGTGTACTCTGCCT
TAGGAAATAAACAGACCTAAAGGTGGATTAATGATGAAATAAAACTAATGCATCCCTTGG
AAAAGAGGTATCTTCCATTATTTTATTTGACACATTTTCCGGAAATGTCCATTACCCCAA
ATACTTCCAGATGCTTCTGGCAACAGACCTGTGGGCAGGGTGTGAACAACTCACTGCATC
ACTTTATTACTTATAGAATCCATGAAGGGCCAACGTATCTGTTCAAATTTCCAGAGCTTA
TAGGCTTTTCAAAAGCATAAATAAAAACAAAGGTGCAGAAATTTAAAGGTGCAGAAATTC
TCTTTGTTTTCAAACAGAATTAACCTAAAGAGCACCTAATTGACATTAATGAGAGACTGC
TACTGTACATTTTGAAAATTGCTCTAGGTACCCATCAACGTATTCACAAAGGTCTGAAAC
CTTTAAACATTTGGTATAAGAGCTGGATTTTTCACTCTTGCACCTCAGTTCTGCAGTGGT
TTCTGTGGCATTGTATCAGTATAACAAACAGAATTAAATCTCAATAATTTCAACTGAATT
GTATTCCTTATTTGTAAAATCACCATATTACTGAGAGCACTGTTGTTTGCAGCAAATGCA
CAGAGGACCATATAATCAGGATCTAATTAGCCCTACTTCATGTTATATTTGCTTATTTTA
ATGTTAACTTTCTTAGAGCTATCATTTTTTCCTTTAACCATTATAGCAGTTGAATTTTAA
TTACATTACCAACAAAAAGCTCATTAACGTCACAAAATTGGCAGCGTTTCCAAAAAAACC
TGAACTAATTGAATATTTTCTGAAGAGTTCCCATCAAAGTATAATTTAACCATTACAAAC
AGCTTGGCAACTACATTTACATAAAGATGTGTCTGAGGAATGTTCTCATGTTCAGAAAAT
CAGATTTGATATTGCCATTAACAAAACGAAGGAAGTTGTTACATAGCAAGTCACTTCCAC
ATTTTAATGCTTTTGGCTAAACCCTATGTTTTATCAAGAGGGTCAAATGAAATCCCTTTG
TTTTTCCACAGAGAAGCAGCAACCAATCTCTGACTGTGAGTAAGGAAGCAGCTTTCTTAT
GGGAGGGTAACTCCACTGTCTTTTTCAGGTTATTTTGTACTTTCACTGGCTAATAGCAGA
GATGAGATACTGCCTTAGATAGAGCACAGTTCTAATGCAGTAGAGTAACTCAGTATTTTC
TAAACACATGACCAGAGAATCATCTCATCTACAATGGGTCTCTTGCCAATTATCTTGTTC
ATATTCTTACATTATGACAGGACTGATTTAATTACTAATCAAATGAATATATGTATGCCA
GTAATTATTAGCCTTTAGCTTACTTAAAAGACTCCCTAAAATAGTTTCACTAGAAACAAA
GCAAAGAAAGCTTGCATGATCCTTTAATCCCTTCCTTCCCTACATGGGATGAATGATATT
GAGATTCAATTTGAAGTGCTGAGGTGACAATTACAGATTAAAAAGAGACTAATAATGGCT
CACAAATTCTTAATACAGGCAGAAAGAATACTGAGATAAAACACCTGTGGTGAATGTCCT
GCTTCTATATTTAAACCTGAACACAGAGTTTTGCAGAATCAGGGTTTCAAATAAGGGACG
AACAAAATTTGAACACAGCATTCAATACTCTGGATAATTATCCAAACTTCAGCTTCAAAT
ATTGTGTGTTCCTATCTCTACTTGGATTCTTTCCAAGAAATTGGAAATAAAAACACATTT
TGAAAAACTGCTTGTTGTTAGCATGCTAATTAGGTACTTGCACTACTTTCTTGGTCCTTG
CCCATTTTGCAGTTCCGGTTAACAAACCCAAGCATATTCACTTGGCAGTATGCCTTCTCA
ATGGACCACCTATCTTTGCAATGCAGAATGTAAGTTTAAGCAAGATGACAATAAATGCAC
ATGGCGTTTTACATTCTGATTTTATTTTTTCTATCAAACAGGTGCTAAATGTGCCAAAAC
ATGTATTAGCATAACATCTGCTAATATACAATATCAAAAATGATGTAAACATCAAGTTTA
AAACTTTATAGTTCCTGTTATTAATTCACCTGAAAACTATACAGCCTGGGAACAGTTATC
ACTGCATTCTCCCAGAAATGAATCAGACACCTTGCCTATGTCACCTTAGAGCCTACTCAT
TCTGACAAAGAAAAACATTGTTTGAGGAAGTGGGTCATATGCGTGTAGAGATGTTTGCTT
GAAAGGCCTGGAATTCCATGGTTCTGGTCAGTATACCACATTGCCTGGAAATCCACCTGT
GCATTTACCAGAGCTTTTGCGATTTGTGCTGAGTTCTGAAAATGTACGTTATCATCTGCT
GTTCCATGGATGAGAAGATACTCCACGTTTTGGAAATTCTTTGCTCTTGCCATCACAGTT
GAATTCCTGTAGTGCTCAAGATTATCCGACTCTACTGGAAGACCCATAAATCGCTCTGTG
TAGATAGATGCGTAATATTCCCAGCTGGAGACAGGAGCCACAGCCATTCCACATTTAAAT
ACTCCACTGCCAGATCCAAGTGCCAGAGAAGTTACGTATCCACCATAGGACCAACCCCAT
ATTGCGATTCTTTTCTCATCAATAAAACCCATTTCTATAAATTTCTTCACTGCTGAGATT
TGGTCCTCAACTTCATAGACTCCTAGTCTTCGATATACTGCATGCAAAATCTTGTCGCCT
TGATAAGCTGTCCCTCTGCCATCCACTAGAGCAACAATAATTCCCTCTTTGCTTGCAAGA
TAGGTTATCCAGCTAATGCTAAATGTGTCCTTTACATTCTGACTGCAGGGTCCTCCATAC
CTGATGGAAAAATTCACACATTTCAACTCAGATATATAAATGACTCAGATATTGAAGGAG
TATCTTCTGGAAATGGACTAGGGCTATAGGCACGTCTTACACTTTCTCCACAAGTATTTT
GCTATATGGCTGTGATTCAGAGAGCTCAGTAGACAGAAACAGTCCAACTATCATTTTCAT
ATATTTGTGAGATTTTGCTATTTAAAATCCAATTTTAATCCTTACTGTCTTAGGGCTAAG
GCAAACTATTAGCTTTTGCTCAAAATAAGGGGTTCTGCATCAAGTAACCATCCTAACAGG
AATCCTGGGAAGAGACATGCCTCAAAGTCTCAGTTCTTTCTTTTCTTGATTCCTTGGACA
CAGAAATTACGTGTTACAGCCTTTTTTGGAGTTTAGTGCTTTTCTGATTTTCTGTGTTTG
ACCTCCACATGTAGTCAGCAATAACAAAGAGAACAGAAAAAACCAGTATGTCTCCTTACA
CTTTGTGGCCTTCACCAGCCCTTCTTTGTTTCAGTAGGGAATATCAAATGTGTTGTAGCT
GTGAGCAGAACACACCCCATAGAGTTGAGCAATATAGAGAGGCATTTACTCCTCAGGAGA
ATGGCCTAATGCAAATTACACATTTGATCTCAAGGATATAACTGATGTCATATTGTCCTC
TAAATAACAGCCAAACATACTTAGCATTCTTGGACCCTTGGATCACCACTGGTTAATAAA
GAACAATATAAGTTTATCACACCCACTCGGCTCTTCTTTCTGCCTCTCATTTATTTGTAC
CACTGCAATTTTTGTTGCCTTTCCTGCCTGCAATACATTACATTCCTCTCCCTTGCAGGA
TACAGGATCCTTGCAGGATCCTCTTTAGAAGGAAAATCTGATGAAAGAAACTAGTCTTCA
TGGTTTACTTTTTTTTTATTAAAAATGAAGGAGGCTTTTATATTTTCCATATTAAAATAG
GTGAAAGCAACCATTTCAGACTGCACCATGGTAAACAGAAGCAGCAGCAGAACTAAGAAC
TTTAAGCAATAGCTTACATATTTTTATCCTTTTTATTTCTCTGAGGAACTAATCCTTGCC
ACACTAAGATTAAAATCCTCATTGATTTCCATTGGGTTGGGTTTCTATTCCAGAAATATT
TAAAAAAAACAAACAAAACAGAACCAACTGGTTTTGCTTTTGCTTGATAAAATGTTGCAA
ATGTCCCAGATTTCCCTAAATGATTTTTCTGACAAAACAACAATGTTGAAAGAAAGGAAG
TCTTACATACACCTGGATAAGCAGAGGATACTTCCTGGATCTATCAAACTGTGGGGGTAG
AAGCATTTTGTACCACAGGGTTATACCATCCACTTCAAGTTTATTAATTTCTTCTTTTGG
CAGTTTGATCTCTTGCAATGCAGACTGCAATTCCCAATTGTCTTCCAATACTCTGAGCTC
TAAATAAAAGAAATGCCCATTTTATCAAATAATTTATTGTTAATTGCTCTTTGTTAATTG
AGATCCCTTTATTTTGTGTTATTAGAACAGAAAGGAAATCTGTGAAACTTTAAAAGCAGA
GTAACGAAGCCAGCTCATAAACTTCTACTTGGGCTTGATGATATAGCTAAATAAAAGCCA
GGCACTGATATAATAGTGCAGGTAGATTCTTCAGGTTTTATAAGATGTACATTTTGCAAT
GCCAGTCATTTCACATATTGCCTAAGAGTTAGAGTTTTGGATGTTAGGGGGAAACTCCTT
TCCCGTGTAGAGAGTTTATGACAGTTTTGTCATATGGTGAAACCAGGGAACATAAAATTC
ATCACATCACGCAAAACAGAGTCCGATAGTTCCTCTCTTGCCTACCATGGCATCAATTTA
CCCTCTGAGAATCCTAGGCACTGTGGTTAGGCCCACAGATGTTCAAGAATGTCTTACTTC
TGGGCTAACACAGAAAACTGAGCTTTATTAGGGGATGTGGCAAATCCTTGCTCAACCAAT
GTACAGCACGTTCCCACGAAGATGCTAGATGTACCATGTAATTGTCCTTAGTAATGGATT
AATGCATGCTGTCCTGACTTATACTGCCAAGATACTGTATGCTCCTTTACAGCTAACATA
ATTTTTAACTCTTTCCATTACTGTAGCTTAATGAATGACATCTTGTCAATCCATATTTCT
ATTTCTCTCAACAGCTTTATTTGTTCTTTTTTTTTAGAAAGTATTTAAAATTTTTCTTTT
AATTGCTTAAGACACAATTTATTGTTATATCATTTTAAAATGAGTACTTAAAATTTAGTG
AATTTCCAGCATAGAGCGCAGAACTATATGTTATGAAACCACTGTGTATTACTTGGTTAT
TTACATGTTTTTCCATGAGTAGGGATGGTCAAAGAATACTGTACATAATGGAAATCTGTG
ATGTTCAACTTCACTTTCAAAATGAAAAAGAATTTTTTTGGACTTCAGGAGATTTTTCTT
CATTAGTTTACCTTTTTTTTTTTTTTAAATGGAAACCACTGCCTGTTTCTGTAAATGCTG
CAAAAATACACAAAGTACTTCTCTCAGCATGTCTTGAGCTAGATTGTTCTCAGGAAATGC
TAGAACTATAACATGGGAATTTGTTCTTTCAAAGTACCCTGACAAGTTTTGCAGATTCAA
GTAGATTTTTGTGGCCGAAAGATCATCCTAGCTTTGGATAGTCATCCAAACTCAGCTGAA
CAGCTTTCTCTCCTTCTCCTCAAATCTCCTGAAACTTGCCCATTACCACAAATGAATTGT
AGGCATGGTGGAGGGAGCTTCCAAACCAGTGTATGTCAATTAAACTGCATGCCTCCTACT
AAAATTCACGGGTGATGAAAAATCTGCCAACTTCAATGAAATGGATCCAATACCACTCTT
TCACAGCTTGCAGTCCAGTTCAAGACAAATACTTCTAGTACCTCAAAAGGGGAGATTATG
AAACAAGAGAATTAAGGAATTTTAATACATGAAAGGTAATGTAAAAGGTCAAAGAGCATG
AATGTGTTTTTATTCCTGAAAATAACACAACAGCAGAGTGAGACAAGATGGACCAATAGT
AAAACTGTTCTCTCCTACAGAGCGGTTAAGAAATGCGTATTTATAATCAGGCACTTAGTT
CAGCATTTCATGTGAATCATACTTTGATAAGGAAGATCATAGGAACCCCTAATACACAAG
GTCATAATGAATCATGGAAAATAGTGATTTATGACAATGGATTAAATACAAAAGGATCCA
TGCATTAGCTGTATTTAAACCCTCTGCAAAAGAAATACCAGAAGAACACAGTGTTTTTAT
AGCACTTAGTACAATGGAAGTCCAGCCTGAGGACTGGGATCCTAGTACAATTGCAATAGA
GATGCTGAGCAAACTTTTCCATCTGCAAATATTTTTGAATGGTTAAATACTAAGAGGTAC
CAACTTCTATTGTAGTCAAATAATCTTATGTTGCAATTCATTGACCTCTACATAAAATAG
CACTGATTAGTTTAATTTAATAATATTGATGCATTTGTCTTCCTCATGTTTTTAATTGTA
TTTACTTGTGAGACAACCCTCCATCAATAGGGCATTGTGGATAAGGGCTGAACTGAGCTA
TGTAAGGACCCTGGCATTAGAACGTATCAGTGGGTTTCTGCTGATTACTGTGGAGTGAAG
GGGGAATGCCAAGTCACTGAAGCTTTTTACAGGACCATGTTGTTTTCATAACATATCAAG
AGTGAGAGCTTTTAAAGTTTAAGAAGCATTTTTAGGGAAAAACGGGGGACAGAAAGAGAA
CTCACTGCAGAGTAACTAATATTTTAATGGCTACAACAGTTCAAATTCCTGCTTGGCCTG
GTTCCAATCAGTCCTCACTAACAGCCTACTTAAAGAATGAGGACTTGGAATGTAAAAAAA
TAGACATTCAAATTACTTTAGAAAAGGTTTTTCATACAAAATGGGAACTCCAGCAAGAGA
CTCAGAGTCTCTCACTTTTATGATCTTCTGCTCTTCACTGACCTCTCTATTGATGGCTGA
AGAGCAAGTCACTGGTCCAAATTCTAATTAGTACAGTACTGTAGGTCTAACTGCAAGCTG
TAAATAGTATACTATTACCTCTTGCATGGGGTAGGATTGGTTCAAGAAAAAAAATCAGTC
TTGTTCATCCAAATGTGAAAAGGAATAGCTTTGAAAACACAAAAGTTTGTTCTACAAAGT
TCTACTCAGTATTTGGTAGACAAGAAGTTGCCAGTGTTCACTGCACCTACAGTTTGCAAA
CAAGAAAAATATCAGGATGCTACAAAAGTGCCAGACTCAATAATGAAAATACTGCCCTCC
ATGTGTTCATTGATATTTGAATTGTACTAATTAACAAAGCTAAAAAGAAGCTTGATATTT
TATTAATTCTTTTTGATACACAAACAAGAATAAAGGCTTCTTGAGTGTAATCCTAAACAT
TGCACTAGAGGATCTGCATAGTGAAGATTAATGAGAAAAACAATTGTCCAGAAATAGGCA
AGATATTTGCAGTACCTCTATCACCATGGTTCTCAAAAAGAGTAGAAATAGGAATCCCAG
GACCATAACAGATCAAGGCATAATACTTAGAATGTTCACTGAACCTTGCTGTATAATACT
GGCATCTCTCTTTCCTTAGATTGCAAGTAATGCATTGTTTCCTGATAGGTCTTTGTCCAA
TACTGATTTTGTAAATATTCCTTCTTCCTGGATAGCCTTCAAATTCATTGCTTGAATAGA
AAATCGCATCACTTGTTACTCTGAAAATGTATATTGCCTCCCATTCTCCACTTGTAATTT
GGATCGCATTCTCTCCGCCTGCCCATCCTGTTTGACTCTCTTCTATGTGCTGTTGATTCT
TTTTAGATCCAAGATACTCTAGTATTTCTGGATTCATATCAAATAATAAAGATCAGAATC
TGGTGCAAACTCCCAACAGCATTCTCATTTTAACTGTCCGAGAAGAAAGCTCTTCGGTTA
TCTTGCATTGTAATAGCAGAGACTTCCAGTCACATCAGCAGTCCCACTTAAGCCAGGTAA
AATAGGTATTTCTATTTCAACTTATTTCATATTCACAAAGTGAAAAAAATTTAAAACTAA
CTAAGTGAATAGAAATCTGAGGGCCTCCATTTTTTTGCCATGCTTGAGAGGCATTAAAGG
GACTGATTTTCAAGACTTCTTAAAATGTCACAAATTAGGTACCTGTGGACACTCCCAAGT
ATTTGAATTTTCTCTGAAGTCACAAATAGCTAAGACTGAAAAATTCTGGATTCTCTTTAG
CCATTGCACACAGATCCGACTATCTGTTACCCAAGTAAGCCAAGTAAAATAGTGATCACT
TTGGGTATGGGATAATTATTTTTCTAGGATACTGGTCCTCACCAAAATATGAATATTCAA
TGACTGGTATGTCAGAATCATTAAACTGTACGTATGCTATATATTTTCCATTTGGAGACC
ACCACAACGCAAATTTTGTTGCAAGCATTTCCTCTTCGTAGACCCAGTCAGGAATCCCAT
TAAATATTTCATTCTCTTTTCCATCACTAGTTAGTTTAATTGGTGCCTCTCTTGGACTTT
TTTTCAGGTAGATATTATTCTGATATACATATGCCTAAAGGCAAGAATACATTCTTATGA
GTACATGCACCAATAACAGGGGTTAGAGCGAAATTCTGTGCAGTCAATGCTATTACATTA
TACCAACAAAAAGATATAATAAATGAAAACAAACCGGGAAATCTTTACTTGAACAACACT
ACACTAAAAGCCTTTGCAAATTCTGCCCGAGATTTTACCTCTGTAAATAAATTACAAACT
AAAGGCCAAGTTCTGTGTTCAACTATGTCAGAATAAATCTTGAACAATTCCCTTAGTTTT
TAATGTGCTCCAGAGGATTCTGTGGCTAGCTTTGGTGTGGAAAAGCACCAAAAAAAAAAA
TTCTTTGAAATTCAAATGACTCTGTTCTTCAACAGACCCTCAGATGGGCAAAATGTGAGT
TTTTCTTCTAGTGTCACCACGAATAGAACATAAAAACAAATATACAATGACTAAAAAGAA
AATAATCAAACTTTTCTAAACCTGCCAAAAAGCCTAGGTGATGTGAGATGAGATAGAAGA
AGGTTTCACTCTCTCTGGGCTGCTTTGTTCTTTACTGGTAAATTAGTTACCAAAAGAGAG
TCCTTGCAAGAGATGATTGCAAGCCCCGGTTATCTCTCAATTTTAGTCATGTGAGTGGAC
ACATGATCAGAACCAGAAACAGCACTATCTTGGAAAATCATGCCTTTTGAAGCTATAAGC
ATTAGAGTTAGTAACATCAGTGTAATGTTTTAACTACTTTGTGCTTTAAATGAACAACAA
ACAACTCCCAAAACTCTCAGATACAATATGAAGACTGCTGTATAAAAACATCACAGACTA
TTAGCACTTCACAAGGAAAATATCTTGTGTTACATCTTTAGAATTCTTGTTAAAGAAAAC
AGCAATTTAAGAGAACTAATATCCTCTTAGAACTTGGAAAATATTTTTCTAAGAAATCAT
CCATTCATATTTAGCCAGGAATACTCTTTGTGAATTTTCTGAAATTAGTATGATGCCTAA
ACATACTGTCTTGCACAAGTATGTTGTCAATATTTGATAAGTAGCTCTAAAACCACTAAC
TATTAATGGGCTGATGCTTTTGAACCAAGAATAACAAAAGTTTCTAAGCTTGTTACTGTA
TGCAATAGGACCATTATAATCAGTCAGAAATACATTTATTTTAAATACTTGGCTATCAAG
TAGCCATTCCGAAAACATTGAAACCTTTTTTGTAACACTTAAAATCTGGCAGCCATTTCC
TAGGCTAAAAATTTTAGAAGAGAGTTTAAATATGGGATTTATACATCTCCATAGTAAACT
CTTGTGTGATACAGTGTCAAAAGAAAACACACTGTTTTTCAGGCCTTGAAACTGAATTTA
ATCCTATACACAATAATGTTGGCCAATTCTTTTGATAAGAGACTGGCTATTCAACTAAAA
CACATGATTTAATTGAGAGCATAGATTCTTTTATTGAAACACAGACCTACCACCTGAACA
AGTTAAGACTGTTTTCTTTATTATTCTTATTCATGAACAAGATTGATATACACAGGTAAA
GGCCTGTCAAAAATATGGCCTAACAAAACAATAACCAAAGGCAAAGAAATCTCTTCTAGC
CACACAAAGTAATAGCATTCTAGCACTTCATTATCTTTACTGACCAATTTGTGTCCAACG
GGAGACCAGGATACATACTGAATTTTATGTGGAAGCTGATTTTCTGTTACAAAACCACTA
AAAAAAGGAAAGAAGTTGAAATGGCTTTTTGCTCGCAGTGCAAATGGATAATTATACTGT
ACATACATATAAAATTCACAAAGGGCTGTATTTTCTAACAGCTTTTTGTTTGGTGAGTAA
TGCAAAATTGATGTCAGAAAGCTTGTATCTGCTGTGCAAAGCAGGCAGTGAGACATGCAG
CAGTGTGACTCTGTGCACCAGTGTTGGTAAAGGCTCACAACTCAGCCCTTTGAAAACACT
CTCAAGAGCCTGAAAAGCCAGCCTTTTCTTTCTAAACACTGCATAGGCGTCTACAGTAAC
TTGCTCTGCAGATTTGCAGTCCGCATTATAGTCTCAGCGAGTCATTGGGAAATACAAACT
AAGTGGCCACATTGTTGTTCTGAGGACATAACATGTCGAAGCAAGCAAAACAGCGGCAGT
TAGAATGCCTGAGGACTGCAAAGCCACATGCAATGCCTCTCTGCACCCATTAGCTTGAAG
CAGTCTCTTCCTGTCATTTGAGCCAGCAGTTTACCAGGAATGTAGCAGTTCAGTCCCTGT
TGCTCAGAACTAAAAAGCATTTGGTCAGGCTGCTACTTCTGAAATAATGAGGTGACTGGA
GATTAAGATGGCCTCCTTCAGAGTTGGGTAGAAGGAAAAAGAGGAGTGGTTTGGGGAAGA
TCTTGGGAAAAAGAGACCAAATGCCAGGGGAGGAGGCGTAAGCTTTTGAGGAACCCAAGA
TGGACTGTTACAATATCACTGAAGCACTAAAGGACATGTGAGAGTTTCAGGAAAGCTAAA
GATTAGATAGACTAGAAAAAGGAAGAATTAAACAACAGAAGGGCAATGAGACATCTGGTG
TGAGACTGAAGAGAACTAAAGCAACCAAGATGGGGTGGGAGAAAATTACGCAAAGAAGAA
AAAAAAAATGAAAGAATAAGGACTCCTGAGCAGTCAAAGTTTTAGGGCACAAAATATAAA
CCAGTCCAGATACCTGGGTGAGTAGATGAAAGGACTGTTATATTTTCTCAGAGACCATTT
TTTTCAAAGTAACTTCCTGATTTTGAAGCAGCAAACAATAGATAACAATAATCAAGCAAA
CAACAAGTAACCTGACCGATTCAAGCAAAACCAAAGCAGGGTGGTAGTCATATTGCTATA
GAGGTTTCCAGTGGAAATGCTTGCAAGCACATCACTATGGAGTATTCGCTGTAGCTCTCT
GTAAGAAAAATTAGACCTTACCCATATATGAGATCATAAATGTGGTATGATGCTGTATAA
GAGTATCTCCACAGCTTTGAATAATTGCTTTCCAGAGCTATGAAATATTTGTCTGATGAC
AACGCATAATTTGAAGCATTAACTTTTTTCATTGTGCTGTTAGTCATGATGGTAGTTGGG
TAGTTCATTTCAACATTGTAAAGAATAATATCATCTTCTGCAGATTGATGAAGATATTCA
TTATCTGAAACCCAATATGGAAAAAATGTTTTATATTGGAAGTTTCCATTCAAATAATCC
TCCAGTGTAAGAGCTCTAGGACCATCATCTGTGTTGACAACTCTTGATGGAAGCAATATA
ATACACATAAGTAATAAGGAAAGCAAAAGGCATATAACCACGCCAAATATGATTTTTAGC
CGGACCTTCATTTTCCTGCTGTACTCCAAAAGAAAGCAAATTCTCTCTTCTGGGCGTTGG
TCAGCAGATCTAGGAAAAGAGTTTGAAAAGGCAGTGTCTGTTTTCACAGTCGGAGGCCAA
ACCTCTGGCAGACTTTTTTTTTTCCCCTACATACTTTTGAAAACTGTGCCAAATTTCAAA
GGGTTTTCATAAAATTAGAAACAGACTTTCGGGGAAGTTCTTGGACCAGAAATGGACCGT
GGGTGGCTATAGGGGTGGTGATTATACACTTCCCATCGATGTAAGCTGTAACCAACATCT
GCTTACACTAACTTAGGGTTTTATGACTCAACAGTTACTTGATATGTACTGTTTTTCTCT
GGAAAGTATTTATGCTTTTTTTTTTTGGCAATCCTCACATTTTCAGCATGCATTCATTAC
TTCTTTCTACTCTCAACAGACAAATTAAAAATAAATTTG
>comp414_c4_seq1 len=3968 path=[142113:0-440 142554:441-851 142965:852-890 143004:891-1213 256401:1214-1215 235614:1216-3134 237533:3135-3254 255205:3255-3256 238274:3257-3345 143327:3346-3967]
ACTTCATGCAAGAAACAGATACTAATTTTCCTGATACTCCCCCTGAGTGAGACAGCTGGA
TGAACTGCAGCATGACTATTTGTGTAGGTTCTCATGCATACACAGTAGTCACTTCAGTCT
TACAAAGTTATTTTTATTATCAATTCATTATCAATTTATTATCAACTTCAACAGTTATTC
CATTATTAAGATTTTTTTTAAATAAAAAGCCTGCTTTACATAAAGTAAAGCTACAGTTAA
CAAAAGTCATGTTCTCTTTTTTCACCTCATTTTCTGAAATGACGTAGAAGGAACAGCACG
CTTAGAAGAGCCAGATTCTTCCTCATTTTCATGGAGACGCTTTCTAGTTGTGGTCGGCAT
TTTTGATGTTTGTGGTGGATTCATAGTGGCACTTGCTTGAGCAAGTAAATGTTGAAATGT
ACTCTTCATATCCTCATCCTGAAGCCAGGGATGTTCTAAGGCTTCCTCTGTTGTCAGACG
TTTGCTTGGATCCACTACTAGCAGCTTCTTCACGAGATCCAGAGCCATGTCTGTTACATG
CTTCCATTCTTTTGAAATAAATGTGTATTCTCCACGGGTGATTTGGTCTTTCAGAGATAG
CTGAGTATTCTGCTCATTAAATGGTGGATATCCACACAAGCATACAAAAAGAATAACTCC
TAAACTCCAACAGTCCACAGCTTGGCTGTATCCAGCAGTCCCAAGTGAATTTAGAACTTC
AGGAGCAAGATATGTGGGAGTACCACATAATGTTTTCATAAGAGAAGTTTCTCCAAGAAT
CTTGGATTGTCCAAAATCTGTAATCTTTATAAGACATGTTTCTTCAGAAGATGAAAGTAG
CACATTCTCCGGCTTTAGATCACGATGAATAATTCCATTATCATGAAGGTATTTTACAGC
CAGCAGCATCTGATAAAAATACAACTTGCAAGTAGCTTCTTTCATCTTGATTGGTCTTGA
CACTCTGTCATACAATTCTCCTCCTTCCATCAGTTCCAAAACAATGTAGTAATCTTCTGC
TTCAAAGAAGTTTTTGATCTTGATTAAGCAAGGATGATCTATTTTCTTCAAAATCTCTAT
TTCTGTGTTGATATTAAAAGCTGGGTTTGCCTCTCTAATACCACTTGCCATAAACTTCCG
TTTATTGATTATCTTTACTGCAACCTTGTTACAGGTGCTTTTCTCAAATGCCAGTTTAAC
TTCTCCACAGGCGCCACTAATAGAAAAGCACAGCTATGTTAACGCTTACAAATACTTTTC
AAAATCTGCATAACAAGTATAAACACATAAAACAAAGACACTGGGCTGATTAAGATTACA
CGCAATTAGAGGCTACCGCTTTCCAACCCTCTGATTATAGCAACTTGTCAAAACTTTCTC
AGGAAGTGTTCAATAGTTAGGAAGGCACTATTTAAATAGTAAGTGATATTGAGGACCACC
AATTCAGAAATGCAGGAGTAAACATGTAGAGCAAATCGTTGGTTTGTACAAAGAGTACTA
ATGAATATCCAGGACAAGCTCTGTCAACATTTCCATCACACAAATGCATTTGTACACTTT
CTGTATTGAAGAAGAGAAGAAAACCTAGTAAAGAGCCCTTGCAACCCAAGACTGCCCAAA
TCTGAAAAACAAGTATGGCAAGAACCTATTTTTTTTTCCTTTTTTCTTCTTTTTTTTCTG
CATTGTAGAAAATATAGAAAGAAAGCCTTACATTTTCCATTCAGATTTCTTTACTTTATC
ATTCTCTCTGATGTGTGTCCACTTAATCACGCTTCCAAACTCTTCACTGACCATCAAGAG
AGAAAAAAAAAAAAAGTGCCTGCTTAAAATGGCCTGTCTCCCTCCTCCTGAAAAAGAGCT
CTTTCCTCTTCTGAAGGCCTCAAAAGTAATGTTGCAGAAGGCTATATTCTGACATACAAC
CAATTCTTTCTTCTACTTCTGATCATTGAGAAAAATAATACACAAAATGTTAAAACTTGC
TAAGAATCTACAAACTTTGTTCTCATCACCTAATAACTTGAGTTTCCAATTAATGGGAGT
TTATAAACCCAAGCCAATGAGAAGAATTAAAGCTAAAATTCCAGACTAAGCTGCTGTAAA
GAAAAGGTTTACTCAGGTGTTATCATTCATATATTCAATTTTTAATTATTTCATCGTTTA
ACAGTTAAAACTGGAGTACAGAACTAAAATCCAATGAAGGGATTTTTGCTCTGATGACCG
AAAGTTGAAAGAGCAGATCGGAGACCCATGTATTTGGGGAGCAAATAAAGGAAGAGTCTA
CTACATTTCAGATTTACTGTCACTACTGCTACTCTGTCTGTAAAGAATTAGTTCCTTCTG
CCTCTGTCCCATACTTTCAAAATAAAAACAAAGAATAAGCTCATTTTATATACAGTTTTA
TAAAATAACTTAATTTTAGAAATGCTATACCTCAAAAGCAAACAATTTCTAAAATAAGTG
ACAGAAAAGAATATTTTGTCTGAAGGAGTAAGATGATGCTTTAAGTAAGTATTAAACTGT
CCATCATTAATACTACAATTTTTCCAGTATTCTGAAAAGAAACTTCTCCAGCAAAGTTTT
CAAATTCCAGTTTCCTCTTTTTAACAACTGTAAACATATAAACGTTCTTGCATGTAAAGA
AAGTAATTACATCAAAGGAAAAAAAATGTTTTTTTGAAGTGTTGAGCAATGAACTCAGTA
ATCACATCATTTACTGCCTGAAAGCATCTTCTATTTCCAATTACCCACATACAAAGACCA
TATTCATCTGCATTCTCAATATTCTGGTCTTAGTAAGTGCACTGCGCCACAAAGTATCTT
AGGTTTAATCTCTTTCACGGAGAGAAACCCTTACCTCTGGGACAAGCAAAATGCTTTCTG
AAATGGCATCAGCTTTAGACCATCCACGTAAATGAAGCAATTAATACTACACTGTTCATG
GTCTCTCTAAACTGATATCAGTCCCAGATATCCTCGTACTGACTCTAAAAAATACAGTGA
AATCAAAGCATTTCAGTCCTTATCAAACTGAATTGTCGCATGTCACTGAAAGATTAAAAT
AGCTACCAAAACATCAAGAATGGTATCTACTTTTTTTTTTTAAACAGGGTCTTACTACCC
TGTAAAACACCTTGAGTATTTGTGGGATTATTAAAATTAAAACAGCAGCTCAGTTAACAC
TGGTCATAATCCTGGTACAATGTACTGAAAACTATAAGAAAATTAGCGCTTAATATTGTG
GAAAGAAGGATGCTTACCTTCCCAAAGTCTTTGACATGATATATTTCTCTCTGAATTCTC
TAGGAAACCCCAACTGATCATCCACCATAAGATCAGAAAATACAAACACCTTATTAGTCT
GTACAGACAGTGCAATTTCAGAGTTGTGAGTCAGTGGAAGCCTCTTCCCTTTCCCAATGA
GCTCTCTATTAATGAAAGTTCCATTTGCACTGTGATCTTCAATGTAGGCAACATAGGAAT
TTTTTGGACCCATTTCCCTGAAAATTCGGAAGTGCTTCTTACTATAGTTTTGGTAAAAGC
CAGTCTCGGACAATCCTAGCTTAGAAAAACTATAATCACAGCTTTTGTCTCTTCCAAACC
AGTACTCATCATTCACGCAGTCACAATTGCTGAAACCTTTTCCAAGTGCAAAGAGGCGAC
CCCAAGGCTGAGGAACCAGCTCTTCAGATTCCTGATCCTCAGGAATTGATGGGAGCTCCT
GAGTGGGAACAGTGTCCAAAGAACTGAGAGTTCCAGAGCTTGAGGAAGACTGACTGGTGC
CCTGCGACCCACTGGAAGTGGAGCTGGTACCACTCTGTGACTGCGGAGCGCCTTGAGACT
GCTGCGCTTCACTTCCAGTCTCCCGAGACATGTTGGCTGCTCTGCTAGCGCAGGGGCGTC
GGTGGGGAGATCATGCCTTCCTCGGAGGGGAGCGCCCGCGCCGGCCGCCGCGCGGACCCG
GAGCCGCG
>comp414_c7_seq1 len=4868 path=[18726:0-3526 22253:3527-3531 22258:3532-4012 22739:4013-4019 22746:4020-4099 22826:4100-4126 22853:4127-4199 83579:4200-4209 22936:4210-4867]
CAACCATTCTGTGATTCTGTGATAAAATGTTTCTTGCTTCTTCAGTTAGTAGTAATTTGT
TCACTTAACTTTCACCAGAGGATAGGAGTACTAAACTGAAATAAGTCAGACAGGAGAGCA
AAACTTAAAACCTGTAGGTATTAGTTTATGGAAAAGCTGACTAAAGTTTGGAGAGACTAA
GTGATTTGTGGAAGAGCAACAAAGCAAAACTGTGGCACTATTGGTAGCCTGTCCCTAATA
ACATCTCTCTAAAGAGAAGCAGAGTTTGTCCATGCCTGGCTCATCAAGCATCTGGCCAGC
ATGCGAGTTTTGCTTTTGCCTATAAAGCCACAGCAGAAATTTTTTTTTATGTTTTCTTGT
TTGAGCTTTGTGGGGAAAAAGTAAAACTCAAAAGTAGATTGGCTATTTCTGAATGGTGTC
TATAGTATATAGGGAGTAGCACATCTCTCGAAGTTAAACCATCAGAGAAGTGCTCTTGAT
TATAGGCAGCTGATGATGTTGCACTTTTTGAGTAAAGTTTCATATTTGAAAGTCTAAAGA
GAGAGTATTGGTCCAGTTCCAGCTGAGTTTTTCATTAAAAAGGAATAGTAGACTTTGTGA
AAAGTGTGATGTTCAGTGCAAAAGGGACTGAAATCTTCTGTTTATCCCCAGGACATGTAT
AATCTTGGCAAAACTGTGTGACCTCCCTTATACTGACTCTTCATTTCTGTAATGTGTCTT
CACCCTGGTCTGGCATTACTCCTTTTAATGTGAAGAAGACAGTTTAAGGATAGAAAGTTA
GTTTAGTTTCCACACCAACTCAGCTCGAGGCTCCTTTGAAGGGGGTAGTATTTAGGATGT
GGGTGCTCCCCTCTTTCCCCTCTGTTATCTGCAAGAGAAATGGCTCTGCCTTTGAATTCT
TCATAGTTCAGCAGTGTTCCCTTTGCCACACGATACGACGGTATTTTTTGTGATGTCTGC
TCTCCCAGCAGTCCTTTGCTTCCGTAAGGCTGCTTTTTTTCTCTCAAAGCTTTTTTTGCA
TGTAGCCATTGTTACACAGGGGCTCGAGTTCAAAGCCAAGTGAAAATGCTGGTTGTCCTC
CTTCCAGTTACTGATCCAGTCTCAGCTCTGCCCATTTATAGAAAGTGACTTCCAGTAGCA
GCTAAGTGATGTGACCATCATTTCCTGCTGGCTAAGAATCTTAAGGTCTTGGTTACCATG
GGTTTTTTTGTTTTTGGGTTTTGGGGGTTTTTTTTGAGTCTTTGCTTGTCTCATTCACTT
GTTCATGAGTATTGAGACCATAACTCCTTTGGATTATCAGTCTCCTGTATTTGTACAGCC
TCTGGCACAATGGGGCTCTAACGTGATGGCTCTTTAGATGCCATCTCTGTGTAACTGCTT
TAGGACTGGGTTCACCATCTCACTTGATGTAGGCTGTTCAACAGTATGTTGGTAGTGTTG
CATTGATTTTACATTGGTTTTGACCAGGTAATCTGAGCTTTCTTAGCTTTGATGTGAAAA
CACTTTTATTCTGATCACTTCTTGAGCTTCTTTTTTTCCTCATTAGTTCCATCTAGTGCC
ACTAAGGGGATGTGGGGAATTTCAGATATCTTCAACAAGGAGTTTTGTGGCTCGTGAGCC
CACAGTAGCCAGGAATTTAAAGTTGATTCAATATTCCTCAAAGCTGGGGGTAGTGCTCCA
AAAATAGCAGAGTCAAAGAAATGAGAGTTAGTGATCTGGATGCTTTAAAAACAAGTAGGT
TAATTCATTCAGTACAGGTAGTTGTGTCTTTTCGGTGTCACTGCTTAAAACTTCATTTTC
ATCTATAGCGTCTTAATTTAAAGGATTTTAAAACTTAAGTTTACAGCTTTTTAATTTACT
CAGCTAAGAATAACAGTTATATTTTAGTTATTTTTTTACACTGTTTAGAAGACAATTTAC
TCTCTTGTGATGGCTAGAATTCTTATTCTTACTGCAGTTTTTTCTTAAACACTGCAATTG
CATAAATTGTATTTGATACATTCATGGAGGTGAGGTCTGTCAGTGACTATTGGCCATGAT
ACAGCCTTCAGGAGAGGAAGTCTCTTACGTCATTGATCCCTGGCAGAACCTCCTAGCTGT
CAGCAAAGATCACAGTTATACTTGTTTCTGATACTTTTTCCCTGAGCATTGACTACTAGC
TTTTGTGTCCCCCATCTGTCCCTCAGCCTGGGAGAGTGCGAATACAGCTCCCTACTGCCA
CAAATGATGCAGCCAAGTTTCCTGCATTTGGAGAAACTGCAGGACTTTGCATGCTTGTAG
TGTGAGGGTTGAGCTTCACCCTGAGAAAATTGTGTCTCTGCCCAGGACGTTTCCTCTGGC
TTCTGCTGGTGACAGAACGCTGGAGAGAGGAGCTCTTGGCTGGGCCTGGTAACGGGAGCA
GTGTGCTTTTGATAGCTCTCGCATCTTCCTTTTCCAGGTTCAGTACTGGTTCAGCTGGCA
CCTAAATGTCCTGGTGACAGGTATTGCATAAACAACCTTTTTCTTCTAAGATGAGCTCTT
TTGTTACTTCAGTCAGCGTGTAATGTTGAGGAAGAGGAAATGGCTAGGGGAGAATATAAT
CTTGGTTCTTGATGCAATCAGAGGGAGCTTTTCAGCTCAACCTCTAGTCACCACACTCCA
CTCAATAGCCTCAAGCATTTGCTAAGCAAAGGATTACTGCTACTCAGGCTGCAGCAGGTC
AGCTAAGGCACCTAGGTTGCTTTGTCCGTTCAGCTGCCATTTCTGGTGAAGGTCCACAGA
AGAAACTGACTGAAATAAATGAGAAAAGACAGGTGATCTCCTCAGTAGCAGTTCACTTGC
ACTGTGAGCAGGGCAAAAGTGTCCTCTGCTGCCATCCAGCAGTCATGCATCTAGGACACA
ACACTGCCAAGAAGGTAGACGTACACTTTTATGAAACTATAGTGTTGTCACAAATGGTTC
TACCTCTTAGCACTATCTAGTATAGGTCTGAGTTCTAAGGTCATCTACTTCAAAAATAGA
TCATTCTGCAGTCAATCAGAAATCTTGCATTGTTGGAAGTTGGTCACAGCAATGCTTAAG
AGTGATGAGAAGTGGACTTATTACTCTTGATGAAGACCTAGCAGCAGAACAAGATGACCT
TTAGTCAAGATTCTTATTTTCTTGCATTTTTGCTCTGCTCTGAAAGCAAGAGACTGTGCT
AGACTGACATCTCAGACTTTTTCAAGGGAGTAGCAGTAAGTGGTTTATTATGCTACTTAT
ACTGCTGTAATGCTGTTATCTACGTTATTTGTGTCTTTCTTACCTGAAATAAGATAGGTC
TGAAGACATACCACAGTATTACACAGTGATTTTTATCAGTACAACCTTGTGTTTATAACT
GTGTGCAGAGCAGGTAGATCCTTAAGGCACATAGATGTAGGTGAAACTTCAGTTTACCTG
AACCCAGGCACATTAACAAAAAAATTTTATTAGGCTATTTCATATAGCACCACACAAAAG
GTACACTGTGCTTTGTGTTGCCCTTAAAGAACATGCCAAAAAACTTTCAAACTGTAAAAA
CTAGAGAAGTCATCCTGAAAGAGCCACAGGTTTTGTACATAATGTTTTAATAGTCCTCCA
GGCAGATTAAGCATTGTTCTCATACCCATTAGTTCTCTCTCAACTTCTAGGTTTTGAGCT
TTGCTCAGAAAAAGTCACTTGGCCAAGATGAGCAGCTGTGCTTTCAGGAAAAAGGTTCAC
TTCAGAACTTCCACCAGTAAGTCCAGCTGACAACATACTAGACAGCTGCTAAATTTTGTT
TCTTGAGAAAAGCCACTTAATCTTGATTAATGGTAATAATGTGAACTGGGCTCTACAAAT
CAACTCCAGGTAAATTAAGAAAGGTTTGGAATTGGCTCTTAATTCTGCCTTATGTTCAGA
AAGAAACAAGGAGTAATACTTTGTATAATTACAGATAAATAGTATCATAGAAAAAGATGA
GTGACTTAGGGTCATTTAGCCCATCCACTGTTTCAGTACAGATTGCTGTAATAGCTTGAA
AATATTTCCAATATAAGGTGCTTCTAAAGCATTTATTGACTTGTCACATTTCTTACATAG
CTAGACACTTGAACTGTACTCTGTTTCTTAGCCTGAATTGTTCAGAATAAGTTTTGTATA
TTAACTATTACACTATTAGGCTTACATTAAATAAGCTTTTTTGTTGTTCTTTCTATAATT
GAGGTGAACTGGCAATATTTCTATTTTGCCTGAATATGGAACACACAGATGTTTCAGAAC
ATCCTTTATTCAATGCATTTTGGAGTTAGGGAAGGGCTAGTTATTTGCATAAAGGGAACC
TTAGCAAGTCAACAATATTAAGAGAGCTGTGGTCAAACAGAAGTGTGGAATGGACCCAGT
GCTAACGCATATAAAGTGTACTGAAAAACTTCTAGGCTTCCAGCTTCACTGACTCCAGTA
TGCAACGTGCTTCTTTATACTCTTCAGCTTCTTCCAATTCTTTTTCATTTTCTAATAGTT
GAGTAAGATCTGCGTGTGCAACTTCTAATCTGCGCTGGCAGTCTGGAATCATCATTCGTG
ATTCTTGCAAGATCTCAATCTGCTTCTTAATTCCATAATCATCACATGCTTCAGCTTTCA
TTTTTTCAATCTTTTCTTCTTGCTGTTTTGCTTCTTTTTCGTACATAACTTTTTCTTTTG
CCAGTCGCCTCACGACGCCGGTCTTGATCTTGATCTGCCTCAAGCGCGGGTCGGCCATGG
CGGGGCTGCCGGGGGGCGCGAGGCGGGCGAGCAGCGCGGCCGGTCCCCAGCGGCGCGGGG
GAAAGAGCACGGAACAGGCGGCGCCGCGGCGCGACTGCGCAGCACAGCGCGGCCCGTGCG
CATGCGCG
>comp724_c0_seq1 len=6217 path=[1:0-6216]
TTTTTTTTTTTTCACATTGTTTGAACATTTATTGCAATTCAGTGTCAAAAAATGTTTTAC
AAAAATACATTACTGTCTGCACAGAACAGCTGTAAAAAGTTGAACATGCAAGGGAAGAGA
AAAAGTGTGCAAATTTATATGGAAGGATTTTAACCACACAATAATATTAAATAGAAGTCT
TACTATACAAGGGATGCCTTTCACTTCATACCATCTCTAGTCACAACTCTAAGGAAAAAC
AAAACAAAACACAAGCTCTCTTCCATATATAAGTAGGTATTTATAATTACTGTAGATCTT
AAAAATTAGCATATTTGCTATTTCAAATTAAAGTGTTCTCTCTGTAGCTGACCCGTTAGC
ATTCTGTAAAGCACGTAATGGCTGCAGAAACGCAAGTCCCACCCTCAGCTGCCCTCCCAG
GAGGAAAAAGGCAGCACTTGGTCAACCAAGGAGGAAATTTCTCTGGTGTTCAGGGTATTA
ACACAGTAGAGACTGCATGTCAAGGACAAGATATATTTATTCTCCCTGGGACCAGATCCT
GCAAAACCTATTCACTACTAATGAAATCACTGGAGGAAGATGATGTGGGATACAAAGTAG
GAAAATTCTCATGCACCCTGGCAGCCACACACCAACAGCGGCGTGGATGACCGGTCATGT
CTTCAGAGCGCTTAACAAGCATCATTATAAGCAATGAGCTGAGTGAAGCAAGACAAGCAC
AACACTGCAGTCTCAACCTTGTAACAGTCTTTCAAACTGATCAGCCATCAGCTCCACAGG
GCATCTGTCCCCCCCTCCACCCCAAACAGGCCAGCTACAAAGAGTGGCATTTTAATTTAA
AGCTATTCCTTTTTAGCAAGGTGCTGATTCATGGGGAAGCTGTGCAAAGGGTTTGTAAGA
ACACCCCCGGAGGACAACGCTGGTTTGCTGTACCAAGCAGAAGATAAGCATGAGACAGCA
TGTCTGATTTATTAGCTATTTGGCAGAATTTGAAGTGTTCCTGCTCTATTTCAAATGTAG
CTACTAAGGGCTAAGGAATTTTCTGGGCAAAGAAAAGCTAGTTAACTACCTGCACATGGT
GTAGGAGATAGTTTTGCAAGAGTCAAACACAAATGGGAACACAAACTGTCACTACTGGAG
TTCAAAACCTGGGAGGGGAAGACAAAAATAAAAAAGATATTCCCATATACAGAAAGTGGC
AGGGTGCAATTAAATGTTTACATACAAAGCATGTCTGCAGAGCAACACAAGTTTTCCTAA
TCACTTTAGGAAATAAAAGGATCTAGAAACTCAGCAATAAAAAAAAGAAACCCAAACAAT
AAAAGAGCAAGTGCACACATTTTATCAAACTTTACCATCCCATGGTTAGTATAAACAGCT
TAGAGTATGTACAGCTGAAATTGTGCCTCTTGAAGTGGCTATCACATTAAAGCTAACTTC
ACACACTTGCCTCTTCTAGAAAGCTGAAACACTAAGATCTCTCTCCTTTTCTTAGCCTCC
TCCCCAGCATGGATCTGTTTCTCCTCTTTACAGCACCACATTCAACACTGTTGCGCTGGT
TAATACAGTCGTTCCACTGACGATAAGTCACATCTCTTTGGATTTATGCTGGCAGGAAAA
AGCCCAAAGACAGTAAAACCCTCCTGTCATAGTGTGAAAACTGATGCACGCCTAATGGAA
ACACATCCACTAGCTCAAAGCTGAACTGTCACTTGAAAAGAACATTCTATTGCCAAAATA
CAGGTAAAAGCCTGTTTTCCATTCACAATAGCTATACCGGAATTGTCCTAGAATGAAGAG
TTTTTTCGTGCAAGGGCAGCCTTGCACTCTCCTGCCTAGAAACCCATGTTATCACAGTAG
TTCTTGTTACCCTGCCATCCTAAGCCAAGCAGATGCCTTTGCACTGCTAAAGTACCAATG
GTTTTAAGTGGTTAGACTAAGGTCTTTGGATGCAAACAGCATTGTTTTAACACAAAAATA
GTACTGAATTCACCACAGTATTGTACCGTACCAGTCATTGTAGCACAAGGTCTTATCTGA
CAGCTGCTGTGGCAGAACATGACTGAGGCAGTAACTGAATGAAGCACAGTATTTCTTTTC
CTAGCAGACTTGTTTAGTCAGTTTTGTTCTTTAACTCAGTAGTTACTTGGTTTTCTGCTG
CTTTGGATGCCGACAGCAATGTTGCAGGGCCCTGCACAAGTAACACGAGTGGTTTTGTTC
GTACAAATAAATCAATCCTCAGCACTTCGGCCCTTTAAGATTATGTAGAGATCAAGAAAT
CAGGAAAGAACCTCTAATTGAAATAAGCTTTCTAAACAGGAGCCTCCGTTGCACCTTGTT
AGGCATGTTGTCAGTATTATCCATGCAGAGGACACAGTCAACTATTTGCTCAGGACCAGA
GAAGGGCTGATAGAGGCAAAAGTTGGAGCTGAGACGTTCCCAAATCACAGCCGAGTGCTG
GGATTACCTGTCTCTTTGGGCAGGGAATGCATGAGGCCAAGTTTAAACCTGAGCTTAATT
TCACCCAACATCACAATCTCACAGTGGGTAAGTTTTATTCAATAAGTAAAACCTCAGACT
AAAGCAGATTATTAAGACGACCCAACATTTCATTCTGAAATACCATTGCATCCCCAGACA
CAACAGGCCAACTCGCTATGGATGGGGGAAGCAAGTGTACAAAATAAACCAGCCCAAAGT
CGGAGCTGCAGAGGGTCACACAAGTCCTCTCACTGCTAGAAGAGGGAACAACAAGAATCT
CCAAATACAGTGGCAACACTTCACTTACAGGTTCCTGTCCTCAACACCCACTTTCACCAA
GCCAAATTTCAGCCTCATTAACCCACTGCCATCAGTGTGGGAGTGAAAACAAACTGGCCT
CCTTCATTCATGAAGAAATACCCCCAACAAGCTCAAGTTCATTTTTTTCAAGGTAACAGC
TTTTAAATCACTTTCAGCTGACATGACTATAATCAGCAGACTTATGCTTTTCACCAGCAG
TCAAGCTGATGAACAGGGCATCAACACGAAGATAGAGAAGGTTCCCTATCTAGCATGTTT
TTTCCTTTTCCCTGGACAGTGCCAAGCTCTTTGCCATGATTAAGAGTAGCACTGGCTCCT
AGAGTTTTCCAGAAGAAAAACTTCTTTGCTTTTGAAATACAGCAGAATGGCAGTTCTTGT
CAGTCTTGTCCTCGCTTTCCCTTCCCAAGGTGTCTACCTCCCTTCCCTACTGTCCATCTA
GAGAAGGCTTTTTCCCTTTTTGCATCTATTCCAAGAGTATGCAATGTGATTTAGCTTGCA
AAAATGCAAATACTGTCAATTTATATATATAACAGCTGCAGAAACATGTTGAAAGTCAGT
TATAAAAATGTAAAAAAAGGAACAGAATATTTAACAATAATTAACTCAAGTAGTTCTTCC
TGAATTGTCCTGAGTACTCCTCTTCCTCACAATTCTTTCTACATAGTAACACACAACCCA
CTAATATTTACCCTCCTGAGGTACCCTGCTTACATCATGCACAGAGAAAGTGCTATACAG
GAAATCTACTGGCTAATGGCAAAAACTTTCCAATGCGGGTTTTCAAGTTCCTGTACATTT
GCTGGAGTCTTCCAGCTCCAGCTTAGTGAAAAAGTGCAGAATTACATGCAACAGAGGGGA
CTGAAAGCCAAGTCTGTGCCACAATGAAGTAAGCACAAGTCTGGTCACTTGCTCCACAGG
ACTAAAAATTTAGCTCTAGTGTTAGACGATCCCATAAAGAAGGTCAGCACTGGAAGGAGA
ATGGACTACATGGGTCTTTTCCATTCCCTTAGCATGCAGAAATAATTGAAGATGTCAAGT
TGCCATCTTGGAAATTGCTTATCTCAGTCCTGACTGCACTTTTTAGAAAAGCACCAACTG
GTTTCTTTGTACTGTCTCTCACATCACCCTAAATTTCAGTAGTCCAAGACTAAACAGGAT
GCTGCCAATCTTTCAGTGATTAAGAACCACATCATTTCACTAGATTCAATGGCCCAGTTC
TCCCTACATTTTACCAGCTGTAAGATGATTCAATTCATTTGACAGCAGTGGGAATAGAGA
GCAGTGTACGTTGGGAAAATAAGGAAGAGATGGACTTGAAGAACCAGATTCTAATCTCAC
TTGGGATTTCAACCAGTGCAAGTAACTTAGTGGAGCAGATATGAATTTACACTGTGAGAT
TAAATCCAGTCCCTTACTTCACTGCAACAGAACTTCCTCCTTTTTAGATAATTTTCATCC
TTGTGGCTTTTCTTTTTCCTTTTGCTTAGTCTTTCATAAAACCAACCAATTAAAAGAGGA
TAAAGTCTTAGGTATTCATATGGTGCCTATCATCTAGGCATTCAAGCACTGAGTAAAGCA
AGAAGATTAATGTAAAGAGGTAAGCATTAATGCAAGAAAAGATGCTTACTATCATAAACA
TTTCCCTTTAAATCATTGTACAAAATACAAAAGTTCACATTGTACACTGGATTTTTGTTT
GAAAGGTACTCAATCTATTAGAGGTAGAAAATGGTATGGTGCAATTCTGTTTTGTAAGTA
GGCTAGAGTTCTATGCTAAGTATTTCAGAATGTGTCTTTTTTAAAAAACATAAATTAAAC
TTGTCACAGGGATATTTTTCATAAATATTTTTAAAACATCATACTTATAAATATGTATGC
TAAATAAAACCAGATGGAGAAACAGTTCAACAGTCCTAGCCTCGTATTGCTTTCTCTCAA
TTTTTAGAAACAAACCAAGAAAGTTCTCAAATGGCTGCGGGGCAAATTCAGTTTTAACTT
CTAAAAACAAAAATGAAGTTTCTGCCCTGTATCTTGTACTCTGATCAGAAAAAAGGGACT
CTGTACAACATGCTGCATTTATACACCAGTCCTATGGAAGTCTGTATTTCCTTAAGTGTT
GCGCATCAGTGAGCAATTTCACCTTTCGTCTCCAAGATACTCTTGTTCCTTGACTCAGGA
GCTTCAAACAAATATTTACACTATTTACAAATGGAGTGTCCAAGCTCAGTGGCATAAAGT
GTCCTGTAAGAATTGCAAAAGCAAAAGTGATGACCCAAGTTCAGAATCTGAACAAGTTGA
TAAAGTCTTGCGGTGAAAGAGAAGTGGAGCAAGTCTCTGGGTTGTTGGCTGTGCAAGGGT
GATCAGTGCCCTTCCAGGAGAGGATGTGGCAGTGCCTGCACAGCTGCAGCGTTTCACCAT
ACTGCTCCTTCCGCGGGTAACACCTTATGAGTTTGAAGTACATCTTTTTCCAATCCAGCT
GTCCCTTGTCAGATAAGATTAGCCGTTTACGAATCTGTCTGTCTGTGAAGTGGTACTGGC
AGAGTTTTTTCCACAGCAGCCGGTCTTCACTGAGCACTTGCAAGTCAGGAGCCACTTGAC
CAAGGCTAACCAGGTCTCTCCCATCACTCAGTCGCTGCATGATGTTTAATTGCAAACACA
ATGGTAGGTCTGTGAAAGTAGTTCCTTTAAAGGCAGGCCTGGTGATTTGAATGTTGTTCA
GCTGCTGCTGCCAATGGAGAATAGTCTCCATTCTGTGCACCCACATGTTGATGTTTCCAA
CCAGCACAGACTTGCCAACACGTTGAACCAAGGTGCAGAGGGACGTGTAGAGAGTCTGCA
GCAATTCCCTTATTAGCCTGATGTTCTGCTGATCTTCAAGGACTTTCTGCACCACTTTTT
CCAAAATGTTCATGTAGTTCTTCTGGGCAATGCCACTCAGTGACGTCAGCTGAGACTTTG
CTATCAGCTCCAACAGCCTCACAACATAGTTGAACCGTCTGGAGTCTAGGATAGCGCTTG
AGAAGTCAAGTCTGTTGAAAGCTTCTCCCAAGGTGCAGTAACCATGGCGCTCTTTTGTGC
TTCCCTTGTGAACATAGATCCACTTCTCTTGGTGGAAATACTGGATCTTGGCTTTGTTAT
TCAGCAGATCTTTTTTTCTCTTCTTGGCAGCAACATCATAGTTCAGGCTGTTGAAGAGAT
TCTCTTTGTTGTGATCTTCCTTTTTACAAAAGCTGCTGATATCGCCCACGTAGCCGCCGC
TCTTCTCGTCGAGGAAGCGCGTCCAGCCGTCGGCCGTCTTCACCCAGCTCTGCCCGGGGG
AGCGCCAGTCCTGCCCCAGGAACGGCATGGCGGCGAGGCGCGGCGGAGCGGAGCCGGTGC
GGAGCGGGTCGGGTCGGGTCGGGCCGGGAGCGCCGCG
>comp499_c0_seq1 len=7750 path=[1:0-7056 7058:7057-7749]
CGATCCTTTCCGAAGCTCTTCGGCTCTTTCCGCCAGCCGGGAGACCGTTCTGCGGCGCTG
ACGTCACCTCCGGCCACATTATAAAAAGGCCGGCGCGGGCGGCGCGCTGCGTCCTTATCG
GAGGGGCGGAGGGCGCGGAGCCGGCGGGGCAGGACCCTTCGCACCGACCCGAAAATGGAT
CCAAGCGGTGTAAAAGTGTTGGAAACAGCAGAAGATATCCAAGAAAGGCGCCAGCAAGTT
TTGGACCGTTACCACAGGTTCAAGGAACTATCTTCTCTAAGGCGCCAAAAACTTGAAGAT
TCCTATCGATTCCAGTTTTTCCAGCGTGATGCAGATGAGCTTGAAAAATGGATCCAAGAG
AAACTCCAGATAGCATCTGATGAAAATTACAAAGACCCAAGCAATTTACAGGGGAAGCTA
CAGAAGCACCAAGCCTTTGAAGCTGAGGTTCAGGCCAATTCAGGGGCTATCGTTAAACTG
GATGAGACTGGAAATCAGATGATTAATGAGGGGCATTTTGCATCAGAAACCATAAGAACT
CGACTGCAGGAGCTTCACCGACTATGGGAATTACTACTGGAAAAAATGAGAGAGAAGGGA
GTCAAATTGTTGCAAGCACAAAAGCTGGTGCAGTACTTAAGAGAATGTGAAGATGTCTTG
GACTGGATCAATGACAAGGAAGCAATAGTGACCTCAGAAGAGCTTGGCCAGGACTTGGAG
CATGTGGAGGTTTTGCAAAAGAAGTTTGAAGAGTTTCAGACAGACCTAGCAGCTCATGAG
GAAAGAGTAAATGAAGTGAACCAGTTTGCTGGTAAACTTATCCAGGAACAACACCCTGAG
GAAGAACTGATAAAGTCCAAACAGGATGAAGTTAATGCAAGCTGGCAGCGTCTTAAGGGG
CTTGCCCTTCAGAGGCAAGGAAAACTCTTTGGGGCAGCTGAAGTTCAGCGCTTCAACAGG
GATGTGGATGAAACTATCAGCTGGATTAAGGAGAAGGGGCAGTTGATGGCCTCAGATGAT
TTTGGCAGAGACTTAGCCAGTGTGCAGGCTTTATTGCGTAAGCATGAAGGTCTGGAAAGA
GATCTTGCAGCTCTGGAAGATAAGGTAAAGGCTCTTTGCGCAGAAGCTGACCGTTTGCAG
CAGTCTCACCCAATAAATGCCTCTCAAATTCAAGTGAAACGGGAGGAGCTGATTGCCAAC
TGGGAACAAATCCGAACGCTGGCAGCGGAGAGGCATGCTCGCCTTAATGACTCCTACAGG
TTGCAGCGCTTTCTTGCAGACTTCCGTGACCTCACTAGCTGGGTGACTGAAATGAAGGCC
CTAATAAATGCTGACGAACTTGCCAATGATGTGGCTGGAGCAGAAGCCCTTCTAGATAGA
CATCAGGAACATAAGGGAGAAATTGATGCCCATGAAGATAGCTTCAAATCTGCTGATGAG
TCTGGTCAGGCTTTGCTTGCCGCTGGGCACTACGCTTCTGATGAAGTTAAAGAAAAGCTA
ACCATCCTCTCAGATGAAAGATCTGCCTTGCTAGAACTATGGGAGCTTCGCAGACAACAG
TATGAACAGTGCATGGACCTGCAGCTCTTCTACAGAGATACTGAACAAGTTGACAACTGG
[truncated: 46,433,857 more chars]
