# Supplementary material for: Sixteen kiwi (Apteryx spp) transcriptomes provide a wealth of genetic markers and insight into sex chromosome evolution in birds
Source: BMC Genomics. 2016 May 26;17:410. doi: 10.1186/s12864-016-2714-2 (PMC4882810; doi:10.1186/s12864-016-2714-2)
Supplement: Additional file 2: — Comma separated file (.csv) of BLAST results and alignment with the North Island brown kiwi genome. Includes the top BLAST hit for each LSK reference contig against NCBI-NR, chicken Ensembl, human Ensembl database, as well as the contig of the kiwi genome assembly to which each transcript mapped and the percent length mapped. (CSV 6520 kb) [file 12864_2016_2714_MOESM2_ESM.csv]

LSK contig	Length (bp)	NCBI NR	Chicken	Human	Kiwi (Apteryx mantelli)	Percent transcript length mapping to the kiwi genomic contig
comp0_c0_seq1	2016	RecName: Full=Hemoglobin subunit beta; AltName: Full=Beta-globin; AltName: Full=Hemoglobin beta chain	gnl|GNOMON|1482784.p Model predicted by Gnomon on Gallus gallus breed Red Jungle fowl, inbred line UCD001 chromosome 3 genomic scaffold, Gallus_gallus-4.0, whole genome shotgun sequence (NW_001471668.2)	NP_001129599.1	NW_013989964.1	98.6
comp10002_c0_seq1	3354	PREDICTED: ras-related protein Rab-27A isoform X1 [Anas platyrhynchos] >gi|514713005|ref|XP_005011969.1| PREDICTED: ras-related protein Rab-27A isoform X2 [Anas platyrhynchos] >gi|514713009|ref|XP_005011970.1| PREDICTED: ras-related protein Rab-27A isoform X3 [Anas platyrhynchos] >gi|514713013|ref|XP_005011971.1| PREDICTED: ras-related protein Rab-27A isoform X4 [Anas platyrhynchos] >gi|483522070…	gnl|GNOMON|2936213.p Model predicted by Gnomon on Gallus gallus breed Red Jungle fowl, inbred line UCD001 chromosome 10 genomic scaffold, Gallus_gallus-4.0, whole genome shotgun sequence (NW_003763854.1)	NP_899059.1	NW_014005022.1	99.5
comp10003_c0_seq1	3178	PREDICTED: histidine--tRNA ligase, cytoplasmic-like isoform X2 [Falco peregrinus]	gnl|GNOMON|5906273.p Model predicted by Gnomon on Gallus gallus breed Red Jungle fowl, inbred line UCD001 chromosome 13 genomic scaffold, Gallus_gallus-4.0, whole genome shotgun sequence (NW_003763910.1)	NP_002100.2	NW_014003704.1	99.2
comp10005_c0_seq1	4707	PREDICTED: KAT8 regulatory NSL complex subunit 1 [Falco cherrug]	gnl|GNOMON|794444.p Model predicted by Gnomon on Gallus gallus breed Red Jungle fowl, inbred line UCD001 chromosome 27 genomic scaffold, Gallus_gallus-4.0, whole genome shotgun sequence (NW_003764296.1)	NP_001180394.1	NW_014005520.1	99.8
comp10008_c0_seq1	3638	PREDICTED: mitochondrial-processing peptidase subunit alpha, partial [Anas platyrhynchos]	gnl|GNOMON|1432323.p Model predicted by Gnomon on Gallus gallus breed Red Jungle fowl, inbred line UCD001 chromosome 17 genomic scaffold, Gallus_gallus-4.0, whole genome shotgun sequence (NW_003764074.1)	NP_055975.1	NW_013994272.1	99.5
comp10010_c0_seq1	1476	PREDICTED: ras-related protein Rab-24-like [Anolis carolinensis]	gnl|GNOMON|3512273.p Model predicted by Gnomon on Gallus gallus breed Red Jungle fowl, inbred line UCD001 chromosome 13 genomic scaffold, Gallus_gallus-4.0, whole genome shotgun sequence (NW_003763912.1)	NP_570137.2	NW_013987592.1	60
comp10012_c0_seq1	2853	PREDICTED: four and a half LIM domains protein 3 isoform X1 [Ficedula albicollis]	gnl|GNOMON|858403.p Model predicted by Gnomon on Gallus gallus breed Red Jungle fowl, inbred line UCD001 chromosome 23 genomic scaffold, Gallus_gallus-4.0, whole genome shotgun sequence (NW_003764158.1)	NP_004459.2	NW_013998729.1	94
comp100144_c0_seq1	2594	unknown [Gallus gallus]	gnl|GNOMON|3124293.p Model predicted by Gnomon on Gallus gallus breed Red Jungle fowl, inbred line UCD001 chromosome 15 genomic scaffold, Gallus_gallus-4.0, whole genome shotgun sequence (NW_003763985.1)	NP_787107.1	NW_013987750.1	99.8
comp10014_c0_seq1	6032	PREDICTED: tectonin beta-propeller repeat-containing protein 2 [Falco cherrug]	gnl|GNOMON|486104.p Model predicted by Gnomon on Gallus gallus breed Red Jungle fowl, inbred line UCD001 chromosome 5 genomic scaffold, Gallus_gallus-4.0, whole genome shotgun sequence (NW_001471710.2)	NP_055659.2	NW_013990043.1	96.4
comp10015_c0_seq1	2986	PREDICTED: arfaptin-1 isoform X1 [Falco peregrinus] >gi|541962637|ref|XP_005436729.1| PREDICTED: arfaptin-1 isoform X1 [Falco cherrug]	gnl|GNOMON|1066043.p Model predicted by Gnomon on Gallus gallus breed Red Jungle fowl, inbred line UCD001 chromosome 4 genomic scaffold, Gallus_gallus-4.0, whole genome shotgun sequence (NW_003763740.1)	NP_001020766.1	NW_014000569.1	94.5
comp10016_c0_seq1	3780	PREDICTED: granulocyte colony-stimulating factor receptor [Columba livia]	gnl|GNOMON|1138403.p Model predicted by Gnomon on Gallus gallus breed Red Jungle fowl, inbred line UCD001 chromosome 23 genomic scaffold, Gallus_gallus-4.0, whole genome shotgun sequence (NW_003764158.1)	NP_000751.1	NW_013998729.1	60.8
comp10019_c0_seq1	6887	F-box only protein 33 [Chelonia mydas]	gnl|GNOMON|2498094.p Partial model predicted by Gnomon on Gallus gallus breed Red Jungle fowl, inbred line UCD001 chromosome 5 genomic scaffold, Gallus_gallus-4.0, whole genome shotgun sequence (NW_003763785.1)	NP_976046.1	NW_013990043.1	99.7
comp10020_c0_seq1	11238	PREDICTED: sprT-like domain-containing protein Spartan [Melopsittacus undulatus]	gnl|GNOMON|13264783.p Model predicted by Gnomon on Gallus gallus breed Red Jungle fowl, inbred line UCD001 chromosome 3 genomic scaffold, Gallus_gallus-4.0, whole genome shotgun sequence (NW_001471668.2)	NP_114407.3	NW_013994658.1	99.4
comp10027_c0_seq1	4216	PREDICTED: septin-2 [Falco peregrinus] >gi|541961376|ref|XP_005436291.1| PREDICTED: septin-2 [Falco cherrug]	gnl|GNOMON|2738193.p Model predicted by Gnomon on Gallus gallus breed Red Jungle fowl, inbred line UCD001 chromosome 9 genomic scaffold, Gallus_gallus-4.0, whole genome shotgun sequence (NW_001471743.2)	NP_001008491.1	NW_014003422.1	44.3
comp100287_c0_seq1	1813	PREDICTED: C-type lectin domain family 4 member D isoform X1 [Columba livia]	gnl|GNOMON|650563.p Model predicted by Gnomon on Gallus gallus breed Red Jungle fowl, inbred line UCD001 unplaced genomic scaffold, Gallus_gallus-4.0 ChrUn_7180000965260, whole genome shotgun sequence (NW_003769079.1)	NP_525126.2	NW_014004605.1	99.7
comp10029_c0_seq1	2892	PREDICTED: perilipin-2 [Falco peregrinus] >gi|541976356|ref|XP_005441078.1| PREDICTED: perilipin-2 [Falco cherrug]	gnl|GNOMON|3068483.p Model predicted by Gnomon on Gallus gallus breed Red Jungle fowl, inbred line UCD001 chromosome Z genomic scaffold, Gallus_gallus-4.0, whole genome shotgun sequence (NW_003764317.1)	NP_001113.2	NW_014004731.1	86.9
comp100322_c0_seq1	2536	Cell adhesion molecule-related/down-regulated by oncogenes [Chelonia mydas]	gnl|GNOMON|288414.p Model predicted by Gnomon on Gallus gallus breed Red Jungle fowl, inbred line UCD001 chromosome 24 genomic scaffold, Gallus_gallus-4.0, whole genome shotgun sequence (NW_003764163.1)	NP_058648.4	NW_014006176.1	87.3
comp100332_c0_seq1	1844	PREDICTED: platelet-derived growth factor subunit B isoform X1 [Pseudopodoces humilis]	gnl|GNOMON|4586243.p Model predicted by Gnomon on Gallus gallus breed Red Jungle fowl, inbred line UCD001 chromosome 1 genomic scaffold, Gallus_gallus-4.0, whole genome shotgun sequence (NW_003763476.1)	NP_002599.1	NW_013995860.1	99.3
comp100333_c0_seq1	5268	PREDICTED: protein zwilch homolog [Anas platyrhynchos]	gnl|GNOMON|1254214.p Model predicted by Gnomon on Gallus gallus breed Red Jungle fowl, inbred line UCD001 chromosome 10 genomic scaffold, Gallus_gallus-4.0, whole genome shotgun sequence (NW_003763854.1)	NP_060445.3	NW_014001640.1	10.9
comp10034_c0_seq1	5178	PREDICTED: protein kinase C iota type [Melopsittacus undulatus]	gnl|GNOMON|4086203.p Model predicted by Gnomon on Gallus gallus breed Red Jungle fowl, inbred line UCD001 chromosome 9 genomic scaffold, Gallus_gallus-4.0, whole genome shotgun sequence (NW_003763840.1)	NP_002731.4	NW_013993630.1	93.4
comp10035_c1_seq1	5917	PREDICTED: BMP-2-inducible protein kinase isoform X4 [Gallus gallus]	gnl|GNOMON|6476043.p Model predicted by Gnomon on Gallus gallus breed Red Jungle fowl, inbred line UCD001 chromosome 4 genomic scaffold, Gallus_gallus-4.0, whole genome shotgun sequence (NW_003763740.1)	NP_942595.1	NW_013991432.1	95.1
comp100365_c0_seq1	4059	PREDICTED: histone-lysine N-methyltransferase EHMT1 [Falco peregrinus] >gi|541978787|ref|XP_005442056.1| PREDICTED: histone-lysine N-methyltransferase EHMT1 [Falco cherrug]	gnl|GNOMON|1440313.p Model predicted by Gnomon on Gallus gallus breed Red Jungle fowl, inbred line UCD001 chromosome 17 genomic scaffold, Gallus_gallus-4.0, whole genome shotgun sequence (NW_003764072.1)	NP_079033.4	NW_014002277.1	99.7
comp100387_c0_seq1	3066	PREDICTED: fatty acid synthase [Columba livia]	gnl|GNOMON|1588333.p Model predicted by Gnomon on Gallus gallus breed Red Jungle fowl, inbred line UCD001 chromosome 18 genomic scaffold, Gallus_gallus-4.0, whole genome shotgun sequence (NW_003764078.1)	NP_004095.4	NW_013994514.1	99.9
comp10041_c0_seq1	6808	eukaryotic translation initiation factor 2A [Gallus gallus] >gi|82082063|sp|Q5ZKC1.1|EIF2A_CHICK RecName: Full=Eukaryotic translation initiation factor 2A; Short=eIF-2A >gi|53131480|emb|CAG31822.1| hypothetical protein RCJMB04_11n11 [Gallus gallus]	gnl|GNOMON|928204.p Model predicted by Gnomon on Gallus gallus breed Red Jungle fowl, inbred line UCD001 chromosome 9 genomic scaffold, Gallus_gallus-4.0, whole genome shotgun sequence (NW_003763840.1)	NP_114414.2	NW_013990639.1	99.4
comp10043_c0_seq1	7239	PREDICTED: inositol polyphosphate 5-phosphatase K-like [Meleagris gallopavo]	gnl|GNOMON|2122363.p Model predicted by Gnomon on Gallus gallus breed Red Jungle fowl, inbred line UCD001 chromosome 19 genomic scaffold, Gallus_gallus-4.0, whole genome shotgun sequence (NW_003764121.1)	NP_057616.2	NW_013995165.1	99.7
comp100466_c0_seq1	411	PREDICTED: SH2 domain-containing adapter protein B-like [Melopsittacus undulatus]	gnl|GNOMON|2006503.p Model predicted by Gnomon on Gallus gallus breed Red Jungle fowl, inbred line UCD001 chromosome Z genomic scaffold, Gallus_gallus-4.0, whole genome shotgun sequence (NW_003764319.1)	NP_003019.2	NW_014003359.1	93.7
comp10046_c0_seq1	1126	PREDICTED: 2-oxoglutarate and iron-dependent oxygenase domain-containing protein 3 [Falco peregrinus]	gnl|GNOMON|374334.p Partial model predicted by Gnomon on Gallus gallus breed Red Jungle fowl, inbred line UCD001 chromosome 18 genomic scaffold, Gallus_gallus-4.0, whole genome shotgun sequence (NW_003764078.1)	NP_078924.1	NW_014006716.1	92.1
comp10047_c0_seq1	6375	oxysterol-binding protein-related protein 2 [Gallus gallus] >gi|53130280|emb|CAG31469.1| hypothetical protein RCJMB04_6l19 [Gallus gallus]	gnl|GNOMON|2892373.p Model predicted by Gnomon on Gallus gallus breed Red Jungle fowl, inbred line UCD001 chromosome 20 genomic scaffold, Gallus_gallus-4.0, whole genome shotgun sequence (NW_003764128.1)	NP_653081.1	NW_014001913.1	98.8
comp100484_c0_seq1	2172	Complement C1r subcomponent, partial [Anas platyrhynchos]	gnl|GNOMON|632204.p Model predicted by Gnomon on Gallus gallus breed Red Jungle fowl, inbred line UCD001 chromosome 9 genomic scaffold, Gallus_gallus-4.0, whole genome shotgun sequence (NW_003763840.1)	NP_624302.1	NW_013988265.1	99.2
comp10049_c0_seq1	6795	PREDICTED: probable lysosomal cobalamin transporter [Anas platyrhynchos]	gnl|GNOMON|11090793.p Model predicted by Gnomon on Gallus gallus breed Red Jungle fowl, inbred line UCD001 chromosome 3 genomic scaffold, Gallus_gallus-4.0, whole genome shotgun sequence (NW_003763720.1)	NP_060838.3	NW_014000932.1	99.6
comp100514_c0_seq1	890	PREDICTED: alpha-1-acid glycoprotein-like [Columba livia]	gnl|GNOMON|2330313.p Model predicted by Gnomon on Gallus gallus breed Red Jungle fowl, inbred line UCD001 chromosome 17 genomic scaffold, Gallus_gallus-4.0, whole genome shotgun sequence (NW_003764072.1)	NP_000599.1	NW_013988007.1	22
comp100523_c0_seq1	3600	polymerase polyprotein [Avian leukosis virus]	gnl|GNOMON|486724.p Model predicted by Gnomon on Gallus gallus breed Red Jungle fowl, inbred line UCD001 chromosome 2 genomic scaffold, Gallus_gallus-4.0, whole genome shotgun sequence (NW_001471639.2)	NP_066278.3	NW_014000197.1	97.7
comp10052_c0_seq1	5948	Glutathione S-transferase C-terminal domain-containing protein, partial [Columba livia]	gnl|GNOMON|556044.p Model predicted by Gnomon on Gallus gallus breed Red Jungle fowl, inbred line UCD001 chromosome 4 genomic scaffold, Gallus_gallus-4.0, whole genome shotgun sequence (NW_003763740.1)	NP_079027.2	NW_014000569.1	99.5
comp100571_c0_seq1	2269	PREDICTED: transcription factor 4-like isoform X3 [Alligator mississippiensis]	gnl|GNOMON|2598213.p Model predicted by Gnomon on Gallus gallus breed Red Jungle fowl, inbred line UCD001 chromosome 10 genomic scaffold, Gallus_gallus-4.0, whole genome shotgun sequence (NW_003763854.1)	NP_001230161.1	NW_013987314.1	98.3
comp10058_c0_seq1	8886	PREDICTED: kinase D-interacting substrate of 220 kDa isoform X2 [Pelodiscus sinensis]	gnl|GNOMON|166813.p Model predicted by Gnomon on Gallus gallus breed Red Jungle fowl, inbred line UCD001 chromosome 3 genomic scaffold, Gallus_gallus-4.0, whole genome shotgun sequence (NW_001471673.2)	NP_065789.1	NW_014003927.1	99.9
comp10060_c0_seq1	3374	PREDICTED: lanC-like protein 1 [Melopsittacus undulatus]	gnl|GNOMON|1570133.p Model predicted by Gnomon on Gallus gallus breed Red Jungle fowl, inbred line UCD001 chromosome 7 genomic scaffold, Gallus_gallus-4.0, whole genome shotgun sequence (NW_003763822.1)	NP_001130046.1	NW_014000931.1	90.9
comp100623_c0_seq1	3072	PREDICTED: putative helicase MOV-10 [Columba livia]	gnl|GNOMON|2584433.p Model predicted by Gnomon on Gallus gallus breed Red Jungle fowl, inbred line UCD001 chromosome 26 genomic scaffold, Gallus_gallus-4.0, whole genome shotgun sequence (NW_001471609.2)	NP_066014.1	NW_013991884.1	40.7
comp100626_c0_seq1	2478	PREDICTED: abnormal spindle-like microcephaly-associated protein homolog, partial [Pelodiscus sinensis]	gnl|GNOMON|486164.p Model predicted by Gnomon (with internal stops and/or frameshifts) on Gallus gallus breed Red Jungle fowl, inbred line UCD001 chromosome 8 genomic scaffold, Gallus_gallus-4.0, whole genome shotgun sequence (NW_003763828.1)	NP_060606.3	NW_013988393.1	99.6
comp100636_c0_seq1	1939	PREDICTED: probable G-protein coupled receptor 148-like [Falco cherrug]	gnl|GNOMON|104614.p Model predicted by Gnomon on Gallus gallus breed Red Jungle fowl, inbred line UCD001 unplaced genomic scaffold, Gallus_gallus-4.0 ChrUn_7180000976679, whole genome shotgun sequence (NW_003777941.1)	NP_997247.2	NW_013991208.1	99.9
comp10066_c0_seq1	1540	PREDICTED: monocarboxylate transporter 10 [Alligator mississippiensis]	gnl|GNOMON|790794.p Model predicted by Gnomon (with internal stops and/or frameshifts) on Gallus gallus breed Red Jungle fowl, inbred line UCD001 chromosome 3 genomic scaffold, Gallus_gallus-4.0, whole genome shotgun sequence (NW_003763720.1)	NP_061063.2	NW_013997149.1	74.6
comp100677_c0_seq1	1376	PREDICTED: baculoviral IAP repeat-containing protein 7-B-like [Falco peregrinus] >gi|541987697|ref|XP_005445073.1| PREDICTED: baculoviral IAP repeat-containing protein 7-B-like [Falco cherrug]	gnl|GNOMON|1066374.p Model predicted by Gnomon on Gallus gallus breed Red Jungle fowl, inbred line UCD001 chromosome 20 genomic scaffold, Gallus_gallus-4.0, whole genome shotgun sequence (NW_003764128.1)	NP_071444.1	NW_013989758.1	99.2
comp100690_c0_seq1	2757	PREDICTED: solute carrier family 12 member 8 [Melopsittacus undulatus]	gnl|GNOMON|5558153.p Model predicted by Gnomon on Gallus gallus breed Red Jungle fowl, inbred line UCD001 chromosome 7 genomic scaffold, Gallus_gallus-4.0, whole genome shotgun sequence (NW_003763826.1)	NP_078904.3	NW_014006143.1	99.5
comp100764_c0_seq1	1760	PREDICTED: adenosine deaminase [Melopsittacus undulatus]	gnl|GNOMON|1754373.p Model predicted by Gnomon on Gallus gallus breed Red Jungle fowl, inbred line UCD001 chromosome 20 genomic scaffold, Gallus_gallus-4.0, whole genome shotgun sequence (NW_003764128.1)	NP_000013.2	NW_013988837.1	96.3
comp1007_c0_seq1	1694	PREDICTED: nicolin-1 [Pseudopodoces humilis]	gnl|GNOMON|340244.p Model predicted by Gnomon on Gallus gallus breed Red Jungle fowl, inbred line UCD001 chromosome 12 genomic scaffold, Gallus_gallus-4.0, whole genome shotgun sequence (NW_003763892.1)	NP_115692.1	NW_014000570.1	50.5
comp10080_c0_seq1	4830	PREDICTED: F-box only protein 4 [Melopsittacus undulatus]	gnl|GNOMON|850474.p Model predicted by Gnomon on Gallus gallus breed Red Jungle fowl, inbred line UCD001 chromosome Z genomic scaffold, Gallus_gallus-4.0, whole genome shotgun sequence (NW_001488830.2)	NP_036308.1	NW_014006771.1	99.7
comp10084_c0_seq1	3583	PREDICTED: cyclin-dependent kinase 2-interacting protein-like [Meleagris gallopavo]	gnl|GNOMON|854103.p Model predicted by Gnomon on Gallus gallus breed Red Jungle fowl, inbred line UCD001 chromosome 5 genomic scaffold, Gallus_gallus-4.0, whole genome shotgun sequence (NW_001471710.2)	NP_116019.1	NW_013990043.1	99.4
comp100854_c0_seq1	4390	PREDICTED: TBC1 domain family member 1 isoform X4 [Anas platyrhynchos]	gnl|GNOMON|1226064.p Model predicted by Gnomon (with internal stops and/or frameshifts) on Gallus gallus breed Red Jungle fowl, inbred line UCD001 chromosome 4 genomic scaffold, Gallus_gallus-4.0, whole genome shotgun sequence (NW_001471685.2)	NP_055988.2	NW_013997578.1	97.3
comp10085_c1_seq1	3054	PREDICTED: potassium/sodium hyperpolarization-activated cyclic nucleotide-gated channel 2 [Pseudopodoces humilis]	gnl|GNOMON|394454.p Model predicted by Gnomon on Gallus gallus breed Red Jungle fowl, inbred line UCD001 chromosome 28 genomic scaffold, Gallus_gallus-4.0, whole genome shotgun sequence (NW_003764304.1)	NP_001185.3	NW_014006771.1	3
comp100881_c0_seq1	2345	PREDICTED: myoferlin [Columba livia]	gnl|GNOMON|4530123.p Model predicted by Gnomon (with internal stops and/or frameshifts) on Gallus gallus breed Red Jungle fowl, inbred line UCD001 chromosome 6 genomic scaffold, Gallus_gallus-4.0, whole genome shotgun sequence (NW_003763812.1)	NP_579899.1	NW_013999850.1	99.6
comp10088_c0_seq1	4578	PREDICTED: receptor expression-enhancing protein 1 isoform X8 [Anas platyrhynchos]	gnl|GNOMON|1574064.p Partial model predicted by Gnomon on Gallus gallus breed Red Jungle fowl, inbred line UCD001 chromosome 4 genomic scaffold, Gallus_gallus-4.0, whole genome shotgun sequence (NW_001471685.2)	NP_075063.1	NW_013991382.1	86.2
comp100891_c0_seq1	3743	PREDICTED: uncharacterized protein LOC102450147 isoform X1 [Pelodiscus sinensis] >gi|558142791|ref|XP_006118873.1| PREDICTED: uncharacterized protein LOC102450147 isoform X2 [Pelodiscus sinensis] >gi|558142795|ref|XP_006118874.1| PREDICTED: uncharacterized protein LOC102450147 isoform X3 [Pelodiscus sinensis] >gi|558142799|ref|XP_006118875.1| PREDICTED: uncharacterized protein LOC102450147 isofor…	gnl|GNOMON|7112093.p Model predicted by Gnomon on Gallus gallus breed Red Jungle fowl, inbred line UCD001 chromosome 5 genomic scaffold, Gallus_gallus-4.0, whole genome shotgun sequence (NW_003763785.1)	NP_065980.1	NW_013991884.1	99.2
comp100892_c0_seq1	3787	PREDICTED: long-chain-fatty-acid--CoA ligase ACSBG2 [Falco cherrug]	gnl|GNOMON|1522453.p Model predicted by Gnomon (with internal stops and/or frameshifts) on Gallus gallus breed Red Jungle fowl, inbred line UCD001 chromosome 28 genomic scaffold, Gallus_gallus-4.0, whole genome shotgun sequence (NW_003764303.1)	NP_112186.3	NW_013999234.1	99.6
comp1008_c0_seq1	8304	SYF2 homolog, RNA splicing factor [Gallus gallus]	gnl|GNOMON|298403.p Model predicted by Gnomon on Gallus gallus breed Red Jungle fowl, inbred line UCD001 chromosome 23 genomic scaffold, Gallus_gallus-4.0, whole genome shotgun sequence (NW_003764158.1)	NP_064713.3	NW_013991560.1	98.8
comp10093_c0_seq1	4475	rab GTPase-binding effector protein 1 [Gallus gallus] >gi|2329853|dbj|BAA21785.1| rabaptin-5 [Gallus gallus]	gnl|GNOMON|838363.p Model predicted by Gnomon on Gallus gallus breed Red Jungle fowl, inbred line UCD001 chromosome 19 genomic scaffold, Gallus_gallus-4.0, whole genome shotgun sequence (NW_003764121.1)	NP_004694.2	NW_014005459.1	98.3
comp100940_c0_seq1	1499	PREDICTED: N-acetylneuraminate lyase [Columba livia] >gi|449266452|gb|EMC77505.1| N-acetylneuraminate lyase [Columba livia]	gnl|GNOMON|3940163.p Model predicted by Gnomon on Gallus gallus breed Red Jungle fowl, inbred line UCD001 chromosome 8 genomic scaffold, Gallus_gallus-4.0, whole genome shotgun sequence (NW_003763828.1)	NP_110396.1	NW_014004618.1	99.3
comp10095_c0_seq1	7270	PREDICTED: transcriptional repressor p66-alpha [Falco peregrinus] >gi|541985432|ref|XP_005444335.1| PREDICTED: transcriptional repressor p66-alpha [Falco cherrug]	gnl|GNOMON|2184463.p Model predicted by Gnomon on Gallus gallus breed Red Jungle fowl, inbred line UCD001 chromosome 28 genomic scaffold, Gallus_gallus-4.0, whole genome shotgun sequence (NW_003764307.1)	NP_060130.3	NW_014004612.1	99.9
comp100_c0_seq1	1410	PREDICTED: 60S ribosomal protein L6 [Falco peregrinus] >gi|541956437|ref|XP_005434001.1| PREDICTED: 60S ribosomal protein L6 [Falco cherrug]	gnl|GNOMON|4146293.p Model predicted by Gnomon on Gallus gallus breed Red Jungle fowl, inbred line UCD001 chromosome 15 genomic scaffold, Gallus_gallus-4.0, whole genome shotgun sequence (NW_003763985.1)	NP_001019833.1	NW_014002227.1	99.8
comp10100_c0_seq1	4200	PREDICTED: twinfilin-1 isoform X2 [Melopsittacus undulatus]	gnl|GNOMON|1926183.p Model predicted by Gnomon on Gallus gallus breed Red Jungle fowl, inbred line UCD001 chromosome 1 genomic scaffold, Gallus_gallus-4.0, whole genome shotgun sequence (NW_003763474.1)	NP_002813.3	NW_013995860.1	93
comp101038_c0_seq1	2533	antithrombin [Struthio camelus]	gnl|GNOMON|3908163.p Model predicted by Gnomon on Gallus gallus breed Red Jungle fowl, inbred line UCD001 chromosome 8 genomic scaffold, Gallus_gallus-4.0, whole genome shotgun sequence (NW_003763828.1)	NP_000479.1	NW_014004618.1	99.2
comp1010_c0_seq1	2020	PREDICTED: thioredoxin-like 1 isoform X4 [Gallus gallus]	gnl|GNOMON|564463.p Model predicted by Gnomon on Gallus gallus breed Red Jungle fowl, inbred line UCD001 chromosome Z genomic scaffold, Gallus_gallus-4.0, whole genome shotgun sequence (NW_003764316.1)	NP_004777.1	NW_013987314.1	88.6
comp101125_c0_seq1	2426	PREDICTED: semaphorin-4G [Falco cherrug]	gnl|GNOMON|6138123.p Model predicted by Gnomon on Gallus gallus breed Red Jungle fowl, inbred line UCD001 chromosome 6 genomic scaffold, Gallus_gallus-4.0, whole genome shotgun sequence (NW_003763812.1)	NP_060363.2	NW_014003903.1	74
comp10113_c0_seq1	4230	PREDICTED: E3 ubiquitin-protein ligase RNF19A [Falco peregrinus]	gnl|GNOMON|1858743.p Model predicted by Gnomon on Gallus gallus breed Red Jungle fowl, inbred line UCD001 chromosome 2 genomic scaffold, Gallus_gallus-4.0, whole genome shotgun sequence (NW_003763687.1)	NP_056250.3	NW_013990312.1	99.8
comp101174_c0_seq1	2792	PREDICTED: POU domain class 2-associating factor 1 [Columba livia]	gnl|GNOMON|1844413.p Model predicted by Gnomon on Gallus gallus breed Red Jungle fowl, inbred line UCD001 chromosome 24 genomic scaffold, Gallus_gallus-4.0, whole genome shotgun sequence (NW_003764163.1)	NP_006226.2	NW_013988039.1	97.5
comp101178_c0_seq1	1354	PREDICTED: methionine aminopeptidase 1D, mitochondrial isoform X6 [Gallus gallus]	gnl|GNOMON|660154.p Model predicted by Gnomon on Gallus gallus breed Red Jungle fowl, inbred line UCD001 chromosome 7 genomic scaffold, Gallus_gallus-4.0, whole genome shotgun sequence (NW_003763826.1)	NP_954697.1	NW_014006591.1	95.1
comp10119_c0_seq1	4269	PREDICTED: serine/threonine-protein kinase OSR1 [Gallus gallus]	gnl|GNOMON|2156673.p Model predicted by Gnomon on Gallus gallus breed Red Jungle fowl, inbred line UCD001 chromosome 2 genomic scaffold, Gallus_gallus-4.0, whole genome shotgun sequence (NW_003763661.1)	NP_005100.1	NW_013997738.1	91.7
comp10121_c0_seq1	5407	PREDICTED: Krueppel-like factor 3 isoform X1 [Columba livia] >gi|543720226|ref|XP_005501323.1| PREDICTED: Krueppel-like factor 3 isoform X2 [Columba livia]	gnl|GNOMON|6966063.p Model predicted by Gnomon on Gallus gallus breed Red Jungle fowl, inbred line UCD001 chromosome 4 genomic scaffold, Gallus_gallus-4.0, whole genome shotgun sequence (NW_001471685.2)	NP_057615.3	NW_013997578.1	99.5
comp10125_c0_seq1	1760	PREDICTED: nitrogen permease regulator 2-like protein [Geospiza fortis]	gnl|GNOMON|286244.p Model predicted by Gnomon on Gallus gallus breed Red Jungle fowl, inbred line UCD001 chromosome 12 genomic scaffold, Gallus_gallus-4.0, whole genome shotgun sequence (NW_003763892.1)	NP_006536.3	NW_014006459.1	3.9
comp101265_c0_seq1	6338	PREDICTED: fidgetin-like protein 1-like [Monodelphis domestica]	gnl|GNOMON|2476723.p Model predicted by Gnomon on Gallus gallus breed Red Jungle fowl, inbred line UCD001 chromosome 2 genomic scaffold, Gallus_gallus-4.0, whole genome shotgun sequence (NW_001471639.2)	NP_071399.2	NW_014001972.1	98.4
comp10131_c2_seq1	9714	PREDICTED: pantothenate kinase 4 [Columba livia]	gnl|GNOMON|800383.p Model predicted by Gnomon on Gallus gallus breed Red Jungle fowl, inbred line UCD001 chromosome 21 genomic scaffold, Gallus_gallus-4.0, whole genome shotgun sequence (NW_003764143.1)	NP_060686.1	NW_013992357.1	99.9
comp10134_c0_seq1	8165	PREDICTED: cleavage stimulation factor subunit 1 isoform X1 [Melopsittacus undulatus]	gnl|GNOMON|5588373.p Model predicted by Gnomon on Gallus gallus breed Red Jungle fowl, inbred line UCD001 chromosome 20 genomic scaffold, Gallus_gallus-4.0, whole genome shotgun sequence (NW_003764128.1)	NP_001028694.1	NW_014000494.1	99.7
comp10138_c0_seq1	4853	PREDICTED: LOW QUALITY PROTEIN: adenylyltransferase and sulfurtransferase MOCS3 [Falco peregrinus]	gnl|GNOMON|1358374.p Model predicted by Gnomon on Gallus gallus breed Red Jungle fowl, inbred line UCD001 chromosome 20 genomic scaffold, Gallus_gallus-4.0, whole genome shotgun sequence (NW_003764128.1)	NP_055299.1	NW_013993350.1	76.5
comp1013_c0_seq1	2339	GCN5-like protein [Hydrophis hardwickii]	gnl|GNOMON|5082823.p Model predicted by Gnomon on Gallus gallus breed Red Jungle fowl, inbred line UCD001 chromosome 4 genomic scaffold, Gallus_gallus-4.0, whole genome shotgun sequence (NW_003763735.1)	NP_054778.2	NW_013990531.1	60.8
comp10141_c0_seq1	2638	PREDICTED: CREB3 regulatory factor [Falco cherrug]	gnl|GNOMON|3028273.p Model predicted by Gnomon on Gallus gallus breed Red Jungle fowl, inbred line UCD001 chromosome 13 genomic scaffold, Gallus_gallus-4.0, whole genome shotgun sequence (NW_003763912.1)	NP_705835.2	NW_014005653.1	99.4
comp101443_c0_seq1	671	PREDICTED: glycerol-3-phosphate acyltransferase 2, mitochondrial [Falco cherrug]	gnl|GNOMON|80634.p Model predicted by Gnomon on Gallus gallus breed Red Jungle fowl, inbred line UCD001 unplaced genomic scaffold, Gallus_gallus-4.0 ChrUn_7180000979372, whole genome shotgun sequence (NW_003779864.1)	NP_001231878.1	NW_014003472.1	69.4
comp10147_c0_seq1	3354	PREDICTED: amyloid beta A4 precursor protein-binding family A member 3 [Pseudopodoces humilis]	gnl|GNOMON|778454.p Model predicted by Gnomon on Gallus gallus breed Red Jungle fowl, inbred line UCD001 chromosome 28 genomic scaffold, Gallus_gallus-4.0, whole genome shotgun sequence (NW_003764302.1)	NP_001154.2	NW_013991316.1	81.5
comp101493_c0_seq1	508	PREDICTED: delta-like protein 3 [Alligator mississippiensis]	gnl|GNOMON|13888783.p Model predicted by Gnomon on Gallus gallus breed Red Jungle fowl, inbred line UCD001 chromosome 3 genomic scaffold, Gallus_gallus-4.0, whole genome shotgun sequence (NW_001471668.2)	NP_058637.1	NW_014000602.1	49.4
comp10152_c0_seq1	4422	PREDICTED: DNA-directed RNA polymerase I subunit RPA2 [Pseudopodoces humilis]	gnl|GNOMON|1292784.p Model predicted by Gnomon on Gallus gallus breed Red Jungle fowl, inbred line UCD001 chromosome 3 genomic scaffold, Gallus_gallus-4.0, whole genome shotgun sequence (NW_001471668.2)	NP_061887.2	NW_014003621.1	96.6
comp101548_c0_seq1	3357	PREDICTED: Fanconi anemia group M protein [Anas platyrhynchos]	gnl|GNOMON|764104.p Model predicted by Gnomon (with internal stops and/or frameshifts) on Gallus gallus breed Red Jungle fowl, inbred line UCD001 chromosome 5 genomic scaffold, Gallus_gallus-4.0, whole genome shotgun sequence (NW_001471710.2)	NP_065988.1	NW_014005066.1	20.6
comp101639_c0_seq1	2691	PREDICTED: disintegrin and metalloproteinase domain-containing protein 15 [Falco peregrinus]	gnl|GNOMON|10572123.p Model predicted by Gnomon on Gallus gallus breed Red Jungle fowl, inbred line UCD001 chromosome 6 genomic scaffold, Gallus_gallus-4.0, whole genome shotgun sequence (NW_003763812.1)	NP_997079.1	NW_013990164.1	20.5
comp101691_c1_seq1	2119	PREDICTED: solute carrier family 2, facilitated glucose transporter member 6 [Falco cherrug]	gnl|GNOMON|374324.p Model predicted by Gnomon on Gallus gallus breed Red Jungle fowl, inbred line UCD001 chromosome 17 genomic scaffold, Gallus_gallus-4.0, whole genome shotgun sequence (NW_003764074.1)	NP_060055.2	NW_014004665.1	6.4
comp1016_c0_seq1	6156	PREDICTED: LOW QUALITY PROTEIN: probable tRNA pseudouridine synthase 2, partial [Columba livia]	gnl|GNOMON|2538313.p Model predicted by Gnomon on Gallus gallus breed Red Jungle fowl, inbred line UCD001 chromosome 17 genomic scaffold, Gallus_gallus-4.0, whole genome shotgun sequence (NW_003764072.1)	NP_056494.1	NW_013988007.1	99.1
comp101724_c0_seq1	3402	Baculoviral IAP repeat-containing protein 1, partial [Ophiophagus hannah]	gnl|GNOMON|8880793.p Model predicted by Gnomon on Gallus gallus breed Red Jungle fowl, inbred line UCD001 chromosome 3 genomic scaffold, Gallus_gallus-4.0, whole genome shotgun sequence (NW_003763720.1)	NP_001186871.1	Unmapped	Unmapped
comp101744_c0_seq1	1494	PREDICTED: histone-arginine methyltransferase CARM1-like isoform X2 [Chrysemys picta bellii]	gnl|GNOMON|2326453.p Model predicted by Gnomon on Gallus gallus breed Red Jungle fowl, inbred line UCD001 chromosome 1 genomic scaffold, Gallus_gallus-4.0, whole genome shotgun sequence (NW_003763490.1)	NP_954592.1	NW_013994137.1	93.3
comp10174_c0_seq1	6425	PREDICTED: insulin receptor substrate 2 [Pseudopodoces humilis]	gnl|GNOMON|1330634.p Partial model predicted by Gnomon on Gallus gallus breed Red Jungle fowl, inbred line UCD001 chromosome 1 genomic scaffold, Gallus_gallus-4.0, whole genome shotgun sequence (NW_003763585.1)	NP_003740.2	NW_014003576.1	87.8
comp10179_c0_seq1	3502	28S ribosomal protein S7, mitochondrial [Gallus gallus] >gi|124053373|sp|Q5ZMU0.2|RT07_CHICK RecName: Full=28S ribosomal protein S7, mitochondrial; Short=MRP-S7; Short=S7mt; Flags: Precursor	gnl|GNOMON|1690343.p Model predicted by Gnomon on Gallus gallus breed Red Jungle fowl, inbred line UCD001 chromosome 18 genomic scaffold, Gallus_gallus-4.0, whole genome shotgun sequence (NW_003764081.1)	NP_057055.2	NW_013992289.1	58
comp1017_c0_seq1	1860	transmembrane protein 189 [Gallus gallus]	gnl|GNOMON|1380374.p Model predicted by Gnomon on Gallus gallus breed Red Jungle fowl, inbred line UCD001 chromosome 20 genomic scaffold, Gallus_gallus-4.0, whole genome shotgun sequence (NW_003764128.1)	NP_954580.1	NW_013993350.1	86
comp10182_c0_seq1	5543	PREDICTED: protein PAT1 homolog 1 [Falco peregrinus]	gnl|GNOMON|724074.p Model predicted by Gnomon on Gallus gallus breed Red Jungle fowl, inbred line UCD001 chromosome 5 genomic scaffold, Gallus_gallus-4.0, whole genome shotgun sequence (NW_003763746.1)	NP_689929.2	NW_013987986.1	95
comp101846_c0_seq1	1821	PREDICTED: tripartite motif-containing protein 35 [Melopsittacus undulatus]	gnl|GNOMON|3928813.p Model predicted by Gnomon on Gallus gallus breed Red Jungle fowl, inbred line UCD001 chromosome 3 genomic scaffold, Gallus_gallus-4.0, whole genome shotgun sequence (NW_001471673.2)	NP_741983.2	NW_013995650.1	75
comp10184_c0_seq1	2260	PREDICTED: succinyl-CoA ligase [ADP-forming] subunit beta, mitochondrial isoform X2 [Pseudopodoces humilis]	gnl|GNOMON|2464663.p Model predicted by Gnomon on Gallus gallus breed Red Jungle fowl, inbred line UCD001 chromosome 1 genomic scaffold, Gallus_gallus-4.0, whole genome shotgun sequence (NW_003763650.1)	NP_003841.1	NW_013996293.1	93.8
comp10187_c0_seq1	5240	PREDICTED: oral-facial-digital syndrome 1 protein [Columba livia]	gnl|GNOMON|1290604.p Model predicted by Gnomon on Gallus gallus breed Red Jungle fowl, inbred line UCD001 chromosome 1 genomic scaffold, Gallus_gallus-4.0, whole genome shotgun sequence (NW_001471534.2)	NP_003602.1	NW_013987740.1	99.3
comp101900_c0_seq1	8490	PREDICTED: serine/threonine-protein kinase greatwall [Columba livia]	gnl|GNOMON|1132674.p Model predicted by Gnomon on Gallus gallus breed Red Jungle fowl, inbred line UCD001 chromosome 2 genomic scaffold, Gallus_gallus-4.0, whole genome shotgun sequence (NW_003763661.1)	NP_116233.2	NW_013997490.1	99.6
comp10190_c0_seq1	8908	PREDICTED: inositol monophosphatase 1 [Falco cherrug]	gnl|GNOMON|8578733.p Model predicted by Gnomon on Gallus gallus breed Red Jungle fowl, inbred line UCD001 chromosome 2 genomic scaffold, Gallus_gallus-4.0, whole genome shotgun sequence (NW_003763686.1)	NP_001138350.1	NW_013991102.1	99.6
comp10191_c0_seq1	5803	PREDICTED: focal adhesion kinase 1-like isoform X1 [Falco cherrug]	gnl|GNOMON|3300753.p Model predicted by Gnomon on Gallus gallus breed Red Jungle fowl, inbred line UCD001 chromosome 2 genomic scaffold, Gallus_gallus-4.0, whole genome shotgun sequence (NW_003763693.1)	NP_722560.1	NW_013989501.1	86.6
comp101964_c0_seq1	897	PREDICTED: probable peptidyl-tRNA hydrolase [Geospiza fortis]	gnl|GNOMON|1048664.p Model predicted by Gnomon on Gallus gallus breed Red Jungle fowl, inbred line UCD001 chromosome 1 genomic scaffold, Gallus_gallus-4.0, whole genome shotgun sequence (NW_003763650.1)	NP_001002913.1	NW_014006273.1	7.3
comp101977_c0_seq1	1831	PREDICTED: peroxisomal 2,4-dienoyl-CoA reductase [Falco cherrug]	gnl|GNOMON|1144294.p Model predicted by Gnomon (with internal stops and/or frameshifts) on Gallus gallus breed Red Jungle fowl, inbred line UCD001 chromosome 14 genomic scaffold, Gallus_gallus-4.0, whole genome shotgun sequence (NW_003763932.1)	NP_065715.1	NW_013988649.1	88
comp101995_c0_seq1	596	EF-hand domain-containing family member A2, partial [Anas platyrhynchos]	gnl|GNOMON|1028064.p Model predicted by Gnomon on Gallus gallus breed Red Jungle fowl, inbred line UCD001 chromosome 4 genomic scaffold, Gallus_gallus-4.0, whole genome shotgun sequence (NW_001471685.2)	NP_859074.1	NW_013997578.1	97.1
comp101_c0_seq1	2090	PREDICTED: lipoyl synthase, mitochondrial [Falco cherrug]	gnl|GNOMON|6728063.p Model predicted by Gnomon on Gallus gallus breed Red Jungle fowl, inbred line UCD001 chromosome 4 genomic scaffold, Gallus_gallus-4.0, whole genome shotgun sequence (NW_001471685.2)	NP_006850.2	NW_013997578.1	86.9
comp102004_c0_seq1	2268	PREDICTED: receptor-interacting serine/threonine-protein kinase 2-like [Falco cherrug]	gnl|GNOMON|1228223.p Model predicted by Gnomon on Gallus gallus breed Red Jungle fowl, inbred line UCD001 chromosome 11 genomic scaffold, Gallus_gallus-4.0, whole genome shotgun sequence (NW_003763868.1)	NP_003812.1	NW_013990044.1	99.7
comp10200_c0_seq1	15560	PREDICTED: LOW QUALITY PROTEIN: calcium-transporting ATPase type 2C member 1 [Columba livia]	gnl|GNOMON|750694.p Model predicted by Gnomon on Gallus gallus breed Red Jungle fowl, inbred line UCD001 chromosome 2 genomic scaffold, Gallus_gallus-4.0, whole genome shotgun sequence (NW_003763668.1)	NP_001186108.1	NW_013999268.1	99.7
comp102060_c0_seq1	1586	PREDICTED: 25-hydroxyvitamin D-1 alpha hydroxylase, mitochondrial-like [Chrysemys picta bellii]	gnl|GNOMON|3846153.p Model predicted by Gnomon on Gallus gallus breed Red Jungle fowl, inbred line UCD001 chromosome 7 genomic scaffold, Gallus_gallus-4.0, whole genome shotgun sequence (NW_003763826.1)	NP_000776.1	NW_014004429.1	5.3
comp102075_c0_seq1	2218	PREDICTED: importin subunit alpha-2-like isoform X4 [Anas platyrhynchos] >gi|483521712|gb|EOB06688.1| Importin subunit alpha-2, partial [Anas platyrhynchos]	gnl|GNOMON|2796333.p Model predicted by Gnomon on Gallus gallus breed Red Jungle fowl, inbred line UCD001 chromosome 18 genomic scaffold, Gallus_gallus-4.0, whole genome shotgun sequence (NW_003764078.1)	NP_002257.1	NW_014002486.1	99.6
comp10213_c0_seq1	4846	PREDICTED: inhibitor of growth protein 1 [Falco peregrinus] >gi|541977935|ref|XP_005441648.1| PREDICTED: inhibitor of growth protein 1 [Falco cherrug] >gi|543257271|ref|XP_005420020.1| PREDICTED: inhibitor of growth protein 1 [Geospiza fortis] >gi|543339824|ref|XP_005516659.1| PREDICTED: inhibitor of growth protein 1 [Pseudopodoces humilis]	gnl|GNOMON|1346634.p Model predicted by Gnomon on Gallus gallus breed Red Jungle fowl, inbred line UCD001 chromosome 1 genomic scaffold, Gallus_gallus-4.0, whole genome shotgun sequence (NW_003763585.1)	NP_005528.3	NW_014003576.1	99.7
comp10215_c0_seq1	3534	PREDICTED: TNFAIP3-interacting protein 1 [Falco cherrug]	gnl|GNOMON|4804273.p Model predicted by Gnomon on Gallus gallus breed Red Jungle fowl, inbred line UCD001 chromosome 13 genomic scaffold, Gallus_gallus-4.0, whole genome shotgun sequence (NW_003763912.1)	NP_001239322.1	NW_014003358.1	98.1
comp10218_c0_seq1	1814	PREDICTED: beta-arrestin-2 isoform X1 [Bos taurus]	gnl|GNOMON|558823.p Model predicted by Gnomon on Gallus gallus breed Red Jungle fowl, inbred line UCD001 chromosome 4 genomic scaffold, Gallus_gallus-4.0, whole genome shotgun sequence (NW_003763735.1)	NP_004304.1	NW_014005377.1	21.7
comp10219_c0_seq1	1253	PREDICTED: glutamyl-tRNA(Gln) amidotransferase subunit C, mitochondrial [Melopsittacus undulatus]	gnl|GNOMON|1324303.p Model predicted by Gnomon on Gallus gallus breed Red Jungle fowl, inbred line UCD001 chromosome 15 genomic scaffold, Gallus_gallus-4.0, whole genome shotgun sequence (NW_001471461.2)	NP_789788.1	NW_013993129.1	87.6
comp102235_c0_seq1	507	guanine nucleotide-binding protein G(I)/G(S)/G(O) subunit gamma-3-like protein [Camelus ferus]	gnl|GNOMON|4636103.p Model predicted by Gnomon on Gallus gallus breed Red Jungle fowl, inbred line UCD001 chromosome 5 genomic scaffold, Gallus_gallus-4.0, whole genome shotgun sequence (NW_001471710.2)	NP_036334.1	NW_013999786.1	75.8
comp102243_c0_seq1	3536	PREDICTED: RING finger protein 208 [Gallus gallus]	gnl|GNOMON|836313.p Model predicted by Gnomon on Gallus gallus breed Red Jungle fowl, inbred line UCD001 chromosome 17 genomic scaffold, Gallus_gallus-4.0, whole genome shotgun sequence (NW_003764072.1)	NP_112587.2	NW_014003656.1	95.7
comp10227_c0_seq1	3161	PREDICTED: nucleoside diphosphate kinase 7 isoform X3 [Gallus gallus]	gnl|GNOMON|444553.p Model predicted by Gnomon on Gallus gallus breed Red Jungle fowl, inbred line UCD001 chromosome 1 genomic scaffold, Gallus_gallus-4.0, whole genome shotgun sequence (NW_003763496.1)	NP_037462.1	NW_013998331.1	98.6
comp10233_c0_seq1	2004	PREDICTED: mTERF domain-containing protein 1, mitochondrial [Melopsittacus undulatus]	gnl|GNOMON|10666733.p Model predicted by Gnomon on Gallus gallus breed Red Jungle fowl, inbred line UCD001 chromosome 2 genomic scaffold, Gallus_gallus-4.0, whole genome shotgun sequence (NW_003763686.1)	NP_057026.3	NW_013990312.1	80.7
comp102386_c0_seq1	1159	PREDICTED: serine/threonine-protein kinase Nek3 [Columba livia]	gnl|GNOMON|3332663.p Model predicted by Gnomon on Gallus gallus breed Red Jungle fowl, inbred line UCD001 chromosome 1 genomic scaffold, Gallus_gallus-4.0, whole genome shotgun sequence (NW_003763650.1)	NP_689933.1	NW_013996293.1	99.8
comp102391_c0_seq1	1209	PREDICTED: nuclear factor 1 A-type-like, partial [Leptonychotes weddellii]	gnl|GNOMON|9094173.p Model predicted by Gnomon on Gallus gallus breed Red Jungle fowl, inbred line UCD001 chromosome 8 genomic scaffold, Gallus_gallus-4.0, whole genome shotgun sequence (NW_001471740.2)	NP_001128145.1	NW_013998288.1	97.6
comp10239_c0_seq1	6313	PREDICTED: histone-lysine N-methyltransferase NSD3-like isoform X1 [Anas platyrhynchos]	gnl|GNOMON|876393.p Model predicted by Gnomon on Gallus gallus breed Red Jungle fowl, inbred line UCD001 chromosome 22 genomic scaffold, Gallus_gallus-4.0, whole genome shotgun sequence (NW_003764152.1)	NP_075447.1	NW_013987592.1	1.9
comp10243_c0_seq1	5539	PREDICTED: probable G-protein coupled receptor 146-like [Meleagris gallopavo]	gnl|GNOMON|1768283.p Model predicted by Gnomon on Gallus gallus breed Red Jungle fowl, inbred line UCD001 chromosome 14 genomic scaffold, Gallus_gallus-4.0, whole genome shotgun sequence (NW_003763931.1)	NP_612454.1	NW_013999483.1	99.7
comp10244_c0_seq1	2470	PREDICTED: RNA-binding protein PNO1 [Taeniopygia guttata]	gnl|GNOMON|2308773.p Model predicted by Gnomon on Gallus gallus breed Red Jungle fowl, inbred line UCD001 chromosome 3 genomic scaffold, Gallus_gallus-4.0, whole genome shotgun sequence (NW_003763713.1)	NP_064528.1	NW_013987125.1	86.1
comp10248_c0_seq1	4022	PREDICTED: low-density lipoprotein receptor-related protein 12 [Melopsittacus undulatus]	gnl|GNOMON|258744.p Model predicted by Gnomon on Gallus gallus breed Red Jungle fowl, inbred line UCD001 chromosome 2 genomic scaffold, Gallus_gallus-4.0, whole genome shotgun sequence (NW_003763687.1)	NP_038465.1	NW_014003727.1	96.6
comp102490_c0_seq1	2973	PREDICTED: monocarboxylate transporter 1-like [Meleagris gallopavo]	gnl|GNOMON|2618433.p Model predicted by Gnomon on Gallus gallus breed Red Jungle fowl, inbred line UCD001 chromosome 26 genomic scaffold, Gallus_gallus-4.0, whole genome shotgun sequence (NW_001471609.2)	NP_001159968.1	NW_013991884.1	99.3
comp10249_c0_seq1	2404	F-box and WD-40 domain-containing protein 7 gamma [Xenopus laevis]	gnl|GNOMON|1654674.p Model predicted by Gnomon on Gallus gallus breed Red Jungle fowl, inbred line UCD001 chromosome 1 genomic scaffold, Gallus_gallus-4.0, whole genome shotgun sequence (NW_003763654.1)	NP_361014.1	NW_013986600.1	11.5
comp10252_c0_seq1	3276	PREDICTED: LOW QUALITY PROTEIN: transcriptional regulator ATRX [Anas platyrhynchos]	gnl|GNOMON|6598823.p Model predicted by Gnomon on Gallus gallus breed Red Jungle fowl, inbred line UCD001 chromosome 4 genomic scaffold, Gallus_gallus-4.0, whole genome shotgun sequence (NW_003763735.1)	NP_612114.1	NW_013996526.1	99.9
comp10253_c0_seq1	5109	PREDICTED: nischarin [Falco peregrinus]	gnl|GNOMON|248244.p Model predicted by Gnomon on Gallus gallus breed Red Jungle fowl, inbred line UCD001 chromosome 12 genomic scaffold, Gallus_gallus-4.0, whole genome shotgun sequence (NW_003763892.1)	NP_009115.2	NW_013994357.1	97.4
comp10254_c1_seq1	4365	PREDICTED: DNA polymerase subunit gamma-2, mitochondrial [Taeniopygia guttata]	gnl|GNOMON|536334.p Model predicted by Gnomon on Gallus gallus breed Red Jungle fowl, inbred line UCD001 chromosome 18 genomic scaffold, Gallus_gallus-4.0, whole genome shotgun sequence (NW_003764078.1)	NP_001078892.1	NW_014002486.1	99.8
comp10255_c1_seq1	5246	PREDICTED: GA-binding protein subunit beta-1 isoform X1 [Columba livia]	gnl|GNOMON|4558213.p Model predicted by Gnomon on Gallus gallus breed Red Jungle fowl, inbred line UCD001 chromosome 10 genomic scaffold, Gallus_gallus-4.0, whole genome shotgun sequence (NW_003763854.1)	NP_002032.2	NW_014005022.1	99.7
comp10257_c0_seq1	4711	PREDICTED: catenin alpha-1 isoform X1 [Melopsittacus undulatus] >gi|529425145|ref|XP_005232413.1| PREDICTED: catenin alpha-1 isoform X1 [Falco peregrinus]	gnl|GNOMON|356273.p Model predicted by Gnomon on Gallus gallus breed Red Jungle fowl, inbred line UCD001 chromosome 13 genomic scaffold, Gallus_gallus-4.0, whole genome shotgun sequence (NW_003763912.1)	NP_001894.2	NW_013995688.1	94.8
comp1025_c0_seq1	5564	PREDICTED: F-box only protein 21 [Pseudopodoces humilis]	gnl|GNOMON|600304.p Model predicted by Gnomon on Gallus gallus breed Red Jungle fowl, inbred line UCD001 chromosome 15 genomic scaffold, Gallus_gallus-4.0, whole genome shotgun sequence (NW_001471461.2)	NP_055817.1	NW_014003557.1	71.3
comp1025_c1_seq1	5329	PREDICTED: F-box only protein 21 [Pseudopodoces humilis]	gnl|GNOMON|600304.p Model predicted by Gnomon on Gallus gallus breed Red Jungle fowl, inbred line UCD001 chromosome 15 genomic scaffold, Gallus_gallus-4.0, whole genome shotgun sequence (NW_001471461.2)	NP_055817.1	NW_014003557.1	71
comp1026043_c0_seq1	310	PREDICTED: cadherin-like protein 26 [Anas platyrhynchos]	gnl|GNOMON|2636373.p Model predicted by Gnomon on Gallus gallus breed Red Jungle fowl, inbred line UCD001 chromosome 20 genomic scaffold, Gallus_gallus-4.0, whole genome shotgun sequence (NW_003764128.1)	NP_817089.1	NW_014001913.1	100
comp10266_c0_seq1	3070	PREDICTED: cytochrome c-type heme lyase-like [Columba livia] >gi|449268101|gb|EMC78971.1| Cytochrome c-type heme lyase [Columba livia]	gnl|GNOMON|1590173.p Model predicted by Gnomon on Gallus gallus breed Red Jungle fowl, inbred line UCD001 chromosome 8 genomic scaffold, Gallus_gallus-4.0, whole genome shotgun sequence (NW_001471740.2)	NP_001165462.1	NW_013988393.1	99.8
comp1026_c0_seq1	8960	PREDICTED: casein kinase I isoform alpha isoform X2 [Ficedula albicollis] >gi|527253502|ref|XP_005145042.1| PREDICTED: casein kinase I isoform alpha isoform X2 [Melopsittacus undulatus] >gi|541992624|ref|XP_005446701.1| PREDICTED: casein kinase I isoform alpha isoform X2 [Falco cherrug] >gi|543360132|ref|XP_005523743.1| PREDICTED: casein kinase I isoform alpha isoform X2 [Pseudopodoces humilis] >…	gnl|GNOMON|2008453.p Model predicted by Gnomon on Gallus gallus breed Red Jungle fowl, inbred line UCD001 chromosome 28 genomic scaffold, Gallus_gallus-4.0, whole genome shotgun sequence (NW_003764302.1)	NP_001723.2	NW_013984508.1	40.2
comp10271_c0_seq1	6516	PREDICTED: T-complex protein 11-like protein 1 [Falco cherrug]	gnl|GNOMON|240093.p Model predicted by Gnomon on Gallus gallus breed Red Jungle fowl, inbred line UCD001 chromosome 5 genomic scaffold, Gallus_gallus-4.0, whole genome shotgun sequence (NW_003763785.1)	NP_001139013.1	NW_014005408.1	98.8
comp102797_c0_seq1	1468	PREDICTED: PDZ and LIM domain protein 7 [Columba livia]	gnl|GNOMON|194774.p Model predicted by Gnomon on Gallus gallus breed Red Jungle fowl, inbred line UCD001 chromosome 3 genomic scaffold, Gallus_gallus-4.0, whole genome shotgun sequence (NW_003763713.1)	NP_950251.1	NW_013987592.1	58.5
comp10280_c0_seq1	2932	UBX domain-containing protein 2B, partial [Columba livia]	gnl|GNOMON|4736733.p Model predicted by Gnomon on Gallus gallus breed Red Jungle fowl, inbred line UCD001 chromosome 2 genomic scaffold, Gallus_gallus-4.0, whole genome shotgun sequence (NW_003763686.1)	NP_001071087.1	NW_014003727.1	98
comp10292_c0_seq1	1940	PREDICTED: leucine-rich repeat protein 1 isoform X2 [Gallus gallus]	gnl|GNOMON|4276103.p Model predicted by Gnomon on Gallus gallus breed Red Jungle fowl, inbred line UCD001 chromosome 5 genomic scaffold, Gallus_gallus-4.0, whole genome shotgun sequence (NW_001471710.2)	NP_689542.2	NW_013994298.1	91
comp10295_c0_seq1	3223	PREDICTED: la-related protein 7 isoform X8 [Gallus gallus]	gnl|GNOMON|774063.p Model predicted by Gnomon on Gallus gallus breed Red Jungle fowl, inbred line UCD001 chromosome 4 genomic scaffold, Gallus_gallus-4.0, whole genome shotgun sequence (NW_001471685.2)	NP_056269.1	NW_014000569.1	89.1
comp10296_c1_seq1	3257	PREDICTED: zinc finger protein ZFPM1 isoform X11 [Gallus gallus]	gnl|GNOMON|654234.p Model predicted by Gnomon on Gallus gallus breed Red Jungle fowl, inbred line UCD001 chromosome 11 genomic scaffold, Gallus_gallus-4.0, whole genome shotgun sequence (NW_003763882.1)	NP_722520.2	NW_013999702.1	4.6
comp10298_c0_seq1	6688	PREDICTED: LOW QUALITY PROTEIN: peroxisomal biogenesis factor 5 [Anas platyrhynchos]	gnl|GNOMON|1142454.p Model predicted by Gnomon on Gallus gallus breed Red Jungle fowl, inbred line UCD001 chromosome 1 genomic scaffold, Gallus_gallus-4.0, whole genome shotgun sequence (NW_003763490.1)	NP_001124495.1	NW_014005428.1	99.7
comp10299_c0_seq1	635	PREDICTED: uncharacterized protein LOC102110426 [Pseudopodoces humilis]	gnl|GNOMON|520733.p Model predicted by Gnomon on Gallus gallus breed Red Jungle fowl, inbred line UCD001 chromosome 2 genomic scaffold, Gallus_gallus-4.0, whole genome shotgun sequence (NW_003763686.1)	NP_056532.3	NW_013994905.1	87.2
comp10302_c0_seq1	8950	PREDICTED: c2 domain-containing protein 2-like [Meleagris gallopavo]	gnl|GNOMON|264414.p Model predicted by Gnomon on Gallus gallus breed Red Jungle fowl, inbred line UCD001 chromosome 24 genomic scaffold, Gallus_gallus-4.0, whole genome shotgun sequence (NW_003764163.1)	NP_055622.3	NW_013991808.1	99.9
comp10308_c0_seq1	2685	PREDICTED: protein FAM192A [Pseudopodoces humilis]	gnl|GNOMON|1856223.p Model predicted by Gnomon on Gallus gallus breed Red Jungle fowl, inbred line UCD001 chromosome 11 genomic scaffold, Gallus_gallus-4.0, whole genome shotgun sequence (NW_003763865.1)	NP_079222.1	NW_013996883.1	85
comp1030_c1_seq1	2113	PREDICTED: TAR DNA-binding protein 43-like [Meleagris gallopavo]	gnl|GNOMON|2524383.p Model predicted by Gnomon on Gallus gallus breed Red Jungle fowl, inbred line UCD001 chromosome 21 genomic scaffold, Gallus_gallus-4.0, whole genome shotgun sequence (NW_003764143.1)	NP_031401.1	NW_013989591.1	99.8
comp10315_c0_seq1	4505	PREDICTED: rho GTPase-activating protein 35-like [Falco cherrug]	gnl|GNOMON|136613.p Model predicted by Gnomon on Gallus gallus breed Red Jungle fowl, inbred line UCD001 unplaced genomic scaffold, Gallus_gallus-4.0 ChrUn_7180000976489, whole genome shotgun sequence (NW_003777766.1)	NP_004482.4	NW_013992186.1	5.3
comp10315_c1_seq1	1462	PREDICTED: LOW QUALITY PROTEIN: zinc finger protein 36, C3H1 type-like 2-like [Taeniopygia guttata]	gnl|GNOMON|2154094.p Partial model predicted by Gnomon (with internal stops and/or frameshifts) on Gallus gallus breed Red Jungle fowl, inbred line UCD001 chromosome 5 genomic scaffold, Gallus_gallus-4.0, whole genome shotgun sequence (NW_003763785.1)	NP_001231630.1	NW_014006077.1	63.6
comp10319_c0_seq1	6280	PREDICTED: uncharacterized protein LOC101806681 [Ficedula albicollis]	gnl|GNOMON|502104.p Model predicted by Gnomon on Gallus gallus breed Red Jungle fowl, inbred line UCD001 chromosome 5 genomic scaffold, Gallus_gallus-4.0, whole genome shotgun sequence (NW_001471710.2)	NP_006282.2	NW_013990043.1	96.9
comp1031_c0_seq1	4491	PREDICTED: probable E3 ubiquitin-protein ligase HERC4-like [Melopsittacus undulatus]	gnl|GNOMON|494044.p Model predicted by Gnomon on Gallus gallus breed Red Jungle fowl, inbred line UCD001 chromosome 4 genomic scaffold, Gallus_gallus-4.0, whole genome shotgun sequence (NW_003763740.1)	NP_057407.2	NW_014000569.1	95.9
comp103201_c0_seq1	2057	PREDICTED: histone-lysine N-methyltransferase EZH2 isoform X4 [Columba livia]	gnl|GNOMON|3162703.p Model predicted by Gnomon on Gallus gallus breed Red Jungle fowl, inbred line UCD001 chromosome 2 genomic scaffold, Gallus_gallus-4.0, whole genome shotgun sequence (NW_001471637.2)	NP_001190176.1	NW_014004284.1	99.9
comp10320_c0_seq1	2020	JmjC domain-containing protein 5, partial [Columba livia]	gnl|GNOMON|916244.p Model predicted by Gnomon on Gallus gallus breed Red Jungle fowl, inbred line UCD001 chromosome 1 genomic scaffold, Gallus_gallus-4.0, whole genome shotgun sequence (NW_003763476.1)	NP_116178.2	NW_013993021.1	99.3
comp10323_c0_seq1	1162	PREDICTED: kinetochore-associated protein DSN1 homolog [Chrysemys picta bellii]	gnl|GNOMON|252623.p Model predicted by Gnomon on Gallus gallus breed Red Jungle fowl, inbred line UCD001 unplaced genomic scaffold, Gallus_gallus-4.0 ChrUn_7180000978597, whole genome shotgun sequence (NW_003779439.1)	NP_079194.3	NW_013988870.1	91
comp10324_c0_seq1	3433	PREDICTED: cytoplasmic aconitate hydratase [Anas platyrhynchos] >gi|483482551|gb|EOA93010.1| Cytoplasmic aconitate hydratase, partial [Anas platyrhynchos]	gnl|GNOMON|3066513.p Model predicted by Gnomon on Gallus gallus breed Red Jungle fowl, inbred line UCD001 chromosome Z genomic scaffold, Gallus_gallus-4.0, whole genome shotgun sequence (NW_003764321.1)	NP_002188.1	NW_013994137.1	96.1
comp10326_c0_seq1	5337	Tudor domain-containing protein 3, partial [Anas platyrhynchos]	gnl|GNOMON|146663.p Model predicted by Gnomon on Gallus gallus breed Red Jungle fowl, inbred line UCD001 chromosome 1 genomic scaffold, Gallus_gallus-4.0, whole genome shotgun sequence (NW_003763650.1)	NP_001139542.1	NW_014000197.1	98.8
comp10327_c0_seq1	4846	PREDICTED: casein kinase I isoform delta isoform X1 [Ficedula albicollis] >gi|543374925|ref|XP_005530675.1| PREDICTED: casein kinase I isoform delta isoform X2 [Pseudopodoces humilis]	gnl|GNOMON|1512333.p Model predicted by Gnomon on Gallus gallus breed Red Jungle fowl, inbred line UCD001 chromosome 18 genomic scaffold, Gallus_gallus-4.0, whole genome shotgun sequence (NW_003764078.1)	NP_620693.1	NW_013994514.1	97.6
comp10331_c0_seq1	4090	hypothetical protein RCJMB04_2i21 [Gallus gallus]	gnl|GNOMON|9430153.p Model predicted by Gnomon on Gallus gallus breed Red Jungle fowl, inbred line UCD001 chromosome 7 genomic scaffold, Gallus_gallus-4.0, whole genome shotgun sequence (NW_003763826.1)	NP_689741.2	NW_013993591.1	99.5
comp10336_c0_seq1	1914	PREDICTED: fibronectin type III and SPRY domain-containing protein 1 [Falco peregrinus]	gnl|GNOMON|3052503.p Model predicted by Gnomon on Gallus gallus breed Red Jungle fowl, inbred line UCD001 chromosome Z genomic scaffold, Gallus_gallus-4.0, whole genome shotgun sequence (NW_003764319.1)	NP_077309.1	NW_014005836.1	60.2
comp1033_c0_seq1	5796	PREDICTED: RNA polymerase II elongation factor ELL2-like isoform X1 [Alligator mississippiensis]	gnl|GNOMON|4364513.p Model predicted by Gnomon on Gallus gallus breed Red Jungle fowl, inbred line UCD001 chromosome Z genomic scaffold, Gallus_gallus-4.0, whole genome shotgun sequence (NW_003764320.1)	NP_036213.2	NW_014002408.1	28.2
comp10346_c0_seq1	6626	PREDICTED: poly(ADP-ribose) glycohydrolase isoform X2 [Anas platyrhynchos]	gnl|GNOMON|2410473.p Model predicted by Gnomon on Gallus gallus breed Red Jungle fowl, inbred line UCD001 chromosome Z genomic scaffold, Gallus_gallus-4.0, whole genome shotgun sequence (NW_001488830.2)	NP_060504.1	NW_013988461.1	46.8
comp10355_c0_seq1	3633	PREDICTED: cell division cycle protein 16 homolog [Melopsittacus undulatus]	gnl|GNOMON|3330633.p Model predicted by Gnomon on Gallus gallus breed Red Jungle fowl, inbred line UCD001 chromosome 1 genomic scaffold, Gallus_gallus-4.0, whole genome shotgun sequence (NW_003763585.1)	NP_003894.3	NW_014003576.1	98
comp10358_c0_seq1	8445	PREDICTED: LOW QUALITY PROTEIN: gamma-tubulin complex component 6 [Falco peregrinus]	gnl|GNOMON|182084.p Model predicted by Gnomon on Gallus gallus breed Red Jungle fowl, inbred line UCD001 chromosome 1 genomic scaffold, Gallus_gallus-4.0, whole genome shotgun sequence (NW_003763472.1)	NP_065194.2	NW_014004797.1	99.3
comp10359_c0_seq1	12023	Poly(A) RNA polymerase, mitochondrial, partial [Anas platyrhynchos]	gnl|GNOMON|1108674.p Model predicted by Gnomon on Gallus gallus breed Red Jungle fowl, inbred line UCD001 chromosome 2 genomic scaffold, Gallus_gallus-4.0, whole genome shotgun sequence (NW_003763661.1)	NP_060579.3	NW_013997490.1	99.8
comp1035_c0_seq1	6682	MHC class I antigen heavy chain [Anas platyrhynchos]	gnl|GNOMON|3610313.p Model predicted by Gnomon on Gallus gallus breed Red Jungle fowl, inbred line UCD001 chromosome 16 genomic scaffold, Gallus_gallus-4.0, whole genome shotgun sequence (NW_003763991.1)	NP_001723.2	NW_013995922.1	70.2
comp10362_c0_seq1	6604	PREDICTED: paired amphipathic helix protein Sin3a [Melopsittacus undulatus]	gnl|GNOMON|1664214.p Model predicted by Gnomon on Gallus gallus breed Red Jungle fowl, inbred line UCD001 chromosome 10 genomic scaffold, Gallus_gallus-4.0, whole genome shotgun sequence (NW_003763853.1)	NP_056292.1	NW_014005022.1	96.9
comp10363_c0_seq1	3017	PREDICTED: E3 ubiquitin-protein ligase RFWD2 [Pseudopodoces humilis]	gnl|GNOMON|658164.p Model predicted by Gnomon on Gallus gallus breed Red Jungle fowl, inbred line UCD001 chromosome 8 genomic scaffold, Gallus_gallus-4.0, whole genome shotgun sequence (NW_003763828.1)	NP_071902.2	NW_013988812.1	94.5
comp10366_c0_seq1	1265	PREDICTED: fasciculation and elongation protein zeta-2-like [Pseudopodoces humilis]	gnl|GNOMON|9742783.p Model predicted by Gnomon on Gallus gallus breed Red Jungle fowl, inbred line UCD001 chromosome 3 genomic scaffold, Gallus_gallus-4.0, whole genome shotgun sequence (NW_001471668.2)	NP_005093.2	NW_013992144.1	70.1
comp103671_c0_seq1	300	PREDICTED: serine/threonine-protein kinase WNK3-like, partial [Ficedula albicollis]	gnl|GNOMON|254444.p Model predicted by Gnomon on Gallus gallus breed Red Jungle fowl, inbred line UCD001 chromosome 27 genomic scaffold, Gallus_gallus-4.0, whole genome shotgun sequence (NW_003764301.1)	NP_001002838.1	NW_014005620.1	99.3
comp10371_c0_seq1	8563	Golgi apparatus protein 1 precursor [Gallus gallus] >gi|17376684|sp|Q02391.1|GSLG1_CHICK RecName: Full=Golgi apparatus protein 1; AltName: Full=Cysteine-rich fibroblast growth factor receptor; Flags: Precursor >gi|211776|gb|AAA48769.1| cysteine-rich fibroblast growth factor receptor [Gallus gallus]	gnl|GNOMON|296224.p Model predicted by Gnomon on Gallus gallus breed Red Jungle fowl, inbred line UCD001 chromosome 11 genomic scaffold, Gallus_gallus-4.0, whole genome shotgun sequence (NW_003763868.1)	NP_001139139.1	NW_014001734.1	95.1
comp10373_c0_seq1	5511	PREDICTED: GMP synthase [glutamine-hydrolyzing] [Melopsittacus undulatus]	gnl|GNOMON|5658203.p Model predicted by Gnomon on Gallus gallus breed Red Jungle fowl, inbred line UCD001 chromosome 9 genomic scaffold, Gallus_gallus-4.0, whole genome shotgun sequence (NW_003763840.1)	NP_003866.1	NW_013988192.1	93
comp10376_c0_seq1	3386	PREDICTED: heat shock protein beta-3 [Columba livia] >gi|449278442|gb|EMC86284.1| Heat shock protein beta-3 [Columba livia]	gnl|GNOMON|4100473.p Model predicted by Gnomon on Gallus gallus breed Red Jungle fowl, inbred line UCD001 chromosome Z genomic scaffold, Gallus_gallus-4.0, whole genome shotgun sequence (NW_001488830.2)	NP_006299.1	NW_013998712.1	100
comp10382_c0_seq1	2877	PREDICTED: tetratricopeptide repeat protein 31-like isoform X1 [Gallus gallus]	gnl|GNOMON|710634.p Partial model predicted by Gnomon on Gallus gallus breed Red Jungle fowl, inbred line UCD001 unplaced genomic scaffold, Gallus_gallus-4.0 ChrUn_7180000979080, whole genome shotgun sequence (NW_003779658.1)	NP_071937.4	NW_014005594.1	52.3
comp10389_c0_seq1	3260	PREDICTED: thyroid hormone receptor beta [Alligator sinensis]	gnl|GNOMON|2154693.p Model predicted by Gnomon on Gallus gallus breed Red Jungle fowl, inbred line UCD001 chromosome 2 genomic scaffold, Gallus_gallus-4.0, whole genome shotgun sequence (NW_003763668.1)	NP_001239563.1	NW_014000177.1	9.2
comp1038_c0_seq1	7929	PREDICTED: lysine--tRNA ligase [Falco peregrinus]	gnl|GNOMON|2096243.p Model predicted by Gnomon on Gallus gallus breed Red Jungle fowl, inbred line UCD001 chromosome 11 genomic scaffold, Gallus_gallus-4.0, whole genome shotgun sequence (NW_003763887.1)	NP_001123561.1	NW_014006418.1	93.6
comp10391_c0_seq1	4783	PREDICTED: DDB1- and CUL4-associated factor 13 [Pseudopodoces humilis]	gnl|GNOMON|2308743.p Model predicted by Gnomon on Gallus gallus breed Red Jungle fowl, inbred line UCD001 chromosome 2 genomic scaffold, Gallus_gallus-4.0, whole genome shotgun sequence (NW_003763687.1)	NP_056235.4	NW_014003727.1	94.5
comp103933_c0_seq1	1407	PREDICTED: glycine N-acyltransferase-like protein 3 [Falco cherrug]	gnl|GNOMON|1302624.p Partial model predicted by Gnomon on Gallus gallus breed Red Jungle fowl, inbred line UCD001 unplaced genomic scaffold, Gallus_gallus-4.0 ChrUn_7180000977175, whole genome shotgun sequence (NW_003778397.1)	NP_001010904.1	NW_013987547.1	99
comp10396_c0_seq1	4857	zinc transporter 5 [Gallus gallus] >gi|75571395|sp|Q5ZLF4.1|ZNT5_CHICK RecName: Full=Zinc transporter 5; Short=ZnT-5; AltName: Full=Solute carrier family 30 member 5 >gi|53130084|emb|CAG31439.1| hypothetical protein RCJMB04_6h4 [Gallus gallus]	gnl|GNOMON|6142473.p Model predicted by Gnomon on Gallus gallus breed Red Jungle fowl, inbred line UCD001 chromosome Z genomic scaffold, Gallus_gallus-4.0, whole genome shotgun sequence (NW_001488830.2)	NP_075053.2	NW_014003894.1	11.8
comp103983_c0_seq1	2173	Meprin A subunit alpha, partial [Columba livia]	gnl|GNOMON|5600813.p Model predicted by Gnomon on Gallus gallus breed Red Jungle fowl, inbred line UCD001 chromosome 3 genomic scaffold, Gallus_gallus-4.0, whole genome shotgun sequence (NW_001471673.2)	NP_005579.2	NW_014004243.1	99.4
comp103_c1_seq1	4222	PREDICTED: amyloid protein-binding protein 2 [Melopsittacus undulatus]	gnl|GNOMON|4238363.p Model predicted by Gnomon on Gallus gallus breed Red Jungle fowl, inbred line UCD001 chromosome 19 genomic scaffold, Gallus_gallus-4.0, whole genome shotgun sequence (NW_003764121.1)	NP_006371.2	NW_014004712.1	90.7
comp103_c2_seq1	1425	PREDICTED: 60S ribosomal protein L7a [Alligator sinensis]	gnl|GNOMON|848323.p Model predicted by Gnomon on Gallus gallus breed Red Jungle fowl, inbred line UCD001 chromosome 17 genomic scaffold, Gallus_gallus-4.0, whole genome shotgun sequence (NW_003764074.1)	NP_000963.1	NW_013990238.1	99.5
comp104008_c0_seq1	3335	PREDICTED: mucosa-associated lymphoid tissue lymphoma translocation protein 1-like isoform X4 [Gallus gallus]	gnl|GNOMON|318464.p Model predicted by Gnomon on Gallus gallus breed Red Jungle fowl, inbred line UCD001 chromosome Z genomic scaffold, Gallus_gallus-4.0, whole genome shotgun sequence (NW_003764316.1)	NP_776216.1	NW_013987314.1	99.7
comp104012_c0_seq1	1631	PREDICTED: transcription initiation protein SPT3 homolog isoform X1 [Columba livia] >gi|543743014|ref|XP_005512351.1| PREDICTED: transcription initiation protein SPT3 homolog isoform X2 [Columba livia]	gnl|GNOMON|5316813.p Model predicted by Gnomon on Gallus gallus breed Red Jungle fowl, inbred line UCD001 chromosome 3 genomic scaffold, Gallus_gallus-4.0, whole genome shotgun sequence (NW_001471673.2)	NP_003590.1	NW_014004243.1	84.8
comp10401_c0_seq1	2724	PREDICTED: KH domain-containing, RNA-binding, signal transduction-associated protein 1-like [Ficedula albicollis]	gnl|GNOMON|8178213.p Model predicted by Gnomon on Gallus gallus breed Red Jungle fowl, inbred line UCD001 chromosome 10 genomic scaffold, Gallus_gallus-4.0, whole genome shotgun sequence (NW_003763854.1)	NP_005839.3	NW_014002703.1	99.5
comp104036_c0_seq1	717	ATPase, Ca++ transporting, cardiac muscle, slow twitch 2, isoform CRA_f [Homo sapiens]	gnl|GNOMON|3040293.p Model predicted by Gnomon on Gallus gallus breed Red Jungle fowl, inbred line UCD001 chromosome 15 genomic scaffold, Gallus_gallus-4.0, whole genome shotgun sequence (NW_003763985.1)	NP_733765.1	NW_014005818.1	99.7
comp104057_c0_seq1	4807	PREDICTED: lethal(3)malignant brain tumor-like protein 3 [Falco peregrinus] >gi|541952985|ref|XP_005432902.1| PREDICTED: lethal(3)malignant brain tumor-like protein 3 [Falco cherrug]	gnl|GNOMON|410793.p Model predicted by Gnomon (with internal stops and/or frameshifts) on Gallus gallus breed Red Jungle fowl, inbred line UCD001 chromosome 3 genomic scaffold, Gallus_gallus-4.0, whole genome shotgun sequence (NW_003763720.1)	NP_001007103.1	NW_014006019.1	99
comp10406_c0_seq1	2940	ras homolog family member G [Gallus gallus] >gi|326918754|ref|XP_003205653.1| PREDICTED: rho-related GTP-binding protein RhoG-like [Meleagris gallopavo] >gi|53127384|emb|CAG31075.1| hypothetical protein RCJMB04_2b11 [Gallus gallus]	gnl|GNOMON|1536823.p Model predicted by Gnomon on Gallus gallus breed Red Jungle fowl, inbred line UCD001 chromosome 4 genomic scaffold, Gallus_gallus-4.0, whole genome shotgun sequence (NW_003763735.1)	NP_001656.2	NW_013989852.1	99.6
comp10407_c0_seq1	2877	PREDICTED: 5-aminolevulinate synthase, nonspecific, mitochondrial isoform X3 [Anas platyrhynchos]	gnl|GNOMON|126253.p Model predicted by Gnomon on Gallus gallus breed Red Jungle fowl, inbred line UCD001 chromosome 12 genomic scaffold, Gallus_gallus-4.0, whole genome shotgun sequence (NW_003763901.1)	NP_000679.1	NW_013994357.1	98.8
comp1040_c0_seq1	555	PREDICTED: DNA-directed RNA polymerases I and III subunit RPAC2-like, partial [Falco peregrinus] >gi|541978677|ref|XP_005442010.1| PREDICTED: DNA-directed RNA polymerases I and III subunit RPAC2-like, partial [Falco cherrug]	gnl|GNOMON|14508063.p Model predicted by Gnomon on Gallus gallus breed Red Jungle fowl, inbred line UCD001 chromosome 4 genomic scaffold, Gallus_gallus-4.0, whole genome shotgun sequence (NW_001471685.2)	NP_001158355.1	NW_013997407.1	77.8
comp10415_c0_seq1	9780	PREDICTED: autophagy-related protein 2 homolog B isoform X1 [Anas platyrhynchos]	gnl|GNOMON|20636093.p Model predicted by Gnomon (with internal stops and/or frameshifts) on Gallus gallus breed Red Jungle fowl, inbred line UCD001 chromosome 5 genomic scaffold, Gallus_gallus-4.0, whole genome shotgun sequence (NW_003763785.1)	NP_060506.5	NW_013990043.1	99
comp10417_c0_seq1	3739	PREDICTED: tubby-related protein 4 [Ficedula albicollis]	gnl|GNOMON|19294783.p Model predicted by Gnomon on Gallus gallus breed Red Jungle fowl, inbred line UCD001 chromosome 3 genomic scaffold, Gallus_gallus-4.0, whole genome shotgun sequence (NW_001471668.2)	NP_064630.2	NW_014006019.1	99.5
comp10424_c0_seq1	6415	nucleolar protein 11 [Gallus gallus] >gi|73921237|sp|Q5ZL79.1|NOL11_CHICK RecName: Full=Nucleolar protein 11 >gi|53130370|emb|CAG31514.1| hypothetical protein RCJMB04_7e21 [Gallus gallus]	gnl|GNOMON|3116343.p Model predicted by Gnomon on Gallus gallus breed Red Jungle fowl, inbred line UCD001 chromosome 18 genomic scaffold, Gallus_gallus-4.0, whole genome shotgun sequence (NW_003764079.1)	NP_056277.2	NW_014002486.1	81.5
comp10428_c0_seq1	3513	PREDICTED: WD repeat-containing protein 37 [Falco peregrinus] >gi|541979560|ref|XP_005442332.1| PREDICTED: WD repeat-containing protein 37 [Falco cherrug]	gnl|GNOMON|4154673.p Model predicted by Gnomon on Gallus gallus breed Red Jungle fowl, inbred line UCD001 chromosome 2 genomic scaffold, Gallus_gallus-4.0, whole genome shotgun sequence (NW_003763661.1)	NP_054742.2	NW_014001640.1	99.9
comp10432_c0_seq1	3971	PREDICTED: uroporphyrinogen decarboxylase [Falco cherrug]	gnl|GNOMON|720474.p Model predicted by Gnomon on Gallus gallus breed Red Jungle fowl, inbred line UCD001 chromosome Z genomic scaffold, Gallus_gallus-4.0, whole genome shotgun sequence (NW_001488830.2)	NP_064501.2	NW_013988106.1	68.3
comp104383_c0_seq1	3313	PREDICTED: arginine-glutamic acid dipeptide repeats protein isoform X7 [Gallus gallus]	gnl|GNOMON|1960383.p Model predicted by Gnomon on Gallus gallus breed Red Jungle fowl, inbred line UCD001 chromosome 21 genomic scaffold, Gallus_gallus-4.0, whole genome shotgun sequence (NW_003764143.1)	NP_001036146.1	NW_014001972.1	1.5
comp104427_c0_seq1	879	PREDICTED: G-protein-signaling modulator 1 [Falco peregrinus]	gnl|GNOMON|1522323.p Model predicted by Gnomon on Gallus gallus breed Red Jungle fowl, inbred line UCD001 chromosome 17 genomic scaffold, Gallus_gallus-4.0, whole genome shotgun sequence (NW_003764074.1)	NP_001139110.1	NW_013994272.1	96.9
comp10443_c0_seq1	1975	F-box/WD repeat-containing protein 9 [Bos taurus] >gi|115311711|sp|Q2T9T9.1|FBXW9_BOVIN RecName: Full=F-box/WD repeat-containing protein 9; AltName: Full=F-box and WD-40 domain-containing protein 9 >gi|83406123|gb|AAI11275.1| F-box and WD repeat domain containing 9 [Bos taurus]	gnl|GNOMON|1654674.p Model predicted by Gnomon on Gallus gallus breed Red Jungle fowl, inbred line UCD001 chromosome 1 genomic scaffold, Gallus_gallus-4.0, whole genome shotgun sequence (NW_003763654.1)	NP_115677.2	NW_013987742.1	2.2
comp10444_c0_seq1	619	PREDICTED: protein IWS1 homolog isoform X6 [Gallus gallus]	gnl|GNOMON|832193.p Model predicted by Gnomon on Gallus gallus breed Red Jungle fowl, inbred line UCD001 chromosome 9 genomic scaffold, Gallus_gallus-4.0, whole genome shotgun sequence (NW_001471743.2)	NP_060439.2	NW_013991003.1	92.4
comp10446_c0_seq1	1341	thyroid hormone receptor alpha [Gallus gallus] >gi|135710|sp|P04625.1|THA_CHICK RecName: Full=Thyroid hormone receptor alpha; AltName: Full=Nuclear receptor subfamily 1 group A member 1 >gi|63178|emb|CAA68792.1| unnamed protein product [Gallus gallus] >gi|225390|prf||1301321A protein c-erbA	gnl|GNOMON|388444.p Model predicted by Gnomon on Gallus gallus breed Red Jungle fowl, inbred line UCD001 chromosome 27 genomic scaffold, Gallus_gallus-4.0, whole genome shotgun sequence (NW_003764300.1)	NP_955366.1	NW_014000177.1	15.5
comp10452_c0_seq1	3601	N-acetylglucosamine-1-phosphotransferase subunit gamma precursor [Gallus gallus]	gnl|GNOMON|4724283.p Model predicted by Gnomon on Gallus gallus breed Red Jungle fowl, inbred line UCD001 chromosome 14 genomic scaffold, Gallus_gallus-4.0, whole genome shotgun sequence (NW_003763931.1)	NP_115909.1	NW_013993021.1	80.9
comp10453_c0_seq1	1110	PREDICTED: AP-4 complex subunit sigma-1 isoform X2 [Columba livia]	gnl|GNOMON|14344093.p Model predicted by Gnomon on Gallus gallus breed Red Jungle fowl, inbred line UCD001 chromosome 5 genomic scaffold, Gallus_gallus-4.0, whole genome shotgun sequence (NW_003763785.1)	NP_001241657.1	NW_013990043.1	99.2
comp10454_c0_seq1	3028	PREDICTED: hexaprenyldihydroxybenzoate methyltransferase, mitochondrial [Ficedula albicollis]	gnl|GNOMON|6442793.p Model predicted by Gnomon on Gallus gallus breed Red Jungle fowl, inbred line UCD001 chromosome 3 genomic scaffold, Gallus_gallus-4.0, whole genome shotgun sequence (NW_003763720.1)	NP_059117.3	NW_013997149.1	92.4
comp10455_c0_seq1	5169	Phosphatidate cytidylyltransferase 2, partial [Anas platyrhynchos]	gnl|GNOMON|1500393.p Model predicted by Gnomon on Gallus gallus breed Red Jungle fowl, inbred line UCD001 chromosome 22 genomic scaffold, Gallus_gallus-4.0, whole genome shotgun sequence (NW_003764150.1)	NP_003809.1	NW_013992844.1	95.2
comp10456_c0_seq1	1948	PREDICTED: apoptosis-inducing factor 1, mitochondrial isoform X4 [Chrysemys picta bellii]	gnl|GNOMON|868823.p Model predicted by Gnomon on Gallus gallus breed Red Jungle fowl, inbred line UCD001 chromosome 4 genomic scaffold, Gallus_gallus-4.0, whole genome shotgun sequence (NW_003763735.1)	NP_004199.1	NW_013990531.1	95.2
comp10458_c0_seq1	672	PREDICTED: DNA-binding protein inhibitor ID-2-like [Chrysochloris asiatica]	gnl|GNOMON|132813.p Model predicted by Gnomon on Gallus gallus breed Red Jungle fowl, inbred line UCD001 chromosome 3 genomic scaffold, Gallus_gallus-4.0, whole genome shotgun sequence (NW_001471673.2)	NP_002157.2	NW_014003927.1	100
comp104604_c0_seq1	2774	PREDICTED: checkpoint protein HUS1-like [Pseudopodoces humilis]	gnl|GNOMON|3650703.p Model predicted by Gnomon on Gallus gallus breed Red Jungle fowl, inbred line UCD001 chromosome 2 genomic scaffold, Gallus_gallus-4.0, whole genome shotgun sequence (NW_001471637.2)	NP_004498.1	NW_014001972.1	89.4
comp10460_c0_seq1	2107	PREDICTED: protein TBRG4 [Falco peregrinus] >gi|541979720|ref|XP_005442389.1| PREDICTED: protein TBRG4 [Falco cherrug]	gnl|GNOMON|1808673.p Model predicted by Gnomon on Gallus gallus breed Red Jungle fowl, inbred line UCD001 chromosome 2 genomic scaffold, Gallus_gallus-4.0, whole genome shotgun sequence (NW_003763661.1)	NP_004740.2	NW_013999751.1	67
comp104665_c0_seq1	3395	PREDICTED: myotubularin-related protein 13-like [Meleagris gallopavo]	gnl|GNOMON|1224093.p Model predicted by Gnomon on Gallus gallus breed Red Jungle fowl, inbred line UCD001 chromosome 5 genomic scaffold, Gallus_gallus-4.0, whole genome shotgun sequence (NW_003763785.1)	NP_112224.1	NW_014005408.1	99.6
comp104709_c0_seq1	2099	PREDICTED: serum paraoxonase/arylesterase 2 isoform X3 [Ficedula albicollis]	gnl|GNOMON|464683.p Model predicted by Gnomon on Gallus gallus breed Red Jungle fowl, inbred line UCD001 chromosome 2 genomic scaffold, Gallus_gallus-4.0, whole genome shotgun sequence (NW_003763664.1)	NP_000296.2	NW_013990105.1	92.5
comp10470_c0_seq1	5320	PREDICTED: hyccin [Columba livia] >gi|449270983|gb|EMC81619.1| Hyccin [Columba livia]	gnl|GNOMON|3560683.p Model predicted by Gnomon on Gallus gallus breed Red Jungle fowl, inbred line UCD001 chromosome 2 genomic scaffold, Gallus_gallus-4.0, whole genome shotgun sequence (NW_003763664.1)	NP_115970.2	NW_013990105.1	99.7
comp10479_c0_seq1	8732	PREDICTED: pleckstrin homology domain-containing family A member 3 [Pseudopodoces humilis]	gnl|GNOMON|4024143.p Model predicted by Gnomon on Gallus gallus breed Red Jungle fowl, inbred line UCD001 chromosome 7 genomic scaffold, Gallus_gallus-4.0, whole genome shotgun sequence (NW_003763825.1)	NP_061964.3	NW_014006591.1	95.7
comp104812_c0_seq1	2100	PREDICTED: uncharacterized protein LOC102062270, partial [Zonotrichia albicollis]	gnl|GNOMON|358484.p Model predicted by Gnomon on Gallus gallus breed Red Jungle fowl, inbred line UCD001 chromosome Z genomic scaffold, Gallus_gallus-4.0, whole genome shotgun sequence (NW_003764317.1)	NP_997465.1	NW_013999668.1	27.3
comp104825_c0_seq1	2526	PREDICTED: uncharacterized protein LOC102387882, partial [Alligator sinensis]	gnl|GNOMON|458464.p Model predicted by Gnomon on Gallus gallus breed Red Jungle fowl, inbred line UCD001 chromosome W genomic scaffold, Gallus_gallus-4.0, whole genome shotgun sequence (NW_003764313.1)	NP_775831.2	NW_014006716.1	3.1
comp10484_c0_seq1	5679	PREDICTED: zinc finger protein Xfin-like [Falco peregrinus]	gnl|GNOMON|812674.p Model predicted by Gnomon on Gallus gallus breed Red Jungle fowl, inbred line UCD001 chromosome 2 genomic scaffold, Gallus_gallus-4.0, whole genome shotgun sequence (NW_003763661.1)	NP_001159354.1	NW_013983371.1	36.2
comp10486_c0_seq1	10671	PREDICTED: nuclear receptor coactivator 6 [Taeniopygia guttata]	gnl|GNOMON|132783.p Model predicted by Gnomon on Gallus gallus breed Red Jungle fowl, inbred line UCD001 chromosome 3 genomic scaffold, Gallus_gallus-4.0, whole genome shotgun sequence (NW_001471668.2)	NP_001229468.1	NW_013988519.1	99.5
comp10488_c0_seq1	3293	PREDICTED: ribosome biogenesis protein BRX1 homolog [Meleagris gallopavo]	gnl|GNOMON|1942473.p Model predicted by Gnomon on Gallus gallus breed Red Jungle fowl, inbred line UCD001 chromosome Z genomic scaffold, Gallus_gallus-4.0, whole genome shotgun sequence (NW_001488830.2)	NP_060791.3	NW_014006771.1	97.1
comp104907_c0_seq1	503	PREDICTED: probable bifunctional methylenetetrahydrofolate dehydrogenase/cyclohydrolase 2 [Columba livia]	gnl|GNOMON|722044.p Model predicted by Gnomon on Gallus gallus breed Red Jungle fowl, inbred line UCD001 chromosome 4 genomic scaffold, Gallus_gallus-4.0, whole genome shotgun sequence (NW_003763740.1)	NP_001138450.1	NW_014000569.1	55.6
comp10493_c0_seq1	451	PREDICTED: glutamate-rich WD repeat-containing protein 1 [Alligator mississippiensis]	gnl|GNOMON|2424584.p Partial model predicted by Gnomon on Gallus gallus breed Red Jungle fowl, inbred line UCD001 unplaced genomic scaffold, Gallus_gallus-4.0 ChrUn_7180000967238, whole genome shotgun sequence (NW_003770793.1)	NP_113673.3	Unmapped	Unmapped
comp104963_c0_seq1	3296	PREDICTED: TIR domain-containing adapter molecule 1 isoform X1 [Anas platyrhynchos] >gi|514781031|ref|XP_005027758.1| PREDICTED: TIR domain-containing adapter molecule 1 isoform X2 [Anas platyrhynchos]	gnl|GNOMON|3460463.p Model predicted by Gnomon on Gallus gallus breed Red Jungle fowl, inbred line UCD001 chromosome 28 genomic scaffold, Gallus_gallus-4.0, whole genome shotgun sequence (NW_003764307.1)	NP_891549.1	NW_013991036.1	99.5
comp10497_c0_seq1	2699	26S proteasome non-ATPase regulatory subunit 10 [Gallus gallus]	gnl|GNOMON|7372823.p Model predicted by Gnomon on Gallus gallus breed Red Jungle fowl, inbred line UCD001 chromosome 4 genomic scaffold, Gallus_gallus-4.0, whole genome shotgun sequence (NW_003763735.1)	NP_002805.1	NW_013989837.1	79
comp104_c0_seq1	1001	PREDICTED: 40S ribosomal protein S6 isoform X1 [Falco peregrinus] >gi|529445029|ref|XP_005242225.1| PREDICTED: 40S ribosomal protein S6 isoform X2 [Falco peregrinus] >gi|530612297|ref|XP_005297741.1| PREDICTED: 40S ribosomal protein S6 [Chrysemys picta bellii] >gi|557325278|ref|XP_006035651.1| PREDICTED: 40S ribosomal protein S6 [Alligator sinensis] >gi|564237063|ref|XP_006275426.1| PREDICTED: 40…	gnl|GNOMON|3152483.p Model predicted by Gnomon on Gallus gallus breed Red Jungle fowl, inbred line UCD001 chromosome Z genomic scaffold, Gallus_gallus-4.0, whole genome shotgun sequence (NW_003764317.1)	NP_001001.2	NW_013996185.1	79.7
comp10501_c0_seq1	1312	PREDICTED: scaffold attachment factor B1 [Anas platyrhynchos]	gnl|GNOMON|1298453.p Model predicted by Gnomon on Gallus gallus breed Red Jungle fowl, inbred line UCD001 chromosome 28 genomic scaffold, Gallus_gallus-4.0, whole genome shotgun sequence (NW_003764303.1)	NP_001188268.1	NW_013993262.1	98.2
comp105023_c0_seq1	3411	PREDICTED: striatin isoform X4 [Gallus gallus]	gnl|GNOMON|1770784.p Model predicted by Gnomon on Gallus gallus breed Red Jungle fowl, inbred line UCD001 chromosome 3 genomic scaffold, Gallus_gallus-4.0, whole genome shotgun sequence (NW_001471668.2)	NP_003153.2	NW_013992144.1	92.9
comp10502_c0_seq1	3218	PREDICTED: glutamate dehydrogenase 1, mitochondrial [Pseudopodoces humilis]	gnl|GNOMON|482114.p Model predicted by Gnomon on Gallus gallus breed Red Jungle fowl, inbred line UCD001 chromosome 6 genomic scaffold, Gallus_gallus-4.0, whole genome shotgun sequence (NW_003763811.1)	NP_005262.1	NW_013996244.1	11.5
comp105059_c0_seq1	1942	PREDICTED: cystathionine gamma-lyase [Chrysemys picta bellii]	gnl|GNOMON|10228173.p Model predicted by Gnomon on Gallus gallus breed Red Jungle fowl, inbred line UCD001 chromosome 8 genomic scaffold, Gallus_gallus-4.0, whole genome shotgun sequence (NW_001471740.2)	NP_001893.2	NW_013993543.1	95.5
comp105085_c0_seq1	1697	Solute carrier family 23 member 1, partial [Anas platyrhynchos]	gnl|GNOMON|4668183.p Model predicted by Gnomon on Gallus gallus breed Red Jungle fowl, inbred line UCD001 chromosome 1 genomic scaffold, Gallus_gallus-4.0, whole genome shotgun sequence (NW_003763474.1)	NP_003048.1	NW_013995860.1	100
comp10508_c0_seq1	9034	PREDICTED: uncharacterized protein C10orf88 homolog [Taeniopygia guttata]	gnl|GNOMON|1454124.p Model predicted by Gnomon on Gallus gallus breed Red Jungle fowl, inbred line UCD001 chromosome 6 genomic scaffold, Gallus_gallus-4.0, whole genome shotgun sequence (NW_003763812.1)	NP_079218.2	NW_014003639.1	77.9
comp105120_c0_seq1	1809	PREDICTED: mucosal addressin cell adhesion molecule 1 [Falco peregrinus]	gnl|GNOMON|390454.p Model predicted by Gnomon on Gallus gallus breed Red Jungle fowl, inbred line UCD001 chromosome 28 genomic scaffold, Gallus_gallus-4.0, whole genome shotgun sequence (NW_003764304.1)	NP_570116.2	NW_013993262.1	65.6
comp105132_c0_seq1	1049	PREDICTED: homer protein homolog 3 isoform X4 [Gallus gallus]	gnl|GNOMON|720464.p Model predicted by Gnomon on Gallus gallus breed Red Jungle fowl, inbred line UCD001 chromosome 28 genomic scaffold, Gallus_gallus-4.0, whole genome shotgun sequence (NW_003764307.1)	NP_006369.3	NW_013989996.1	99.6
comp10518_c0_seq1	4552	PREDICTED: putative RNA exonuclease NEF-sp-like isoform X3 [Anas platyrhynchos]	gnl|GNOMON|798294.p Model predicted by Gnomon on Gallus gallus breed Red Jungle fowl, inbred line UCD001 chromosome 14 genomic scaffold, Gallus_gallus-4.0, whole genome shotgun sequence (NW_003763975.1)	NP_001185982.1	NW_013999483.1	99.9
comp1051_c0_seq1	4821	PREDICTED: serine/threonine-protein kinase WNK4 isoform X4 [Ficedula albicollis]	gnl|GNOMON|254444.p Model predicted by Gnomon on Gallus gallus breed Red Jungle fowl, inbred line UCD001 chromosome 27 genomic scaffold, Gallus_gallus-4.0, whole genome shotgun sequence (NW_003764301.1)	NP_115763.2	NW_014000524.1	16.6
comp10521_c0_seq1	2317	PREDICTED: uncharacterized protein C20orf24 homolog isoform X2 [Chrysemys picta bellii]	gnl|GNOMON|6872373.p Model predicted by Gnomon on Gallus gallus breed Red Jungle fowl, inbred line UCD001 chromosome 20 genomic scaffold, Gallus_gallus-4.0, whole genome shotgun sequence (NW_003764126.1)	NP_061328.1	NW_013988519.1	67.9
comp10522_c0_seq1	2247	PREDICTED: thioredoxin domain-containing protein 15 [Pseudopodoces humilis]	gnl|GNOMON|8596283.p Model predicted by Gnomon on Gallus gallus breed Red Jungle fowl, inbred line UCD001 chromosome 13 genomic scaffold, Gallus_gallus-4.0, whole genome shotgun sequence (NW_003763913.1)	NP_078991.3	NW_013994552.1	69.9
comp10524_c0_seq1	17656	PREDICTED: E3 ubiquitin-protein ligase UBR1 [Gallus gallus]	gnl|GNOMON|2074094.p Model predicted by Gnomon on Gallus gallus breed Red Jungle fowl, inbred line UCD001 chromosome 5 genomic scaffold, Gallus_gallus-4.0, whole genome shotgun sequence (NW_003763785.1)	NP_777576.1	NW_014006077.1	98.1
comp10525_c0_seq1	3362	PREDICTED: short-chain specific acyl-CoA dehydrogenase, mitochondrial [Geospiza fortis]	gnl|GNOMON|1186303.p Model predicted by Gnomon on Gallus gallus breed Red Jungle fowl, inbred line UCD001 chromosome 15 genomic scaffold, Gallus_gallus-4.0, whole genome shotgun sequence (NW_001471461.2)	NP_000008.1	NW_013993129.1	99.3
comp105287_c0_seq1	2576	PREDICTED: solute carrier family 22 member 5 [Falco cherrug]	gnl|GNOMON|9166283.p Model predicted by Gnomon on Gallus gallus breed Red Jungle fowl, inbred line UCD001 chromosome 13 genomic scaffold, Gallus_gallus-4.0, whole genome shotgun sequence (NW_003763913.1)	NP_003051.1	NW_013994552.1	99.6
comp10533_c0_seq1	9771	PREDICTED: YY1-associated factor 2 isoform X2 [Chrysochloris asiatica]	gnl|GNOMON|1646183.p Model predicted by Gnomon on Gallus gallus breed Red Jungle fowl, inbred line UCD001 chromosome 1 genomic scaffold, Gallus_gallus-4.0, whole genome shotgun sequence (NW_003763474.1)	NP_005739.2	NW_013995860.1	95.6
comp10534_c0_seq1	6686	PREDICTED: chloride transport protein 6-like [Meleagris gallopavo]	gnl|GNOMON|3654383.p Model predicted by Gnomon on Gallus gallus breed Red Jungle fowl, inbred line UCD001 chromosome 21 genomic scaffold, Gallus_gallus-4.0, whole genome shotgun sequence (NW_003764143.1)	NP_001277.1	NW_013989591.1	96.4
comp10535_c0_seq1	4951	PREDICTED: small glutamine-rich tetratricopeptide repeat-containing protein alpha-like isoform 2 [Meleagris gallopavo]	gnl|GNOMON|270453.p Model predicted by Gnomon on Gallus gallus breed Red Jungle fowl, inbred line UCD001 chromosome 28 genomic scaffold, Gallus_gallus-4.0, whole genome shotgun sequence (NW_003764305.1)	NP_003012.1	NW_013987259.1	99.9
comp1053936_c0_seq1	372	PREDICTED: cyclin-dependent kinase 6 [Pseudopodoces humilis]	gnl|GNOMON|216684.p Partial model predicted by Gnomon on Gallus gallus breed Red Jungle fowl, inbred line UCD001 chromosome 2 genomic scaffold, Gallus_gallus-4.0, whole genome shotgun sequence (NW_003763664.1)	NP_001250.1	NW_013990105.1	93.8
comp10543_c1_seq1	3904	PREDICTED: protein slowmo homolog 1 isoform X1 [Geospiza fortis] >gi|543341746|ref|XP_005517328.1| PREDICTED: protein slowmo homolog 1 isoform X1 [Pseudopodoces humilis]	gnl|GNOMON|12606733.p Model predicted by Gnomon on Gallus gallus breed Red Jungle fowl, inbred line UCD001 chromosome 2 genomic scaffold, Gallus_gallus-4.0, whole genome shotgun sequence (NW_003763679.1)	NP_001135877.1	NW_013987126.1	76.7
comp10544_c0_seq1	8547	Zinc finger CCCH domain-containing protein 4 [Tupaia chinensis]	gnl|GNOMON|710763.p Model predicted by Gnomon on Gallus gallus breed Red Jungle fowl, inbred line UCD001 chromosome 3 genomic scaffold, Gallus_gallus-4.0, whole genome shotgun sequence (NW_003763712.1)	NP_055983.1	NW_014001217.1	89.4
comp105458_c0_seq1	2021	PREDICTED: MAP kinase-activated protein kinase 3 [Columba livia] >gi|449269295|gb|EMC80086.1| MAP kinase-activated protein kinase 3 [Columba livia]	gnl|GNOMON|868243.p Model predicted by Gnomon on Gallus gallus breed Red Jungle fowl, inbred line UCD001 chromosome 12 genomic scaffold, Gallus_gallus-4.0, whole genome shotgun sequence (NW_003763892.1)	NP_004626.1	NW_014000570.1	99.7
comp10548_c0_seq1	5196	PREDICTED: SNF-related serine/threonine-protein kinase [Falco peregrinus] >gi|541990346|ref|XP_005445919.1| PREDICTED: SNF-related serine/threonine-protein kinase [Falco cherrug]	gnl|GNOMON|3800693.p Model predicted by Gnomon on Gallus gallus breed Red Jungle fowl, inbred line UCD001 chromosome 2 genomic scaffold, Gallus_gallus-4.0, whole genome shotgun sequence (NW_003763668.1)	NP_001094064.1	NW_013999268.1	99.8
comp1054_c0_seq1	1170	eukaryotic translation initiation factor 3 subunit G [Homo sapiens] >gi|388452359|ref|NP_001253664.1| eukaryotic translation initiation factor 3 subunit G [Macaca mulatta] >gi|114675286|ref|XP_001162705.1| PREDICTED: eukaryotic translation initiation factor 3 subunit G isoform 3 [Pan troglodytes] >gi|297703534|ref|XP_002828692.1| PREDICTED: eukaryotic translation initiation factor 3 subunit G [Po…	gnl|GNOMON|1116584.p Partial model predicted by Gnomon on Gallus gallus breed Red Jungle fowl, inbred line UCD001 unplaced genomic scaffold, Gallus_gallus-4.0 ChrUn_7180000968464, whole genome shotgun sequence (NW_003771706.1)	NP_003746.2	NW_013988870.1	86.5
comp105511_c0_seq1	1761	PREDICTED: methyltransferase-like protein 20 [Columba livia] >gi|449269533|gb|EMC80296.1| hypothetical protein A306_12135 [Columba livia]	gnl|GNOMON|2348353.p Model predicted by Gnomon on Gallus gallus breed Red Jungle fowl, inbred line UCD001 chromosome 1 genomic scaffold, Gallus_gallus-4.0, whole genome shotgun sequence (NW_003763484.1)	NP_776163.1	NW_013995860.1	99.9
comp105548_c0_seq1	2735	PREDICTED: mitogen-activated protein kinase kinase kinase kinase 4 isoform X1 [Pseudopodoces humilis]	gnl|GNOMON|1210634.p Model predicted by Gnomon on Gallus gallus breed Red Jungle fowl, inbred line UCD001 chromosome 1 genomic scaffold, Gallus_gallus-4.0, whole genome shotgun sequence (NW_003763585.1)	NP_663719.2	NW_014003576.1	95.2
comp105558_c0_seq1	300	PREDICTED: sarcoplasmic/endoplasmic reticulum calcium ATPase 3, partial [Zonotrichia albicollis]	gnl|GNOMON|728363.p Model predicted by Gnomon on Gallus gallus breed Red Jungle fowl, inbred line UCD001 chromosome 19 genomic scaffold, Gallus_gallus-4.0, whole genome shotgun sequence (NW_003764121.1)	NP_001672.1	NW_013995241.1	99.3
comp10562_c0_seq1	3891	PREDICTED: fukutin [Falco peregrinus] >gi|541993302|ref|XP_005446934.1| PREDICTED: fukutin [Falco cherrug]	gnl|GNOMON|3092503.p Model predicted by Gnomon on Gallus gallus breed Red Jungle fowl, inbred line UCD001 chromosome Z genomic scaffold, Gallus_gallus-4.0, whole genome shotgun sequence (NW_003764319.1)	NP_001185892.1	NW_014003457.1	83.9
comp10563_c0_seq1	3890	PREDICTED: spermatid perinuclear RNA-binding protein isoform X9 [Anas platyrhynchos]	gnl|GNOMON|2222323.p Model predicted by Gnomon on Gallus gallus breed Red Jungle fowl, inbred line UCD001 chromosome 17 genomic scaffold, Gallus_gallus-4.0, whole genome shotgun sequence (NW_003764074.1)	NP_001164608.1	NW_014004818.1	100
comp105641_c0_seq1	1060	PREDICTED: neurofilament heavy polypeptide [Taeniopygia guttata]	gnl|GNOMON|584304.p Model predicted by Gnomon on Gallus gallus breed Red Jungle fowl, inbred line UCD001 chromosome 15 genomic scaffold, Gallus_gallus-4.0, whole genome shotgun sequence (NW_001471461.2)	NP_066554.2	NW_013992021.1	99.2
comp10570_c0_seq1	3844	E3 SUMO-protein ligase PIAS1 [Gallus gallus] >gi|47933874|gb|AAT28188.1| PIAS1 [Gallus gallus]	gnl|GNOMON|8704213.p Model predicted by Gnomon on Gallus gallus breed Red Jungle fowl, inbred line UCD001 chromosome 10 genomic scaffold, Gallus_gallus-4.0, whole genome shotgun sequence (NW_003763854.1)	NP_057250.1	NW_014003794.1	97.2
comp10575_c0_seq1	1944	PREDICTED: replication protein A 32 kDa subunit, partial [Taeniopygia guttata]	gnl|GNOMON|2758403.p Model predicted by Gnomon on Gallus gallus breed Red Jungle fowl, inbred line UCD001 chromosome 23 genomic scaffold, Gallus_gallus-4.0, whole genome shotgun sequence (NW_003764157.1)	NP_002937.1	NW_013991201.1	72.2
comp10577_c0_seq1	5061	PREDICTED: glycosaminoglycan xylosylkinase [Falco peregrinus] >gi|541960384|ref|XP_005435931.1| PREDICTED: glycosaminoglycan xylosylkinase [Falco cherrug]	gnl|GNOMON|3438163.p Model predicted by Gnomon on Gallus gallus breed Red Jungle fowl, inbred line UCD001 chromosome 8 genomic scaffold, Gallus_gallus-4.0, whole genome shotgun sequence (NW_003763828.1)	NP_055679.1	NW_013991508.1	99.3
comp105824_c0_seq1	1132	PREDICTED: pyridoxal kinase [Melopsittacus undulatus]	gnl|GNOMON|2752603.p Model predicted by Gnomon on Gallus gallus breed Red Jungle fowl, inbred line UCD001 chromosome 1 genomic scaffold, Gallus_gallus-4.0, whole genome shotgun sequence (NW_001471534.2)	NP_003672.1	NW_013990156.1	85.1
comp105834_c0_seq1	537	PREDICTED: ras-related protein Rab-15 [Pseudopodoces humilis]	gnl|GNOMON|716213.p Model predicted by Gnomon on Gallus gallus breed Red Jungle fowl, inbred line UCD001 chromosome 10 genomic scaffold, Gallus_gallus-4.0, whole genome shotgun sequence (NW_003763854.1)	NP_941959.1	NW_013995404.1	35
comp10583_c0_seq1	5964	PREDICTED: bromodomain adjacent to zinc finger domain protein 2A [Alligator mississippiensis]	gnl|GNOMON|336564.p Partial model predicted by Gnomon on Gallus gallus breed Red Jungle fowl, inbred line UCD001 unplaced genomic scaffold, Gallus_gallus-4.0 ChrUn_7180000965861, whole genome shotgun sequence (NW_003769597.1)	NP_038477.2	NW_013989342.1	96.6
comp10584_c1_seq1	3464	PREDICTED: coiled-coil domain-containing protein 78 [Alligator sinensis]	gnl|GNOMON|1162294.p Model predicted by Gnomon on Gallus gallus breed Red Jungle fowl, inbred line UCD001 chromosome 14 genomic scaffold, Gallus_gallus-4.0, whole genome shotgun sequence (NW_003763932.1)	NP_001026907.2	NW_013988649.1	99.6
comp105860_c0_seq1	2590	PREDICTED: stAR-related lipid transfer protein 5 [Gallus gallus]	gnl|GNOMON|5220213.p Model predicted by Gnomon on Gallus gallus breed Red Jungle fowl, inbred line UCD001 chromosome 10 genomic scaffold, Gallus_gallus-4.0, whole genome shotgun sequence (NW_003763854.1)	NP_871629.1	NW_014005022.1	80.5
comp105863_c0_seq1	401	Homeobox protein Nkx-2.6, partial [Anas platyrhynchos]	gnl|GNOMON|456394.p Model predicted by Gnomon on Gallus gallus breed Red Jungle fowl, inbred line UCD001 chromosome 22 genomic scaffold, Gallus_gallus-4.0, whole genome shotgun sequence (NW_003764150.1)	NP_001129743.2	NW_013987856.1	90.8
comp10586_c0_seq1	2495	PREDICTED: ranBP-type and C3HC4-type zinc finger-containing protein 1-like [Chrysemys picta bellii]	gnl|GNOMON|1994584.p Partial model predicted by Gnomon on Gallus gallus breed Red Jungle fowl, inbred line UCD001 unplaced genomic scaffold, Gallus_gallus-4.0 ChrUn_7180000967515, whole genome shotgun sequence (NW_003771026.1)	NP_112506.2	NW_014001720.1	35.9
comp105904_c0_seq1	625	PREDICTED: solute carrier family 44, member 1 isoform X1 [Gallus gallus]	gnl|GNOMON|3010503.p Model predicted by Gnomon on Gallus gallus breed Red Jungle fowl, inbred line UCD001 chromosome Z genomic scaffold, Gallus_gallus-4.0, whole genome shotgun sequence (NW_003764319.1)	NP_536856.2	NW_013999102.1	30.9
comp10591_c0_seq1	2258	PREDICTED: protein Smaug homolog 1 isoform X1 [Melopsittacus undulatus]	gnl|GNOMON|3990103.p Model predicted by Gnomon on Gallus gallus breed Red Jungle fowl, inbred line UCD001 chromosome 5 genomic scaffold, Gallus_gallus-4.0, whole genome shotgun sequence (NW_001471710.2)	NP_056404.4	NW_014003382.1	63.7
comp105952_c0_seq1	1987	PREDICTED: F-box only protein 5 [Anas platyrhynchos]	gnl|GNOMON|18130783.p Model predicted by Gnomon on Gallus gallus breed Red Jungle fowl, inbred line UCD001 chromosome 3 genomic scaffold, Gallus_gallus-4.0, whole genome shotgun sequence (NW_001471668.2)	NP_036309.1	NW_014005346.1	95.6
comp10599_c0_seq1	4703	PREDICTED: ras-related protein Rab-7L1 isoform X3 [Gallus gallus]	gnl|GNOMON|758434.p Model predicted by Gnomon on Gallus gallus breed Red Jungle fowl, inbred line UCD001 chromosome 26 genomic scaffold, Gallus_gallus-4.0, whole genome shotgun sequence (NW_001471609.2)	NP_003920.1	NW_013991087.1	79.6
comp10604_c0_seq1	4312	PREDICTED: transmembrane emp24 domain-containing protein 6 [Pseudopodoces humilis]	gnl|GNOMON|2110173.p Model predicted by Gnomon on Gallus gallus breed Red Jungle fowl, inbred line UCD001 chromosome 8 genomic scaffold, Gallus_gallus-4.0, whole genome shotgun sequence (NW_001471740.2)	NP_653277.2	NW_014003817.1	99.3
comp10607_c1_seq1	935	PREDICTED: B-cell antigen receptor complex-associated protein alpha chain-like [Chrysemys picta bellii]	gnl|GNOMON|580394.p Model predicted by Gnomon on Gallus gallus breed Red Jungle fowl, inbred line UCD001 chromosome 21 genomic scaffold, Gallus_gallus-4.0, whole genome shotgun sequence (NW_003764144.1)	NP_001774.1	Unmapped	Unmapped
comp10607_c2_seq1	2303	PREDICTED: MHC class II regulatory factor RFX1 isoform X3 [Alligator sinensis]	gnl|GNOMON|462483.p Model predicted by Gnomon on Gallus gallus breed Red Jungle fowl, inbred line UCD001 chromosome Z genomic scaffold, Gallus_gallus-4.0, whole genome shotgun sequence (NW_003764317.1)	NP_002909.4	NW_014005448.1	34.7
comp10608_c0_seq1	1241	PREDICTED: lariat debranching enzyme-like [Zonotrichia albicollis]	gnl|GNOMON|302193.p Model predicted by Gnomon on Gallus gallus breed Red Jungle fowl, inbred line UCD001 chromosome 9 genomic scaffold, Gallus_gallus-4.0, whole genome shotgun sequence (NW_001471743.2)	NP_057300.2	NW_013987750.1	71.5
comp106104_c0_seq1	1820	PREDICTED: zinc finger protein 316-like [Alligator mississippiensis]	gnl|GNOMON|810674.p Model predicted by Gnomon on Gallus gallus breed Red Jungle fowl, inbred line UCD001 chromosome 2 genomic scaffold, Gallus_gallus-4.0, whole genome shotgun sequence (NW_003763661.1)	NP_700359.1	NW_013989041.1	98.7
comp10617_c0_seq1	5921	PREDICTED: forkhead box protein N2 isoform X1 [Anas platyrhynchos] >gi|483521885|gb|EOB06798.1| Forkhead box protein N2, partial [Anas platyrhynchos]	gnl|GNOMON|1120773.p Model predicted by Gnomon on Gallus gallus breed Red Jungle fowl, inbred line UCD001 chromosome 3 genomic scaffold, Gallus_gallus-4.0, whole genome shotgun sequence (NW_003763713.1)	NP_002149.2	NW_013997969.1	99.6
comp10618_c0_seq1	2550	PREDICTED: guanine nucleotide-binding protein G(s) subunit alpha-like isoform X1 [Pseudopodoces humilis] >gi|543716819|ref|XP_005499667.1| PREDICTED: guanine nucleotide-binding protein G(s) subunit alpha-like isoform X1 [Columba livia]	gnl|GNOMON|1290374.p Model predicted by Gnomon on Gallus gallus breed Red Jungle fowl, inbred line UCD001 chromosome 20 genomic scaffold, Gallus_gallus-4.0, whole genome shotgun sequence (NW_003764128.1)	NP_001070957.1	NW_014001913.1	98.6
comp10619_c0_seq1	4103	PREDICTED: activated CDC42 kinase 1 isoform X12 [Gallus gallus]	gnl|GNOMON|1532203.p Model predicted by Gnomon on Gallus gallus breed Red Jungle fowl, inbred line UCD001 chromosome 9 genomic scaffold, Gallus_gallus-4.0, whole genome shotgun sequence (NW_003763840.1)	NP_005772.3	NW_013988265.1	98
comp10621_c0_seq1	5078	PREDICTED: target of Myb protein 1 isoform X2 [Melopsittacus undulatus]	gnl|GNOMON|3962303.p Model predicted by Gnomon on Gallus gallus breed Red Jungle fowl, inbred line UCD001 chromosome 1 genomic scaffold, Gallus_gallus-4.0, whole genome shotgun sequence (NW_003763482.1)	NP_001129204.1	NW_013995860.1	91.1
comp106245_c0_seq1	3974	Interleukin-13 receptor alpha-1, partial [Columba livia]	gnl|GNOMON|2112823.p Model predicted by Gnomon on Gallus gallus breed Red Jungle fowl, inbred line UCD001 chromosome 4 genomic scaffold, Gallus_gallus-4.0, whole genome shotgun sequence (NW_003763735.1)	NP_001551.1	NW_013998445.1	90.8
comp10624_c0_seq1	3228	transmembrane protein 175 [Gallus gallus] >gi|82082337|sp|Q5ZKY0.1|TM175_CHICK RecName: Full=Transmembrane protein 175 >gi|53130568|emb|CAG31613.1| hypothetical protein RCJMB04_8l18 [Gallus gallus]	gnl|GNOMON|2484503.p Model predicted by Gnomon on Gallus gallus breed Red Jungle fowl, inbred line UCD001 chromosome Z genomic scaffold, Gallus_gallus-4.0, whole genome shotgun sequence (NW_003764319.1)	NP_115702.1	NW_013989625.1	92.1
comp10628_c0_seq1	4355	PREDICTED: nucleoprotein TPR [Alligator mississippiensis]	gnl|GNOMON|1494174.p Model predicted by Gnomon on Gallus gallus breed Red Jungle fowl, inbred line UCD001 chromosome 8 genomic scaffold, Gallus_gallus-4.0, whole genome shotgun sequence (NW_003763831.1)	NP_001121182.1	NW_013992836.1	95.1
comp106295_c0_seq1	1155	PREDICTED: lecithin retinol acyltransferase [Zonotrichia albicollis]	gnl|GNOMON|490033.p Model predicted by Gnomon on Gallus gallus breed Red Jungle fowl, inbred line UCD001 chromosome 4 genomic scaffold, Gallus_gallus-4.0, whole genome shotgun sequence (NW_003763739.1)	NP_004735.2	NW_014000569.1	91.3
comp10629_c0_seq1	6238	PREDICTED: Werner syndrome ATP-dependent helicase [Myotis brandtii]	gnl|GNOMON|1776043.p Model predicted by Gnomon (with internal stops and/or frameshifts) on Gallus gallus breed Red Jungle fowl, inbred line UCD001 chromosome 4 genomic scaffold, Gallus_gallus-4.0, whole genome shotgun sequence (NW_003763740.1)	NP_000544.2	NW_014004011.1	99.6
comp106312_c0_seq1	1852	PREDICTED: bile salt export pump-like, partial [Anolis carolinensis]	gnl|GNOMON|744154.p Model predicted by Gnomon on Gallus gallus breed Red Jungle fowl, inbred line UCD001 chromosome 7 genomic scaffold, Gallus_gallus-4.0, whole genome shotgun sequence (NW_003763826.1)	NP_003733.2	NW_013990105.1	9.2
comp10632_c0_seq1	5629	PREDICTED: sodium channel subunit beta-4 [Columba livia] >gi|449267389|gb|EMC78334.1| Sodium channel subunit beta-4 [Columba livia]	gnl|GNOMON|1134824.p Model predicted by Gnomon on Gallus gallus breed Red Jungle fowl, inbred line UCD001 chromosome 4 genomic scaffold, Gallus_gallus-4.0, whole genome shotgun sequence (NW_003763735.1)	NP_872589.1	NW_013999857.1	98
comp10635_c0_seq1	6699	PREDICTED: dynamin-1-like protein isoform X3 [Melopsittacus undulatus]	gnl|GNOMON|2184353.p Model predicted by Gnomon on Gallus gallus breed Red Jungle fowl, inbred line UCD001 chromosome 1 genomic scaffold, Gallus_gallus-4.0, whole genome shotgun sequence (NW_003763484.1)	NP_036192.2	NW_013995860.1	94.2
comp106365_c0_seq1	2426	PREDICTED: Krueppel-like factor 5 [Falco peregrinus] >gi|541961323|ref|XP_005436274.1| PREDICTED: Krueppel-like factor 5 [Falco cherrug]	gnl|GNOMON|160654.p Model predicted by Gnomon on Gallus gallus breed Red Jungle fowl, inbred line UCD001 chromosome 1 genomic scaffold, Gallus_gallus-4.0, whole genome shotgun sequence (NW_003763647.1)	NP_001721.2	NW_014000197.1	99.8
comp106369_c0_seq1	868	PREDICTED: inward rectifier potassium channel 13 [Falco cherrug]	gnl|GNOMON|240573.p Model predicted by Gnomon on Gallus gallus breed Red Jungle fowl, inbred line UCD001 unplaced genomic scaffold, Gallus_gallus-4.0 ChrUn_7180000966873, whole genome shotgun sequence (NW_003770476.1)	NP_002233.2	NW_013991003.1	96.2
comp10636_c0_seq1	4080	PREDICTED: interleukin-7 receptor subunit alpha [Columba livia]	gnl|GNOMON|2102473.p Model predicted by Gnomon on Gallus gallus breed Red Jungle fowl, inbred line UCD001 chromosome Z genomic scaffold, Gallus_gallus-4.0, whole genome shotgun sequence (NW_001488830.2)	NP_002176.2	NW_014006771.1	99.6
comp10637_c0_seq1	5284	PREDICTED: zinc finger protein 638 [Falco cherrug]	gnl|GNOMON|562634.p Partial model predicted by Gnomon on Gallus gallus breed Red Jungle fowl, inbred line UCD001 unplaced genomic scaffold, Gallus_gallus-4.0 ChrUn_7180000979166, whole genome shotgun sequence (NW_003779717.1)	NP_001239542.1	NW_013989967.1	99
comp10639_c0_seq1	2521	28S ribosomal protein S5, mitochondrial [Gallus gallus]	gnl|GNOMON|1728783.p Model predicted by Gnomon on Gallus gallus breed Red Jungle fowl, inbred line UCD001 chromosome 3 genomic scaffold, Gallus_gallus-4.0, whole genome shotgun sequence (NW_001471668.2)	NP_114108.1	NW_013987125.1	94.7
comp10641_c0_seq1	1713	phenylalanine--tRNA ligase alpha subunit [Gallus gallus]	gnl|GNOMON|668564.p Partial model predicted by Gnomon on Gallus gallus breed Red Jungle fowl, inbred line UCD001 unplaced genomic scaffold, Gallus_gallus-4.0 ChrUn_7180000965549, whole genome shotgun sequence (NW_003769335.1)	NP_004452.1	NW_013988680.1	6.8
comp10644_c0_seq1	1220	PREDICTED: secretory carrier-associated membrane protein 2 [Melopsittacus undulatus]	gnl|GNOMON|1646214.p Model predicted by Gnomon on Gallus gallus breed Red Jungle fowl, inbred line UCD001 chromosome 10 genomic scaffold, Gallus_gallus-4.0, whole genome shotgun sequence (NW_003763853.1)	NP_005688.2	NW_014005872.1	94.2
comp10653_c0_seq1	2945	PREDICTED: prostaglandin E synthase 2 [Falco cherrug]	gnl|GNOMON|2658313.p Model predicted by Gnomon on Gallus gallus breed Red Jungle fowl, inbred line UCD001 chromosome 17 genomic scaffold, Gallus_gallus-4.0, whole genome shotgun sequence (NW_003764072.1)	NP_079348.1	NW_013988007.1	99.8
comp1065_c0_seq1	2997	small ubiquitin-related modifier 1 precursor [Gallus gallus] >gi|350539067|ref|NP_001232127.1| putative ubiquitin-like 1 [Taeniopygia guttata] >gi|530638972|ref|XP_005306285.1| PREDICTED: small ubiquitin-related modifier 1 isoform X1 [Chrysemys picta bellii] >gi|542150611|ref|XP_005484228.1| PREDICTED: small ubiquitin-related modifier 1 isoform X1 [Zonotrichia albicollis] >gi|543349308|ref|XP_005…	gnl|GNOMON|2032143.p Model predicted by Gnomon on Gallus gallus breed Red Jungle fowl, inbred line UCD001 chromosome 7 genomic scaffold, Gallus_gallus-4.0, whole genome shotgun sequence (NW_003763825.1)	NP_001005781.1	NW_014000931.1	62.7
comp106637_c0_seq1	2714	mothers against decapentaplegic homolog 3 [Gallus gallus] >gi|527261225|ref|XP_005148860.1| PREDICTED: mothers against decapentaplegic homolog 3 isoform X4 [Melopsittacus undulatus] >gi|529430682|ref|XP_005235145.1| PREDICTED: mothers against decapentaplegic homolog 3 isoform X2 [Falco peregrinus] >gi|541959802|ref|XP_005435642.1| PREDICTED: mothers against decapentaplegic homolog 3 isoform X2 [F…	gnl|GNOMON|8464213.p Model predicted by Gnomon on Gallus gallus breed Red Jungle fowl, inbred line UCD001 chromosome 10 genomic scaffold, Gallus_gallus-4.0, whole genome shotgun sequence (NW_003763854.1)	NP_005893.1	NW_013995018.1	90.2
comp10665_c0_seq1	8032	PREDICTED: nuclear receptor subfamily 2 group C member 1 isoform X2 [Anas platyrhynchos]	gnl|GNOMON|2804223.p Model predicted by Gnomon on Gallus gallus breed Red Jungle fowl, inbred line UCD001 chromosome 1 genomic scaffold, Gallus_gallus-4.0, whole genome shotgun sequence (NW_003763475.1)	NP_003288.2	NW_014006077.1	2.1
comp106666_c0_seq1	1667	Rhomboid family member 1 [Columba livia]	gnl|GNOMON|6790283.p Model predicted by Gnomon on Gallus gallus breed Red Jungle fowl, inbred line UCD001 chromosome 14 genomic scaffold, Gallus_gallus-4.0, whole genome shotgun sequence (NW_003763931.1)	NP_071895.3	NW_013989583.1	99.8
comp10666_c0_seq1	528	PREDICTED: UDP-galactose translocator-like, partial [Ficedula albicollis]	gnl|GNOMON|842173.p Model predicted by Gnomon on Gallus gallus breed Red Jungle fowl, inbred line UCD001 chromosome 8 genomic scaffold, Gallus_gallus-4.0, whole genome shotgun sequence (NW_001471740.2)	NP_001035963.1	Unmapped	Unmapped
comp106699_c0_seq1	2191	PREDICTED: receptor-interacting serine/threonine-protein kinase 2 [Melopsittacus undulatus]	gnl|GNOMON|9682733.p Model predicted by Gnomon on Gallus gallus breed Red Jungle fowl, inbred line UCD001 chromosome 2 genomic scaffold, Gallus_gallus-4.0, whole genome shotgun sequence (NW_003763686.1)	NP_003812.1	NW_014004943.1	90
comp10669_c0_seq1	16375	PREDICTED: rab GTPase-activating protein 1-like isoform 2 [Meleagris gallopavo]	gnl|GNOMON|3796163.p Model predicted by Gnomon on Gallus gallus breed Red Jungle fowl, inbred line UCD001 chromosome 8 genomic scaffold, Gallus_gallus-4.0, whole genome shotgun sequence (NW_003763828.1)	NP_055672.3	NW_014004818.1	1.6
comp1066_c0_seq1	1437	PREDICTED: copper homeostasis protein cutC homolog isoform X2 [Ficedula albicollis] >gi|543351511|ref|XP_005520707.1| PREDICTED: copper homeostasis protein cutC homolog isoform X1 [Pseudopodoces humilis]	gnl|GNOMON|5530123.p Model predicted by Gnomon on Gallus gallus breed Red Jungle fowl, inbred line UCD001 chromosome 6 genomic scaffold, Gallus_gallus-4.0, whole genome shotgun sequence (NW_003763812.1)	NP_057044.2	NW_014003912.1	72.5
comp106715_c0_seq1	313	PREDICTED: PCNA-associated factor-like [Chrysemys picta bellii]	gnl|GNOMON|1592214.p Model predicted by Gnomon on Gallus gallus breed Red Jungle fowl, inbred line UCD001 chromosome 10 genomic scaffold, Gallus_gallus-4.0, whole genome shotgun sequence (NW_003763853.1)	NP_055551.1	Unmapped	Unmapped
comp10677_c0_seq1	3057	PREDICTED: ras GTPase-activating protein-binding protein 2 isoform X1 [Geospiza fortis]	gnl|GNOMON|6432043.p Model predicted by Gnomon on Gallus gallus breed Red Jungle fowl, inbred line UCD001 chromosome 4 genomic scaffold, Gallus_gallus-4.0, whole genome shotgun sequence (NW_003763740.1)	NP_987101.1	NW_014000569.1	99.8
comp10682_c0_seq1	3856	PREDICTED: thioredoxin-related transmembrane protein 1 [Alligator sinensis]	gnl|GNOMON|994783.p Model predicted by Gnomon on Gallus gallus breed Red Jungle fowl, inbred line UCD001 chromosome 3 genomic scaffold, Gallus_gallus-4.0, whole genome shotgun sequence (NW_001471668.2)	NP_110382.3	NW_014003544.1	78.1
comp106846_c0_seq1	706	PREDICTED: rho GTPase-activating protein 10 [Melopsittacus undulatus]	gnl|GNOMON|250043.p Model predicted by Gnomon on Gallus gallus breed Red Jungle fowl, inbred line UCD001 chromosome 4 genomic scaffold, Gallus_gallus-4.0, whole genome shotgun sequence (NW_003763740.1)	NP_078881.3	NW_014000569.1	99.7
comp10690_c0_seq1	5430	PREDICTED: centrosomal protein of 70 kDa [Columba livia]	gnl|GNOMON|5808153.p Model predicted by Gnomon on Gallus gallus breed Red Jungle fowl, inbred line UCD001 chromosome 7 genomic scaffold, Gallus_gallus-4.0, whole genome shotgun sequence (NW_003763826.1)	NP_077817.2	NW_014006143.1	96.1
comp10691_c0_seq1	5726	PREDICTED: DNA fragmentation factor subunit alpha [Taeniopygia guttata]	gnl|GNOMON|2436383.p Model predicted by Gnomon on Gallus gallus breed Red Jungle fowl, inbred line UCD001 chromosome 21 genomic scaffold, Gallus_gallus-4.0, whole genome shotgun sequence (NW_003764143.1)	NP_004392.1	NW_013988386.1	87.6
comp106967_c0_seq1	1057	PREDICTED: LOW QUALITY PROTEIN: mitogen-activated protein kinase kinase kinase MLK4-like [Anas platyrhynchos]	gnl|GNOMON|1900784.p Model predicted by Gnomon (with internal stops and/or frameshifts) on Gallus gallus breed Red Jungle fowl, inbred line UCD001 chromosome 3 genomic scaffold, Gallus_gallus-4.0, whole genome shotgun sequence (NW_001471668.2)	NP_115811.2	NW_013994658.1	99.3
comp10697_c0_seq1	5117	PREDICTED: polypyrimidine tract-binding protein 2 isoform X1 [Chrysemys picta bellii]	gnl|GNOMON|1406173.p Model predicted by Gnomon on Gallus gallus breed Red Jungle fowl, inbred line UCD001 chromosome 8 genomic scaffold, Gallus_gallus-4.0, whole genome shotgun sequence (NW_001471740.2)	NP_067013.1	NW_014000569.1	1.9
comp10700_c0_seq1	3782	PREDICTED: ubiquitin-like modifier-activating enzyme 1-like [Ficedula albicollis]	gnl|GNOMON|338244.p Model predicted by Gnomon on Gallus gallus breed Red Jungle fowl, inbred line UCD001 chromosome 12 genomic scaffold, Gallus_gallus-4.0, whole genome shotgun sequence (NW_003763892.1)	NP_003325.2	NW_014000570.1	99.9
comp10702_c0_seq1	3565	PREDICTED: lysine-specific demethylase 2A isoform X2 [Columba livia]	gnl|GNOMON|346613.p Model predicted by Gnomon on Gallus gallus breed Red Jungle fowl, inbred line UCD001 unplaced genomic scaffold, Gallus_gallus-4.0 ChrUn_7180000976141, whole genome shotgun sequence (NW_003777436.1)	NP_036440.1	NW_014002917.1	99.6
comp10704_c0_seq1	2167	PREDICTED: methylthioribose-1-phosphate isomerase [Chrysemys picta bellii]	gnl|GNOMON|16532093.p Model predicted by Gnomon on Gallus gallus breed Red Jungle fowl, inbred line UCD001 chromosome 5 genomic scaffold, Gallus_gallus-4.0, whole genome shotgun sequence (NW_003763785.1)	NP_001026897.1	NW_013988563.1	13
comp10706_c0_seq1	4383	PREDICTED: ubiquitin-conjugating enzyme E2 W isoform X1 [Chrysemys picta bellii]	gnl|GNOMON|7246733.p Model predicted by Gnomon on Gallus gallus breed Red Jungle fowl, inbred line UCD001 chromosome 2 genomic scaffold, Gallus_gallus-4.0, whole genome shotgun sequence (NW_003763686.1)	NP_060769.3	NW_013991102.1	84.1
comp107077_c0_seq1	1638	PREDICTED: arylsulfatase B [Melopsittacus undulatus]	gnl|GNOMON|1120474.p Model predicted by Gnomon on Gallus gallus breed Red Jungle fowl, inbred line UCD001 chromosome Z genomic scaffold, Gallus_gallus-4.0, whole genome shotgun sequence (NW_001488830.2)	NP_000037.2	NW_013996408.1	24.9
comp10708_c0_seq1	2264	PREDICTED: LOW QUALITY PROTEIN: cyclin-C isoform 2 [Equus caballus]	gnl|GNOMON|6322793.p Model predicted by Gnomon on Gallus gallus breed Red Jungle fowl, inbred line UCD001 chromosome 3 genomic scaffold, Gallus_gallus-4.0, whole genome shotgun sequence (NW_003763720.1)	NP_005181.2	NW_013997149.1	90.2
comp107092_c0_seq1	3113	PREDICTED: pseudouridylate synthase 7 homolog isoform X4 [Anas platyrhynchos]	gnl|GNOMON|2062023.p Model predicted by Gnomon on Gallus gallus breed Red Jungle fowl, inbred line UCD001 chromosome 1 genomic scaffold, Gallus_gallus-4.0, whole genome shotgun sequence (NW_001471565.2)	NP_061915.2	NW_013987173.1	99.9
comp107098_c0_seq1	2976	PREDICTED: intermediate filament family orphan 2 [Falco peregrinus] >gi|541984565|ref|XP_005444034.1| PREDICTED: intermediate filament family orphan 2 [Falco cherrug]	gnl|GNOMON|680384.p Model predicted by Gnomon on Gallus gallus breed Red Jungle fowl, inbred line UCD001 chromosome 21 genomic scaffold, Gallus_gallus-4.0, whole genome shotgun sequence (NW_003764143.1)	NP_001129737.1	NW_013991950.1	100
comp107099_c0_seq1	1021	PREDICTED: E3 ubiquitin-protein ligase HERC2 isoform X1 [Columba livia]	gnl|GNOMON|3938623.p Model predicted by Gnomon on Gallus gallus breed Red Jungle fowl, inbred line UCD001 chromosome 1 genomic scaffold, Gallus_gallus-4.0, whole genome shotgun sequence (NW_003763584.1)	NP_004658.3	NW_014003576.1	97.8
comp10709_c0_seq1	3640	PREDICTED: transmembrane protein 41B [Taeniopygia guttata]	gnl|GNOMON|1422093.p Model predicted by Gnomon on Gallus gallus breed Red Jungle fowl, inbred line UCD001 chromosome 5 genomic scaffold, Gallus_gallus-4.0, whole genome shotgun sequence (NW_003763785.1)	NP_055827.1	NW_014005408.1	90.1
comp1070_c0_seq1	6066	M-phase phosphoprotein 6 [Gallus gallus]	gnl|GNOMON|4252233.p Model predicted by Gnomon on Gallus gallus breed Red Jungle fowl, inbred line UCD001 chromosome 11 genomic scaffold, Gallus_gallus-4.0, whole genome shotgun sequence (NW_003763882.1)	NP_005783.2	NW_013990044.1	80.3
comp10713_c0_seq1	4062	PREDICTED: transmembrane protein C6orf70 homolog [Columba livia]	gnl|GNOMON|13992783.p Model predicted by Gnomon on Gallus gallus breed Red Jungle fowl, inbred line UCD001 chromosome 3 genomic scaffold, Gallus_gallus-4.0, whole genome shotgun sequence (NW_001471668.2)	NP_060811.1	NW_013994658.1	99.4
comp10715_c1_seq1	1580	PREDICTED: centromere protein R [Columba livia]	gnl|GNOMON|9576173.p Model predicted by Gnomon on Gallus gallus breed Red Jungle fowl, inbred line UCD001 chromosome 8 genomic scaffold, Gallus_gallus-4.0, whole genome shotgun sequence (NW_001471740.2)	NP_001193668.1	NW_013999302.1	74.8
comp107161_c0_seq1	3949	PREDICTED: chondroitin sulfate N-acetylgalactosaminyltransferase 1 [Anas platyrhynchos] >gi|483506104|gb|EOA97324.1| Chondroitin sulfate N-acetylgalactosaminyltransferase 1, partial [Anas platyrhynchos]	gnl|GNOMON|1214043.p Model predicted by Gnomon on Gallus gallus breed Red Jungle fowl, inbred line UCD001 chromosome 4 genomic scaffold, Gallus_gallus-4.0, whole genome shotgun sequence (NW_003763740.1)	NP_060841.5	NW_013990845.1	99.9
comp10716_c0_seq1	4108	PREDICTED: tRNA (guanine-N(7)-)-methyltransferase subunit WDR4 [Falco cherrug]	gnl|GNOMON|2498603.p Model predicted by Gnomon on Gallus gallus breed Red Jungle fowl, inbred line UCD001 chromosome 1 genomic scaffold, Gallus_gallus-4.0, whole genome shotgun sequence (NW_001471534.2)	NP_061139.2	NW_013990156.1	98.5
comp10719_c0_seq1	7132	PREDICTED: cyclin-dependent kinase 17-like isoform 1 [Meleagris gallopavo]	gnl|GNOMON|3094223.p Model predicted by Gnomon on Gallus gallus breed Red Jungle fowl, inbred line UCD001 chromosome 1 genomic scaffold, Gallus_gallus-4.0, whole genome shotgun sequence (NW_003763475.1)	NP_002586.2	NW_013995860.1	98.5
comp10725_c0_seq1	6542	PREDICTED: cGMP-inhibited 3',5'-cyclic phosphodiesterase B [Melopsittacus undulatus]	gnl|GNOMON|1508094.p Partial model predicted by Gnomon on Gallus gallus breed Red Jungle fowl, inbred line UCD001 chromosome 5 genomic scaffold, Gallus_gallus-4.0, whole genome shotgun sequence (NW_003763785.1)	NP_000913.2	NW_014005408.1	99.5
comp10726_c0_seq1	5506	PREDICTED: exostosin-2 [Falco peregrinus]	gnl|GNOMON|7498093.p Model predicted by Gnomon (with internal stops and/or frameshifts) on Gallus gallus breed Red Jungle fowl, inbred line UCD001 chromosome 5 genomic scaffold, Gallus_gallus-4.0, whole genome shotgun sequence (NW_003763785.1)	NP_997005.1	NW_014004311.1	1.9
comp107277_c0_seq1	985	cysteine and glycine-rich protein 2 [Gallus gallus] >gi|514708213|ref|XP_005010841.1| PREDICTED: cysteine and glycine-rich protein 2 isoform X1 [Anas platyrhynchos] >gi|529433985|ref|XP_005236774.1| PREDICTED: cysteine and glycine-rich protein 2 isoform X1 [Falco peregrinus] >gi|541977559|ref|XP_005441508.1| PREDICTED: cysteine and glycine-rich protein 2 isoform X1 [Falco cherrug] >gi|1705932|sp|…	gnl|GNOMON|5298183.p Model predicted by Gnomon on Gallus gallus breed Red Jungle fowl, inbred line UCD001 chromosome 1 genomic scaffold, Gallus_gallus-4.0, whole genome shotgun sequence (NW_003763474.1)	NP_001312.1	NW_013995860.1	99.1
comp10728_c0_seq1	1762	PREDICTED: annexin A5 [Falco peregrinus] >gi|541955877|ref|XP_005433828.1| PREDICTED: annexin A5 [Falco cherrug]	gnl|GNOMON|2996053.p Model predicted by Gnomon on Gallus gallus breed Red Jungle fowl, inbred line UCD001 chromosome 4 genomic scaffold, Gallus_gallus-4.0, whole genome shotgun sequence (NW_003763741.1)	NP_001145.1	NW_014000569.1	83.2
comp10730_c0_seq1	1637	PREDICTED: zinc transporter SLC39A7 [Alligator mississippiensis]	gnl|GNOMON|8026093.p Model predicted by Gnomon on Gallus gallus breed Red Jungle fowl, inbred line UCD001 chromosome 5 genomic scaffold, Gallus_gallus-4.0, whole genome shotgun sequence (NW_003763785.1)	NP_008910.2	NW_013996482.1	60.2
comp107417_c0_seq1	4249	PREDICTED: dedicator of cytokinesis protein 2-like [Falco cherrug]	gnl|GNOMON|44074.p Model predicted by Gnomon on Gallus gallus breed Red Jungle fowl, inbred line UCD001 chromosome 4 unlocalized genomic scaffold, Gallus_gallus-4.0 Chr4_random_7180000976562, whole genome shotgun sequence (NW_003765182.1)	NP_004937.1	NW_013994781.1	55.9
comp10741_c0_seq1	4929	PREDICTED: coatomer subunit alpha-like [Meleagris gallopavo]	gnl|GNOMON|722423.p Model predicted by Gnomon on Gallus gallus breed Red Jungle fowl, inbred line UCD001 chromosome 25 genomic scaffold, Gallus_gallus-4.0, whole genome shotgun sequence (NW_003764235.1)	NP_004362.2	NW_013989580.1	95.8
comp107424_c0_seq1	3528	PREDICTED: discoidin, CUB and LCCL domain-containing protein 1 [Geospiza fortis]	gnl|GNOMON|2944793.p Model predicted by Gnomon on Gallus gallus breed Red Jungle fowl, inbred line UCD001 chromosome 3 genomic scaffold, Gallus_gallus-4.0, whole genome shotgun sequence (NW_003763720.1)	NP_775945.1	NW_014006019.1	93.4
comp10742_c0_seq1	6998	PREDICTED: protein fem-1 homolog A isoform X1 [Melopsittacus undulatus]	gnl|GNOMON|3484463.p Model predicted by Gnomon on Gallus gallus breed Red Jungle fowl, inbred line UCD001 chromosome 28 genomic scaffold, Gallus_gallus-4.0, whole genome shotgun sequence (NW_003764307.1)	NP_061178.1	NW_013991036.1	99.4
comp10747_c0_seq1	4618	PREDICTED: serine/threonine-protein phosphatase 4 regulatory subunit 3B [Taeniopygia guttata]	gnl|GNOMON|1920763.p Model predicted by Gnomon on Gallus gallus breed Red Jungle fowl, inbred line UCD001 chromosome 3 genomic scaffold, Gallus_gallus-4.0, whole genome shotgun sequence (NW_003763711.1)	NP_065196.1	NW_013997969.1	80.6
comp107509_c0_seq1	3687	PREDICTED: unconventional myosin-Ie isoform X3 [Gallus gallus]	gnl|GNOMON|898214.p Model predicted by Gnomon on Gallus gallus breed Red Jungle fowl, inbred line UCD001 chromosome 10 genomic scaffold, Gallus_gallus-4.0, whole genome shotgun sequence (NW_003763854.1)	NP_004989.2	NW_014005022.1	99.2
comp10752_c0_seq1	4610	PREDICTED: ubiquitin domain-containing protein UBFD1 [Chrysemys picta bellii]	gnl|GNOMON|4426283.p Model predicted by Gnomon on Gallus gallus breed Red Jungle fowl, inbred line UCD001 chromosome 14 genomic scaffold, Gallus_gallus-4.0, whole genome shotgun sequence (NW_003763931.1)	NP_061989.2	NW_013993096.1	85.4
comp107533_c0_seq1	2076	PREDICTED: DNA damage-regulated autophagy modulator protein 1 [Melopsittacus undulatus]	gnl|GNOMON|610353.p Model predicted by Gnomon on Gallus gallus breed Red Jungle fowl, inbred line UCD001 chromosome 1 genomic scaffold, Gallus_gallus-4.0, whole genome shotgun sequence (NW_003763484.1)	NP_060840.2	NW_013995860.1	83.4
comp107589_c0_seq1	2350	PREDICTED: rho GTPase-activating protein 10 [Melopsittacus undulatus]	gnl|GNOMON|250043.p Model predicted by Gnomon on Gallus gallus breed Red Jungle fowl, inbred line UCD001 chromosome 4 genomic scaffold, Gallus_gallus-4.0, whole genome shotgun sequence (NW_003763740.1)	NP_078881.3	NW_014000569.1	99.7
comp10761_c0_seq1	2908	PREDICTED: switch-associated protein 70 [Melopsittacus undulatus]	gnl|GNOMON|1322093.p Model predicted by Gnomon on Gallus gallus breed Red Jungle fowl, inbred line UCD001 chromosome 5 genomic scaffold, Gallus_gallus-4.0, whole genome shotgun sequence (NW_003763785.1)	NP_055870.2	NW_014005408.1	91
comp10762_c0_seq1	950	PREDICTED: ETS-related transcription factor Elf-2 isoform X1 [Falco cherrug]	gnl|GNOMON|4230033.p Model predicted by Gnomon on Gallus gallus breed Red Jungle fowl, inbred line UCD001 chromosome 4 genomic scaffold, Gallus_gallus-4.0, whole genome shotgun sequence (NW_003763739.1)	NP_973728.1	NW_014000569.1	99.9
comp107663_c0_seq1	1688	PREDICTED: bifunctional heparan sulfate N-deacetylase/N-sulfotransferase 4 isoform X2 [Falco peregrinus]	gnl|GNOMON|296063.p Model predicted by Gnomon on Gallus gallus breed Red Jungle fowl, inbred line UCD001 chromosome 4 genomic scaffold, Gallus_gallus-4.0, whole genome shotgun sequence (NW_001471685.2)	NP_072091.1	NW_014000569.1	99.7
comp10767_c0_seq1	1784	PREDICTED: homer protein homolog 2 [Falco peregrinus] >gi|541961464|ref|XP_005436319.1| PREDICTED: homer protein homolog 2 [Falco cherrug]	gnl|GNOMON|1052214.p Model predicted by Gnomon on Gallus gallus breed Red Jungle fowl, inbred line UCD001 chromosome 10 genomic scaffold, Gallus_gallus-4.0, whole genome shotgun sequence (NW_003763854.1)	NP_955362.1	NW_014005022.1	99.8
comp10768_c1_seq1	5188	PREDICTED: PDZ domain-containing protein GIPC2 [Falco peregrinus]	gnl|GNOMON|4788173.p Model predicted by Gnomon on Gallus gallus breed Red Jungle fowl, inbred line UCD001 chromosome 8 genomic scaffold, Gallus_gallus-4.0, whole genome shotgun sequence (NW_001471740.2)	NP_974199.1	NW_014006747.1	99.7
comp107696_c0_seq1	1924	PREDICTED: microtubule-associated protein RP/EB family member 3 [Pseudopodoces humilis]	gnl|GNOMON|4402373.p Model predicted by Gnomon on Gallus gallus breed Red Jungle fowl, inbred line UCD001 chromosome 20 genomic scaffold, Gallus_gallus-4.0, whole genome shotgun sequence (NW_003764128.1)	NP_036458.2	NW_014003268.1	41.4
comp1076_c0_seq1	5870	PREDICTED: HIV Tat-specific factor 1 homolog [Gallus gallus]	gnl|GNOMON|2738823.p Model predicted by Gnomon on Gallus gallus breed Red Jungle fowl, inbred line UCD001 chromosome 4 genomic scaffold, Gallus_gallus-4.0, whole genome shotgun sequence (NW_003763735.1)	NP_055315.2	NW_013991214.1	87.4
comp10770_c0_seq1	4424	PREDICTED: SH3 domain-binding glutamic acid-rich-like protein isoform X2 [Alligator sinensis]	gnl|GNOMON|4944823.p Model predicted by Gnomon on Gallus gallus breed Red Jungle fowl, inbred line UCD001 chromosome 4 genomic scaffold, Gallus_gallus-4.0, whole genome shotgun sequence (NW_003763735.1)	NP_003013.1	NW_013988327.1	62.9
comp107736_c0_seq1	1539	PREDICTED: zinc finger protein 618 isoform X1 [Pelodiscus sinensis]	gnl|GNOMON|588314.p Model predicted by Gnomon on Gallus gallus breed Red Jungle fowl, inbred line UCD001 chromosome 17 genomic scaffold, Gallus_gallus-4.0, whole genome shotgun sequence (NW_003764072.1)	NP_588615.2	NW_013994276.1	96.3
comp10774_c0_seq1	3262	PREDICTED: cullin-2 isoform X2 [Anas platyrhynchos]	gnl|GNOMON|5144673.p Model predicted by Gnomon on Gallus gallus breed Red Jungle fowl, inbred line UCD001 chromosome 2 genomic scaffold, Gallus_gallus-4.0, whole genome shotgun sequence (NW_003763661.1)	NP_003582.2	NW_013997490.1	99.9
comp107759_c0_seq1	2691	PREDICTED: anoctamin-10 [Columba livia]	gnl|GNOMON|3748693.p Model predicted by Gnomon on Gallus gallus breed Red Jungle fowl, inbred line UCD001 chromosome 2 genomic scaffold, Gallus_gallus-4.0, whole genome shotgun sequence (NW_003763668.1)	NP_060545.3	NW_013999268.1	99.1
comp10775_c0_seq1	3211	RNA-binding protein 33 [Columba livia]	gnl|GNOMON|3188673.p Model predicted by Gnomon on Gallus gallus breed Red Jungle fowl, inbred line UCD001 chromosome 2 genomic scaffold, Gallus_gallus-4.0, whole genome shotgun sequence (NW_003763661.1)	NP_444271.2	NW_014001640.1	99.6
comp10776_c0_seq1	4176	PREDICTED: probable ATP-dependent RNA helicase DHX40 [Melopsittacus undulatus]	gnl|GNOMON|866364.p Model predicted by Gnomon on Gallus gallus breed Red Jungle fowl, inbred line UCD001 chromosome 19 genomic scaffold, Gallus_gallus-4.0, whole genome shotgun sequence (NW_003764121.1)	NP_078888.4	NW_013988991.1	93.6
comp107779_c0_seq1	1897	PREDICTED: UMP-CMP kinase 2, mitochondrial isoform X1 [Chrysemys picta bellii]	gnl|GNOMON|2120803.p Model predicted by Gnomon on Gallus gallus breed Red Jungle fowl, inbred line UCD001 chromosome 3 genomic scaffold, Gallus_gallus-4.0, whole genome shotgun sequence (NW_003763721.1)	NP_997198.2	NW_014003927.1	99.6
comp10783_c0_seq1	4110	PREDICTED: phosphatidylcholine transfer protein [Gallus gallus]	gnl|GNOMON|2136333.p Model predicted by Gnomon on Gallus gallus breed Red Jungle fowl, inbred line UCD001 chromosome 18 genomic scaffold, Gallus_gallus-4.0, whole genome shotgun sequence (NW_003764078.1)	NP_067036.2	NW_014002486.1	75
comp10787_c1_seq1	10910	PREDICTED: uncharacterized protein LOC101951066 isoform X1 [Chrysemys picta bellii] >gi|530605472|ref|XP_005294463.1| PREDICTED: uncharacterized protein LOC101951066 isoform X2 [Chrysemys picta bellii]	gnl|GNOMON|3886163.p Model predicted by Gnomon on Gallus gallus breed Red Jungle fowl, inbred line UCD001 chromosome 8 genomic scaffold, Gallus_gallus-4.0, whole genome shotgun sequence (NW_003763828.1)	NP_998821.3	NW_013989583.1	99.3
comp10790_c0_seq1	3927	PREDICTED: complement receptor type 1 [Melopsittacus undulatus]	gnl|GNOMON|2158433.p Model predicted by Gnomon on Gallus gallus breed Red Jungle fowl, inbred line UCD001 chromosome 26 genomic scaffold, Gallus_gallus-4.0, whole genome shotgun sequence (NW_001471609.2)	NP_000564.2	NW_013998964.1	64.8
comp10795_c0_seq1	3615	PREDICTED: ran GTPase-activating protein 1 [Falco cherrug]	gnl|GNOMON|1664143.p Model predicted by Gnomon on Gallus gallus breed Red Jungle fowl, inbred line UCD001 chromosome 7 genomic scaffold, Gallus_gallus-4.0, whole genome shotgun sequence (NW_003763825.1)	NP_006181.1	NW_014006019.1	1.5
comp107966_c0_seq1	1813	PREDICTED: keratin, type II cuticular Hb4-like [Alligator sinensis]	gnl|GNOMON|582534.p Model predicted by Gnomon (with internal stops and/or frameshifts) on Gallus gallus breed Red Jungle fowl, inbred line UCD001 linkage group LGE22C19W28_E50C23 genomic scaffold, Gallus_gallus-4.0, whole genome shotgun sequence (NW_003764332.1)	NP_149034.2	NW_014004140.1	99
comp108008_c0_seq1	4081	Microtubule-associated serine/threonine-protein kinase 4 [Columba livia]	gnl|GNOMON|1072474.p Model predicted by Gnomon on Gallus gallus breed Red Jungle fowl, inbred line UCD001 chromosome Z genomic scaffold, Gallus_gallus-4.0, whole genome shotgun sequence (NW_001488830.2)	NP_001158136.1	NW_014003482.1	10.4
comp10802_c1_seq1	7375	PREDICTED: secretory phospholipase A2 receptor [Ficedula albicollis]	gnl|GNOMON|2856153.p Model predicted by Gnomon on Gallus gallus breed Red Jungle fowl, inbred line UCD001 chromosome 7 genomic scaffold, Gallus_gallus-4.0, whole genome shotgun sequence (NW_003763826.1)	NP_001007268.1	NW_014006591.1	96.4
comp10803_c0_seq1	3498	RRP12-like protein [Gallus gallus] >gi|71153786|sp|Q5ZKD5.1|RRP12_CHICK RecName: Full=RRP12-like protein >gi|53131317|emb|CAG31808.1| hypothetical protein RCJMB04_11j1 [Gallus gallus]	gnl|GNOMON|740814.p Model predicted by Gnomon on Gallus gallus breed Red Jungle fowl, inbred line UCD001 chromosome 3 genomic scaffold, Gallus_gallus-4.0, whole genome shotgun sequence (NW_001471673.2)	NP_055994.2	NW_014005459.1	1.5
comp10806_c0_seq1	3368	PREDICTED: beta-1,3-N-acetylglucosaminyltransferase radical fringe, partial [Ficedula albicollis]	gnl|GNOMON|1650333.p Model predicted by Gnomon on Gallus gallus breed Red Jungle fowl, inbred line UCD001 chromosome 18 genomic scaffold, Gallus_gallus-4.0, whole genome shotgun sequence (NW_003764078.1)	NP_002908.1	NW_013994514.1	98
comp10807_c0_seq1	5084	PREDICTED: ribosomal protein S6 kinase delta-1 [Melopsittacus undulatus]	gnl|GNOMON|2516093.p Model predicted by Gnomon on Gallus gallus breed Red Jungle fowl, inbred line UCD001 chromosome 5 genomic scaffold, Gallus_gallus-4.0, whole genome shotgun sequence (NW_003763785.1)	NP_001034201.2	NW_013997969.1	99.5
comp108143_c0_seq1	1096	Minor histocompatibility antigen H13, partial [Columba livia]	gnl|GNOMON|904824.p Partial model predicted by Gnomon (with internal stops and/or frameshifts) on Gallus gallus breed Red Jungle fowl, inbred line UCD001 chromosome 4 genomic scaffold, Gallus_gallus-4.0, whole genome shotgun sequence (NW_003763735.1)	NP_848695.1	NW_014005497.1	98.8
comp108179_c0_seq1	1335	PREDICTED: putative ATP-dependent RNA helicase DHX57 isoform X1 [Anas platyrhynchos] >gi|514744372|ref|XP_005019182.1| PREDICTED: putative ATP-dependent RNA helicase DHX57 isoform X2 [Anas platyrhynchos] >gi|514744376|ref|XP_005019183.1| PREDICTED: putative ATP-dependent RNA helicase DHX57 isoform X3 [Anas platyrhynchos]	gnl|GNOMON|2040783.p Model predicted by Gnomon on Gallus gallus breed Red Jungle fowl, inbred line UCD001 chromosome 3 genomic scaffold, Gallus_gallus-4.0, whole genome shotgun sequence (NW_001471668.2)	NP_945314.1	NW_013987125.1	99
comp108188_c0_seq1	676	PREDICTED: uncharacterized protein LOC102049042 [Falco cherrug]	gnl|GNOMON|320574.p Model predicted by Gnomon on Gallus gallus breed Red Jungle fowl, inbred line UCD001 unplaced genomic scaffold, Gallus_gallus-4.0 ChrUn_7180000966927, whole genome shotgun sequence (NW_003770529.1)	""""""	NW_013994658.1	22.9
comp10818_c0_seq1	4797	PREDICTED: alkylated DNA repair protein alkB homolog 1 [Falco peregrinus] >gi|541969539|ref|XP_005438865.1| PREDICTED: alkylated DNA repair protein alkB homolog 1 [Falco cherrug]	gnl|GNOMON|17392093.p Model predicted by Gnomon on Gallus gallus breed Red Jungle fowl, inbred line UCD001 chromosome 5 genomic scaffold, Gallus_gallus-4.0, whole genome shotgun sequence (NW_003763785.1)	NP_006011.2	NW_013990043.1	86.4
comp10820_c0_seq1	6886	PREDICTED: LOW QUALITY PROTEIN: E3 ubiquitin-protein ligase RNF139 [Pseudopodoces humilis]	gnl|GNOMON|250754.p Model predicted by Gnomon on Gallus gallus breed Red Jungle fowl, inbred line UCD001 chromosome 2 genomic scaffold, Gallus_gallus-4.0, whole genome shotgun sequence (NW_003763693.1)	NP_009149.2	NW_014004943.1	93.8
comp108213_c0_seq1	1567	PREDICTED: GTP cyclohydrolase 1 [Pseudopodoces humilis]	gnl|GNOMON|3962103.p Model predicted by Gnomon on Gallus gallus breed Red Jungle fowl, inbred line UCD001 chromosome 5 genomic scaffold, Gallus_gallus-4.0, whole genome shotgun sequence (NW_001471710.2)	NP_001019195.1	NW_013986737.1	40.6
comp10822_c0_seq1	1774	PREDICTED: methylmalonyl-CoA epimerase, mitochondrial-like, partial [Meleagris gallopavo]	gnl|GNOMON|1654213.p Model predicted by Gnomon on Gallus gallus breed Red Jungle fowl, inbred line UCD001 chromosome 10 genomic scaffold, Gallus_gallus-4.0, whole genome shotgun sequence (NW_003763854.1)	NP_115990.3	NW_014005022.1	86.7
comp108236_c0_seq1	1971	PREDICTED: MAPK/MAK/MRK overlapping kinase isoform X6 [Anas platyrhynchos]	gnl|GNOMON|476104.p Model predicted by Gnomon on Gallus gallus breed Red Jungle fowl, inbred line UCD001 chromosome 5 genomic scaffold, Gallus_gallus-4.0, whole genome shotgun sequence (NW_001471710.2)	NP_055041.1	NW_013990043.1	97.9
comp108248_c0_seq1	1960	PREDICTED: N-terminal EF-hand calcium-binding protein 3 [Columba livia]	gnl|GNOMON|782374.p Model predicted by Gnomon on Gallus gallus breed Red Jungle fowl, inbred line UCD001 chromosome 20 genomic scaffold, Gallus_gallus-4.0, whole genome shotgun sequence (NW_003764128.1)	NP_112508.3	NW_014005049.1	92.1
comp10825_c0_seq1	1102	PREDICTED: uncharacterized protein C11orf73 homolog [Meleagris gallopavo]	gnl|GNOMON|11254663.p Model predicted by Gnomon on Gallus gallus breed Red Jungle fowl, inbred line UCD001 chromosome 1 genomic scaffold, Gallus_gallus-4.0, whole genome shotgun sequence (NW_003763650.1)	NP_057485.2	NW_014000640.1	100
comp10829_c0_seq1	4654	PREDICTED: CTD small phosphatase-like protein 2-like [Meleagris gallopavo]	gnl|GNOMON|9172213.p Model predicted by Gnomon on Gallus gallus breed Red Jungle fowl, inbred line UCD001 chromosome 10 genomic scaffold, Gallus_gallus-4.0, whole genome shotgun sequence (NW_003763854.1)	NP_057480.2	NW_013990964.1	96.3
comp108300_c0_seq1	3561	PREDICTED: excitatory amino acid transporter 4-like [Falco peregrinus] >gi|541985500|ref|XP_005444358.1| PREDICTED: excitatory amino acid transporter 4-like [Falco cherrug]	gnl|GNOMON|1936453.p Model predicted by Gnomon on Gallus gallus breed Red Jungle fowl, inbred line UCD001 chromosome 28 genomic scaffold, Gallus_gallus-4.0, whole genome shotgun sequence (NW_003764302.1)	NP_005062.1	NW_014005836.1	99.5
comp10832_c0_seq1	7261	PREDICTED: beta-catenin-like protein 1 [Pseudopodoces humilis]	gnl|GNOMON|4532373.p Model predicted by Gnomon on Gallus gallus breed Red Jungle fowl, inbred line UCD001 chromosome 20 genomic scaffold, Gallus_gallus-4.0, whole genome shotgun sequence (NW_003764128.1)	NP_110517.2	NW_013993136.1	90.1
comp10836_c0_seq1	1434	PREDICTED: methyltransferase like 6 isoformX1 [Gallus gallus] >gi|118085971|ref|XP_001235221.1| PREDICTED: methyltransferase like 6 isoformX2 [Gallus gallus] >gi|513169231|ref|XP_004939492.1| PREDICTED: methyltransferase like 6 isoform X4 [Gallus gallus] >gi|513169236|ref|XP_004939493.1| PREDICTED: methyltransferase like 6 isoform X5 [Gallus gallus]	gnl|GNOMON|4024693.p Model predicted by Gnomon on Gallus gallus breed Red Jungle fowl, inbred line UCD001 chromosome 2 genomic scaffold, Gallus_gallus-4.0, whole genome shotgun sequence (NW_003763668.1)	NP_689609.2	NW_013999268.1	99.3
comp10837_c0_seq1	8998	PREDICTED: HEAT repeat-containing protein 5B [Melopsittacus undulatus]	gnl|GNOMON|9610783.p Model predicted by Gnomon on Gallus gallus breed Red Jungle fowl, inbred line UCD001 chromosome 3 genomic scaffold, Gallus_gallus-4.0, whole genome shotgun sequence (NW_001471668.2)	NP_061897.1	NW_013992144.1	99.8
comp1083_c0_seq1	3125	PREDICTED: max-interacting protein 1 isoform X2 [Chrysemys picta bellii]	gnl|GNOMON|7312123.p Model predicted by Gnomon on Gallus gallus breed Red Jungle fowl, inbred line UCD001 chromosome 6 genomic scaffold, Gallus_gallus-4.0, whole genome shotgun sequence (NW_003763812.1)	NP_005953.4	NW_014004372.1	85.3
comp10840_c0_seq1	3222	PREDICTED: junction plakoglobin isoform X1 [Ficedula albicollis]	gnl|GNOMON|276443.p Model predicted by Gnomon on Gallus gallus breed Red Jungle fowl, inbred line UCD001 chromosome 27 genomic scaffold, Gallus_gallus-4.0, whole genome shotgun sequence (NW_003764301.1)	NP_002221.1	NW_013994976.1	95.2
comp10841_c0_seq1	1599	mitochondrial intermembrane space import and assembly protein 40 [Gallus gallus]	gnl|GNOMON|3112263.p Model predicted by Gnomon on Gallus gallus breed Red Jungle fowl, inbred line UCD001 chromosome 12 genomic scaffold, Gallus_gallus-4.0, whole genome shotgun sequence (NW_003763902.1)	NP_001091972.1	NW_014006527.1	56.4
comp10845_c0_seq1	7072	TBC1 domain family member 22A [Gallus gallus] >gi|53127354|emb|CAG31060.1| hypothetical protein RCJMB04_1p10 [Gallus gallus]	gnl|GNOMON|3090023.p Model predicted by Gnomon on Gallus gallus breed Red Jungle fowl, inbred line UCD001 chromosome 1 genomic scaffold, Gallus_gallus-4.0, whole genome shotgun sequence (NW_001471565.2)	NP_055161.1	NW_013995206.1	94
comp10850_c0_seq1	4132	PREDICTED: ras-related protein Rab-33B [Melopsittacus undulatus]	gnl|GNOMON|4304033.p Model predicted by Gnomon on Gallus gallus breed Red Jungle fowl, inbred line UCD001 chromosome 4 genomic scaffold, Gallus_gallus-4.0, whole genome shotgun sequence (NW_003763739.1)	NP_112586.1	NW_014000569.1	64.4
comp10851_c0_seq1	4013	PREDICTED: serine/threonine-protein phosphatase 2B catalytic subunit gamma isoform isoform X2 [Alligator mississippiensis]	gnl|GNOMON|954064.p Model predicted by Gnomon on Gallus gallus breed Red Jungle fowl, inbred line UCD001 chromosome 4 genomic scaffold, Gallus_gallus-4.0, whole genome shotgun sequence (NW_001471685.2)	NP_005596.2	NW_013988627.1	95.2
comp10858_c0_seq1	490	PREDICTED: protein phosphatase 1 regulatory subunit 12C, partial [Alligator mississippiensis]	gnl|GNOMON|624434.p Model predicted by Gnomon on Gallus gallus breed Red Jungle fowl, inbred line UCD001 chromosome 26 genomic scaffold, Gallus_gallus-4.0, whole genome shotgun sequence (NW_001471609.2)	NP_060077.1	Unmapped	Unmapped
comp108621_c0_seq1	2279	PREDICTED: protein dpy-19 homolog 1-like, partial [Meleagris gallopavo]	gnl|GNOMON|6394693.p Model predicted by Gnomon on Gallus gallus breed Red Jungle fowl, inbred line UCD001 chromosome 2 genomic scaffold, Gallus_gallus-4.0, whole genome shotgun sequence (NW_003763668.1)	NP_056098.1	NW_013995861.1	99.8
comp10862_c0_seq1	5715	PREDICTED: CCR4-NOT transcription complex subunit 6 isoform X1 [Ficedula albicollis] >gi|527258026|ref|XP_005147276.1| PREDICTED: CCR4-NOT transcription complex subunit 6 isoform X1 [Melopsittacus undulatus] >gi|542149475|ref|XP_005483688.1| PREDICTED: CCR4-NOT transcription complex subunit 6 isoform X1 [Zonotrichia albicollis] >gi|543359715|ref|XP_005523602.1| PREDICTED: CCR4-NOT transcription c…	gnl|GNOMON|5526273.p Model predicted by Gnomon on Gallus gallus breed Red Jungle fowl, inbred line UCD001 chromosome 13 genomic scaffold, Gallus_gallus-4.0, whole genome shotgun sequence (NW_003763912.1)	NP_056270.2	NW_014003067.1	90.2
comp10863_c1_seq1	9226	PREDICTED: transmembrane protein 2-like isoform X1 [Ficedula albicollis]	gnl|GNOMON|598493.p Model predicted by Gnomon on Gallus gallus breed Red Jungle fowl, inbred line UCD001 chromosome Z genomic scaffold, Gallus_gallus-4.0, whole genome shotgun sequence (NW_003764318.1)	NP_037522.1	NW_014006222.1	31.2
comp108646_c0_seq1	2671	PREDICTED: zinc transporter ZIP13 [Columba livia] >gi|449274612|gb|EMC83690.1| Zinc transporter ZIP13 [Columba livia]	gnl|GNOMON|8026093.p Model predicted by Gnomon on Gallus gallus breed Red Jungle fowl, inbred line UCD001 chromosome 5 genomic scaffold, Gallus_gallus-4.0, whole genome shotgun sequence (NW_003763785.1)	NP_689477.2	NW_014006077.1	99.6
comp108649_c0_seq1	2495	PREDICTED: dysferlin-like isoform X4 [Columba livia]	gnl|GNOMON|1696064.p Partial model predicted by Gnomon (with internal stops and/or frameshifts) on Gallus gallus breed Red Jungle fowl, inbred line UCD001 chromosome 4 genomic scaffold, Gallus_gallus-4.0, whole genome shotgun sequence (NW_001471685.2)	NP_001124456.1	NW_014005338.1	97.4
comp10865_c0_seq1	7869	PREDICTED: translation initiation factor eIF-2B subunit gamma isoform X3 [Pseudopodoces humilis]	gnl|GNOMON|5786173.p Model predicted by Gnomon on Gallus gallus breed Red Jungle fowl, inbred line UCD001 chromosome 8 genomic scaffold, Gallus_gallus-4.0, whole genome shotgun sequence (NW_001471740.2)	NP_065098.1	NW_013988106.1	75.7
comp10866_c0_seq1	6254	PREDICTED: splicing factor, arginine/serine-rich 15 [Falco peregrinus] >gi|541992336|ref|XP_005446607.1| PREDICTED: splicing factor, arginine/serine-rich 15 [Falco cherrug]	gnl|GNOMON|2168573.p Model predicted by Gnomon on Gallus gallus breed Red Jungle fowl, inbred line UCD001 chromosome 1 genomic scaffold, Gallus_gallus-4.0, whole genome shotgun sequence (NW_003763571.1)	NP_065757.1	NW_014006771.1	6.4
comp10867_c0_seq1	3164	Thioredoxin reductase 3, partial [Columba livia]	gnl|GNOMON|2930263.p Model predicted by Gnomon on Gallus gallus breed Red Jungle fowl, inbred line UCD001 chromosome 12 genomic scaffold, Gallus_gallus-4.0, whole genome shotgun sequence (NW_003763902.1)	NP_443115.1	NW_014006527.1	90.9
comp10868_c0_seq1	6216	PREDICTED: LOW QUALITY PROTEIN: DNA-directed RNA polymerase I subunit RPA1 [Gallus gallus]	gnl|GNOMON|1572064.p Model predicted by Gnomon (with internal stops and/or frameshifts) on Gallus gallus breed Red Jungle fowl, inbred line UCD001 chromosome 4 genomic scaffold, Gallus_gallus-4.0, whole genome shotgun sequence (NW_001471685.2)	NP_056240.2	NW_013995808.1	94.6
comp10869_c0_seq1	3401	PREDICTED: gamma-aminobutyric acid receptor-associated protein-like 1-like [Sarcophilus harrisii]	gnl|GNOMON|1164523.p Model predicted by Gnomon on Gallus gallus breed Red Jungle fowl, inbred line UCD001 chromosome 1 genomic scaffold, Gallus_gallus-4.0, whole genome shotgun sequence (NW_003763492.1)	NP_113600.1	NW_014005428.1	99.4
comp10872_c0_seq1	5163	PREDICTED: ubiquitin carboxyl-terminal hydrolase 25 isoform X2 [Gallus gallus]	gnl|GNOMON|896554.p Model predicted by Gnomon on Gallus gallus breed Red Jungle fowl, inbred line UCD001 chromosome 1 genomic scaffold, Gallus_gallus-4.0, whole genome shotgun sequence (NW_003763496.1)	NP_037528.3	NW_013996733.1	89.1
comp10872_c1_seq1	4479	PREDICTED: ubiquitin carboxyl-terminal hydrolase 25 isoform X2 [Gallus gallus]	gnl|GNOMON|896554.p Model predicted by Gnomon on Gallus gallus breed Red Jungle fowl, inbred line UCD001 chromosome 1 genomic scaffold, Gallus_gallus-4.0, whole genome shotgun sequence (NW_003763496.1)	NP_037528.3	NW_013996733.1	90.2
comp10875_c0_seq1	520	PREDICTED: zinc finger protein 36, C3H1 type-like 2-like [Melopsittacus undulatus]	gnl|GNOMON|2322094.p Model predicted by Gnomon on Gallus gallus breed Red Jungle fowl, inbred line UCD001 chromosome 5 genomic scaffold, Gallus_gallus-4.0, whole genome shotgun sequence (NW_003763785.1)	NP_008818.3	NW_013997969.1	32
comp108769_c0_seq1	1026	PREDICTED: cytotoxic T-lymphocyte protein 4 [Anas platyrhynchos] >gi|261362433|gb|ACX71606.1| cytotoxic T lymphocyte-associated antigen-4 [Anas platyrhynchos] >gi|483516411|gb|EOB03281.1| Cytotoxic T-lymphocyte protein 4, partial [Anas platyrhynchos]	gnl|GNOMON|2908143.p Model predicted by Gnomon on Gallus gallus breed Red Jungle fowl, inbred line UCD001 chromosome 7 genomic scaffold, Gallus_gallus-4.0, whole genome shotgun sequence (NW_003763825.1)	NP_005205.2	NW_014000931.1	100
comp1087_c0_seq1	5165	PREDICTED: probable ATP-dependent RNA helicase DDX17 [Falco cherrug]	gnl|GNOMON|4738243.p Model predicted by Gnomon on Gallus gallus breed Red Jungle fowl, inbred line UCD001 chromosome 1 genomic scaffold, Gallus_gallus-4.0, whole genome shotgun sequence (NW_003763476.1)	NP_006377.2	NW_013995860.1	98.1
comp108834_c0_seq1	1970	PREDICTED: regulator of telomere elongation helicase 1 [Zonotrichia albicollis]	gnl|GNOMON|1098374.p Model predicted by Gnomon on Gallus gallus breed Red Jungle fowl, inbred line UCD001 chromosome 20 genomic scaffold, Gallus_gallus-4.0, whole genome shotgun sequence (NW_003764128.1)	NP_116575.3	NW_014002626.1	99.3
comp10883_c0_seq1	7873	PREDICTED: actin-binding protein IPP, partial [Falco peregrinus]	gnl|GNOMON|1130174.p Model predicted by Gnomon on Gallus gallus breed Red Jungle fowl, inbred line UCD001 chromosome 8 genomic scaffold, Gallus_gallus-4.0, whole genome shotgun sequence (NW_001471740.2)	NP_005888.1	NW_013992650.1	99.5
comp10884_c0_seq1	8545	PREDICTED: 2',3'-cyclic-nucleotide 3'-phosphodiesterase [Falco cherrug]	gnl|GNOMON|348443.p Model predicted by Gnomon on Gallus gallus breed Red Jungle fowl, inbred line UCD001 chromosome 27 genomic scaffold, Gallus_gallus-4.0, whole genome shotgun sequence (NW_003764301.1)	NP_149124.3	NW_013994976.1	97.2
comp10889_c0_seq1	4916	PREDICTED: methionine--tRNA ligase, mitochondrial-like [Falco peregrinus]	gnl|GNOMON|888823.p Model predicted by Gnomon on Gallus gallus breed Red Jungle fowl, inbred line UCD001 chromosome 4 genomic scaffold, Gallus_gallus-4.0, whole genome shotgun sequence (NW_003763735.1)	NP_612404.1	NW_013990531.1	99.7
comp1088_c0_seq1	1713	protein BTG1 [Gallus gallus] >gi|461655|sp|P34743.1|BTG1_CHICK RecName: Full=Protein BTG1; AltName: Full=B-cell translocation gene 1 protein >gi|62858|emb|CAA45507.1| BTG1 [Gallus gallus]	gnl|GNOMON|2340223.p Model predicted by Gnomon on Gallus gallus breed Red Jungle fowl, inbred line UCD001 chromosome 1 genomic scaffold, Gallus_gallus-4.0, whole genome shotgun sequence (NW_003763475.1)	NP_001722.1	NW_013995860.1	71.3
comp108912_c0_seq1	2685	Uridine phosphorylase 1, partial [Columba livia]	gnl|GNOMON|2204723.p Model predicted by Gnomon on Gallus gallus breed Red Jungle fowl, inbred line UCD001 chromosome 2 genomic scaffold, Gallus_gallus-4.0, whole genome shotgun sequence (NW_001471639.2)	NP_003355.1	NW_014001972.1	99.7
comp108926_c0_seq1	4177	PREDICTED: low-density lipoprotein receptor-related protein 5 [Anas platyrhynchos]	gnl|GNOMON|4796093.p Partial model predicted by Gnomon (with internal stops and/or frameshifts) on Gallus gallus breed Red Jungle fowl, inbred line UCD001 chromosome 5 genomic scaffold, Gallus_gallus-4.0, whole genome shotgun sequence (NW_003763785.1)	NP_002326.2	NW_014002318.1	99.4
comp108939_c0_seq1	847	PREDICTED: microtubule-actin cross-linking factor 1, isoforms 1/2/3/5-like [Alligator mississippiensis]	gnl|GNOMON|516414.p Partial model predicted by Gnomon on Gallus gallus breed Red Jungle fowl, inbred line UCD001 chromosome 23 genomic scaffold, Gallus_gallus-4.0, whole genome shotgun sequence (NW_003764159.1)	NP_036222.3	NW_014004898.1	50.1
comp10896_c0_seq1	5209	Leucine-rich repeat-containing protein 45, partial [Anas platyrhynchos]	gnl|GNOMON|1718333.p Model predicted by Gnomon on Gallus gallus breed Red Jungle fowl, inbred line UCD001 chromosome 18 genomic scaffold, Gallus_gallus-4.0, whole genome shotgun sequence (NW_003764078.1)	NP_659436.1	NW_013994514.1	99.6
comp10897_c0_seq1	2327	PREDICTED: heparanase [Melopsittacus undulatus]	gnl|GNOMON|7318043.p Model predicted by Gnomon on Gallus gallus breed Red Jungle fowl, inbred line UCD001 chromosome 4 genomic scaffold, Gallus_gallus-4.0, whole genome shotgun sequence (NW_003763740.1)	NP_001092010.1	NW_014004011.1	99.1
comp10898_c0_seq1	4199	PREDICTED: transcription initiation factor TFIID subunit 4 [Falco cherrug]	gnl|GNOMON|1028374.p Model predicted by Gnomon on Gallus gallus breed Red Jungle fowl, inbred line UCD001 chromosome 20 genomic scaffold, Gallus_gallus-4.0, whole genome shotgun sequence (NW_003764128.1)	NP_003176.2	NW_014001913.1	99.7
comp108999_c0_seq1	920	PREDICTED: LOW QUALITY PROTEIN: tubulin polyglutamylase TTLL6 [Alligator mississippiensis]	gnl|GNOMON|1208544.p Model predicted by Gnomon on Gallus gallus breed Red Jungle fowl, inbred line UCD001 unplaced genomic scaffold, Gallus_gallus-4.0 ChrUn_7180000962355, whole genome shotgun sequence (NW_003766784.1)	NP_776152.1	NW_013998389.1	76.6
comp1089_c1_seq1	1839	26S proteasome non-ATPase regulatory subunit 1 [Chelonia mydas]	gnl|GNOMON|1670203.p Model predicted by Gnomon on Gallus gallus breed Red Jungle fowl, inbred line UCD001 chromosome 9 genomic scaffold, Gallus_gallus-4.0, whole genome shotgun sequence (NW_003763840.1)	""""""	NW_013988265.1	99.3
comp10903_c0_seq1	9371	Cell surface glycoprotein CD200 receptor 1-A [Columba livia]	gnl|GNOMON|274553.p Model predicted by Gnomon on Gallus gallus breed Red Jungle fowl, inbred line UCD001 chromosome 1 genomic scaffold, Gallus_gallus-4.0, whole genome shotgun sequence (NW_003763496.1)	NP_740750.1	NW_013998331.1	99.8
comp10918_c0_seq1	6659	PREDICTED: signal transducer and activator of transcription 1-like isoform X1 [Columba livia]	gnl|GNOMON|92143.p Model predicted by Gnomon on Gallus gallus breed Red Jungle fowl, inbred line UCD001 chromosome 7 genomic scaffold, Gallus_gallus-4.0, whole genome shotgun sequence (NW_003763825.1)	NP_009330.1	NW_014000931.1	99.9
comp10922_c0_seq1	4978	PREDICTED: retinol dehydrogenase 14 [Columba livia]	gnl|GNOMON|568814.p Model predicted by Gnomon on Gallus gallus breed Red Jungle fowl, inbred line UCD001 chromosome 3 genomic scaffold, Gallus_gallus-4.0, whole genome shotgun sequence (NW_001471673.2)	NP_001186032.1	NW_014003927.1	100
comp109238_c0_seq1	2357	PREDICTED: LOW QUALITY PROTEIN: BPI fold-containing family B member 6 [Falco cherrug]	gnl|GNOMON|1222374.p Model predicted by Gnomon on Gallus gallus breed Red Jungle fowl, inbred line UCD001 chromosome 20 genomic scaffold, Gallus_gallus-4.0, whole genome shotgun sequence (NW_003764128.1)	NP_777557.1	NW_013998695.1	98.7
comp10925_c0_seq1	5751	PREDICTED: alpha-mannosidase 2-like [Melopsittacus undulatus]	gnl|GNOMON|786503.p Model predicted by Gnomon on Gallus gallus breed Red Jungle fowl, inbred line UCD001 chromosome Z genomic scaffold, Gallus_gallus-4.0, whole genome shotgun sequence (NW_003764319.1)	NP_002363.2	NW_014005404.1	5.6
comp10925_c1_seq1	4225	PREDICTED: transcription factor SOX-6 isoform X3 [Anas platyrhynchos]	gnl|GNOMON|2244093.p Model predicted by Gnomon on Gallus gallus breed Red Jungle fowl, inbred line UCD001 chromosome 5 genomic scaffold, Gallus_gallus-4.0, whole genome shotgun sequence (NW_003763785.1)	NP_001139283.1	NW_014005408.1	99.7
comp10926_c0_seq1	8772	PREDICTED: hexokinase-1 [Columba livia]	gnl|GNOMON|4464113.p Model predicted by Gnomon on Gallus gallus breed Red Jungle fowl, inbred line UCD001 chromosome 6 genomic scaffold, Gallus_gallus-4.0, whole genome shotgun sequence (NW_003763811.1)	NP_000179.2	NW_013984876.1	6.3
comp10926_c1_seq1	3341	PREDICTED: general transcription factor 3C polypeptide 1 [Falco cherrug]	gnl|GNOMON|1114284.p Model predicted by Gnomon on Gallus gallus breed Red Jungle fowl, inbred line UCD001 chromosome 14 genomic scaffold, Gallus_gallus-4.0, whole genome shotgun sequence (NW_003763931.1)	NP_001511.2	NW_013989583.1	99.4
comp10928_c1_seq1	4349	PREDICTED: lisH domain and HEAT repeat-containing protein KIAA1468 homolog, partial [Ficedula albicollis]	gnl|GNOMON|252714.p Model predicted by Gnomon on Gallus gallus breed Red Jungle fowl, inbred line UCD001 chromosome 2 genomic scaffold, Gallus_gallus-4.0, whole genome shotgun sequence (NW_003763673.1)	NP_065905.2	NW_013987126.1	97.5
comp109297_c0_seq1	2045	Coiled-coil domain-containing protein 40, partial [Anas platyrhynchos]	gnl|GNOMON|3092343.p Model predicted by Gnomon on Gallus gallus breed Red Jungle fowl, inbred line UCD001 chromosome 18 genomic scaffold, Gallus_gallus-4.0, whole genome shotgun sequence (NW_003764080.1)	NP_060420.2	NW_013992775.1	42.4
comp10929_c0_seq1	2032	PREDICTED: CDK5 regulatory subunit-associated protein 3-like, partial [Melopsittacus undulatus]	gnl|GNOMON|1412443.p Model predicted by Gnomon on Gallus gallus breed Red Jungle fowl, inbred line UCD001 chromosome 27 genomic scaffold, Gallus_gallus-4.0, whole genome shotgun sequence (NW_003764299.1)	NP_788276.1	NW_014003044.1	72.3
comp10933_c0_seq1	1679	guanine nucleotide-binding protein subunit alpha-11 [Gallus gallus] >gi|543376127|ref|XP_005531272.1| PREDICTED: guanine nucleotide-binding protein subunit alpha-11 isoform X1 [Pseudopodoces humilis] >gi|1169853|sp|P45645.1|GNA11_MELGA RecName: Full=Guanine nucleotide-binding protein subunit alpha-11; Short=G alpha-11; Short=G-protein subunit alpha-11 >gi|22651974|gb|AAN03531.1|AF364328_1 guanine…	gnl|GNOMON|1482493.p Model predicted by Gnomon on Gallus gallus breed Red Jungle fowl, inbred line UCD001 chromosome Z genomic scaffold, Gallus_gallus-4.0, whole genome shotgun sequence (NW_003764318.1)	NP_002058.2	NW_013993262.1	84.5
comp109362_c0_seq1	1378	PREDICTED: inverted formin-2 isoform X10 [Gallus gallus]	gnl|GNOMON|550104.p Model predicted by Gnomon on Gallus gallus breed Red Jungle fowl, inbred line UCD001 chromosome 5 genomic scaffold, Gallus_gallus-4.0, whole genome shotgun sequence (NW_001471710.2)	NP_001026884.3	NW_013990043.1	95.6
comp109372_c0_seq1	1586	PREDICTED: glioma pathogenesis-related protein 1-like [Falco peregrinus] >gi|541977548|ref|XP_005441503.1| PREDICTED: glioma pathogenesis-related protein 1-like [Falco cherrug]	gnl|GNOMON|5108183.p Model predicted by Gnomon on Gallus gallus breed Red Jungle fowl, inbred line UCD001 chromosome 1 genomic scaffold, Gallus_gallus-4.0, whole genome shotgun sequence (NW_003763474.1)	NP_006842.2	NW_013995860.1	99.5
comp109385_c0_seq1	2959	PREDICTED: arf-GAP with SH3 domain, ANK repeat and PH domain-containing protein 2 isoform X5 [Ficedula albicollis]	gnl|GNOMON|478814.p Model predicted by Gnomon on Gallus gallus breed Red Jungle fowl, inbred line UCD001 chromosome 3 genomic scaffold, Gallus_gallus-4.0, whole genome shotgun sequence (NW_001471673.2)	NP_001128663.1	NW_014003927.1	100
comp10940_c0_seq1	5383	PREDICTED: probable helicase with zinc finger domain isoform X7 [Gallus gallus] >gi|513213800|ref|XP_004946278.1| PREDICTED: probable helicase with zinc finger domain-like isoform X2 [Gallus gallus]	gnl|GNOMON|3202343.p Model predicted by Gnomon on Gallus gallus breed Red Jungle fowl, inbred line UCD001 chromosome 18 genomic scaffold, Gallus_gallus-4.0, whole genome shotgun sequence (NW_003764079.1)	NP_055692.2	NW_014002486.1	99.8
comp10944_c0_seq1	6590	PREDICTED: A-kinase anchor protein 1, mitochondrial [Geospiza fortis]	gnl|GNOMON|4934363.p Model predicted by Gnomon on Gallus gallus breed Red Jungle fowl, inbred line UCD001 chromosome 19 genomic scaffold, Gallus_gallus-4.0, whole genome shotgun sequence (NW_003764121.1)	NP_001229831.1	NW_013988326.1	99.5
comp1094_c0_seq1	2146	PREDICTED: uncharacterized protein LOC100225681 [Taeniopygia guttata]	gnl|GNOMON|3390303.p Model predicted by Gnomon on Gallus gallus breed Red Jungle fowl, inbred line UCD001 chromosome 15 genomic scaffold, Gallus_gallus-4.0, whole genome shotgun sequence (NW_003763990.1)	NP_005071.2	NW_014001808.1	36.3
comp10954_c0_seq1	687	PREDICTED: TCF3 fusion partner [Alligator mississippiensis]	gnl|GNOMON|3046323.p Model predicted by Gnomon on Gallus gallus breed Red Jungle fowl, inbred line UCD001 chromosome 17 genomic scaffold, Gallus_gallus-4.0, whole genome shotgun sequence (NW_003764074.1)	NP_037474.1	Unmapped	Unmapped
comp10955_c0_seq1	3962	PREDICTED: glycine N-methyltransferase isoform X1 [Pseudopodoces humilis]	gnl|GNOMON|1300784.p Partial model predicted by Gnomon on Gallus gallus breed Red Jungle fowl, inbred line UCD001 chromosome 3 genomic scaffold, Gallus_gallus-4.0, whole genome shotgun sequence (NW_001471668.2)	NP_061833.1	NW_014003621.1	79.6
comp10956_c0_seq1	3061	PREDICTED: dnaJ homolog subfamily B member 5 [Melopsittacus undulatus]	gnl|GNOMON|1094473.p Model predicted by Gnomon on Gallus gallus breed Red Jungle fowl, inbred line UCD001 chromosome Z genomic scaffold, Gallus_gallus-4.0, whole genome shotgun sequence (NW_001488830.2)	NP_001128477.1	NW_014002003.1	93.9
comp10959_c0_seq1	2362	5'-AMP-activated protein kinase subunit gamma-2 isoform 3 [Gallus gallus] >gi|542142792|ref|XP_005480492.1| PREDICTED: 5'-AMP-activated protein kinase subunit gamma-2 isoform X5 [Zonotrichia albicollis] >gi|53132783|emb|CAG31936.1| hypothetical protein RCJMB04_13p19 [Gallus gallus] >gi|77158183|gb|ABA62107.1| 5'-AMP-activated protein kinase gamma-2 non-catalytic subunit transcript variant 3 [Gall…	gnl|GNOMON|940674.p Model predicted by Gnomon on Gallus gallus breed Red Jungle fowl, inbred line UCD001 chromosome 2 genomic scaffold, Gallus_gallus-4.0, whole genome shotgun sequence (NW_003763661.1)	NP_077747.1	NW_013997738.1	90.6
comp109639_c0_seq1	942	PREDICTED: E3 ubiquitin-protein ligase NEDD4-like, partial [Falco peregrinus]	gnl|GNOMON|2814213.p Model predicted by Gnomon on Gallus gallus breed Red Jungle fowl, inbred line UCD001 chromosome 10 genomic scaffold, Gallus_gallus-4.0, whole genome shotgun sequence (NW_003763854.1)	NP_940682.2	NW_014005022.1	52.1
comp10965_c1_seq1	3762	PREDICTED: intraflagellar transport protein 57 homolog isoform X1 [Chrysemys picta bellii]	gnl|GNOMON|2096553.p Model predicted by Gnomon on Gallus gallus breed Red Jungle fowl, inbred line UCD001 chromosome 1 genomic scaffold, Gallus_gallus-4.0, whole genome shotgun sequence (NW_003763496.1)	NP_060480.1	NW_013998331.1	81.9
comp10968_c0_seq1	5867	PREDICTED: BCL2/adenovirus E1B 19 kDa protein-interacting protein 2 [Falco peregrinus] >gi|541956779|ref|XP_005434152.1| PREDICTED: BCL2/adenovirus E1B 19 kDa protein-interacting protein 2 [Falco cherrug]	gnl|GNOMON|1380213.p Model predicted by Gnomon on Gallus gallus breed Red Jungle fowl, inbred line UCD001 chromosome 10 genomic scaffold, Gallus_gallus-4.0, whole genome shotgun sequence (NW_003763854.1)	NP_004321.2	NW_014005022.1	99.6
comp1096_c0_seq1	10375	PREDICTED: E3 SUMO-protein ligase RanBP2 isoform X6 [Columba livia]	gnl|GNOMON|1280634.p Model predicted by Gnomon on Gallus gallus breed Red Jungle fowl, inbred line UCD001 chromosome 1 genomic scaffold, Gallus_gallus-4.0, whole genome shotgun sequence (NW_003763585.1)	NP_001032955.1	NW_014003576.1	98.8
comp10970_c0_seq1	3207	PREDICTED: transforming growth factor-beta receptor-associated protein 1-like, partial [Taeniopygia guttata]	gnl|GNOMON|1240634.p Model predicted by Gnomon on Gallus gallus breed Red Jungle fowl, inbred line UCD001 chromosome 1 genomic scaffold, Gallus_gallus-4.0, whole genome shotgun sequence (NW_003763585.1)	NP_004248.2	NW_014003576.1	83.7
comp10982_c0_seq1	4638	PREDICTED: homeobox protein PKNOX1 isoform X3 [Alligator mississippiensis]	gnl|GNOMON|2524603.p Model predicted by Gnomon on Gallus gallus breed Red Jungle fowl, inbred line UCD001 chromosome 1 genomic scaffold, Gallus_gallus-4.0, whole genome shotgun sequence (NW_001471534.2)	NP_004562.2	NW_013990156.1	99.8
comp10984_c0_seq1	3301	PREDICTED: CDK5 and ABL1 enzyme substrate 2 [Pseudopodoces humilis]	gnl|GNOMON|1044374.p Model predicted by Gnomon on Gallus gallus breed Red Jungle fowl, inbred line UCD001 chromosome 20 genomic scaffold, Gallus_gallus-4.0, whole genome shotgun sequence (NW_003764128.1)	NP_112492.2	NW_013998332.1	92.9
comp109850_c0_seq1	1985	hypothetical protein A306_12086, partial [Columba livia]	gnl|GNOMON|94593.p Model predicted by Gnomon on Gallus gallus breed Red Jungle fowl, inbred line UCD001 unplaced genomic scaffold, Gallus_gallus-4.0 ChrUn_7180000973397, whole genome shotgun sequence (NW_003774943.1)	NP_775869.3	NW_013988624.1	16.9
comp10985_c0_seq1	1207	5-formyltetrahydrofolate cyclo-ligase [Gallus gallus]	gnl|GNOMON|5576213.p Model predicted by Gnomon on Gallus gallus breed Red Jungle fowl, inbred line UCD001 chromosome 10 genomic scaffold, Gallus_gallus-4.0, whole genome shotgun sequence (NW_003763854.1)	NP_006432.1	NW_013988213.1	81.3
comp109894_c0_seq1	552	PREDICTED: uncharacterized protein LOC102378504 [Alligator sinensis]	gnl|GNOMON|1284794.p Model predicted by Gnomon on Gallus gallus breed Red Jungle fowl, inbred line UCD001 chromosome 3 genomic scaffold, Gallus_gallus-4.0, whole genome shotgun sequence (NW_003763720.1)	NP_004503.1	NW_014006445.1	11
comp109935_c0_seq1	624	solute carrier family 12 (potassium/chloride transporter), member 6 [Xenopus (Silurana) tropicalis] >gi|114108148|gb|AAI22931.1| solute carrier family 12 (potassium/chloride transporters), member 6 [Xenopus (Silurana) tropicalis]	gnl|GNOMON|5632233.p Model predicted by Gnomon on Gallus gallus breed Red Jungle fowl, inbred line UCD001 chromosome 11 genomic scaffold, Gallus_gallus-4.0, whole genome shotgun sequence (NW_003763881.1)	NP_001035962.1	NW_013990680.1	33.5
comp10993_c0_seq1	2238	PREDICTED: mitochondrial import receptor subunit TOM34-like [Meleagris gallopavo]	gnl|GNOMON|948374.p Model predicted by Gnomon on Gallus gallus breed Red Jungle fowl, inbred line UCD001 chromosome 20 genomic scaffold, Gallus_gallus-4.0, whole genome shotgun sequence (NW_003764128.1)	NP_006800.2	NW_013988837.1	69.4
comp1099_c0_seq1	1314	PREDICTED: 26S proteasome non-ATPase regulatory subunit 8 [Alligator mississippiensis]	gnl|GNOMON|1166653.p Model predicted by Gnomon on Gallus gallus breed Red Jungle fowl, inbred line UCD001 chromosome 1 genomic scaffold, Gallus_gallus-4.0, whole genome shotgun sequence (NW_003763647.1)	NP_002803.2	NW_013993063.1	77.7
comp109_c0_seq1	8561	PREDICTED: importin subunit alpha-3 [Chrysemys picta bellii]	gnl|GNOMON|5148203.p Model predicted by Gnomon on Gallus gallus breed Red Jungle fowl, inbred line UCD001 chromosome 9 genomic scaffold, Gallus_gallus-4.0, whole genome shotgun sequence (NW_003763840.1)	NP_002259.1	NW_014004168.1	95.7
comp109_c1_seq1	5990	PREDICTED: mitoferrin-1 [Gallus gallus]	gnl|GNOMON|460394.p Model predicted by Gnomon on Gallus gallus breed Red Jungle fowl, inbred line UCD001 chromosome 22 genomic scaffold, Gallus_gallus-4.0, whole genome shotgun sequence (NW_003764150.1)	NP_057696.2	NW_014003912.1	9.4
comp10_c2_seq1	814	PREDICTED: 60S acidic ribosomal protein P2 [Pseudopodoces humilis]	gnl|GNOMON|4472093.p Model predicted by Gnomon on Gallus gallus breed Red Jungle fowl, inbred line UCD001 chromosome 5 genomic scaffold, Gallus_gallus-4.0, whole genome shotgun sequence (NW_003763785.1)	NP_000995.1	NW_013987612.1	79.3
comp10_c3_seq1	814	PREDICTED: 60S acidic ribosomal protein P2 [Pseudopodoces humilis]	gnl|GNOMON|4472093.p Model predicted by Gnomon on Gallus gallus breed Red Jungle fowl, inbred line UCD001 chromosome 5 genomic scaffold, Gallus_gallus-4.0, whole genome shotgun sequence (NW_003763785.1)	NP_000995.1	NW_013987612.1	79.3
comp11001_c0_seq1	4289	PREDICTED: exonuclease 3'-5' domain-containing protein 2 [Falco cherrug]	gnl|GNOMON|11036093.p Model predicted by Gnomon on Gallus gallus breed Red Jungle fowl, inbred line UCD001 chromosome 5 genomic scaffold, Gallus_gallus-4.0, whole genome shotgun sequence (NW_003763785.1)	NP_001180290.1	NW_014006077.1	99.8
comp110066_c0_seq1	2340	PREDICTED: sodium/potassium/calcium exchanger 3 [Falco peregrinus] >gi|541989945|ref|XP_005445744.1| PREDICTED: sodium/potassium/calcium exchanger 3 [Falco cherrug]	gnl|GNOMON|350764.p Model predicted by Gnomon on Gallus gallus breed Red Jungle fowl, inbred line UCD001 chromosome 3 genomic scaffold, Gallus_gallus-4.0, whole genome shotgun sequence (NW_003763712.1)	NP_065740.2	NW_013994332.1	7.4
comp11006_c0_seq1	13546	PREDICTED: nucleosome-remodeling factor subunit BPTF [Falco cherrug]	gnl|GNOMON|556334.p Partial model predicted by Gnomon on Gallus gallus breed Red Jungle fowl, inbred line UCD001 chromosome 18 genomic scaffold, Gallus_gallus-4.0, whole genome shotgun sequence (NW_003764078.1)	NP_872579.2	NW_014004311.1	0.5
comp11008_c0_seq1	4680	PREDICTED: RNA polymerase-associated protein CTR9 homolog [Gallus gallus]	gnl|GNOMON|1086093.p Model predicted by Gnomon on Gallus gallus breed Red Jungle fowl, inbred line UCD001 chromosome 5 genomic scaffold, Gallus_gallus-4.0, whole genome shotgun sequence (NW_003763785.1)	NP_055448.1	NW_014005408.1	96.5
comp11013_c0_seq1	1691	PREDICTED: 6-phosphogluconate dehydrogenase, decarboxylating [Falco cherrug]	gnl|GNOMON|640384.p Model predicted by Gnomon on Gallus gallus breed Red Jungle fowl, inbred line UCD001 chromosome 21 genomic scaffold, Gallus_gallus-4.0, whole genome shotgun sequence (NW_003764143.1)	NP_002622.2	NW_013988386.1	95.1
comp110294_c0_seq1	1597	PREDICTED: delta(24)-sterol reductase [Pseudopodoces humilis]	gnl|GNOMON|8346173.p Model predicted by Gnomon on Gallus gallus breed Red Jungle fowl, inbred line UCD001 chromosome 8 genomic scaffold, Gallus_gallus-4.0, whole genome shotgun sequence (NW_001471740.2)	NP_055577.1	NW_014004821.1	86.3
comp11032_c0_seq1	2901	PREDICTED: nuclear transcription factor Y subunit beta isoformX1 [Xenopus (Silurana) tropicalis]	gnl|GNOMON|234353.p Model predicted by Gnomon on Gallus gallus breed Red Jungle fowl, inbred line UCD001 chromosome 1 genomic scaffold, Gallus_gallus-4.0, whole genome shotgun sequence (NW_003763484.1)	NP_006157.1	NW_013995860.1	97.8
comp11037_c0_seq1	8087	PREDICTED: F-box/LRR-repeat protein 20-like, partial [Melopsittacus undulatus]	gnl|GNOMON|1170443.p Model predicted by Gnomon on Gallus gallus breed Red Jungle fowl, inbred line UCD001 chromosome 27 genomic scaffold, Gallus_gallus-4.0, whole genome shotgun sequence (NW_003764300.1)	NP_116264.2	NW_014005117.1	99.5
comp1103_c0_seq1	737	PREDICTED: NADH dehydrogenase [ubiquinone] 1 beta subcomplex subunit 9 [Gallus gallus]	gnl|GNOMON|1000753.p Model predicted by Gnomon on Gallus gallus breed Red Jungle fowl, inbred line UCD001 chromosome 2 genomic scaffold, Gallus_gallus-4.0, whole genome shotgun sequence (NW_003763693.1)	NP_004996.1	NW_014004943.1	99.4
comp11041_c0_seq1	450	Protein Smaug like protein 2 [Chelonia mydas]	gnl|GNOMON|3990103.p Model predicted by Gnomon on Gallus gallus breed Red Jungle fowl, inbred line UCD001 chromosome 5 genomic scaffold, Gallus_gallus-4.0, whole genome shotgun sequence (NW_001471710.2)	NP_060498.2	NW_013989588.1	23.1
comp110442_c0_seq1	2811	PREDICTED: feline leukemia virus subgroup C receptor-related protein 1-like [Meleagris gallopavo]	gnl|GNOMON|4804783.p Model predicted by Gnomon on Gallus gallus breed Red Jungle fowl, inbred line UCD001 chromosome 3 genomic scaffold, Gallus_gallus-4.0, whole genome shotgun sequence (NW_001471668.2)	NP_054772.1	NW_013997969.1	99.7
comp11046_c0_seq1	1408	PREDICTED: acetylcholinesterase-like [Falco peregrinus]	gnl|GNOMON|4646203.p Model predicted by Gnomon on Gallus gallus breed Red Jungle fowl, inbred line UCD001 chromosome 9 genomic scaffold, Gallus_gallus-4.0, whole genome shotgun sequence (NW_003763840.1)	NP_056646.1	NW_014005077.1	99.6
comp11048_c0_seq1	2903	PREDICTED: glutamine--tRNA ligase [Geospiza fortis]	gnl|GNOMON|540264.p Model predicted by Gnomon on Gallus gallus breed Red Jungle fowl, inbred line UCD001 chromosome 12 genomic scaffold, Gallus_gallus-4.0, whole genome shotgun sequence (NW_003763902.1)	NP_005042.1	NW_013987570.1	69
comp11061_c0_seq1	2901	PREDICTED: protein disulfide-isomerase A5 [Melopsittacus undulatus]	gnl|GNOMON|5066153.p Model predicted by Gnomon on Gallus gallus breed Red Jungle fowl, inbred line UCD001 chromosome 7 genomic scaffold, Gallus_gallus-4.0, whole genome shotgun sequence (NW_003763826.1)	NP_006801.1	NW_014006591.1	94.5
comp1107_c0_seq1	6685	PREDICTED: TRAF family member-associated NF-kappa-B activator [Falco peregrinus] >gi|541981287|ref|XP_005442902.1| PREDICTED: TRAF family member-associated NF-kappa-B activator [Falco cherrug]	gnl|GNOMON|2658153.p Model predicted by Gnomon on Gallus gallus breed Red Jungle fowl, inbred line UCD001 chromosome 7 genomic scaffold, Gallus_gallus-4.0, whole genome shotgun sequence (NW_003763826.1)	NP_001186064.1	NW_014006591.1	99.9
comp11080_c0_seq1	1892	PREDICTED: pre-mRNA-splicing factor CWC22 homolog, partial [Columba livia]	gnl|GNOMON|3682143.p Model predicted by Gnomon on Gallus gallus breed Red Jungle fowl, inbred line UCD001 chromosome 7 genomic scaffold, Gallus_gallus-4.0, whole genome shotgun sequence (NW_003763825.1)	NP_065994.1	NW_014006591.1	98.1
comp110887_c0_seq1	2425	PREDICTED: protein FAM132A [Falco peregrinus] >gi|541966323|ref|XP_005437843.1| PREDICTED: protein FAM132A [Falco cherrug]	gnl|GNOMON|1658383.p Model predicted by Gnomon on Gallus gallus breed Red Jungle fowl, inbred line UCD001 chromosome 21 genomic scaffold, Gallus_gallus-4.0, whole genome shotgun sequence (NW_003764143.1)	NP_001014980.1	NW_014004544.1	99.7
comp11090_c0_seq1	4103	Nuclear receptor coactivator 5, partial [Anas platyrhynchos]	gnl|GNOMON|4714373.p Model predicted by Gnomon on Gallus gallus breed Red Jungle fowl, inbred line UCD001 chromosome 20 genomic scaffold, Gallus_gallus-4.0, whole genome shotgun sequence (NW_003764128.1)	NP_066018.1	NW_014005751.1	97.9
comp11091_c0_seq1	3153	PREDICTED: general transcription factor 3C polypeptide 2-like [Falco peregrinus]	gnl|GNOMON|678814.p Model predicted by Gnomon on Gallus gallus breed Red Jungle fowl, inbred line UCD001 chromosome 3 genomic scaffold, Gallus_gallus-4.0, whole genome shotgun sequence (NW_001471673.2)	NP_001512.1	NW_014005832.1	95.3
comp11094_c0_seq1	6211	PREDICTED: TGF-beta receptor type-1 [Columba livia]	gnl|GNOMON|4050703.p Model predicted by Gnomon on Gallus gallus breed Red Jungle fowl, inbred line UCD001 chromosome 2 genomic scaffold, Gallus_gallus-4.0, whole genome shotgun sequence (NW_001471637.2)	NP_004603.1	NW_013999054.1	86.9
comp110969_c0_seq1	848	PREDICTED: aldo-keto reductase family 1 member B10-like isoform X1 [Ficedula albicollis] >gi|524984887|ref|XP_005040412.1| PREDICTED: aldo-keto reductase family 1 member B10-like isoform X2 [Ficedula albicollis]	gnl|GNOMON|3886353.p Model predicted by Gnomon on Gallus gallus breed Red Jungle fowl, inbred line UCD001 chromosome 1 genomic scaffold, Gallus_gallus-4.0, whole genome shotgun sequence (NW_003763484.1)	NP_064695.3	NW_013995860.1	99.7
comp110985_c0_seq1	1099	PREDICTED: twisted gastrulation protein homolog 1 [Falco peregrinus] >gi|541950242|ref|XP_005432064.1| PREDICTED: twisted gastrulation protein homolog 1 [Falco cherrug]	gnl|GNOMON|11366733.p Model predicted by Gnomon on Gallus gallus breed Red Jungle fowl, inbred line UCD001 chromosome 2 genomic scaffold, Gallus_gallus-4.0, whole genome shotgun sequence (NW_003763680.1)	NP_065699.1	NW_013987126.1	99.7
comp1109_c0_seq1	3062	PREDICTED: solute carrier family 25 member 48 [Columba livia] >gi|449267194|gb|EMC78160.1| hypothetical protein A306_14583 [Columba livia]	gnl|GNOMON|8390283.p Model predicted by Gnomon on Gallus gallus breed Red Jungle fowl, inbred line UCD001 chromosome 13 genomic scaffold, Gallus_gallus-4.0, whole genome shotgun sequence (NW_003763913.1)	NP_872362.2	NW_013994552.1	78.8
comp110_c0_seq1	888	PREDICTED: 40S ribosomal protein S3 [Tupaia chinensis]	gnl|GNOMON|9638673.p Model predicted by Gnomon on Gallus gallus breed Red Jungle fowl, inbred line UCD001 chromosome 1 genomic scaffold, Gallus_gallus-4.0, whole genome shotgun sequence (NW_003763659.1)	NP_001243731.1	NW_013991262.1	100
comp11103_c0_seq1	2839	PREDICTED: exocyst complex component 5 isoform X2 [Columba livia]	gnl|GNOMON|3660103.p Model predicted by Gnomon on Gallus gallus breed Red Jungle fowl, inbred line UCD001 chromosome 5 genomic scaffold, Gallus_gallus-4.0, whole genome shotgun sequence (NW_001471710.2)	NP_006535.1	NW_013993172.1	98.6
comp11114_c0_seq1	6513	PREDICTED: leucine-rich PPR motif-containing protein, mitochondrial, partial [Columba livia]	gnl|GNOMON|6526783.p Model predicted by Gnomon on Gallus gallus breed Red Jungle fowl, inbred line UCD001 chromosome 3 genomic scaffold, Gallus_gallus-4.0, whole genome shotgun sequence (NW_001471668.2)	NP_573566.2	NW_013997969.1	95.7
comp111158_c0_seq1	1877	Excitatory amino acid transporter 1, partial [Anas platyrhynchos]	gnl|GNOMON|2228473.p Model predicted by Gnomon on Gallus gallus breed Red Jungle fowl, inbred line UCD001 chromosome Z genomic scaffold, Gallus_gallus-4.0, whole genome shotgun sequence (NW_001488830.2)	NP_004163.3	NW_014006771.1	99.9
comp11116_c0_seq1	2104	PREDICTED: nuclear factor 1 C-type isoform X1 [Ficedula albicollis] >gi|543376385|ref|XP_005531401.1| PREDICTED: nuclear factor 1 C-type isoform X1 [Pseudopodoces humilis]	gnl|GNOMON|9094173.p Model predicted by Gnomon on Gallus gallus breed Red Jungle fowl, inbred line UCD001 chromosome 8 genomic scaffold, Gallus_gallus-4.0, whole genome shotgun sequence (NW_001471740.2)	NP_001231931.1	NW_013992795.1	45.7
comp111180_c0_seq1	571	PREDICTED: inaD-like protein isoform X7 [Gallus gallus]	gnl|GNOMON|1344174.p Model predicted by Gnomon on Gallus gallus breed Red Jungle fowl, inbred line UCD001 chromosome 8 genomic scaffold, Gallus_gallus-4.0, whole genome shotgun sequence (NW_001471740.2)	NP_795352.2	NW_013998288.1	94
comp11118_c0_seq1	2077	PREDICTED: dimethyladenosine transferase 2, mitochondrial [Falco peregrinus]	gnl|GNOMON|10498783.p Model predicted by Gnomon on Gallus gallus breed Red Jungle fowl, inbred line UCD001 chromosome 3 genomic scaffold, Gallus_gallus-4.0, whole genome shotgun sequence (NW_001471668.2)	NP_071761.1	NW_013992144.1	83.5
comp11119_c0_seq1	2341	PREDICTED: sodium-coupled neutral amino acid transporter 2 [Melopsittacus undulatus]	gnl|GNOMON|2390183.p Model predicted by Gnomon on Gallus gallus breed Red Jungle fowl, inbred line UCD001 chromosome 1 genomic scaffold, Gallus_gallus-4.0, whole genome shotgun sequence (NW_003763474.1)	NP_061849.2	NW_013995860.1	99.9
comp11122_c0_seq1	4175	PREDICTED: cleavage stimulation factor subunit 2 isoform X2 [Pseudopodoces humilis]	gnl|GNOMON|3172823.p Model predicted by Gnomon on Gallus gallus breed Red Jungle fowl, inbred line UCD001 chromosome 4 genomic scaffold, Gallus_gallus-4.0, whole genome shotgun sequence (NW_003763735.1)	NP_001316.1	NW_013986833.1	56.9
comp11125_c0_seq1	1195	Elongation factor Ts, partial [Chelonia mydas]	gnl|GNOMON|3502383.p Model predicted by Gnomon on Gallus gallus breed Red Jungle fowl, inbred line UCD001 chromosome 21 genomic scaffold, Gallus_gallus-4.0, whole genome shotgun sequence (NW_003764143.1)	NP_005717.3	NW_013992009.1	22.4
comp11126_c0_seq1	5787	PREDICTED: DENN domain-containing protein 5A isoform X4 [Chrysemys picta bellii]	gnl|GNOMON|1482094.p Model predicted by Gnomon on Gallus gallus breed Red Jungle fowl, inbred line UCD001 chromosome 5 genomic scaffold, Gallus_gallus-4.0, whole genome shotgun sequence (NW_003763785.1)	NP_056028.2	NW_014005408.1	97
comp11130_c0_seq1	3892	28S ribosomal protein S30, mitochondrial, partial [Anas platyrhynchos]	gnl|GNOMON|3382473.p Model predicted by Gnomon on Gallus gallus breed Red Jungle fowl, inbred line UCD001 chromosome Z genomic scaffold, Gallus_gallus-4.0, whole genome shotgun sequence (NW_001488830.2)	NP_057724.2	NW_014006771.1	82.5
comp1113_c0_seq1	2784	PREDICTED: single-stranded DNA-binding protein 3 isoform X1 [Alligator mississippiensis]	gnl|GNOMON|1284174.p Model predicted by Gnomon on Gallus gallus breed Red Jungle fowl, inbred line UCD001 chromosome 8 genomic scaffold, Gallus_gallus-4.0, whole genome shotgun sequence (NW_001471740.2)	NP_663768.1	NW_014005792.1	50.7
comp11140_c0_seq1	7188	PREDICTED: DNA helicase INO80 [Anas platyrhynchos]	gnl|GNOMON|9002093.p Model predicted by Gnomon on Gallus gallus breed Red Jungle fowl, inbred line UCD001 chromosome 5 genomic scaffold, Gallus_gallus-4.0, whole genome shotgun sequence (NW_003763785.1)	NP_060023.1	NW_014006077.1	65.6
comp11142_c0_seq1	2488	Methionyl-tRNA formyltransferase, mitochondrial, partial [Columba livia]	gnl|GNOMON|7992213.p Model predicted by Gnomon on Gallus gallus breed Red Jungle fowl, inbred line UCD001 chromosome 10 genomic scaffold, Gallus_gallus-4.0, whole genome shotgun sequence (NW_003763854.1)	NP_640335.2	NW_014005309.1	53.5
comp11147_c1_seq1	6638	PREDICTED: bile salt-activated lipase [Falco cherrug]	gnl|GNOMON|730323.p Model predicted by Gnomon on Gallus gallus breed Red Jungle fowl, inbred line UCD001 chromosome 17 genomic scaffold, Gallus_gallus-4.0, whole genome shotgun sequence (NW_003764074.1)	NP_001798.2	NW_013990238.1	99.5
comp11149_c0_seq1	2751	PREDICTED: sphingomyelin phosphodiesterase 4-like isoform X1 [Anas platyrhynchos] >gi|483508043|gb|EOA98353.1| Sphingomyelin phosphodiesterase 4, partial [Anas platyrhynchos]	gnl|GNOMON|486303.p Model predicted by Gnomon on Gallus gallus breed Red Jungle fowl, inbred line UCD001 chromosome 15 genomic scaffold, Gallus_gallus-4.0, whole genome shotgun sequence (NW_001471461.2)	NP_060421.2	NW_013993129.1	96.4
comp1114_c0_seq1	6925	PREDICTED: heterogeneous nuclear ribonucleoprotein A3 isoform X6 [Alligator mississippiensis]	gnl|GNOMON|4280143.p Model predicted by Gnomon on Gallus gallus breed Red Jungle fowl, inbred line UCD001 chromosome 7 genomic scaffold, Gallus_gallus-4.0, whole genome shotgun sequence (NW_003763825.1)	NP_919223.1	NW_014006591.1	99.7
comp1114_c1_seq1	1696	PREDICTED: NEDD8-conjugating enzyme UBE2F-like isoform X1 [Alligator mississippiensis]	gnl|GNOMON|2188133.p Model predicted by Gnomon on Gallus gallus breed Red Jungle fowl, inbred line UCD001 chromosome 7 genomic scaffold, Gallus_gallus-4.0, whole genome shotgun sequence (NW_003763822.1)	NP_542409.1	NW_013990785.1	9.5
comp1114_c2_seq1	1696	PREDICTED: NEDD8-conjugating enzyme UBE2F-like isoform X1 [Alligator mississippiensis]	gnl|GNOMON|2188133.p Model predicted by Gnomon on Gallus gallus breed Red Jungle fowl, inbred line UCD001 chromosome 7 genomic scaffold, Gallus_gallus-4.0, whole genome shotgun sequence (NW_003763822.1)	NP_542409.1	NW_013990785.1	9.5
comp1114_c3_seq1	6925	PREDICTED: heterogeneous nuclear ribonucleoprotein A3 isoform X6 [Alligator mississippiensis]	gnl|GNOMON|4280143.p Model predicted by Gnomon on Gallus gallus breed Red Jungle fowl, inbred line UCD001 chromosome 7 genomic scaffold, Gallus_gallus-4.0, whole genome shotgun sequence (NW_003763825.1)	NP_919223.1	NW_014006591.1	99.7
comp11150_c0_seq1	6078	Tripartite motif-containing protein 14, partial [Anas platyrhynchos]	gnl|GNOMON|2100503.p Model predicted by Gnomon on Gallus gallus breed Red Jungle fowl, inbred line UCD001 chromosome Z genomic scaffold, Gallus_gallus-4.0, whole genome shotgun sequence (NW_003764319.1)	NP_055603.2	NW_013994825.1	81.2
comp11153_c0_seq1	3576	PREDICTED: E3 ubiquitin-protein ligase TRIM41 [Falco peregrinus] >gi|541958889|ref|XP_005435191.1| PREDICTED: E3 ubiquitin-protein ligase TRIM41 [Falco cherrug]	gnl|GNOMON|3514313.p Model predicted by Gnomon on Gallus gallus breed Red Jungle fowl, inbred line UCD001 chromosome 16 genomic scaffold, Gallus_gallus-4.0, whole genome shotgun sequence (NW_003763991.1)	NP_291027.3	NW_014004896.1	4.2
comp11157_c0_seq1	3293	PREDICTED: ATPase family AAA domain-containing protein 2 [Chrysemys picta bellii]	gnl|GNOMON|234754.p Model predicted by Gnomon on Gallus gallus breed Red Jungle fowl, inbred line UCD001 chromosome 2 genomic scaffold, Gallus_gallus-4.0, whole genome shotgun sequence (NW_003763693.1)	NP_054828.2	NW_013996339.1	2.3
comp111617_c0_seq1	1762	PREDICTED: zinc finger protein 414 [Alligator sinensis]	gnl|GNOMON|602454.p Model predicted by Gnomon on Gallus gallus breed Red Jungle fowl, inbred line UCD001 chromosome 28 genomic scaffold, Gallus_gallus-4.0, whole genome shotgun sequence (NW_003764303.1)	NP_115746.2	NW_013999234.1	94.6
comp11161_c0_seq1	5701	PREDICTED: eyes absent homolog 3 isoform X12 [Gallus gallus]	gnl|GNOMON|2794403.p Model predicted by Gnomon on Gallus gallus breed Red Jungle fowl, inbred line UCD001 chromosome 23 genomic scaffold, Gallus_gallus-4.0, whole genome shotgun sequence (NW_003764157.1)	NP_001981.2	NW_013991201.1	90.6
comp11164_c0_seq1	5841	PREDICTED: chromodomain-helicase-DNA-binding protein 4 [Pseudopodoces humilis]	gnl|GNOMON|3482453.p Model predicted by Gnomon (with internal stops and/or frameshifts) on Gallus gallus breed Red Jungle fowl, inbred line UCD001 chromosome 1 genomic scaffold, Gallus_gallus-4.0, whole genome shotgun sequence (NW_003763490.1)	NP_001264.2	NW_014005428.1	99.8
comp11169_c0_seq1	2741	PREDICTED: stomatin-like protein 1 [Falco peregrinus]	gnl|GNOMON|10924213.p Model predicted by Gnomon on Gallus gallus breed Red Jungle fowl, inbred line UCD001 chromosome 10 genomic scaffold, Gallus_gallus-4.0, whole genome shotgun sequence (NW_003763853.1)	NP_004800.2	NW_013988864.1	99.4
comp11177_c0_seq1	2983	PREDICTED: tubulin-specific chaperone C [Zonotrichia albicollis]	gnl|GNOMON|1504784.p Partial model predicted by Gnomon on Gallus gallus breed Red Jungle fowl, inbred line UCD001 chromosome 3 genomic scaffold, Gallus_gallus-4.0, whole genome shotgun sequence (NW_001471668.2)	NP_003183.1	NW_013997969.1	44.7
comp11188_c0_seq1	4521	PREDICTED: LOW QUALITY PROTEIN: protein CLN8 [Pseudopodoces humilis]	gnl|GNOMON|594803.p Model predicted by Gnomon on Gallus gallus breed Red Jungle fowl, inbred line UCD001 chromosome 3 genomic scaffold, Gallus_gallus-4.0, whole genome shotgun sequence (NW_003763721.1)	NP_061764.2	NW_013993815.1	99.8
comp11192_c0_seq1	7907	PREDICTED: sodium-dependent serotonin transporter [Falco peregrinus] >gi|541972522|ref|XP_005439809.1| PREDICTED: sodium-dependent serotonin transporter [Falco cherrug]	gnl|GNOMON|2832363.p Model predicted by Gnomon on Gallus gallus breed Red Jungle fowl, inbred line UCD001 chromosome 19 genomic scaffold, Gallus_gallus-4.0, whole genome shotgun sequence (NW_003764121.1)	NP_001036.1	NW_014003422.1	99.7
comp111942_c0_seq1	1486	PREDICTED: P2X purinoceptor 6-like, partial [Anas platyrhynchos]	gnl|GNOMON|538304.p Model predicted by Gnomon on Gallus gallus breed Red Jungle fowl, inbred line UCD001 chromosome 15 genomic scaffold, Gallus_gallus-4.0, whole genome shotgun sequence (NW_001471461.2)	NP_005437.2	NW_014003752.1	98.8
comp111986_c0_seq1	1516	PREDICTED: zinc finger homeobox protein 3-like, partial [Alligator sinensis]	gnl|GNOMON|500244.p Model predicted by Gnomon on Gallus gallus breed Red Jungle fowl, inbred line UCD001 chromosome 11 genomic scaffold, Gallus_gallus-4.0, whole genome shotgun sequence (NW_003763887.1)	NP_008816.3	NW_014003903.1	3.1
comp111_c0_seq1	4404	PREDICTED: elongation factor 1-alpha 1-like [Ovis aries]	gnl|GNOMON|10320793.p Model predicted by Gnomon on Gallus gallus breed Red Jungle fowl, inbred line UCD001 chromosome 3 genomic scaffold, Gallus_gallus-4.0, whole genome shotgun sequence (NW_003763720.1)	NP_001393.1	NW_014000932.1	99.8
comp11200_c0_seq1	6199	PREDICTED: terminal uridylyltransferase 7 [Falco cherrug]	gnl|GNOMON|434494.p Model predicted by Gnomon on Gallus gallus breed Red Jungle fowl, inbred line UCD001 chromosome Z genomic scaffold, Gallus_gallus-4.0, whole genome shotgun sequence (NW_003764318.1)	NP_001171988.1	NW_014005052.1	91.7
comp11202_c0_seq1	2299	PREDICTED: DNA-directed RNA polymerase I subunit RPA49 [Melopsittacus undulatus]	gnl|GNOMON|796523.p Model predicted by Gnomon on Gallus gallus breed Red Jungle fowl, inbred line UCD001 chromosome Z genomic scaffold, Gallus_gallus-4.0, whole genome shotgun sequence (NW_003764324.1)	NP_071935.1	NW_013994825.1	90.1
comp11203_c0_seq1	4416	PREDICTED: serine/threonine-protein kinase 35 [Ficedula albicollis]	gnl|GNOMON|772384.p Model predicted by Gnomon on Gallus gallus breed Red Jungle fowl, inbred line UCD001 chromosome 20 genomic scaffold, Gallus_gallus-4.0, whole genome shotgun sequence (NW_003764141.1)	NP_543026.2	NW_014002626.1	72.2
comp11205_c0_seq1	936	PREDICTED: complex III assembly factor LYRM7 isoform X1 [Gallus gallus] >gi|513231219|ref|XP_004949315.1| PREDICTED: complex III assembly factor LYRM7 isoform X5 [Gallus gallus]	gnl|GNOMON|4004493.p Model predicted by Gnomon on Gallus gallus breed Red Jungle fowl, inbred line UCD001 chromosome Z genomic scaffold, Gallus_gallus-4.0, whole genome shotgun sequence (NW_003764318.1)	NP_859056.2	NW_014004002.1	88.5
comp11208_c0_seq1	2145	PREDICTED: chitinase domain-containing protein 1 isoform X1 [Columba livia]	gnl|GNOMON|4236093.p Model predicted by Gnomon on Gallus gallus breed Red Jungle fowl, inbred line UCD001 chromosome 5 genomic scaffold, Gallus_gallus-4.0, whole genome shotgun sequence (NW_003763785.1)	NP_076436.3	NW_013987612.1	99.7
comp1120_c0_seq1	5773	PREDICTED: caspase-10 isoform X2 [Gallus gallus] >gi|513193503|ref|XP_004942667.1| PREDICTED: caspase-10 isoform X4 [Gallus gallus]	gnl|GNOMON|1798143.p Model predicted by Gnomon on Gallus gallus breed Red Jungle fowl, inbred line UCD001 chromosome 7 genomic scaffold, Gallus_gallus-4.0, whole genome shotgun sequence (NW_003763825.1)	NP_116759.2	NW_014000931.1	92.7
comp112105_c0_seq1	1823	PREDICTED: canalicular multispecific organic anion transporter 2 isoform X1 [Anas platyrhynchos]	gnl|GNOMON|486344.p Model predicted by Gnomon on Gallus gallus breed Red Jungle fowl, inbred line UCD001 chromosome 18 genomic scaffold, Gallus_gallus-4.0, whole genome shotgun sequence (NW_003764081.1)	NP_003777.2	NW_013991742.1	99.1
comp112124_c0_seq1	876	PREDICTED: E3 ubiquitin-protein ligase HECTD3-like isoform X3 [Ficedula albicollis]	gnl|GNOMON|1104174.p Model predicted by Gnomon on Gallus gallus breed Red Jungle fowl, inbred line UCD001 chromosome 8 genomic scaffold, Gallus_gallus-4.0, whole genome shotgun sequence (NW_001471740.2)	NP_078878.3	NW_013988106.1	99.1
comp11212_c0_seq1	3119	PREDICTED: polyadenylate-binding protein 4 isoform X8 [Gallus gallus]	gnl|GNOMON|2306413.p Model predicted by Gnomon on Gallus gallus breed Red Jungle fowl, inbred line UCD001 chromosome 23 genomic scaffold, Gallus_gallus-4.0, whole genome shotgun sequence (NW_003764160.1)	NP_001129126.1	NW_014002703.1	99.8
comp112181_c0_seq1	1455	PREDICTED: hydroxylysine kinase, partial [Columba livia]	gnl|GNOMON|406213.p Model predicted by Gnomon on Gallus gallus breed Red Jungle fowl, inbred line UCD001 chromosome 10 genomic scaffold, Gallus_gallus-4.0, whole genome shotgun sequence (NW_003763854.1)	NP_001013641.2	NW_014005022.1	99.3
comp1121_c0_seq1	2043	PREDICTED: c-X-C chemokine receptor type 7 [Columba livia] >gi|449268710|gb|EMC79559.1| C-X-C chemokine receptor type 7 [Columba livia]	gnl|GNOMON|2454133.p Model predicted by Gnomon on Gallus gallus breed Red Jungle fowl, inbred line UCD001 chromosome 7 genomic scaffold, Gallus_gallus-4.0, whole genome shotgun sequence (NW_003763822.1)	NP_064707.1	NW_013990997.1	99.6
comp11220_c0_seq1	4384	Lymphatic vessel endothelial hyaluronic acid receptor 1, partial [Columba livia]	gnl|GNOMON|1128093.p Model predicted by Gnomon on Gallus gallus breed Red Jungle fowl, inbred line UCD001 chromosome 5 genomic scaffold, Gallus_gallus-4.0, whole genome shotgun sequence (NW_003763785.1)	NP_006682.2	NW_014005408.1	100
comp112273_c0_seq1	1984	PREDICTED: zinc finger protein PLAGL1 isoform X3 [Anas platyrhynchos]	gnl|GNOMON|2180784.p Model predicted by Gnomon on Gallus gallus breed Red Jungle fowl, inbred line UCD001 chromosome 3 genomic scaffold, Gallus_gallus-4.0, whole genome shotgun sequence (NW_001471668.2)	NP_001074420.1	NW_014006019.1	99.8
comp11227_c0_seq1	9641	PREDICTED: protein transport protein Sec31A isoform X4 [Ficedula albicollis]	gnl|GNOMON|7132043.p Model predicted by Gnomon on Gallus gallus breed Red Jungle fowl, inbred line UCD001 chromosome 4 genomic scaffold, Gallus_gallus-4.0, whole genome shotgun sequence (NW_003763740.1)	NP_055748.2	NW_014005081.1	98
comp112321_c0_seq1	1934	PREDICTED: prolow-density lipoprotein receptor-related protein 1-like isoform X2 [Bos taurus]	gnl|GNOMON|302054.p Model predicted by Gnomon on Gallus gallus breed Red Jungle fowl, inbred line UCD001 chromosome 4 genomic scaffold, Gallus_gallus-4.0, whole genome shotgun sequence (NW_003763741.1)	NP_002325.2	NW_014004676.1	39.3
comp112341_c0_seq1	4989	PREDICTED: B-cell CLL/lymphoma 9-like protein [Falco peregrinus] >gi|541965559|ref|XP_005437698.1| PREDICTED: B-cell CLL/lymphoma 9-like protein [Falco cherrug]	gnl|GNOMON|824424.p Model predicted by Gnomon on Gallus gallus breed Red Jungle fowl, inbred line UCD001 chromosome 24 genomic scaffold, Gallus_gallus-4.0, whole genome shotgun sequence (NW_003764164.1)	NP_872363.1	NW_013991808.1	99
comp112345_c0_seq1	1724	PREDICTED: nuclear receptor corepressor 2 [Anas platyrhynchos]	gnl|GNOMON|580294.p Model predicted by Gnomon on Gallus gallus breed Red Jungle fowl, inbred line UCD001 chromosome 15 genomic scaffold, Gallus_gallus-4.0, whole genome shotgun sequence (NW_003763985.1)	NP_001070729.2	NW_014005818.1	87.6
comp112354_c0_seq1	3491	PREDICTED: myocardin-like [Columba livia]	gnl|GNOMON|3302333.p Model predicted by Gnomon on Gallus gallus breed Red Jungle fowl, inbred line UCD001 chromosome 18 genomic scaffold, Gallus_gallus-4.0, whole genome shotgun sequence (NW_003764077.1)	NP_705832.1	NW_014005315.1	3.7
comp112357_c0_seq1	4032	PREDICTED: ankyrin repeat domain-containing protein 50 [Falco peregrinus] >gi|541963148|ref|XP_005436903.1| PREDICTED: ankyrin repeat domain-containing protein 50 [Falco cherrug]	gnl|GNOMON|370054.p Model predicted by Gnomon on Gallus gallus breed Red Jungle fowl, inbred line UCD001 chromosome 4 genomic scaffold, Gallus_gallus-4.0, whole genome shotgun sequence (NW_003763741.1)	NP_001161354.1	NW_014000569.1	99.7
comp112365_c0_seq1	977	PREDICTED: TNF receptor-associated factor 3 isoform X1 [Anas platyrhynchos] >gi|514751006|ref|XP_005020759.1| PREDICTED: TNF receptor-associated factor 3 isoform X2 [Anas platyrhynchos] >gi|514751010|ref|XP_005020760.1| PREDICTED: TNF receptor-associated factor 3 isoform X3 [Anas platyrhynchos] >gi|514751014|ref|XP_005020761.1| PREDICTED: TNF receptor-associated factor 3 isoform X4 [Anas platyrhy…	gnl|GNOMON|948103.p Model predicted by Gnomon on Gallus gallus breed Red Jungle fowl, inbred line UCD001 chromosome 5 genomic scaffold, Gallus_gallus-4.0, whole genome shotgun sequence (NW_001471710.2)	NP_663777.1	NW_013990043.1	100
comp11238_c0_seq1	5743	PREDICTED: mitochondrial coenzyme A transporter SLC25A42 isoform X11 [Gallus gallus]	gnl|GNOMON|2396463.p Model predicted by Gnomon on Gallus gallus breed Red Jungle fowl, inbred line UCD001 chromosome 28 genomic scaffold, Gallus_gallus-4.0, whole genome shotgun sequence (NW_003764307.1)	NP_848621.2	NW_013989996.1	99.8
comp112440_c0_seq1	812	MAGUK p55 subfamily member 3, partial [Anas platyrhynchos]	gnl|GNOMON|1592443.p Model predicted by Gnomon (with internal stops and/or frameshifts) on Gallus gallus breed Red Jungle fowl, inbred line UCD001 chromosome 27 genomic scaffold, Gallus_gallus-4.0, whole genome shotgun sequence (NW_003764298.1)	NP_001923.2	NW_014000524.1	99.5
comp112471_c0_seq1	1394	PREDICTED: GTPase IMAP family member 7-like [Gallus gallus]	gnl|GNOMON|458673.p Model predicted by Gnomon on Gallus gallus breed Red Jungle fowl, inbred line UCD001 chromosome 2 genomic scaffold, Gallus_gallus-4.0, whole genome shotgun sequence (NW_003763661.1)	NP_694968.1	NW_014004884.1	90.2
comp1124_c0_seq1	4289	PREDICTED: vasculin-like protein 1 [Falco peregrinus]	gnl|GNOMON|6062173.p Model predicted by Gnomon on Gallus gallus breed Red Jungle fowl, inbred line UCD001 chromosome 8 genomic scaffold, Gallus_gallus-4.0, whole genome shotgun sequence (NW_001471740.2)	NP_067652.1	NW_013992650.1	99.8
comp11254_c0_seq1	3905	Mitochondrial ubiquitin ligase activator of NFKB 1, partial [Columba livia]	gnl|GNOMON|3192383.p Model predicted by Gnomon on Gallus gallus breed Red Jungle fowl, inbred line UCD001 chromosome 21 genomic scaffold, Gallus_gallus-4.0, whole genome shotgun sequence (NW_003764143.1)	NP_078820.2	NW_014002989.1	98.5
comp11255_c0_seq1	6499	PREDICTED: 1-phosphatidylinositol 4,5-bisphosphate phosphodiesterase gamma-2 [Falco peregrinus]	gnl|GNOMON|594234.p Model predicted by Gnomon on Gallus gallus breed Red Jungle fowl, inbred line UCD001 chromosome 11 genomic scaffold, Gallus_gallus-4.0, whole genome shotgun sequence (NW_003763882.1)	NP_002652.2	NW_013990044.1	99.6
comp11257_c0_seq1	2594	PREDICTED: LOW QUALITY PROTEIN: protein-lysine methyltransferase METTL21D [Melopsittacus undulatus]	gnl|GNOMON|3778513.p Model predicted by Gnomon on Gallus gallus breed Red Jungle fowl, inbred line UCD001 chromosome Z genomic scaffold, Gallus_gallus-4.0, whole genome shotgun sequence (NW_003764321.1)	NP_057256.2	NW_013987997.1	98.9
comp11260_c0_seq1	1688	U5 small nuclear ribonucleoprotein 40 kDa protein, partial [Columba livia]	gnl|GNOMON|2462403.p Model predicted by Gnomon on Gallus gallus breed Red Jungle fowl, inbred line UCD001 chromosome 23 genomic scaffold, Gallus_gallus-4.0, whole genome shotgun sequence (NW_003764157.1)	NP_004805.2	NW_013990640.1	76
comp112630_c0_seq1	3081	PREDICTED: ATP-binding cassette sub-family A member 9-like [Falco cherrug]	gnl|GNOMON|2418343.p Model predicted by Gnomon on Gallus gallus breed Red Jungle fowl, inbred line UCD001 chromosome 18 genomic scaffold, Gallus_gallus-4.0, whole genome shotgun sequence (NW_003764080.1)	NP_525021.3	NW_013992756.1	99.1
comp112634_c0_seq1	2632	PREDICTED: cell surface glycoprotein CD200 receptor 1-like [Columba livia]	gnl|GNOMON|274553.p Model predicted by Gnomon on Gallus gallus breed Red Jungle fowl, inbred line UCD001 chromosome 1 genomic scaffold, Gallus_gallus-4.0, whole genome shotgun sequence (NW_003763496.1)	NP_740750.1	NW_013998331.1	99.6
comp11265_c0_seq1	1235	Nucleolar RNA helicase 2, partial [Anas platyrhynchos]	gnl|GNOMON|4370113.p Model predicted by Gnomon on Gallus gallus breed Red Jungle fowl, inbred line UCD001 chromosome 6 genomic scaffold, Gallus_gallus-4.0, whole genome shotgun sequence (NW_003763811.1)	NP_004719.2	NW_013994191.1	85.3
comp112705_c0_seq1	427	unnamed protein product [Homo sapiens]	gnl|GNOMON|2834023.p Model predicted by Gnomon on Gallus gallus breed Red Jungle fowl, inbred line UCD001 chromosome 1 genomic scaffold, Gallus_gallus-4.0, whole genome shotgun sequence (NW_001471565.2)	NP_705898.1	NW_013995206.1	92.7
comp11270_c0_seq1	1099	PREDICTED: dolichol-phosphate mannosyltransferase subunit 3 [Pseudopodoces humilis]	gnl|GNOMON|386764.p Model predicted by Gnomon on Gallus gallus breed Red Jungle fowl, inbred line UCD001 chromosome 3 genomic scaffold, Gallus_gallus-4.0, whole genome shotgun sequence (NW_003763712.1)	NP_005791.3	NW_014003713.1	85.2
comp112735_c0_seq1	1213	PREDICTED: thyroglobulin [Columba livia]	gnl|GNOMON|300754.p Model predicted by Gnomon on Gallus gallus breed Red Jungle fowl, inbred line UCD001 chromosome 2 genomic scaffold, Gallus_gallus-4.0, whole genome shotgun sequence (NW_003763693.1)	NP_003226.4	NW_014004943.1	99.4
comp11273_c0_seq1	4904	PREDICTED: tropomyosin alpha-4 chain-like isoform X3 [Melopsittacus undulatus] >gi|542177108|ref|XP_005495267.1| PREDICTED: tropomyosin alpha-4 chain [Zonotrichia albicollis] >gi|543287288|ref|XP_005429519.1| PREDICTED: tropomyosin alpha-4 chain isoform X3 [Geospiza fortis]	gnl|GNOMON|1388473.p Model predicted by Gnomon on Gallus gallus breed Red Jungle fowl, inbred line UCD001 chromosome Z genomic scaffold, Gallus_gallus-4.0, whole genome shotgun sequence (NW_001488830.2)	NP_003281.1	NW_014003662.1	63.3
comp112768_c0_seq1	909	PREDICTED: C-type lectin domain family 2 member L-like isoform X4 [Anas platyrhynchos] >gi|514716170|ref|XP_005012724.1| PREDICTED: C-type lectin domain family 2 member L-like isoform X5 [Anas platyrhynchos] >gi|514716174|ref|XP_005012725.1| PREDICTED: C-type lectin domain family 2 member L-like isoform X6 [Anas platyrhynchos] >gi|514716178|ref|XP_005012726.1| PREDICTED: C-type lectin domain fami…	gnl|GNOMON|3462313.p Model predicted by Gnomon on Gallus gallus breed Red Jungle fowl, inbred line UCD001 chromosome 16 genomic scaffold, Gallus_gallus-4.0, whole genome shotgun sequence (NW_003763991.1)	NP_001184247.1	NW_013997131.1	86.3
comp11276_c0_seq1	4554	PREDICTED: phospholipase DDHD2 [Falco peregrinus]	gnl|GNOMON|832393.p Model predicted by Gnomon on Gallus gallus breed Red Jungle fowl, inbred line UCD001 chromosome 22 genomic scaffold, Gallus_gallus-4.0, whole genome shotgun sequence (NW_003764152.1)	NP_001157704.1	NW_013987742.1	99.5
comp112821_c0_seq1	2395	Transformation/transcription domain-associated protein [Myotis davidii]	gnl|GNOMON|1258283.p Model predicted by Gnomon on Gallus gallus breed Red Jungle fowl, inbred line UCD001 chromosome 14 genomic scaffold, Gallus_gallus-4.0, whole genome shotgun sequence (NW_003763931.1)	NP_003487.1	NW_013999483.1	96.6
comp112822_c0_seq1	1192	PREDICTED: gastrotropin [Melopsittacus undulatus]	gnl|GNOMON|2444273.p Model predicted by Gnomon on Gallus gallus breed Red Jungle fowl, inbred line UCD001 chromosome 13 genomic scaffold, Gallus_gallus-4.0, whole genome shotgun sequence (NW_003763912.1)	NP_001035532.1	NW_014003358.1	99.3
comp11286_c0_seq1	2662	PREDICTED: vacuole membrane protein 1 [Falco peregrinus] >gi|541972416|ref|XP_005439775.1| PREDICTED: vacuole membrane protein 1 [Falco cherrug]	gnl|GNOMON|3832363.p Model predicted by Gnomon on Gallus gallus breed Red Jungle fowl, inbred line UCD001 chromosome 19 genomic scaffold, Gallus_gallus-4.0, whole genome shotgun sequence (NW_003764121.1)	NP_112200.2	NW_013988991.1	99.7
comp11287_c0_seq1	4404	PREDICTED: myotubularin isoform X1 [Anas platyrhynchos]	gnl|GNOMON|9178823.p Model predicted by Gnomon on Gallus gallus breed Red Jungle fowl, inbred line UCD001 chromosome 4 genomic scaffold, Gallus_gallus-4.0, whole genome shotgun sequence (NW_003763735.1)	NP_000243.1	NW_013994970.1	99.8
comp11289_c1_seq1	4499	unnamed protein product [Homo sapiens]	gnl|GNOMON|3450823.p Model predicted by Gnomon on Gallus gallus breed Red Jungle fowl, inbred line UCD001 chromosome 4 genomic scaffold, Gallus_gallus-4.0, whole genome shotgun sequence (NW_003763735.1)	NP_005210.3	NW_013999326.1	16.1
comp112908_c0_seq1	1556	PREDICTED: rap guanine nucleotide exchange factor 3 [Falco cherrug]	gnl|GNOMON|680534.p Model predicted by Gnomon on Gallus gallus breed Red Jungle fowl, inbred line UCD001 linkage group LGE22C19W28_E50C23 genomic scaffold, Gallus_gallus-4.0, whole genome shotgun sequence (NW_003764327.1)	NP_006096.2	NW_013991678.1	99.2
comp112991_c0_seq1	2063	PREDICTED: zinc finger MYM-type protein 2 isoform X2 [Gallus gallus]	gnl|GNOMON|6778663.p Model predicted by Gnomon on Gallus gallus breed Red Jungle fowl, inbred line UCD001 chromosome 1 genomic scaffold, Gallus_gallus-4.0, whole genome shotgun sequence (NW_003763650.1)	NP_003444.1	NW_013989040.1	99.7
comp11299_c0_seq1	1808	PREDICTED: serine/threonine-protein kinase NLK isoform X2 [Zonotrichia albicollis]	gnl|GNOMON|5192363.p Model predicted by Gnomon on Gallus gallus breed Red Jungle fowl, inbred line UCD001 chromosome 19 genomic scaffold, Gallus_gallus-4.0, whole genome shotgun sequence (NW_003764121.1)	NP_057315.3	NW_013988326.1	99.8
comp1129_c0_seq1	9217	PREDICTED: serine/arginine-rich splicing factor 1 isoform X3 [Chrysemys picta bellii]	gnl|GNOMON|750284.p Model predicted by Gnomon on Gallus gallus breed Red Jungle fowl, inbred line UCD001 chromosome 14 genomic scaffold, Gallus_gallus-4.0, whole genome shotgun sequence (NW_003763931.1)	NP_001092688.1	NW_013997223.1	97.6
comp11306_c0_seq1	2430	WD repeat-containing protein 43 [Gallus gallus] >gi|53127376|emb|CAG31071.1| hypothetical protein RCJMB04_2a19 [Gallus gallus]	gnl|GNOMON|220774.p Model predicted by Gnomon on Gallus gallus breed Red Jungle fowl, inbred line UCD001 chromosome 3 genomic scaffold, Gallus_gallus-4.0, whole genome shotgun sequence (NW_003763713.1)	NP_055946.1	NW_013997969.1	90.4
comp11308_c0_seq1	4303	motile sperm domain containing 2 [Gallus gallus]	gnl|GNOMON|7828603.p Model predicted by Gnomon on Gallus gallus breed Red Jungle fowl, inbred line UCD001 chromosome 1 genomic scaffold, Gallus_gallus-4.0, whole genome shotgun sequence (NW_001471534.2)	NP_689794.1	NW_013987740.1	88.6
comp1130_c1_seq1	10542	PREDICTED: cell cycle progression protein 1 [Falco cherrug]	gnl|GNOMON|2938213.p Model predicted by Gnomon on Gallus gallus breed Red Jungle fowl, inbred line UCD001 chromosome 10 genomic scaffold, Gallus_gallus-4.0, whole genome shotgun sequence (NW_003763854.1)	NP_001191379.1	NW_014005022.1	99.5
comp11313_c0_seq1	5813	PREDICTED: transmembrane protein C9orf91 homolog [Columba livia]	gnl|GNOMON|1610313.p Model predicted by Gnomon on Gallus gallus breed Red Jungle fowl, inbred line UCD001 chromosome 17 genomic scaffold, Gallus_gallus-4.0, whole genome shotgun sequence (NW_003764072.1)	NP_694590.2	NW_014003397.1	100
comp113250_c0_seq1	507	PREDICTED: leucine-rich repeat-containing protein 48 [Columba livia]	gnl|GNOMON|3146283.p Model predicted by Gnomon on Gallus gallus breed Red Jungle fowl, inbred line UCD001 chromosome 14 genomic scaffold, Gallus_gallus-4.0, whole genome shotgun sequence (NW_003763931.1)	NP_112584.3	NW_013991633.1	95.1
comp113269_c0_seq1	1277	PREDICTED: myocyte-specific enhancer factor 2D [Falco peregrinus]	gnl|GNOMON|1180423.p Model predicted by Gnomon on Gallus gallus breed Red Jungle fowl, inbred line UCD001 chromosome 25 genomic scaffold, Gallus_gallus-4.0, whole genome shotgun sequence (NW_003764217.1)	NP_005911.1	NW_014004026.1	15.3
comp11327_c0_seq1	783	apoptosis regulatory protein Siva [Gallus gallus]	gnl|GNOMON|1836103.p Model predicted by Gnomon on Gallus gallus breed Red Jungle fowl, inbred line UCD001 chromosome 5 genomic scaffold, Gallus_gallus-4.0, whole genome shotgun sequence (NW_001471710.2)	NP_006418.2	NW_013990043.1	35.7
comp11331_c0_seq1	4868	PREDICTED: putative adenosylhomocysteinase 2 isoform X2 [Chrysemys picta bellii]	gnl|GNOMON|680434.p Model predicted by Gnomon on Gallus gallus breed Red Jungle fowl, inbred line UCD001 chromosome 26 genomic scaffold, Gallus_gallus-4.0, whole genome shotgun sequence (NW_001471609.2)	NP_006612.2	NW_014002609.1	90.4
comp113349_c0_seq1	386	PREDICTED: HIRA-interacting protein 3-like, partial [Chrysemys picta bellii]	gnl|GNOMON|840604.p Model predicted by Gnomon on Gallus gallus breed Red Jungle fowl, inbred line UCD001 chromosome 1 genomic scaffold, Gallus_gallus-4.0, whole genome shotgun sequence (NW_001471534.2)	NP_003600.2	Unmapped	Unmapped
comp11334_c0_seq1	3451	PREDICTED: protein phosphatase 1B-like [Meleagris gallopavo]	gnl|GNOMON|8802673.p Model predicted by Gnomon on Gallus gallus breed Red Jungle fowl, inbred line UCD001 chromosome 2 genomic scaffold, Gallus_gallus-4.0, whole genome shotgun sequence (NW_003763661.1)	NP_808908.1	NW_013997969.1	99.5
comp11339_c0_seq1	3406	PREDICTED: alkaline ceramidase 3, partial [Anas platyrhynchos]	gnl|GNOMON|1366664.p Model predicted by Gnomon on Gallus gallus breed Red Jungle fowl, inbred line UCD001 chromosome 1 genomic scaffold, Gallus_gallus-4.0, whole genome shotgun sequence (NW_003763650.1)	NP_060837.3	NW_014003522.1	83
comp11339_c1_seq1	4487	PREDICTED: ATP-dependent RNA helicase DHX29 [Melopsittacus undulatus]	gnl|GNOMON|4246473.p Model predicted by Gnomon on Gallus gallus breed Red Jungle fowl, inbred line UCD001 chromosome Z genomic scaffold, Gallus_gallus-4.0, whole genome shotgun sequence (NW_001488830.2)	NP_061903.2	NW_014006545.1	76.7
comp11345_c0_seq1	5893	PREDICTED: cysteine--tRNA ligase, cytoplasmic [Falco peregrinus] >gi|541970639|ref|XP_005439190.1| PREDICTED: cysteine--tRNA ligase, cytoplasmic [Falco cherrug]	gnl|GNOMON|3180093.p Model predicted by Gnomon on Gallus gallus breed Red Jungle fowl, inbred line UCD001 chromosome 5 genomic scaffold, Gallus_gallus-4.0, whole genome shotgun sequence (NW_003763785.1)	NP_001014437.1	NW_014005408.1	98.5
comp11348_c1_seq1	7863	PREDICTED: importin-13, partial [Anas platyrhynchos]	gnl|GNOMON|1080174.p Model predicted by Gnomon on Gallus gallus breed Red Jungle fowl, inbred line UCD001 chromosome 8 genomic scaffold, Gallus_gallus-4.0, whole genome shotgun sequence (NW_001471740.2)	NP_055467.3	NW_013991466.1	99.6
comp11351_c0_seq1	5518	LPL protein [Anas platyrhynchos]	gnl|GNOMON|2858503.p Model predicted by Gnomon on Gallus gallus breed Red Jungle fowl, inbred line UCD001 chromosome Z genomic scaffold, Gallus_gallus-4.0, whole genome shotgun sequence (NW_003764319.1)	NP_000228.1	NW_014005072.1	18.7
comp1135_c0_seq1	1796	PREDICTED: DNA-binding protein RFXANK [Falco peregrinus] >gi|541985660|ref|XP_005444412.1| PREDICTED: DNA-binding protein RFXANK [Falco cherrug]	gnl|GNOMON|2292463.p Model predicted by Gnomon on Gallus gallus breed Red Jungle fowl, inbred line UCD001 chromosome 28 genomic scaffold, Gallus_gallus-4.0, whole genome shotgun sequence (NW_003764307.1)	NP_003712.1	NW_013989519.1	95.4
comp11362_c0_seq1	4182	PREDICTED: LON peptidase N-terminal domain and RING finger protein 1 [Pseudopodoces humilis]	gnl|GNOMON|4438063.p Model predicted by Gnomon (with internal stops and/or frameshifts) on Gallus gallus breed Red Jungle fowl, inbred line UCD001 chromosome 4 genomic scaffold, Gallus_gallus-4.0, whole genome shotgun sequence (NW_001471685.2)	NP_689484.3	NW_013997578.1	85.9
comp11374_c0_seq1	1783	PREDICTED: LOW QUALITY PROTEIN: ankyrin repeat domain-containing protein 26-like [Ficedula albicollis]	gnl|GNOMON|296084.p Model predicted by Gnomon on Gallus gallus breed Red Jungle fowl, inbred line UCD001 chromosome 1 genomic scaffold, Gallus_gallus-4.0, whole genome shotgun sequence (NW_003763472.1)	NP_062618.2	NW_014004797.1	10.8
comp11379_c0_seq1	3310	PREDICTED: glutathione reductase, mitochondrial-like [Taeniopygia guttata]	gnl|GNOMON|462044.p Model predicted by Gnomon on Gallus gallus breed Red Jungle fowl, inbred line UCD001 chromosome 4 genomic scaffold, Gallus_gallus-4.0, whole genome shotgun sequence (NW_003763740.1)	NP_000628.2	NW_014004011.1	91.2
comp11380_c0_seq1	2373	PREDICTED: target of rapamycin complex 2 subunit MAPKAP1 isoform X1 [Melopsittacus undulatus]	gnl|GNOMON|2740323.p Model predicted by Gnomon on Gallus gallus breed Red Jungle fowl, inbred line UCD001 chromosome 17 genomic scaffold, Gallus_gallus-4.0, whole genome shotgun sequence (NW_003764074.1)	NP_001006618.1	NW_014004125.1	93.9
comp11382_c0_seq1	1654	PREDICTED: NF-kappa-B inhibitor alpha [Pseudopodoces humilis]	gnl|GNOMON|2382094.p Model predicted by Gnomon on Gallus gallus breed Red Jungle fowl, inbred line UCD001 chromosome 5 genomic scaffold, Gallus_gallus-4.0, whole genome shotgun sequence (NW_003763785.1)	NP_065390.1	NW_013990043.1	74.7
comp113830_c0_seq1	3026	PREDICTED: transmembrane protein 53-A-like [Falco peregrinus] >gi|541964878|ref|XP_005437469.1| PREDICTED: transmembrane protein 53-A-like [Falco cherrug]	gnl|GNOMON|5692173.p Model predicted by Gnomon on Gallus gallus breed Red Jungle fowl, inbred line UCD001 chromosome 8 genomic scaffold, Gallus_gallus-4.0, whole genome shotgun sequence (NW_001471740.2)	NP_078863.2	NW_013988987.1	93.6
comp11389_c0_seq1	2268	PREDICTED: ena/VASP-like protein isoform X2 [Falco peregrinus] >gi|541969678|ref|XP_005438911.1| PREDICTED: ena/VASP-like protein isoform X2 [Falco cherrug]	gnl|GNOMON|178103.p Model predicted by Gnomon on Gallus gallus breed Red Jungle fowl, inbred line UCD001 chromosome 5 genomic scaffold, Gallus_gallus-4.0, whole genome shotgun sequence (NW_001471710.2)	NP_057421.1	NW_013990043.1	99
comp11391_c1_seq1	6902	PREDICTED: mycophenolic acid acyl-glucuronide esterase, mitochondrial [Ficedula albicollis]	gnl|GNOMON|670554.p Model predicted by Gnomon on Gallus gallus breed Red Jungle fowl, inbred line UCD001 chromosome 1 genomic scaffold, Gallus_gallus-4.0, whole genome shotgun sequence (NW_003763496.1)	NP_060864.1	NW_013998331.1	99.6
comp113936_c0_seq1	4375	PREDICTED: protein FAM198B [Columba livia]	gnl|GNOMON|1178033.p Model predicted by Gnomon (with internal stops and/or frameshifts) on Gallus gallus breed Red Jungle fowl, inbred line UCD001 chromosome 4 genomic scaffold, Gallus_gallus-4.0, whole genome shotgun sequence (NW_003763739.1)	NP_057697.2	NW_014000569.1	99.6
comp11395_c0_seq1	1757	fumarate hydratase, mitochondrial [Gallus gallus] >gi|53130266|emb|CAG31462.1| hypothetical protein RCJMB04_6k20 [Gallus gallus]	gnl|GNOMON|4314723.p Model predicted by Gnomon on Gallus gallus breed Red Jungle fowl, inbred line UCD001 chromosome 2 genomic scaffold, Gallus_gallus-4.0, whole genome shotgun sequence (NW_001471639.2)	NP_000134.2	NW_014001972.1	92
comp1139_c0_seq1	2603	PREDICTED: cell division control protein 42 homolog [Heterocephalus glaber]	gnl|GNOMON|2322393.p Model predicted by Gnomon on Gallus gallus breed Red Jungle fowl, inbred line UCD001 chromosome 21 genomic scaffold, Gallus_gallus-4.0, whole genome shotgun sequence (NW_003764144.1)	NP_001034891.1	NW_014006261.1	100
comp113_c0_seq1	1399	ribosomal protein S3A [Gallus gallus] >gi|557267713|ref|XP_006019228.1| PREDICTED: 40S ribosomal protein S3a [Alligator sinensis]	gnl|GNOMON|730043.p Model predicted by Gnomon on Gallus gallus breed Red Jungle fowl, inbred line UCD001 chromosome 4 genomic scaffold, Gallus_gallus-4.0, whole genome shotgun sequence (NW_003763740.1)	NP_000997.1	NW_014000569.1	92.2
comp114032_c0_seq1	590	Chain A, Structure Of The First Rcc1-like Domain Of Herc2 >gi|520729522|pdb|4L1M|B Chain B, Structure Of The First Rcc1-like Domain Of Herc2 >gi|520729523|pdb|4L1M|C Chain C, Structure Of The First Rcc1-like Domain Of Herc2	gnl|GNOMON|3938623.p Model predicted by Gnomon on Gallus gallus breed Red Jungle fowl, inbred line UCD001 chromosome 1 genomic scaffold, Gallus_gallus-4.0, whole genome shotgun sequence (NW_003763584.1)	NP_004658.3	NW_014003576.1	100
comp114036_c0_seq1	2621	PREDICTED: integrin alpha-9 [Columba livia]	gnl|GNOMON|7098693.p Model predicted by Gnomon on Gallus gallus breed Red Jungle fowl, inbred line UCD001 chromosome 2 genomic scaffold, Gallus_gallus-4.0, whole genome shotgun sequence (NW_003763668.1)	NP_002198.2	NW_013995861.1	49.2
comp11405_c0_seq1	2169	PREDICTED: tyrosine-protein kinase RYK, partial [Gallus gallus]	gnl|GNOMON|566194.p Partial model predicted by Gnomon on Gallus gallus breed Red Jungle fowl, inbred line UCD001 chromosome 9 genomic scaffold, Gallus_gallus-4.0, whole genome shotgun sequence (NW_001471743.2)	NP_001005861.1	NW_014001294.1	88.5
comp1140_c0_seq1	1945	PREDICTED: splicing factor, arginine/serine-rich 3 [Oryctolagus cuniculus] >gi|297290700|ref|XP_001112817.2| PREDICTED: splicing factor, arginine/serine-rich 3-like [Macaca mulatta] >gi|545891407|ref|XP_005658784.1| PREDICTED: serine/arginine-rich splicing factor 3-like isoform X1 [Sus scrofa] >gi|545891410|ref|XP_005658785.1| PREDICTED: serine/arginine-rich splicing factor 3-like isoform X2 [Sus…	gnl|GNOMON|680104.p Model predicted by Gnomon on Gallus gallus breed Red Jungle fowl, inbred line UCD001 chromosome 5 genomic scaffold, Gallus_gallus-4.0, whole genome shotgun sequence (NW_001471710.2)	NP_078966.2	NW_013990898.1	99
comp114100_c0_seq1	1365	PREDICTED: integrin beta-4 [Falco cherrug]	gnl|GNOMON|10296213.p Model predicted by Gnomon on Gallus gallus breed Red Jungle fowl, inbred line UCD001 chromosome 10 genomic scaffold, Gallus_gallus-4.0, whole genome shotgun sequence (NW_003763853.1)	NP_004622.2	NW_013992289.1	99.5
comp11418_c0_seq1	3798	PREDICTED: dolichyl-diphosphooligosaccharide--protein glycosyltransferase 48 kDa subunit, partial [Anas platyrhynchos]	gnl|GNOMON|16000783.p Model predicted by Gnomon on Gallus gallus breed Red Jungle fowl, inbred line UCD001 chromosome 3 genomic scaffold, Gallus_gallus-4.0, whole genome shotgun sequence (NW_001471668.2)	NP_001153505.1	NW_013994881.1	76.9
comp11427_c0_seq1	2392	PREDICTED: cytosol aminopeptidase [Falco peregrinus]	gnl|GNOMON|9578063.p Model predicted by Gnomon on Gallus gallus breed Red Jungle fowl, inbred line UCD001 chromosome 4 genomic scaffold, Gallus_gallus-4.0, whole genome shotgun sequence (NW_001471685.2)	NP_056991.2	NW_014006397.1	99.8
comp11429_c0_seq1	5377	PREDICTED: non-receptor tyrosine-protein kinase TYK2 [Geospiza fortis]	gnl|GNOMON|248634.p Partial model predicted by Gnomon on Gallus gallus breed Red Jungle fowl, inbred line UCD001 unplaced genomic scaffold, Gallus_gallus-4.0 ChrUn_7180000979316, whole genome shotgun sequence (NW_003779824.1)	NP_003322.3	NW_014006345.1	9
comp114300_c0_seq1	1378	PREDICTED: ras-related protein Rab-30 [Taeniopygia guttata] >gi|363729400|ref|XP_417213.3| PREDICTED: ras-related protein Rab-30 isoform X2 [Gallus gallus] >gi|514773488|ref|XP_005026122.1| PREDICTED: ras-related protein Rab-30 [Anas platyrhynchos] >gi|524980744|ref|XP_005038408.1| PREDICTED: ras-related protein Rab-30 [Ficedula albicollis] >gi|529424849|ref|XP_005232266.1| PREDICTED: ras-related…	gnl|GNOMON|10496663.p Model predicted by Gnomon on Gallus gallus breed Red Jungle fowl, inbred line UCD001 chromosome 1 genomic scaffold, Gallus_gallus-4.0, whole genome shotgun sequence (NW_003763650.1)	NP_055303.2	NW_013998563.1	99.8
comp11432_c0_seq1	953	PREDICTED: protein DJ-1 isoform X1 [Anas platyrhynchos] >gi|514765795|ref|XP_005024299.1| PREDICTED: protein DJ-1 isoform X2 [Anas platyrhynchos] >gi|514765799|ref|XP_005024300.1| PREDICTED: protein DJ-1 isoform X3 [Anas platyrhynchos] >gi|483507327|gb|EOA97928.1| Protein DJ-1, partial [Anas platyrhynchos]	gnl|GNOMON|148383.p Model predicted by Gnomon on Gallus gallus breed Red Jungle fowl, inbred line UCD001 chromosome 21 genomic scaffold, Gallus_gallus-4.0, whole genome shotgun sequence (NW_003764143.1)	NP_009193.2	NW_014005103.1	99.6
comp11440_c0_seq1	3901	PREDICTED: transmembrane protein 222 isoform X3 [Gallus gallus]	gnl|GNOMON|3102403.p Model predicted by Gnomon on Gallus gallus breed Red Jungle fowl, inbred line UCD001 chromosome 23 genomic scaffold, Gallus_gallus-4.0, whole genome shotgun sequence (NW_003764157.1)	NP_115501.2	NW_014003757.1	77.3
comp11443_c0_seq1	6818	PREDICTED: ankyrin repeat and SAM domain-containing protein 1A isoform X10 [Gallus gallus]	gnl|GNOMON|840434.p Model predicted by Gnomon on Gallus gallus breed Red Jungle fowl, inbred line UCD001 chromosome 26 genomic scaffold, Gallus_gallus-4.0, whole genome shotgun sequence (NW_001471609.2)	NP_056060.2	NW_013998841.1	61.7
comp11443_c1_seq1	549	PREDICTED: splicing factor, arginine/serine-rich 19 [Alligator mississippiensis]	gnl|GNOMON|3876103.p Model predicted by Gnomon on Gallus gallus breed Red Jungle fowl, inbred line UCD001 chromosome 5 genomic scaffold, Gallus_gallus-4.0, whole genome shotgun sequence (NW_001471710.2)	NP_067051.2	NW_013991264.1	15.1
comp114456_c0_seq1	796	PREDICTED: ankyrin repeat domain-containing protein 26-like [Zonotrichia albicollis]	gnl|GNOMON|296084.p Model predicted by Gnomon on Gallus gallus breed Red Jungle fowl, inbred line UCD001 chromosome 1 genomic scaffold, Gallus_gallus-4.0, whole genome shotgun sequence (NW_003763472.1)	NP_064715.1	NW_013988807.1	95.1
comp11451_c0_seq1	2850	Pre-rRNA-processing protein TSR1 like protein, partial [Columba livia]	gnl|GNOMON|2408363.p Model predicted by Gnomon on Gallus gallus breed Red Jungle fowl, inbred line UCD001 chromosome 19 genomic scaffold, Gallus_gallus-4.0, whole genome shotgun sequence (NW_003764121.1)	NP_060598.3	NW_013984015.1	21
comp11454_c0_seq1	7850	PREDICTED: supervillin isoform X30 [Gallus gallus]	gnl|GNOMON|1098674.p Model predicted by Gnomon on Gallus gallus breed Red Jungle fowl, inbred line UCD001 chromosome 2 genomic scaffold, Gallus_gallus-4.0, whole genome shotgun sequence (NW_003763661.1)	NP_003165.2	NW_013997490.1	99.7
comp11455_c0_seq1	5293	PREDICTED: zinc finger protein 438 [Falco cherrug]	gnl|GNOMON|1094674.p Model predicted by Gnomon on Gallus gallus breed Red Jungle fowl, inbred line UCD001 chromosome 2 genomic scaffold, Gallus_gallus-4.0, whole genome shotgun sequence (NW_003763661.1)	NP_877432.1	NW_013997490.1	99.4
comp11456_c0_seq1	1428	PREDICTED: UDP-glucuronic acid decarboxylase 1 [Columba livia] >gi|449278734|gb|EMC86514.1| UDP-glucuronic acid decarboxylase 1 [Columba livia]	gnl|GNOMON|2762633.p Model predicted by Gnomon on Gallus gallus breed Red Jungle fowl, inbred line UCD001 chromosome 1 genomic scaffold, Gallus_gallus-4.0, whole genome shotgun sequence (NW_003763585.1)	NP_079352.2	NW_014003576.1	86.2
comp11458_c0_seq1	3358	PREDICTED: protein SMG5 [Falco peregrinus] >gi|541958245|ref|XP_005434876.1| PREDICTED: protein SMG5 [Falco cherrug]	gnl|GNOMON|662424.p Partial model predicted by Gnomon on Gallus gallus breed Red Jungle fowl, inbred line UCD001 chromosome 25 genomic scaffold, Gallus_gallus-4.0, whole genome shotgun sequence (NW_003764167.1)	NP_056142.2	NW_014000846.1	97.1
comp114633_c0_seq1	930	PREDICTED: LOW QUALITY PROTEIN: voltage-dependent L-type calcium channel subunit alpha-1F [Pseudopodoces humilis]	gnl|GNOMON|632354.p Model predicted by Gnomon on Gallus gallus breed Red Jungle fowl, inbred line UCD001 chromosome 1 genomic scaffold, Gallus_gallus-4.0, whole genome shotgun sequence (NW_003763484.1)	NP_001243719.1	NW_014003572.1	98.7
comp11463_c0_seq1	2611	Aspartyl-tRNA synthetase, mitochondrial, partial [Anas platyrhynchos]	gnl|GNOMON|3056163.p Model predicted by Gnomon on Gallus gallus breed Red Jungle fowl, inbred line UCD001 chromosome 8 genomic scaffold, Gallus_gallus-4.0, whole genome shotgun sequence (NW_003763828.1)	NP_060592.2	NW_013987855.1	96.5
comp1146_c0_seq1	712	PREDICTED: eukaryotic translation initiation factor 5A-1 isoform X3 [Canis lupus familiaris]	gnl|GNOMON|4016203.p Model predicted by Gnomon on Gallus gallus breed Red Jungle fowl, inbred line UCD001 chromosome 9 genomic scaffold, Gallus_gallus-4.0, whole genome shotgun sequence (NW_003763840.1)	NP_001961.1	NW_014002119.1	15.1
comp114712_c0_seq1	1652	PREDICTED: choline transporter-like protein 1-like [Pseudopodoces humilis]	gnl|GNOMON|3010503.p Model predicted by Gnomon on Gallus gallus breed Red Jungle fowl, inbred line UCD001 chromosome Z genomic scaffold, Gallus_gallus-4.0, whole genome shotgun sequence (NW_003764319.1)	NP_536856.2	NW_013993666.1	82.9
comp11473_c1_seq1	5885	PREDICTED: fibronectin type-III domain-containing protein 3a [Anas platyrhynchos] >gi|483518342|gb|EOB04551.1| Fibronectin type-III domain-containing protein 3a, partial [Anas platyrhynchos]	gnl|GNOMON|2640663.p Model predicted by Gnomon on Gallus gallus breed Red Jungle fowl, inbred line UCD001 chromosome 1 genomic scaffold, Gallus_gallus-4.0, whole genome shotgun sequence (NW_003763650.1)	NP_001073141.1	NW_013996293.1	99.6
comp11478_c0_seq1	3834	PREDICTED: protein phosphatase 1 regulatory subunit 16A isoform X2 [Chrysemys picta bellii]	gnl|GNOMON|1104373.p Model predicted by Gnomon on Gallus gallus breed Red Jungle fowl, inbred line UCD001 chromosome 20 genomic scaffold, Gallus_gallus-4.0, whole genome shotgun sequence (NW_003764128.1)	NP_116291.1	NW_013998394.1	29.2
comp11482_c0_seq1	3917	PREDICTED: scavenger receptor class F member 2-like [Lepisosteus oculatus]	gnl|GNOMON|540304.p Model predicted by Gnomon on Gallus gallus breed Red Jungle fowl, inbred line UCD001 chromosome 15 genomic scaffold, Gallus_gallus-4.0, whole genome shotgun sequence (NW_001471461.2)	NP_878315.1	NW_014003752.1	98.9
comp11487_c0_seq1	6299	PREDICTED: E3 ubiquitin-protein ligase HECTD3 [Gallus gallus]	gnl|GNOMON|5824173.p Model predicted by Gnomon on Gallus gallus breed Red Jungle fowl, inbred line UCD001 chromosome 8 genomic scaffold, Gallus_gallus-4.0, whole genome shotgun sequence (NW_001471740.2)	NP_078878.3	NW_013988106.1	92.6
comp11494_c0_seq1	3242	PREDICTED: dymeclin [Falco cherrug]	gnl|GNOMON|792463.p Model predicted by Gnomon on Gallus gallus breed Red Jungle fowl, inbred line UCD001 chromosome Z genomic scaffold, Gallus_gallus-4.0, whole genome shotgun sequence (NW_003764316.1)	NP_060123.3	NW_014004944.1	7
comp11495_c0_seq1	3504	PREDICTED: E1A-binding protein p400-like isoform X4 [Anas platyrhynchos]	gnl|GNOMON|1590293.p Model predicted by Gnomon on Gallus gallus breed Red Jungle fowl, inbred line UCD001 chromosome 15 genomic scaffold, Gallus_gallus-4.0, whole genome shotgun sequence (NW_003763985.1)	NP_056224.3	NW_014005780.1	88.6
comp11497_c0_seq1	7363	Centrosomal protein of 57 kDa, partial [Anas platyrhynchos]	gnl|GNOMON|9158663.p Model predicted by Gnomon on Gallus gallus breed Red Jungle fowl, inbred line UCD001 chromosome 1 genomic scaffold, Gallus_gallus-4.0, whole genome shotgun sequence (NW_003763650.1)	NP_001230705.1	NW_014004543.1	99.6
comp1149_c0_seq1	3369	PREDICTED: tyrosine-protein kinase BTK [Columba livia]	gnl|GNOMON|1244823.p Model predicted by Gnomon on Gallus gallus breed Red Jungle fowl, inbred line UCD001 chromosome 4 genomic scaffold, Gallus_gallus-4.0, whole genome shotgun sequence (NW_003763735.1)	NP_000052.1	NW_013991512.1	99.8
comp11506_c0_seq1	6300	PREDICTED: protein phosphatase 1 regulatory subunit 37 [Chrysemys picta bellii]	gnl|GNOMON|278574.p Partial model predicted by Gnomon on Gallus gallus breed Red Jungle fowl, inbred line UCD001 unplaced genomic scaffold, Gallus_gallus-4.0 ChrUn_7180000966964, whole genome shotgun sequence (NW_003770551.1)	NP_001166250.1	NW_013991294.1	64.9
comp11509_c0_seq1	1708	PREDICTED: mediator of RNA polymerase II transcription subunit 30 [Melopsittacus undulatus]	gnl|GNOMON|1430743.p Model predicted by Gnomon on Gallus gallus breed Red Jungle fowl, inbred line UCD001 chromosome 2 genomic scaffold, Gallus_gallus-4.0, whole genome shotgun sequence (NW_003763690.1)	NP_542382.1	NW_014004943.1	99.4
comp11512_c0_seq1	1236	PREDICTED: sodium channel modifier 1 [Chrysemys picta bellii]	gnl|GNOMON|132423.p Model predicted by Gnomon on Gallus gallus breed Red Jungle fowl, inbred line UCD001 chromosome 25 genomic scaffold, Gallus_gallus-4.0, whole genome shotgun sequence (NW_003764244.1)	NP_076946.1	NW_013991266.1	95.5
comp115134_c0_seq1	1711	PREDICTED: calcium/calmodulin-dependent protein kinase type II subunit beta [Ficedula albicollis]	gnl|GNOMON|908124.p Model predicted by Gnomon on Gallus gallus breed Red Jungle fowl, inbred line UCD001 chromosome 6 genomic scaffold, Gallus_gallus-4.0, whole genome shotgun sequence (NW_003763812.1)	NP_742076.1	NW_014003804.1	51.8
comp11513_c0_seq1	2401	putative asparagine-linked glycosylation 2 [Taeniopygia guttata] >gi|197127542|gb|ACH44040.1| putative asparagine-linked glycosylation 2 transcript variant 1 [Taeniopygia guttata]	gnl|GNOMON|676724.p Partial model predicted by Gnomon on Gallus gallus breed Red Jungle fowl, inbred line UCD001 chromosome 2 genomic scaffold, Gallus_gallus-4.0, whole genome shotgun sequence (NW_001471639.2)	NP_149078.1	NW_014005401.1	80.5
comp115207_c0_seq1	1826	PREDICTED: cytosolic endo-beta-N-acetylglucosaminidase isoform X2 [Gallus gallus]	gnl|GNOMON|446344.p Model predicted by Gnomon on Gallus gallus breed Red Jungle fowl, inbred line UCD001 chromosome 18 genomic scaffold, Gallus_gallus-4.0, whole genome shotgun sequence (NW_003764081.1)	NP_001036038.1	NW_013994514.1	37.5
comp11520_c0_seq1	4964	PREDICTED: frataxin, mitochondrial [Falco peregrinus]	gnl|GNOMON|3682143.p Model predicted by Gnomon on Gallus gallus breed Red Jungle fowl, inbred line UCD001 chromosome 7 genomic scaffold, Gallus_gallus-4.0, whole genome shotgun sequence (NW_003763825.1)	NP_787052.3	NW_013990952.1	99.5
comp11522_c0_seq1	610	PREDICTED: mTERF domain-containing protein 2 [Pseudopodoces humilis]	gnl|GNOMON|10666733.p Model predicted by Gnomon on Gallus gallus breed Red Jungle fowl, inbred line UCD001 chromosome 2 genomic scaffold, Gallus_gallus-4.0, whole genome shotgun sequence (NW_003763686.1)	NP_872307.2	Unmapped	Unmapped
comp115261_c0_seq1	2266	PREDICTED: NACHT and WD repeat domain-containing protein 1 [Echinops telfairi]	gnl|GNOMON|1076453.p Model predicted by Gnomon on Gallus gallus breed Red Jungle fowl, inbred line UCD001 chromosome 28 genomic scaffold, Gallus_gallus-4.0, whole genome shotgun sequence (NW_003764304.1)	NP_001007526.3	NW_014004572.1	99.3
comp11526_c0_seq1	2974	PREDICTED: E3 ubiquitin-protein ligase Hakai isoform X1 [Pseudopodoces humilis]	gnl|GNOMON|2502023.p Model predicted by Gnomon on Gallus gallus breed Red Jungle fowl, inbred line UCD001 chromosome 1 genomic scaffold, Gallus_gallus-4.0, whole genome shotgun sequence (NW_001471565.2)	NP_079090.2	NW_013995206.1	96.1
comp11528_c0_seq1	2146	PREDICTED: ras-interacting protein 1 [Alligator mississippiensis]	gnl|GNOMON|830284.p Model predicted by Gnomon on Gallus gallus breed Red Jungle fowl, inbred line UCD001 chromosome 14 genomic scaffold, Gallus_gallus-4.0, whole genome shotgun sequence (NW_003763931.1)	NP_060275.2	NW_014006771.1	2.2
comp11529_c0_seq1	6311	PREDICTED: leucine-zipper-like transcriptional regulator 1-like [Pseudopodoces humilis]	gnl|GNOMON|616434.p Model predicted by Gnomon (with internal stops and/or frameshifts) on Gallus gallus breed Red Jungle fowl, inbred line UCD001 chromosome 26 genomic scaffold, Gallus_gallus-4.0, whole genome shotgun sequence (NW_001471609.2)	NP_006758.2	NW_013988927.1	80.3
comp1152_c0_seq1	931	PREDICTED: ribosomal protein 63, mitochondrial-like [Anas platyrhynchos]	gnl|GNOMON|6448663.p Model predicted by Gnomon on Gallus gallus breed Red Jungle fowl, inbred line UCD001 chromosome 1 genomic scaffold, Gallus_gallus-4.0, whole genome shotgun sequence (NW_003763650.1)	NP_076931.1	NW_013989040.1	100
comp11532_c0_seq1	1847	PREDICTED: enhancer of mRNA-decapping protein 3 [Falco peregrinus] >gi|541964997|ref|XP_005437509.1| PREDICTED: enhancer of mRNA-decapping protein 3 [Falco cherrug]	gnl|GNOMON|10798213.p Model predicted by Gnomon on Gallus gallus breed Red Jungle fowl, inbred line UCD001 chromosome 10 genomic scaffold, Gallus_gallus-4.0, whole genome shotgun sequence (NW_003763853.1)	NP_079359.2	NW_014005872.1	99.8
comp11536_c0_seq1	3882	PREDICTED: E3 ubiquitin-protein ligase rififylin isoform X2 [Columba livia] >gi|543721674|ref|XP_005502032.1| PREDICTED: E3 ubiquitin-protein ligase rififylin isoform X3 [Columba livia] >gi|543721676|ref|XP_005502033.1| PREDICTED: E3 ubiquitin-protein ligase rififylin isoform X4 [Columba livia] >gi|543721678|ref|XP_005502034.1| PREDICTED: E3 ubiquitin-protein ligase rififylin isoform X5 [Columba …	gnl|GNOMON|1470363.p Model predicted by Gnomon on Gallus gallus breed Red Jungle fowl, inbred line UCD001 chromosome 19 genomic scaffold, Gallus_gallus-4.0, whole genome shotgun sequence (NW_003764121.1)	NP_001017368.1	NW_014005459.1	99.4
comp115416_c0_seq1	1279	PREDICTED: uncharacterized protein LOC768709 [Gallus gallus]	gnl|GNOMON|760523.p Model predicted by Gnomon on Gallus gallus breed Red Jungle fowl, inbred line UCD001 chromosome Z genomic scaffold, Gallus_gallus-4.0, whole genome shotgun sequence (NW_003764324.1)	NP_056020.2	NW_013989752.1	20.9
comp115426_c0_seq1	3947	PREDICTED: SLIT-ROBO Rho GTPase-activating protein 3-like [Alligator mississippiensis]	gnl|GNOMON|2396263.p Model predicted by Gnomon on Gallus gallus breed Red Jungle fowl, inbred line UCD001 chromosome 12 genomic scaffold, Gallus_gallus-4.0, whole genome shotgun sequence (NW_003763903.1)	NP_055665.1	NW_013996875.1	4
comp115470_c0_seq1	1192	PREDICTED: noelin-2, partial [Anas platyrhynchos]	gnl|GNOMON|340173.p Model predicted by Gnomon on Gallus gallus breed Red Jungle fowl, inbred line UCD001 chromosome 8 genomic scaffold, Gallus_gallus-4.0, whole genome shotgun sequence (NW_001471740.2)	NP_477512.1	NW_013988870.1	99.1
comp11548_c0_seq1	11133	PREDICTED: serine/threonine-protein kinase mTOR isoform X1 [Ficedula albicollis]	gnl|GNOMON|2616383.p Model predicted by Gnomon on Gallus gallus breed Red Jungle fowl, inbred line UCD001 chromosome 21 genomic scaffold, Gallus_gallus-4.0, whole genome shotgun sequence (NW_003764143.1)	NP_004949.1	NW_013989591.1	99.6
comp11551_c0_seq1	2130	nucleolar protein family A, member 1 (H/ACA small nucleolar RNPs), isoform CRA_a [Mus musculus]	gnl|GNOMON|476404.p Model predicted by Gnomon on Gallus gallus breed Red Jungle fowl, inbred line UCD001 chromosome 23 genomic scaffold, Gallus_gallus-4.0, whole genome shotgun sequence (NW_003764158.1)	""""""	NW_014000569.1	78.5
comp11555_c0_seq1	4433	PREDICTED: DNA polymerase eta [Pseudopodoces humilis]	gnl|GNOMON|1734784.p Model predicted by Gnomon (with internal stops and/or frameshifts) on Gallus gallus breed Red Jungle fowl, inbred line UCD001 chromosome 3 genomic scaffold, Gallus_gallus-4.0, whole genome shotgun sequence (NW_001471668.2)	NP_006493.1	NW_013992144.1	36.7
comp11558_c0_seq1	4205	PREDICTED: structural maintenance of chromosomes protein 3 [Columba livia]	gnl|GNOMON|7384123.p Model predicted by Gnomon on Gallus gallus breed Red Jungle fowl, inbred line UCD001 chromosome 6 genomic scaffold, Gallus_gallus-4.0, whole genome shotgun sequence (NW_003763812.1)	NP_005436.1	NW_014004372.1	99.5
comp11565_c0_seq1	1756	PREDICTED: translocase of inner mitochondrial membrane domain-containing protein 1 [Columba livia]	gnl|GNOMON|4138553.p Model predicted by Gnomon on Gallus gallus breed Red Jungle fowl, inbred line UCD001 chromosome 1 genomic scaffold, Gallus_gallus-4.0, whole genome shotgun sequence (NW_003763496.1)	NP_057673.2	NW_013998331.1	62.1
comp11569_c0_seq1	8133	Alpha-catulin, partial [Anas platyrhynchos]	gnl|GNOMON|5454723.p Model predicted by Gnomon on Gallus gallus breed Red Jungle fowl, inbred line UCD001 chromosome 2 genomic scaffold, Gallus_gallus-4.0, whole genome shotgun sequence (NW_001471639.2)	NP_003789.1	NW_014005401.1	100
comp115736_c0_seq1	2414	PREDICTED: kinesin-associated protein 3 [Falco cherrug]	gnl|GNOMON|570164.p Model predicted by Gnomon on Gallus gallus breed Red Jungle fowl, inbred line UCD001 chromosome 8 genomic scaffold, Gallus_gallus-4.0, whole genome shotgun sequence (NW_003763828.1)	NP_001191445.1	NW_014003542.1	99.9
comp115765_c0_seq1	2707	PREDICTED: ectonucleoside triphosphate diphosphohydrolase 2-like [Falco cherrug]	gnl|GNOMON|526313.p Model predicted by Gnomon on Gallus gallus breed Red Jungle fowl, inbred line UCD001 chromosome 17 genomic scaffold, Gallus_gallus-4.0, whole genome shotgun sequence (NW_003764072.1)	NP_982293.1	NW_014002277.1	98
comp11576_c0_seq1	4603	PREDICTED: vacuolar protein sorting-associated protein 54 [Columba livia] >gi|449281875|gb|EMC88836.1| Vacuolar protein sorting-associated protein 54 [Columba livia]	gnl|GNOMON|1536773.p Model predicted by Gnomon on Gallus gallus breed Red Jungle fowl, inbred line UCD001 chromosome 3 genomic scaffold, Gallus_gallus-4.0, whole genome shotgun sequence (NW_003763713.1)	NP_057600.2	NW_013987125.1	98.6
comp11577_c0_seq1	3515	heat shock protein beta-11 [Gallus gallus]	gnl|GNOMON|8196173.p Model predicted by Gnomon on Gallus gallus breed Red Jungle fowl, inbred line UCD001 chromosome 8 genomic scaffold, Gallus_gallus-4.0, whole genome shotgun sequence (NW_001471740.2)	NP_057210.2	NW_014005792.1	55.7
comp11577_c2_seq1	1973	PREDICTED: 2'-5'-oligoadenylate synthase 3-like [Chrysemys picta bellii]	gnl|GNOMON|324253.p Model predicted by Gnomon on Gallus gallus breed Red Jungle fowl, inbred line UCD001 chromosome 12 genomic scaffold, Gallus_gallus-4.0, whole genome shotgun sequence (NW_003763901.1)	NP_006178.2	NW_014003321.1	99.2
comp1157_c0_seq1	14530	PREDICTED: E3 ubiquitin-protein ligase UBR4 [Falco cherrug]	gnl|GNOMON|682384.p Model predicted by Gnomon on Gallus gallus breed Red Jungle fowl, inbred line UCD001 chromosome 21 genomic scaffold, Gallus_gallus-4.0, whole genome shotgun sequence (NW_003764143.1)	NP_065816.2	NW_013983075.1	3
comp11580_c0_seq1	2878	PREDICTED: ADP-ribosylation factor-like protein 14-like [Falco peregrinus] >gi|541973756|ref|XP_005440220.1| PREDICTED: ADP-ribosylation factor-like protein 14-like [Falco cherrug]	gnl|GNOMON|1272673.p Model predicted by Gnomon on Gallus gallus breed Red Jungle fowl, inbred line UCD001 chromosome 2 genomic scaffold, Gallus_gallus-4.0, whole genome shotgun sequence (NW_003763661.1)	NP_079323.1	NW_014004168.1	99.8
comp11584_c0_seq1	2220	PREDICTED: hypoxanthine-guanine phosphoribosyltransferase [Melopsittacus undulatus]	gnl|GNOMON|960824.p Model predicted by Gnomon on Gallus gallus breed Red Jungle fowl, inbred line UCD001 chromosome 4 genomic scaffold, Gallus_gallus-4.0, whole genome shotgun sequence (NW_003763735.1)	NP_000185.1	NW_013991214.1	88.9
comp11587_c0_seq1	2797	PREDICTED: LOW QUALITY PROTEIN: N-lysine methyltransferase SETD8 [Falco peregrinus]	gnl|GNOMON|600294.p Model predicted by Gnomon on Gallus gallus breed Red Jungle fowl, inbred line UCD001 chromosome 15 genomic scaffold, Gallus_gallus-4.0, whole genome shotgun sequence (NW_003763985.1)	NP_065115.3	NW_014005818.1	99.6
comp115898_c0_seq1	2480	PREDICTED: cytosolic phospholipase A2 zeta-like [Chrysemys picta bellii]	gnl|GNOMON|2046094.p Model predicted by Gnomon on Gallus gallus breed Red Jungle fowl, inbred line UCD001 chromosome 5 genomic scaffold, Gallus_gallus-4.0, whole genome shotgun sequence (NW_003763785.1)	NP_998765.3	NW_014006077.1	98.6
comp11590_c0_seq1	2709	Thymidylate kinase, partial [Columba livia]	gnl|GNOMON|2538193.p Model predicted by Gnomon on Gallus gallus breed Red Jungle fowl, inbred line UCD001 chromosome 9 genomic scaffold, Gallus_gallus-4.0, whole genome shotgun sequence (NW_001471743.2)	NP_036277.2	NW_014001294.1	99.7
comp11591_c0_seq1	7470	PREDICTED: dedicator of cytokinesis protein 9 [Columba livia]	gnl|GNOMON|1816644.p Model predicted by Gnomon on Gallus gallus breed Red Jungle fowl, inbred line UCD001 chromosome 1 genomic scaffold, Gallus_gallus-4.0, whole genome shotgun sequence (NW_003763645.1)	NP_056111.1	NW_014000197.1	95
comp11593_c0_seq1	4691	PREDICTED: activin receptor type-1B [Anas platyrhynchos]	gnl|GNOMON|944533.p Model predicted by Gnomon on Gallus gallus breed Red Jungle fowl, inbred line UCD001 linkage group LGE22C19W28_E50C23 genomic scaffold, Gallus_gallus-4.0, whole genome shotgun sequence (NW_003764327.1)	NP_004293.1	NW_014006722.1	95.8
comp11594_c0_seq1	4361	PREDICTED: cytochrome P450 2U1-like [Gallus gallus]	gnl|GNOMON|544044.p Model predicted by Gnomon on Gallus gallus breed Red Jungle fowl, inbred line UCD001 chromosome 4 genomic scaffold, Gallus_gallus-4.0, whole genome shotgun sequence (NW_003763740.1)	NP_898898.1	NW_014000569.1	88.7
comp115954_c0_seq1	557	PREDICTED: NGFI-A-binding protein 2 [Pseudopodoces humilis]	gnl|GNOMON|74133.p Model predicted by Gnomon on Gallus gallus breed Red Jungle fowl, inbred line UCD001 chromosome 7 genomic scaffold, Gallus_gallus-4.0, whole genome shotgun sequence (NW_003763822.1)	NP_005958.1	Unmapped	Unmapped
comp11598_c0_seq1	1848	protein ERGIC-53 precursor [Gallus gallus] >gi|60099015|emb|CAH65338.1| hypothetical protein RCJMB04_19g16 [Gallus gallus]	gnl|GNOMON|728463.p Model predicted by Gnomon on Gallus gallus breed Red Jungle fowl, inbred line UCD001 chromosome Z genomic scaffold, Gallus_gallus-4.0, whole genome shotgun sequence (NW_003764316.1)	NP_005561.1	NW_013987314.1	90.8
comp11606_c0_seq1	5875	PREDICTED: HHIP-like protein 2 [Columba livia]	gnl|GNOMON|3164783.p Model predicted by Gnomon on Gallus gallus breed Red Jungle fowl, inbred line UCD001 chromosome 3 genomic scaffold, Gallus_gallus-4.0, whole genome shotgun sequence (NW_001471668.2)	NP_079022.2	NW_013987125.1	99.5
comp11613_c0_seq1	5793	PREDICTED: rho GTPase-activating protein 17 isoform X13 [Gallus gallus]	gnl|GNOMON|4176283.p Model predicted by Gnomon on Gallus gallus breed Red Jungle fowl, inbred line UCD001 chromosome 14 genomic scaffold, Gallus_gallus-4.0, whole genome shotgun sequence (NW_003763931.1)	NP_001006635.1	NW_013993096.1	90.3
comp11614_c0_seq1	6364	PREDICTED: kelch domain-containing protein 3 [Falco peregrinus] >gi|541974958|ref|XP_005440620.1| PREDICTED: kelch domain-containing protein 3 [Falco cherrug]	gnl|GNOMON|358764.p Model predicted by Gnomon on Gallus gallus breed Red Jungle fowl, inbred line UCD001 chromosome 3 genomic scaffold, Gallus_gallus-4.0, whole genome shotgun sequence (NW_003763712.1)	NP_849195.2	NW_014003621.1	88.4
comp11616_c0_seq1	4289	PREDICTED: H(+)/Cl(-) exchange transporter 5 isoform X9 [Gallus gallus]	gnl|GNOMON|1092824.p Model predicted by Gnomon on Gallus gallus breed Red Jungle fowl, inbred line UCD001 chromosome 4 genomic scaffold, Gallus_gallus-4.0, whole genome shotgun sequence (NW_003763735.1)	NP_001121370.1	NW_013990531.1	99.8
comp1161_c0_seq1	5698	PREDICTED: protein 4.1 isoform X3 [Ficedula albicollis]	gnl|GNOMON|452403.p Model predicted by Gnomon on Gallus gallus breed Red Jungle fowl, inbred line UCD001 chromosome 23 genomic scaffold, Gallus_gallus-4.0, whole genome shotgun sequence (NW_003764158.1)	NP_001159477.1	NW_014002402.1	4.8
comp11624_c0_seq1	2662	PREDICTED: f-box only protein 31-like [Anolis carolinensis]	gnl|GNOMON|630234.p Model predicted by Gnomon on Gallus gallus breed Red Jungle fowl, inbred line UCD001 chromosome 11 genomic scaffold, Gallus_gallus-4.0, whole genome shotgun sequence (NW_003763882.1)	NP_079011.3	NW_014004997.1	76.8
comp11625_c0_seq1	5344	PREDICTED: proteinase-activated receptor 4 [Falco cherrug]	gnl|GNOMON|768464.p Model predicted by Gnomon on Gallus gallus breed Red Jungle fowl, inbred line UCD001 chromosome 28 genomic scaffold, Gallus_gallus-4.0, whole genome shotgun sequence (NW_003764307.1)	NP_003941.2	NW_014004572.1	98.7
comp116345_c0_seq1	2720	Extracellular matrix protein FRAS1 [Tupaia chinensis]	gnl|GNOMON|478044.p Model predicted by Gnomon on Gallus gallus breed Red Jungle fowl, inbred line UCD001 chromosome 4 genomic scaffold, Gallus_gallus-4.0, whole genome shotgun sequence (NW_003763740.1)	NP_079350.5	NW_014004325.1	34.6
comp116365_c0_seq1	4564	PREDICTED: tripartite motif-containing protein 66 [Anas platyrhynchos]	gnl|GNOMON|1496094.p Model predicted by Gnomon on Gallus gallus breed Red Jungle fowl, inbred line UCD001 chromosome 5 genomic scaffold, Gallus_gallus-4.0, whole genome shotgun sequence (NW_003763785.1)	NP_055633.1	NW_014005408.1	98.8
comp116372_c0_seq1	2137	PREDICTED: PCTP-like protein-like isoform X5 [Gallus gallus]	gnl|GNOMON|580823.p Model predicted by Gnomon on Gallus gallus breed Red Jungle fowl, inbred line UCD001 chromosome 4 genomic scaffold, Gallus_gallus-4.0, whole genome shotgun sequence (NW_003763735.1)	NP_006636.2	NW_013993048.1	98.2
comp1163_c0_seq1	1560	protein S100-A10 [Gallus gallus] >gi|326915895|ref|XP_003204247.1| PREDICTED: protein S100-A10-like [Meleagris gallopavo] >gi|116485|sp|P27003.2|S10AA_CHICK RecName: Full=Protein S100-A10; AltName: Full=Calpactin I light chain; AltName: Full=Calpactin-1 light chain; AltName: Full=Cellular ligand of annexin II; AltName: Full=S100 calcium-binding protein A10; AltName: Full=p10 protein; AltName: Ful…	gnl|GNOMON|888434.p Model predicted by Gnomon on Gallus gallus breed Red Jungle fowl, inbred line UCD001 chromosome 25 genomic scaffold, Gallus_gallus-4.0, whole genome shotgun sequence (NW_003764246.1)	NP_002957.1	NW_014000613.1	76.3
comp116404_c0_seq1	1716	PREDICTED: 2-hydroxyacylsphingosine 1-beta-galactosyltransferase [Columba livia] >gi|449265841|gb|EMC76971.1| 2-hydroxyacylsphingosine 1-beta-galactosyltransferase [Columba livia]	gnl|GNOMON|862064.p Model predicted by Gnomon on Gallus gallus breed Red Jungle fowl, inbred line UCD001 chromosome 4 genomic scaffold, Gallus_gallus-4.0, whole genome shotgun sequence (NW_001471685.2)	NP_003351.2	NW_014000569.1	99.7
comp116411_c0_seq1	2171	PREDICTED: polypeptide N-acetylgalactosaminyltransferase 4 [Melopsittacus undulatus]	gnl|GNOMON|616724.p Model predicted by Gnomon on Gallus gallus breed Red Jungle fowl, inbred line UCD001 chromosome 2 genomic scaffold, Gallus_gallus-4.0, whole genome shotgun sequence (NW_001471639.2)	NP_003765.2	NW_013995860.1	99.4
comp11642_c0_seq1	6675	PREDICTED: glycoprotein-N-acetylgalactosamine 3-beta-galactosyltransferase 1 [Anas platyrhynchos] >gi|483523216|gb|EOB07636.1| Glycoprotein-N-acetylgalactosamine 3-beta-galactosyltransferase 1, partial [Anas platyrhynchos]	gnl|GNOMON|794683.p Model predicted by Gnomon on Gallus gallus breed Red Jungle fowl, inbred line UCD001 chromosome 2 genomic scaffold, Gallus_gallus-4.0, whole genome shotgun sequence (NW_003763664.1)	NP_064541.1	NW_013990105.1	99.6
comp116432_c0_seq1	3005	PREDICTED: cannabinoid receptor 2 [Falco peregrinus] >gi|541953587|ref|XP_005433104.1| PREDICTED: cannabinoid receptor 2 [Falco cherrug]	gnl|GNOMON|492414.p Model predicted by Gnomon on Gallus gallus breed Red Jungle fowl, inbred line UCD001 chromosome 23 genomic scaffold, Gallus_gallus-4.0, whole genome shotgun sequence (NW_003764160.1)	NP_001832.1	NW_014002703.1	99.5
comp116433_c0_seq1	1279	PREDICTED: E3 ubiquitin-protein ligase RNF128 isoform X2 [Gallus gallus]	gnl|GNOMON|8964823.p Model predicted by Gnomon on Gallus gallus breed Red Jungle fowl, inbred line UCD001 chromosome 4 genomic scaffold, Gallus_gallus-4.0, whole genome shotgun sequence (NW_003763735.1)	NP_919445.1	NW_013994970.1	88.8
comp11645_c0_seq1	1708	39S ribosomal protein L38, mitochondrial [Gallus gallus] >gi|53136774|emb|CAG32716.1| hypothetical protein RCJMB04_33j23 [Gallus gallus]	gnl|GNOMON|1344333.p Model predicted by Gnomon on Gallus gallus breed Red Jungle fowl, inbred line UCD001 chromosome 18 genomic scaffold, Gallus_gallus-4.0, whole genome shotgun sequence (NW_003764078.1)	NP_115867.2	NW_013990297.1	86
comp11647_c0_seq1	987	PREDICTED: protein phosphatase 1 regulatory subunit 12C, partial [Alligator mississippiensis]	gnl|GNOMON|5840183.p Model predicted by Gnomon on Gallus gallus breed Red Jungle fowl, inbred line UCD001 chromosome 1 genomic scaffold, Gallus_gallus-4.0, whole genome shotgun sequence (NW_003763474.1)	NP_060077.1	Unmapped	Unmapped
comp116539_c0_seq1	2194	PREDICTED: EF-hand calcium-binding domain-containing protein 5 [Anas platyrhynchos]	gnl|GNOMON|808364.p Model predicted by Gnomon on Gallus gallus breed Red Jungle fowl, inbred line UCD001 chromosome 19 genomic scaffold, Gallus_gallus-4.0, whole genome shotgun sequence (NW_003764121.1)	NP_001138525.1	NW_014003422.1	99.1
comp116587_c0_seq1	1632	PREDICTED: probable G-protein coupled receptor 25 [Falco cherrug]	gnl|GNOMON|536554.p Model predicted by Gnomon on Gallus gallus breed Red Jungle fowl, inbred line UCD001 chromosome 1 genomic scaffold, Gallus_gallus-4.0, whole genome shotgun sequence (NW_003763496.1)	NP_005289.2	NW_013999799.1	98.9
comp1165_c0_seq1	15043	PREDICTED: protein strawberry notch homolog 1 isoform X1 [Falco cherrug]	gnl|GNOMON|2714293.p Model predicted by Gnomon on Gallus gallus breed Red Jungle fowl, inbred line UCD001 chromosome 15 genomic scaffold, Gallus_gallus-4.0, whole genome shotgun sequence (NW_003763985.1)	NP_060653.3	NW_014005818.1	98.2
comp11662_c0_seq1	4496	PREDICTED: FCH and double SH3 domains protein 1 [Columba livia]	gnl|GNOMON|502274.p Model predicted by Gnomon on Gallus gallus breed Red Jungle fowl, inbred line UCD001 chromosome 13 genomic scaffold, Gallus_gallus-4.0, whole genome shotgun sequence (NW_003763912.1)	NP_258260.1	NW_013995688.1	98.6
comp11664_c0_seq1	2688	unknown [Homo sapiens]	gnl|GNOMON|676154.p Model predicted by Gnomon on Gallus gallus breed Red Jungle fowl, inbred line UCD001 chromosome 7 genomic scaffold, Gallus_gallus-4.0, whole genome shotgun sequence (NW_003763826.1)	NP_036422.3	NW_014006591.1	100
comp116660_c0_seq1	2871	PREDICTED: DNA polymerase epsilon subunit 2 [Anas platyrhynchos]	gnl|GNOMON|4290103.p Model predicted by Gnomon on Gallus gallus breed Red Jungle fowl, inbred line UCD001 chromosome 5 genomic scaffold, Gallus_gallus-4.0, whole genome shotgun sequence (NW_001471710.2)	NP_002683.2	NW_013994298.1	97.2
comp116672_c0_seq1	2654	PREDICTED: LOW QUALITY PROTEIN: peroxisome proliferator-activated receptor gamma coactivator-related protein 1 [Columba livia]	gnl|GNOMON|1232124.p Model predicted by Gnomon on Gallus gallus breed Red Jungle fowl, inbred line UCD001 chromosome 6 genomic scaffold, Gallus_gallus-4.0, whole genome shotgun sequence (NW_003763812.1)	NP_055877.3	NW_013990734.1	95.9
comp11669_c0_seq1	2875	PREDICTED: casein kinase II subunit alpha-like [Pelodiscus sinensis]	gnl|GNOMON|4032373.p Model predicted by Gnomon on Gallus gallus breed Red Jungle fowl, inbred line UCD001 chromosome 20 genomic scaffold, Gallus_gallus-4.0, whole genome shotgun sequence (NW_003764128.1)	NP_808227.1	NW_013995231.1	81.9
comp11672_c0_seq1	4886	PREDICTED: retinitis pigmentosa 1-like 1 protein-like [Columba livia]	gnl|GNOMON|1436433.p Model predicted by Gnomon on Gallus gallus breed Red Jungle fowl, inbred line UCD001 chromosome 26 genomic scaffold, Gallus_gallus-4.0, whole genome shotgun sequence (NW_001471609.2)	NP_001138430.1	NW_013990898.1	23
comp116747_c0_seq1	1906	PREDICTED: dual specificity mitogen-activated protein kinase kinase 6 [Echinops telfairi]	gnl|GNOMON|2440343.p Model predicted by Gnomon on Gallus gallus breed Red Jungle fowl, inbred line UCD001 chromosome 18 genomic scaffold, Gallus_gallus-4.0, whole genome shotgun sequence (NW_003764080.1)	NP_002749.2	NW_013992756.1	7
comp11675_c0_seq1	5275	PREDICTED: MORC family CW-type zinc finger protein 2 isoform X3 [Anas platyrhynchos]	gnl|GNOMON|524304.p Model predicted by Gnomon on Gallus gallus breed Red Jungle fowl, inbred line UCD001 chromosome 15 genomic scaffold, Gallus_gallus-4.0, whole genome shotgun sequence (NW_001471461.2)	NP_055756.1	NW_013992021.1	96
comp1167_c0_seq1	7582	PREDICTED: adenosine deaminase-like protein-like [Falco cherrug]	gnl|GNOMON|1872213.p Model predicted by Gnomon on Gallus gallus breed Red Jungle fowl, inbred line UCD001 chromosome 10 genomic scaffold, Gallus_gallus-4.0, whole genome shotgun sequence (NW_003763854.1)	NP_001152752.1	NW_014005022.1	89.7
comp11681_c0_seq1	5675	PREDICTED: ribonuclease H2 subunit B isoform X5 [Anas platyrhynchos]	gnl|GNOMON|3116663.p Model predicted by Gnomon on Gallus gallus breed Red Jungle fowl, inbred line UCD001 chromosome 1 genomic scaffold, Gallus_gallus-4.0, whole genome shotgun sequence (NW_003763650.1)	NP_001135751.1	NW_013996293.1	99.6
comp116825_c0_seq1	470	PREDICTED: synaptogyrin-3 [Falco cherrug]	gnl|GNOMON|3918283.p Model predicted by Gnomon on Gallus gallus breed Red Jungle fowl, inbred line UCD001 chromosome 14 genomic scaffold, Gallus_gallus-4.0, whole genome shotgun sequence (NW_003763931.1)	NP_004200.2	NW_014003479.1	99.4
comp11683_c0_seq1	1180	ras-related protein Rab-8A [Gallus gallus] >gi|527246472|ref|XP_005141570.1| PREDICTED: ras-related protein Rab-8A [Melopsittacus undulatus] >gi|82231235|sp|Q5F470.1|RAB8A_CHICK RecName: Full=Ras-related protein Rab-8A; Flags: Precursor >gi|60098467|emb|CAH65064.1| hypothetical protein RCJMB04_2k8 [Gallus gallus]	gnl|GNOMON|3162463.p Model predicted by Gnomon on Gallus gallus breed Red Jungle fowl, inbred line UCD001 chromosome 28 genomic scaffold, Gallus_gallus-4.0, whole genome shotgun sequence (NW_003764307.1)	NP_005361.2	NW_014003662.1	99.8
comp11686_c0_seq1	2384	PREDICTED: OTU domain-containing protein 6B [Melopsittacus undulatus]	gnl|GNOMON|9962733.p Model predicted by Gnomon on Gallus gallus breed Red Jungle fowl, inbred line UCD001 chromosome 2 genomic scaffold, Gallus_gallus-4.0, whole genome shotgun sequence (NW_003763686.1)	NP_057107.3	NW_014004943.1	83.4
comp116884_c0_seq1	854	PREDICTED: B-cell differentiation antigen CD72-like [Falco cherrug]	gnl|GNOMON|1298473.p Model predicted by Gnomon on Gallus gallus breed Red Jungle fowl, inbred line UCD001 chromosome Z genomic scaffold, Gallus_gallus-4.0, whole genome shotgun sequence (NW_001488830.2)	NP_001773.1	NW_013987766.1	12.9
comp1000117_c0_seq1	305	NULL	gnl|GNOMON|752664.p Model predicted by Gnomon on Gallus gallus breed Red Jungle fowl, inbred line UCD001 chromosome 1 genomic scaffold, Gallus_gallus-4.0, whole genome shotgun sequence (NW_003763650.1)	NP_001129480.1	NW_014004052.1	99.7
comp100059_c0_seq1	2083	NULL	gnl|GNOMON|3624353.p Model predicted by Gnomon on Gallus gallus breed Red Jungle fowl, inbred line UCD001 chromosome 1 genomic scaffold, Gallus_gallus-4.0, whole genome shotgun sequence (NW_003763484.1)	""""""	NW_014006591.1	100
comp100156_c0_seq1	889	NULL	gnl|GNOMON|500233.p Model predicted by Gnomon on Gallus gallus breed Red Jungle fowl, inbred line UCD001 chromosome 11 genomic scaffold, Gallus_gallus-4.0, whole genome shotgun sequence (NW_003763882.1)	NP_001171753.1	NW_013997149.1	99.1
comp10018_c0_seq1	6455	GATS-like protein 1 [Gallus gallus] >gi|541972720|ref|XP_005439875.1| PREDICTED: GATS-like protein 1 [Falco cherrug]	gnl|GNOMON|416363.p Model predicted by Gnomon on Gallus gallus breed Red Jungle fowl, inbred line UCD001 chromosome 19 genomic scaffold, Gallus_gallus-4.0, whole genome shotgun sequence (NW_003764121.1)	NP_001138536.1	NW_013999484.1	7.4
comp100254_c0_seq1	1209	NULL	gnl|GNOMON|904214.p Model predicted by Gnomon on Gallus gallus breed Red Jungle fowl, inbred line UCD001 chromosome 10 genomic scaffold, Gallus_gallus-4.0, whole genome shotgun sequence (NW_003763854.1)	NP_005746.2	NW_013991633.1	99.2
comp100272_c0_seq1	663	hypothetical protein M91_05347, partial [Bos mutus]	gnl|GNOMON|336514.p Model predicted by Gnomon on Gallus gallus breed Red Jungle fowl, inbred line UCD001 chromosome Z genomic scaffold, Gallus_gallus-4.0, whole genome shotgun sequence (NW_003764321.1)	NP_005180.1	NW_014004846.1	10
comp100295_c0_seq1	2109	NULL	gnl|GNOMON|1564784.p Model predicted by Gnomon on Gallus gallus breed Red Jungle fowl, inbred line UCD001 chromosome 3 genomic scaffold, Gallus_gallus-4.0, whole genome shotgun sequence (NW_001471668.2)	NP_005602.3	NW_013999714.1	97.8
comp100324_c0_seq1	3206	NULL	gnl|GNOMON|8880793.p Model predicted by Gnomon on Gallus gallus breed Red Jungle fowl, inbred line UCD001 chromosome 3 genomic scaffold, Gallus_gallus-4.0, whole genome shotgun sequence (NW_003763720.1)	NP_001158058.1	NW_013991049.1	98.2
comp10037_c0_seq1	800	NULL	gnl|GNOMON|2792283.p Model predicted by Gnomon on Gallus gallus breed Red Jungle fowl, inbred line UCD001 chromosome 14 genomic scaffold, Gallus_gallus-4.0, whole genome shotgun sequence (NW_003763931.1)	""""""	NW_013997049.1	99.3
comp100384_c0_seq1	2024	NULL	gnl|GNOMON|1440313.p Model predicted by Gnomon on Gallus gallus breed Red Jungle fowl, inbred line UCD001 chromosome 17 genomic scaffold, Gallus_gallus-4.0, whole genome shotgun sequence (NW_003764072.1)	NP_001129475.1	NW_013996071.1	75.5
comp100400_c0_seq1	1004	NULL	gnl|GNOMON|1324374.p Model predicted by Gnomon on Gallus gallus breed Red Jungle fowl, inbred line UCD001 chromosome 20 genomic scaffold, Gallus_gallus-4.0, whole genome shotgun sequence (NW_003764128.1)	NP_000329.2	NW_013998170.1	59.6
comp100405_c0_seq1	1088	NULL	gnl|GNOMON|682364.p Model predicted by Gnomon on Gallus gallus breed Red Jungle fowl, inbred line UCD001 chromosome 19 genomic scaffold, Gallus_gallus-4.0, whole genome shotgun sequence (NW_003764121.1)	NP_853530.2	NW_014005428.1	98.5
comp100414_c0_seq1	1421	NULL	gnl|GNOMON|1284174.p Model predicted by Gnomon on Gallus gallus breed Red Jungle fowl, inbred line UCD001 chromosome 8 genomic scaffold, Gallus_gallus-4.0, whole genome shotgun sequence (NW_001471740.2)	NP_001171808.1	NW_013992276.1	78
comp100457_c0_seq1	323	NULL	gnl|GNOMON|8336793.p Model predicted by Gnomon (with internal stops and/or frameshifts) on Gallus gallus breed Red Jungle fowl, inbred line UCD001 chromosome 3 genomic scaffold, Gallus_gallus-4.0, whole genome shotgun sequence (NW_003763720.1)	""""""	NW_013994881.1	95
comp100468_c0_seq1	3199	NULL	gnl|GNOMON|260244.p Model predicted by Gnomon on Gallus gallus breed Red Jungle fowl, inbred line UCD001 chromosome 12 genomic scaffold, Gallus_gallus-4.0, whole genome shotgun sequence (NW_003763892.1)	NP_065766.1	NW_014004605.1	98.9
comp1004_c0_seq1	4149	PREDICTED: la-related protein 1B [Falco peregrinus] >gi|541978616|ref|XP_005441985.1| PREDICTED: la-related protein 1B [Falco cherrug]	gnl|GNOMON|444044.p Model predicted by Gnomon on Gallus gallus breed Red Jungle fowl, inbred line UCD001 chromosome 4 genomic scaffold, Gallus_gallus-4.0, whole genome shotgun sequence (NW_003763740.1)	NP_060548.2	NW_014000569.1	98.3
comp100533_c0_seq1	424	NULL	gnl|GNOMON|1604453.p Model predicted by Gnomon on Gallus gallus breed Red Jungle fowl, inbred line UCD001 chromosome 28 genomic scaffold, Gallus_gallus-4.0, whole genome shotgun sequence (NW_003764303.1)	NP_060109.2	NW_013993955.1	93.9
comp1005658_c0_seq1	314	NULL	gnl|GNOMON|6558603.p Model predicted by Gnomon on Gallus gallus breed Red Jungle fowl, inbred line UCD001 chromosome 1 genomic scaffold, Gallus_gallus-4.0, whole genome shotgun sequence (NW_001471534.2)	NP_001162118.1	Unmapped	Unmapped
comp1005707_c0_seq1	308	NULL	gnl|GNOMON|2326094.p Model predicted by Gnomon on Gallus gallus breed Red Jungle fowl, inbred line UCD001 chromosome 5 genomic scaffold, Gallus_gallus-4.0, whole genome shotgun sequence (NW_003763785.1)	NP_001041677.1	NW_013993913.1	87.6
comp100575_c0_seq1	7026	PREDICTED: uncharacterized protein C15orf41 homolog [Pseudopodoces humilis]	gnl|GNOMON|13012093.p Model predicted by Gnomon on Gallus gallus breed Red Jungle fowl, inbred line UCD001 chromosome 5 genomic scaffold, Gallus_gallus-4.0, whole genome shotgun sequence (NW_003763785.1)	NP_001123482.1	NW_013990043.1	7.8
comp100587_c0_seq1	2673	NULL	gnl|GNOMON|1318174.p Model predicted by Gnomon on Gallus gallus breed Red Jungle fowl, inbred line UCD001 chromosome 8 genomic scaffold, Gallus_gallus-4.0, whole genome shotgun sequence (NW_001471740.2)	NP_001231643.1	NW_014003903.1	99.3
comp100625_c0_seq1	396	NULL	gnl|GNOMON|4708123.p Model predicted by Gnomon on Gallus gallus breed Red Jungle fowl, inbred line UCD001 chromosome 6 genomic scaffold, Gallus_gallus-4.0, whole genome shotgun sequence (NW_003763812.1)	NP_004514.2	NW_013999850.1	11.1
comp100648_c0_seq1	366	NULL	gnl|GNOMON|8162123.p Model predicted by Gnomon on Gallus gallus breed Red Jungle fowl, inbred line UCD001 chromosome 6 genomic scaffold, Gallus_gallus-4.0, whole genome shotgun sequence (NW_003763812.1)	""""""	Unmapped	Unmapped
comp100659_c0_seq1	3743	PREDICTED: uncharacterized protein LOC101797959 isoform X1 [Anas platyrhynchos]	gnl|GNOMON|1878493.p Model predicted by Gnomon on Gallus gallus breed Red Jungle fowl, inbred line UCD001 chromosome Z genomic scaffold, Gallus_gallus-4.0, whole genome shotgun sequence (NW_003764318.1)	NP_689550.2	NW_013990044.1	98.3
comp100671_c0_seq1	907	NULL	gnl|GNOMON|420273.p Model predicted by Gnomon on Gallus gallus breed Red Jungle fowl, inbred line UCD001 chromosome 13 genomic scaffold, Gallus_gallus-4.0, whole genome shotgun sequence (NW_003763912.1)	NP_001156793.1	NW_013987126.1	98.3
comp100680_c0_seq1	1112	NULL	gnl|GNOMON|2856153.p Model predicted by Gnomon on Gallus gallus breed Red Jungle fowl, inbred line UCD001 chromosome 7 genomic scaffold, Gallus_gallus-4.0, whole genome shotgun sequence (NW_003763826.1)	NP_001073918.2	NW_013990044.1	97.7
comp100691_c0_seq1	3176	NULL	gnl|GNOMON|2858053.p Model predicted by Gnomon on Gallus gallus breed Red Jungle fowl, inbred line UCD001 chromosome 4 genomic scaffold, Gallus_gallus-4.0, whole genome shotgun sequence (NW_003763741.1)	NP_057317.2	NW_013993262.1	97.2
comp100705_c0_seq1	1036	NULL	gnl|GNOMON|9852063.p Model predicted by Gnomon on Gallus gallus breed Red Jungle fowl, inbred line UCD001 chromosome 4 genomic scaffold, Gallus_gallus-4.0, whole genome shotgun sequence (NW_001471685.2)	NP_002904.3	NW_013991633.1	98.7
comp100711_c0_seq1	1844	NULL	gnl|GNOMON|2788303.p Model predicted by Gnomon on Gallus gallus breed Red Jungle fowl, inbred line UCD001 chromosome 15 genomic scaffold, Gallus_gallus-4.0, whole genome shotgun sequence (NW_001471461.2)	NP_112561.2	NW_013991530.1	99.8
comp100728_c0_seq1	1401	NULL	gnl|GNOMON|1618233.p Model predicted by Gnomon on Gallus gallus breed Red Jungle fowl, inbred line UCD001 chromosome 11 genomic scaffold, Gallus_gallus-4.0, whole genome shotgun sequence (NW_003763882.1)	NP_061903.2	NW_014006019.1	98.6
comp100744_c0_seq1	1639	NULL	gnl|GNOMON|896284.p Model predicted by Gnomon on Gallus gallus breed Red Jungle fowl, inbred line UCD001 chromosome 14 genomic scaffold, Gallus_gallus-4.0, whole genome shotgun sequence (NW_003763931.1)	NP_065944.2	NW_013990628.1	98.6
comp100747_c0_seq1	2239	hypothetical protein Celf_2410 [Cellulomonas fimi ATCC 484] >gi|503537487|ref|WP_013771563.1| hypothetical protein [Cellulomonas fimi] >gi|332339954|gb|AEE46537.1| hypothetical protein Celf_2410 [Cellulomonas fimi ATCC 484]	gnl|GNOMON|5000783.p Model predicted by Gnomon on Gallus gallus breed Red Jungle fowl, inbred line UCD001 chromosome 3 genomic scaffold, Gallus_gallus-4.0, whole genome shotgun sequence (NW_001471668.2)	NP_689914.2	NW_014002686.1	99.1
comp100756_c0_seq1	1556	NULL	gnl|GNOMON|4978153.p Model predicted by Gnomon on Gallus gallus breed Red Jungle fowl, inbred line UCD001 chromosome 7 genomic scaffold, Gallus_gallus-4.0, whole genome shotgun sequence (NW_003763826.1)	NP_001035194.1	NW_014003903.1	98.4
comp100761_c0_seq1	1369	NULL	gnl|GNOMON|7870093.p Model predicted by Gnomon on Gallus gallus breed Red Jungle fowl, inbred line UCD001 chromosome 5 genomic scaffold, Gallus_gallus-4.0, whole genome shotgun sequence (NW_003763785.1)	""""""	NW_013995468.1	97
comp100770_c0_seq1	326	NULL	gnl|GNOMON|1142124.p Model predicted by Gnomon on Gallus gallus breed Red Jungle fowl, inbred line UCD001 chromosome 6 genomic scaffold, Gallus_gallus-4.0, whole genome shotgun sequence (NW_003763812.1)	NP_005157.1	NW_013987986.1	97.8
comp100791_c0_seq1	822	NULL	gnl|GNOMON|786664.p Model predicted by Gnomon on Gallus gallus breed Red Jungle fowl, inbred line UCD001 chromosome 1 genomic scaffold, Gallus_gallus-4.0, whole genome shotgun sequence (NW_003763650.1)	NP_009198.4	NW_014002703.1	99.1
comp100801_c0_seq1	1455	NULL	gnl|GNOMON|86263.p Model predicted by Gnomon on Gallus gallus breed Red Jungle fowl, inbred line UCD001 chromosome 12 genomic scaffold, Gallus_gallus-4.0, whole genome shotgun sequence (NW_003763903.1)	NP_112485.1	NW_013993630.1	72.4
comp100815_c0_seq1	2379	PREDICTED: uncharacterized protein LOC101797262 isoform X1 [Anas platyrhynchos]	gnl|GNOMON|882284.p Model predicted by Gnomon on Gallus gallus breed Red Jungle fowl, inbred line UCD001 chromosome 14 genomic scaffold, Gallus_gallus-4.0, whole genome shotgun sequence (NW_003763931.1)	""""""	NW_014003479.1	99.8
comp100827_c0_seq1	855	hypothetical protein A306_11302, partial [Columba livia]	gnl|GNOMON|264134.p Model predicted by Gnomon on Gallus gallus breed Red Jungle fowl, inbred line UCD001 chromosome 7 genomic scaffold, Gallus_gallus-4.0, whole genome shotgun sequence (NW_003763822.1)	NP_001229759.1	NW_013999771.1	32
comp100859_c0_seq1	2994	NULL	gnl|GNOMON|256134.p Model predicted by Gnomon on Gallus gallus breed Red Jungle fowl, inbred line UCD001 chromosome 7 genomic scaffold, Gallus_gallus-4.0, whole genome shotgun sequence (NW_003763822.1)	NP_443086.1	NW_013988393.1	98.6
comp100862_c0_seq1	1006	NULL	gnl|GNOMON|384514.p Model predicted by Gnomon on Gallus gallus breed Red Jungle fowl, inbred line UCD001 chromosome Z genomic scaffold, Gallus_gallus-4.0, whole genome shotgun sequence (NW_003764321.1)	NP_922932.2	NW_014006295.1	98.4
comp100919_c0_seq1	498	NULL	gnl|GNOMON|3278363.p Model predicted by Gnomon on Gallus gallus breed Red Jungle fowl, inbred line UCD001 chromosome 19 genomic scaffold, Gallus_gallus-4.0, whole genome shotgun sequence (NW_003764121.1)	NP_002499.2	NW_013990475.1	99.5
comp10092_c0_seq1	2834	NULL	gnl|GNOMON|6544373.p Model predicted by Gnomon on Gallus gallus breed Red Jungle fowl, inbred line UCD001 chromosome 20 genomic scaffold, Gallus_gallus-4.0, whole genome shotgun sequence (NW_003764128.1)	""""""	NW_014006397.1	99.4
comp100933_c0_seq1	473	NULL	gnl|GNOMON|316754.p Model predicted by Gnomon on Gallus gallus breed Red Jungle fowl, inbred line UCD001 chromosome 2 genomic scaffold, Gallus_gallus-4.0, whole genome shotgun sequence (NW_003763693.1)	NP_001164099.1	NW_013990044.1	99.1
comp10096_c0_seq1	2950	NULL	gnl|GNOMON|1054154.p Model predicted by Gnomon on Gallus gallus breed Red Jungle fowl, inbred line UCD001 chromosome 7 genomic scaffold, Gallus_gallus-4.0, whole genome shotgun sequence (NW_003763826.1)	NP_055520.3	NW_013990971.1	76.4
comp100983_c0_seq1	759	NULL	gnl|GNOMON|9002153.p Model predicted by Gnomon on Gallus gallus breed Red Jungle fowl, inbred line UCD001 chromosome 7 genomic scaffold, Gallus_gallus-4.0, whole genome shotgun sequence (NW_003763826.1)	NP_001186713.1	NW_013989365.1	97.8
comp101002_c0_seq1	3521	NULL	gnl|GNOMON|7930173.p Model predicted by Gnomon on Gallus gallus breed Red Jungle fowl, inbred line UCD001 chromosome 8 genomic scaffold, Gallus_gallus-4.0, whole genome shotgun sequence (NW_001471740.2)	NP_002105.2	NW_013995861.1	99.5
comp10102_c0_seq1	707	hypothetical protein [Oscillatoria formosa]	gnl|GNOMON|832354.p Model predicted by Gnomon on Gallus gallus breed Red Jungle fowl, inbred line UCD001 chromosome 1 genomic scaffold, Gallus_gallus-4.0, whole genome shotgun sequence (NW_003763484.1)	NP_001124176.1	NW_013988817.1	5.4
comp101045_c0_seq1	1355	NULL	gnl|GNOMON|868534.p Model predicted by Gnomon on Gallus gallus breed Red Jungle fowl, inbred line UCD001 chromosome 1 genomic scaffold, Gallus_gallus-4.0, whole genome shotgun sequence (NW_003763493.1)	NP_694547.2	NW_013990475.1	99.4
comp10106_c0_seq1	5526	PREDICTED: T-cell immunomodulatory protein [Melopsittacus undulatus]	gnl|GNOMON|538233.p Model predicted by Gnomon on Gallus gallus breed Red Jungle fowl, inbred line UCD001 chromosome 11 genomic scaffold, Gallus_gallus-4.0, whole genome shotgun sequence (NW_003763882.1)	NP_110417.2	NW_013990044.1	88.1
comp101099_c0_seq1	1595	NULL	gnl|GNOMON|2428163.p Model predicted by Gnomon on Gallus gallus breed Red Jungle fowl, inbred line UCD001 chromosome 8 genomic scaffold, Gallus_gallus-4.0, whole genome shotgun sequence (NW_003763828.1)	NP_056384.2	NW_013996293.1	99.1
comp101152_c0_seq1	1425	NULL	gnl|GNOMON|1608433.p Model predicted by Gnomon on Gallus gallus breed Red Jungle fowl, inbred line UCD001 chromosome 26 genomic scaffold, Gallus_gallus-4.0, whole genome shotgun sequence (NW_001471609.2)	NP_694996.5	Unmapped	Unmapped
comp1011_c0_seq1	1192	NULL	gnl|GNOMON|2576263.p Model predicted by Gnomon on Gallus gallus breed Red Jungle fowl, inbred line UCD001 chromosome 12 genomic scaffold, Gallus_gallus-4.0, whole genome shotgun sequence (NW_003763903.1)	NP_112739.2	NW_014006077.1	96.8
comp1011_c1_seq1	1904	PREDICTED: UPF0729 protein C18orf32 homolog [Melopsittacus undulatus]	gnl|GNOMON|782463.p Model predicted by Gnomon on Gallus gallus breed Red Jungle fowl, inbred line UCD001 chromosome Z genomic scaffold, Gallus_gallus-4.0, whole genome shotgun sequence (NW_003764316.1)	NP_001030177.1	NW_014004944.1	83
comp1011_c2_seq1	1904	PREDICTED: UPF0729 protein C18orf32 homolog [Melopsittacus undulatus]	gnl|GNOMON|782463.p Model predicted by Gnomon on Gallus gallus breed Red Jungle fowl, inbred line UCD001 chromosome Z genomic scaffold, Gallus_gallus-4.0, whole genome shotgun sequence (NW_003764316.1)	NP_001030177.1	NW_014004944.1	83
comp101204_c0_seq1	1204	NULL	gnl|GNOMON|2986503.p Model predicted by Gnomon on Gallus gallus breed Red Jungle fowl, inbred line UCD001 chromosome Z genomic scaffold, Gallus_gallus-4.0, whole genome shotgun sequence (NW_003764319.1)	NP_001180211.1	NW_013987380.1	99.7
comp101240_c0_seq1	445	NULL	gnl|GNOMON|2472193.p Model predicted by Gnomon on Gallus gallus breed Red Jungle fowl, inbred line UCD001 chromosome 9 genomic scaffold, Gallus_gallus-4.0, whole genome shotgun sequence (NW_001471743.2)	NP_001517.2	NW_013999168.1	92
comp101299_c0_seq1	688	PREDICTED: folate receptor alpha [Ficedula albicollis]	gnl|GNOMON|10412673.p Model predicted by Gnomon on Gallus gallus breed Red Jungle fowl, inbred line UCD001 chromosome 1 genomic scaffold, Gallus_gallus-4.0, whole genome shotgun sequence (NW_003763654.1)	NP_000795.2	Unmapped	Unmapped
comp101302_c0_seq1	3840	NULL	gnl|GNOMON|4982113.p Model predicted by Gnomon on Gallus gallus breed Red Jungle fowl, inbred line UCD001 chromosome 6 genomic scaffold, Gallus_gallus-4.0, whole genome shotgun sequence (NW_003763811.1)	NP_001119812.1	NW_013990043.1	99
comp101465_c0_seq1	747	NULL	gnl|GNOMON|210043.p Model predicted by Gnomon on Gallus gallus breed Red Jungle fowl, inbred line UCD001 chromosome 4 genomic scaffold, Gallus_gallus-4.0, whole genome shotgun sequence (NW_003763740.1)	NP_061136.2	NW_013999829.1	99.7
comp101471_c0_seq1	3207	NULL	gnl|GNOMON|5658093.p Model predicted by Gnomon on Gallus gallus breed Red Jungle fowl, inbred line UCD001 chromosome 5 genomic scaffold, Gallus_gallus-4.0, whole genome shotgun sequence (NW_003763785.1)	NP_060513.5	NW_013999524.1	99.1
comp101476_c0_seq1	1912	NULL	gnl|GNOMON|1316644.p Model predicted by Gnomon on Gallus gallus breed Red Jungle fowl, inbred line UCD001 unplaced genomic scaffold, Gallus_gallus-4.0 ChrUn_7180000979490, whole genome shotgun sequence (NW_003779948.1)	NP_644807.1	NW_013997149.1	99
comp101488_c0_seq1	538	NULL	gnl|GNOMON|2400453.p Model predicted by Gnomon on Gallus gallus breed Red Jungle fowl, inbred line UCD001 chromosome 1 genomic scaffold, Gallus_gallus-4.0, whole genome shotgun sequence (NW_003763490.1)	NP_001185761.1	NW_014004573.1	99.1
comp101557_c0_seq1	7100	NULL	gnl|GNOMON|4342043.p Model predicted by Gnomon on Gallus gallus breed Red Jungle fowl, inbred line UCD001 chromosome 4 genomic scaffold, Gallus_gallus-4.0, whole genome shotgun sequence (NW_003763740.1)	NP_001027.3	NW_014001294.1	99.5
comp101587_c0_seq1	4748	NULL	""""""	""""""	NW_013997149.1	100
comp10160_c0_seq1	4733	PREDICTED: protein FAM214A [Falco cherrug]	gnl|GNOMON|3216213.p Model predicted by Gnomon on Gallus gallus breed Red Jungle fowl, inbred line UCD001 chromosome 10 genomic scaffold, Gallus_gallus-4.0, whole genome shotgun sequence (NW_003763854.1)	NP_062546.2	NW_014005022.1	98.4
comp101612_c0_seq1	3375	NULL	gnl|GNOMON|4078673.p Model predicted by Gnomon on Gallus gallus breed Red Jungle fowl, inbred line UCD001 chromosome 2 genomic scaffold, Gallus_gallus-4.0, whole genome shotgun sequence (NW_003763661.1)	NP_068598.1	NW_014005383.1	6.4
comp101619_c0_seq1	1829	PREDICTED: formin-like protein 20-like [Glycine max]	gnl|GNOMON|1164664.p Model predicted by Gnomon on Gallus gallus breed Red Jungle fowl, inbred line UCD001 chromosome 1 genomic scaffold, Gallus_gallus-4.0, whole genome shotgun sequence (NW_003763650.1)	NP_001036041.1	NW_013992173.1	88.2
comp101626_c0_seq1	669	NULL	gnl|GNOMON|454304.p Model predicted by Gnomon on Gallus gallus breed Red Jungle fowl, inbred line UCD001 chromosome 15 genomic scaffold, Gallus_gallus-4.0, whole genome shotgun sequence (NW_001471461.2)	NP_775815.2	NW_013988217.1	87.1
comp101643_c0_seq1	4544	NULL	gnl|GNOMON|580394.p Model predicted by Gnomon on Gallus gallus breed Red Jungle fowl, inbred line UCD001 chromosome 21 genomic scaffold, Gallus_gallus-4.0, whole genome shotgun sequence (NW_003764144.1)	NP_001136155.1	NW_013989432.1	98.5
comp101658_c0_seq1	1353	NULL	gnl|GNOMON|2164784.p Model predicted by Gnomon on Gallus gallus breed Red Jungle fowl, inbred line UCD001 chromosome 3 genomic scaffold, Gallus_gallus-4.0, whole genome shotgun sequence (NW_001471668.2)	NP_001230652.1	NW_013991087.1	98.8
comp101679_c0_seq1	636	NULL	gnl|GNOMON|772274.p Model predicted by Gnomon on Gallus gallus breed Red Jungle fowl, inbred line UCD001 chromosome 13 genomic scaffold, Gallus_gallus-4.0, whole genome shotgun sequence (NW_003763912.1)	NP_056099.3	NW_013993983.1	99
comp101694_c0_seq1	2096	NULL	gnl|GNOMON|658294.p Model predicted by Gnomon on Gallus gallus breed Red Jungle fowl, inbred line UCD001 chromosome 15 genomic scaffold, Gallus_gallus-4.0, whole genome shotgun sequence (NW_003763985.1)	NP_056001.1	NW_013988393.1	98.1
comp101702_c0_seq1	381	NULL	gnl|GNOMON|746343.p Model predicted by Gnomon on Gallus gallus breed Red Jungle fowl, inbred line UCD001 chromosome 18 genomic scaffold, Gallus_gallus-4.0, whole genome shotgun sequence (NW_003764081.1)	NP_003246.1	NW_014000846.1	99
comp101783_c0_seq1	1686	NULL	gnl|GNOMON|1096143.p Model predicted by Gnomon on Gallus gallus breed Red Jungle fowl, inbred line UCD001 chromosome 7 genomic scaffold, Gallus_gallus-4.0, whole genome shotgun sequence (NW_003763825.1)	NP_036565.2	NW_013988326.1	97.1
comp101958_c0_seq1	672	NULL	gnl|GNOMON|1944624.p Model predicted by Gnomon on Gallus gallus breed Red Jungle fowl, inbred line UCD001 chromosome 1 genomic scaffold, Gallus_gallus-4.0, whole genome shotgun sequence (NW_003763584.1)	NP_005907.3	NW_013987125.1	97.9
comp101961_c0_seq1	376	NULL	gnl|GNOMON|580114.p Model predicted by Gnomon on Gallus gallus breed Red Jungle fowl, inbred line UCD001 chromosome 6 genomic scaffold, Gallus_gallus-4.0, whole genome shotgun sequence (NW_003763811.1)	NP_001238814.1	NW_013992837.1	68.5
comp10197_c0_seq1	2943	PREDICTED: mucin-13 [Falco cherrug]	gnl|GNOMON|1036154.p Model predicted by Gnomon on Gallus gallus breed Red Jungle fowl, inbred line UCD001 chromosome 7 genomic scaffold, Gallus_gallus-4.0, whole genome shotgun sequence (NW_003763826.1)	NP_149038.3	NW_014006591.1	86.3
comp102043_c0_seq1	2002	NULL	gnl|GNOMON|682104.p Model predicted by Gnomon on Gallus gallus breed Red Jungle fowl, inbred line UCD001 chromosome 5 genomic scaffold, Gallus_gallus-4.0, whole genome shotgun sequence (NW_001471710.2)	NP_001013654.1	NW_013987126.1	100
comp102073_c0_seq1	950	NULL	gnl|GNOMON|1846453.p Model predicted by Gnomon on Gallus gallus breed Red Jungle fowl, inbred line UCD001 chromosome 28 genomic scaffold, Gallus_gallus-4.0, whole genome shotgun sequence (NW_003764302.1)	NP_061137.1	NW_013989583.1	93.2
comp102078_c0_seq1	1190	NULL	gnl|GNOMON|2820513.p Model predicted by Gnomon on Gallus gallus breed Red Jungle fowl, inbred line UCD001 chromosome Z genomic scaffold, Gallus_gallus-4.0, whole genome shotgun sequence (NW_003764321.1)	NP_059995.2	NW_014003621.1	91.5
comp10207_c0_seq1	6419	PREDICTED: NXPE family member 3 isoform X1 [Anas platyrhynchos] >gi|514705284|ref|XP_005009757.1| PREDICTED: NXPE family member 3 isoform X2 [Anas platyrhynchos]	gnl|GNOMON|1346553.p Model predicted by Gnomon on Gallus gallus breed Red Jungle fowl, inbred line UCD001 chromosome 1 genomic scaffold, Gallus_gallus-4.0, whole genome shotgun sequence (NW_003763496.1)	NP_001127928.1	NW_013998331.1	99.6
comp102133_c0_seq1	1070	NULL	gnl|GNOMON|736763.p Model predicted by Gnomon on Gallus gallus breed Red Jungle fowl, inbred line UCD001 chromosome 3 genomic scaffold, Gallus_gallus-4.0, whole genome shotgun sequence (NW_003763712.1)	NP_004831.1	NW_013990531.1	100
comp102182_c0_seq1	558	NULL	gnl|GNOMON|1054374.p Model predicted by Gnomon on Gallus gallus breed Red Jungle fowl, inbred line UCD001 chromosome 20 genomic scaffold, Gallus_gallus-4.0, whole genome shotgun sequence (NW_003764128.1)	NP_001012985.1	NW_013987125.1	98.1
comp102198_c0_seq1	2789	NULL	gnl|GNOMON|1230174.p Model predicted by Gnomon on Gallus gallus breed Red Jungle fowl, inbred line UCD001 chromosome 8 genomic scaffold, Gallus_gallus-4.0, whole genome shotgun sequence (NW_001471740.2)	""""""	NW_014004284.1	100
comp102224_c0_seq1	1326	NULL	gnl|GNOMON|4310103.p Model predicted by Gnomon on Gallus gallus breed Red Jungle fowl, inbred line UCD001 chromosome 5 genomic scaffold, Gallus_gallus-4.0, whole genome shotgun sequence (NW_001471710.2)	NP_778252.1	NW_013987125.1	99.7
comp1022907_c0_seq1	364	NULL	gnl|GNOMON|4426293.p Model predicted by Gnomon on Gallus gallus breed Red Jungle fowl, inbred line UCD001 chromosome 14 genomic scaffold, Gallus_gallus-4.0, whole genome shotgun sequence (NW_003763975.1)	NP_861448.2	NW_014006077.1	100
comp102313_c0_seq1	1113	NULL	gnl|GNOMON|1808094.p Model predicted by Gnomon on Gallus gallus breed Red Jungle fowl, inbred line UCD001 chromosome 5 genomic scaffold, Gallus_gallus-4.0, whole genome shotgun sequence (NW_003763785.1)	NP_006132.1	NW_013987449.1	98.6
comp102351_c0_seq1	963	NULL	gnl|GNOMON|1420203.p Model predicted by Gnomon on Gallus gallus breed Red Jungle fowl, inbred line UCD001 chromosome 9 genomic scaffold, Gallus_gallus-4.0, whole genome shotgun sequence (NW_003763840.1)	NP_597702.2	NW_014002227.1	69.1
comp10236_c0_seq1	4842	NULL	gnl|GNOMON|1802784.p Model predicted by Gnomon on Gallus gallus breed Red Jungle fowl, inbred line UCD001 chromosome 3 genomic scaffold, Gallus_gallus-4.0, whole genome shotgun sequence (NW_001471668.2)	NP_001137455.2	NW_014003169.1	52.3
comp102417_c0_seq1	2016	NULL	gnl|GNOMON|374074.p Model predicted by Gnomon on Gallus gallus breed Red Jungle fowl, inbred line UCD001 chromosome 5 genomic scaffold, Gallus_gallus-4.0, whole genome shotgun sequence (NW_003763748.1)	NP_003039.2	NW_014003422.1	98.2
comp102459_c0_seq1	3035	PREDICTED: cytosolic carboxypeptidase-like protein 5 [Chrysemys picta bellii]	gnl|GNOMON|5396233.p Model predicted by Gnomon on Gallus gallus breed Red Jungle fowl, inbred line UCD001 chromosome 11 genomic scaffold, Gallus_gallus-4.0, whole genome shotgun sequence (NW_003763882.1)	NP_001243779.1	NW_013990859.1	5.7
comp102521_c0_seq1	2043	NULL	gnl|GNOMON|390454.p Model predicted by Gnomon on Gallus gallus breed Red Jungle fowl, inbred line UCD001 chromosome 28 genomic scaffold, Gallus_gallus-4.0, whole genome shotgun sequence (NW_003764304.1)	NP_714964.2	NW_013987740.1	87.1
comp102557_c0_seq1	1761	NULL	gnl|GNOMON|1150233.p Model predicted by Gnomon on Gallus gallus breed Red Jungle fowl, inbred line UCD001 chromosome 11 genomic scaffold, Gallus_gallus-4.0, whole genome shotgun sequence (NW_003763882.1)	NP_005261.2	NW_013990043.1	99.7
comp10259_c0_seq1	458	predicted protein [Nematostella vectensis] >gi|156222103|gb|EDO42951.1| predicted protein [Nematostella vectensis]	gnl|GNOMON|452074.p Model predicted by Gnomon on Gallus gallus breed Red Jungle fowl, inbred line UCD001 chromosome 5 genomic scaffold, Gallus_gallus-4.0, whole genome shotgun sequence (NW_003763748.1)	NP_009049.2	NW_013990285.1	52.2
comp102621_c0_seq1	636	NULL	gnl|GNOMON|750464.p Model predicted by Gnomon on Gallus gallus breed Red Jungle fowl, inbred line UCD001 chromosome 28 genomic scaffold, Gallus_gallus-4.0, whole genome shotgun sequence (NW_003764307.1)	NP_001073152.1	NW_013989342.1	97.8
comp102662_c0_seq1	1512	NULL	gnl|GNOMON|2966343.p Model predicted by Gnomon on Gallus gallus breed Red Jungle fowl, inbred line UCD001 chromosome 18 genomic scaffold, Gallus_gallus-4.0, whole genome shotgun sequence (NW_003764080.1)	NP_001164432.1	NW_014004573.1	99.4
comp102749_c0_seq1	1895	NULL	gnl|GNOMON|7844093.p Model predicted by Gnomon on Gallus gallus breed Red Jungle fowl, inbred line UCD001 chromosome 5 genomic scaffold, Gallus_gallus-4.0, whole genome shotgun sequence (NW_003763785.1)	NP_000693.1	NW_014001254.1	97.9
comp102756_c0_seq1	446	PREDICTED: protein PAT1 homolog 2 isoform X11 [Gallus gallus]	gnl|GNOMON|1602214.p Model predicted by Gnomon on Gallus gallus breed Red Jungle fowl, inbred line UCD001 chromosome 10 genomic scaffold, Gallus_gallus-4.0, whole genome shotgun sequence (NW_003763853.1)	NP_005036.2	NW_013988013.1	97.1
comp102784_c0_seq1	1102	PREDICTED: natterin-3-like [Latimeria chalumnae]	gnl|GNOMON|218613.p Model predicted by Gnomon on Gallus gallus breed Red Jungle fowl, inbred line UCD001 unplaced genomic scaffold, Gallus_gallus-4.0 ChrUn_7180000976284, whole genome shotgun sequence (NW_003777570.1)	NP_003424.3	Unmapped	Unmapped
comp102819_c0_seq1	538	NULL	gnl|GNOMON|232754.p Model predicted by Gnomon on Gallus gallus breed Red Jungle fowl, inbred line UCD001 chromosome 2 genomic scaffold, Gallus_gallus-4.0, whole genome shotgun sequence (NW_003763693.1)	NP_000369.3	NW_014002592.1	94.6
comp10289_c0_seq1	7733	NULL	gnl|GNOMON|7656173.p Model predicted by Gnomon on Gallus gallus breed Red Jungle fowl, inbred line UCD001 chromosome 8 genomic scaffold, Gallus_gallus-4.0, whole genome shotgun sequence (NW_001471740.2)	NP_001010892.1	NW_014000494.1	99.4
comp102914_c0_seq1	2503	PREDICTED: uncharacterized protein LOC768477 isoform X4 [Gallus gallus]	gnl|GNOMON|1088624.p Partial model predicted by Gnomon on Gallus gallus breed Red Jungle fowl, inbred line UCD001 unplaced genomic scaffold, Gallus_gallus-4.0 ChrUn_7180000977390, whole genome shotgun sequence (NW_003778588.1)	NP_997244.3	NW_013999158.1	82.3
comp102975_c0_seq1	332	NULL	gnl|GNOMON|1488564.p Model predicted by Gnomon on Gallus gallus breed Red Jungle fowl, inbred line UCD001 chromosome 1 genomic scaffold, Gallus_gallus-4.0, whole genome shotgun sequence (NW_003763450.1)	""""""	NW_014004230.1	79.4
comp103009_c0_seq1	1548	NULL	gnl|GNOMON|628144.p Model predicted by Gnomon on Gallus gallus breed Red Jungle fowl, inbred line UCD001 chromosome 7 genomic scaffold, Gallus_gallus-4.0, whole genome shotgun sequence (NW_003763823.1)	""""""	NW_013991156.1	98.4
comp10300_c1_seq1	12085	PREDICTED: nuclear receptor coactivator 5-like isoform X3 [Alligator sinensis] >gi|564268979|ref|XP_006273269.1| PREDICTED: nuclear receptor coactivator 5-like isoform X3 [Alligator mississippiensis]	gnl|GNOMON|498304.p Model predicted by Gnomon on Gallus gallus breed Red Jungle fowl, inbred line UCD001 chromosome 15 genomic scaffold, Gallus_gallus-4.0, whole genome shotgun sequence (NW_001471461.2)	NP_079433.3	NW_013990044.1	99.2
comp103018_c0_seq1	1749	NULL	gnl|GNOMON|15572093.p Model predicted by Gnomon on Gallus gallus breed Red Jungle fowl, inbred line UCD001 chromosome 5 genomic scaffold, Gallus_gallus-4.0, whole genome shotgun sequence (NW_003763785.1)	NP_775936.1	NW_014006019.1	99.4
comp10304_c0_seq1	6186	PREDICTED: uncharacterized protein LOC102051020 [Falco cherrug]	gnl|GNOMON|1182383.p Model predicted by Gnomon on Gallus gallus breed Red Jungle fowl, inbred line UCD001 chromosome 21 genomic scaffold, Gallus_gallus-4.0, whole genome shotgun sequence (NW_003764143.1)	NP_064595.2	NW_013992357.1	99.8
comp103062_c0_seq1	2283	NULL	gnl|GNOMON|2316743.p Model predicted by Gnomon on Gallus gallus breed Red Jungle fowl, inbred line UCD001 chromosome 2 genomic scaffold, Gallus_gallus-4.0, whole genome shotgun sequence (NW_003763687.1)	NP_115503.2	NW_014003576.1	95
comp103150_c0_seq1	518	ORF2 [Acanthochelys spixii]	gnl|GNOMON|76464.p Model predicted by Gnomon on Gallus gallus breed Red Jungle fowl, inbred line UCD001 chromosome W unlocalized genomic scaffold, Gallus_gallus-4.0 ChrW_random_7180000978966, whole genome shotgun sequence (NW_003766111.1)	NP_056969.2	NW_014004943.1	34
comp103195_c0_seq1	392	PREDICTED: T-cell antigen CD7 [Anas platyrhynchos]	gnl|GNOMON|780333.p Model predicted by Gnomon on Gallus gallus breed Red Jungle fowl, inbred line UCD001 chromosome 18 genomic scaffold, Gallus_gallus-4.0, whole genome shotgun sequence (NW_003764078.1)	NP_006128.1	NW_013998490.1	88.7
comp103233_c0_seq1	346	NULL	gnl|GNOMON|620554.p Model predicted by Gnomon on Gallus gallus breed Red Jungle fowl, inbred line UCD001 chromosome 1 genomic scaffold, Gallus_gallus-4.0, whole genome shotgun sequence (NW_003763496.1)	NP_001490.1	NW_014003804.1	97.7
comp103263_c0_seq1	2907	NULL	gnl|GNOMON|1038664.p Model predicted by Gnomon on Gallus gallus breed Red Jungle fowl, inbred line UCD001 chromosome 1 genomic scaffold, Gallus_gallus-4.0, whole genome shotgun sequence (NW_003763650.1)	""""""	NW_013994552.1	97.2
comp103523_c0_seq1	1808	NULL	gnl|GNOMON|3280463.p Model predicted by Gnomon on Gallus gallus breed Red Jungle fowl, inbred line UCD001 chromosome 28 genomic scaffold, Gallus_gallus-4.0, whole genome shotgun sequence (NW_003764307.1)	NP_054799.4	NW_014000931.1	98.5
comp103580_c0_seq1	858	NULL	gnl|GNOMON|1124174.p Model predicted by Gnomon on Gallus gallus breed Red Jungle fowl, inbred line UCD001 chromosome 8 genomic scaffold, Gallus_gallus-4.0, whole genome shotgun sequence (NW_001471740.2)	NP_057009.3	NW_013991214.1	81.9
comp103646_c0_seq1	461	NULL	gnl|GNOMON|512334.p Model predicted by Gnomon on Gallus gallus breed Red Jungle fowl, inbred line UCD001 chromosome 18 genomic scaffold, Gallus_gallus-4.0, whole genome shotgun sequence (NW_003764078.1)	NP_619639.3	NW_013989886.1	95.9
comp103675_c0_seq1	921	NULL	gnl|GNOMON|224024.p Model predicted by Gnomon on Gallus gallus breed Red Jungle fowl, inbred line UCD001 chromosome 1 genomic scaffold, Gallus_gallus-4.0, whole genome shotgun sequence (NW_001471565.2)	NP_036272.2	NW_013992386.1	74.4
comp10373_c1_seq1	2119	NULL	gnl|GNOMON|2688603.p Model predicted by Gnomon on Gallus gallus breed Red Jungle fowl, inbred line UCD001 chromosome 1 genomic scaffold, Gallus_gallus-4.0, whole genome shotgun sequence (NW_001471534.2)	NP_891991.1	NW_013992357.1	98.9
comp10377_c0_seq1	4077	NULL	gnl|GNOMON|6878473.p Model predicted by Gnomon on Gallus gallus breed Red Jungle fowl, inbred line UCD001 chromosome Z genomic scaffold, Gallus_gallus-4.0, whole genome shotgun sequence (NW_001488830.2)	NP_055794.1	NW_013995860.1	99.8
comp103836_c0_seq1	668	NULL	gnl|GNOMON|3286313.p Model predicted by Gnomon on Gallus gallus breed Red Jungle fowl, inbred line UCD001 chromosome 16 genomic scaffold, Gallus_gallus-4.0, whole genome shotgun sequence (NW_003763991.1)	NP_005637.3	NW_013987986.1	96.4
comp103847_c0_seq1	780	Translation initiation factor IF-2 [Streptomyces lividans] >gi|509516093|gb|EOY45406.1| Translation initiation factor IF-2 [Streptomyces lividans 1326]	gnl|GNOMON|1604453.p Model predicted by Gnomon on Gallus gallus breed Red Jungle fowl, inbred line UCD001 chromosome 28 genomic scaffold, Gallus_gallus-4.0, whole genome shotgun sequence (NW_003764303.1)	NP_002078.1	NW_013993543.1	40.5
comp103851_c0_seq1	1660	NULL	gnl|GNOMON|3318313.p Model predicted by Gnomon (with internal stops and/or frameshifts) on Gallus gallus breed Red Jungle fowl, inbred line UCD001 chromosome 16 genomic scaffold, Gallus_gallus-4.0, whole genome shotgun sequence (NW_003763991.1)	NP_055618.2	NW_013987125.1	98.4
comp103877_c0_seq1	2090	NULL	gnl|GNOMON|626794.p Model predicted by Gnomon on Gallus gallus breed Red Jungle fowl, inbred line UCD001 chromosome 3 genomic scaffold, Gallus_gallus-4.0, whole genome shotgun sequence (NW_003763720.1)	NP_001986.2	NW_013991884.1	97.8
comp10387_c0_seq1	8893	NULL	gnl|GNOMON|682364.p Model predicted by Gnomon on Gallus gallus breed Red Jungle fowl, inbred line UCD001 chromosome 19 genomic scaffold, Gallus_gallus-4.0, whole genome shotgun sequence (NW_003764121.1)	NP_932173.1	NW_013990156.1	99
comp103888_c0_seq1	548	NULL	gnl|GNOMON|734193.p Model predicted by Gnomon on Gallus gallus breed Red Jungle fowl, inbred line UCD001 chromosome 9 genomic scaffold, Gallus_gallus-4.0, whole genome shotgun sequence (NW_001471743.2)	NP_055793.1	NW_014004298.1	28.3
comp103899_c0_seq1	1717	NULL	gnl|GNOMON|1106153.p Model predicted by Gnomon on Gallus gallus breed Red Jungle fowl, inbred line UCD001 chromosome 7 genomic scaffold, Gallus_gallus-4.0, whole genome shotgun sequence (NW_003763826.1)	NP_002539.2	NW_013992126.1	97
comp10390_c0_seq1	7339	PREDICTED: leucine-rich repeat-containing protein 16C [Zonotrichia albicollis]	gnl|GNOMON|246224.p Model predicted by Gnomon on Gallus gallus breed Red Jungle fowl, inbred line UCD001 chromosome 11 genomic scaffold, Gallus_gallus-4.0, whole genome shotgun sequence (NW_003763868.1)	NP_001013860.1	NW_013991049.1	99.4
comp103944_c0_seq1	2532	NULL	gnl|GNOMON|1914624.p Partial model predicted by Gnomon on Gallus gallus breed Red Jungle fowl, inbred line UCD001 chromosome 1 genomic scaffold, Gallus_gallus-4.0, whole genome shotgun sequence (NW_003763584.1)	""""""	NW_013989432.1	97.1
comp103958_c0_seq1	1294	NULL	gnl|GNOMON|10876063.p Model predicted by Gnomon on Gallus gallus breed Red Jungle fowl, inbred line UCD001 chromosome 4 genomic scaffold, Gallus_gallus-4.0, whole genome shotgun sequence (NW_001471685.2)	NP_000834.2	NW_013999819.1	96.7
comp104002_c0_seq1	1436	PREDICTED: GRAM domain-containing protein 1B-like [Meleagris gallopavo]	gnl|GNOMON|332414.p Model predicted by Gnomon on Gallus gallus breed Red Jungle fowl, inbred line UCD001 chromosome 24 genomic scaffold, Gallus_gallus-4.0, whole genome shotgun sequence (NW_003764163.1)	NP_065767.1	NW_013997619.1	98.9
comp104053_c0_seq1	3888	NULL	gnl|GNOMON|4198783.p Model predicted by Gnomon on Gallus gallus breed Red Jungle fowl, inbred line UCD001 chromosome 3 genomic scaffold, Gallus_gallus-4.0, whole genome shotgun sequence (NW_001471668.2)	NP_001124336.1	NW_013997578.1	100
comp104085_c0_seq1	938	hypothetical protein CHGG_01838 [Chaetomium globosum CBS 148.51] >gi|88186135|gb|EAQ93603.1| hypothetical protein CHGG_01838 [Chaetomium globosum CBS 148.51]	gnl|GNOMON|930474.p Model predicted by Gnomon on Gallus gallus breed Red Jungle fowl, inbred line UCD001 chromosome Z genomic scaffold, Gallus_gallus-4.0, whole genome shotgun sequence (NW_001488830.2)	NP_079366.3	NW_013990372.1	76.8
comp104093_c0_seq1	1017	NULL	gnl|GNOMON|642734.p Model predicted by Gnomon on Gallus gallus breed Red Jungle fowl, inbred line UCD001 chromosome 2 genomic scaffold, Gallus_gallus-4.0, whole genome shotgun sequence (NW_003763686.1)	NP_542449.1	NW_014005022.1	99.4
comp104148_c0_seq1	2198	NULL	gnl|GNOMON|316603.p Model predicted by Gnomon on Gallus gallus breed Red Jungle fowl, inbred line UCD001 chromosome 1 genomic scaffold, Gallus_gallus-4.0, whole genome shotgun sequence (NW_001471534.2)	NP_065980.1	NW_014005428.1	98.5
comp104163_c0_seq1	3465	NULL	gnl|GNOMON|318074.p Model predicted by Gnomon on Gallus gallus breed Red Jungle fowl, inbred line UCD001 chromosome 5 genomic scaffold, Gallus_gallus-4.0, whole genome shotgun sequence (NW_003763748.1)	""""""	NW_014003067.1	97.7
comp104281_c0_seq1	368	NULL	gnl|GNOMON|2262473.p Model predicted by Gnomon on Gallus gallus breed Red Jungle fowl, inbred line UCD001 chromosome Z genomic scaffold, Gallus_gallus-4.0, whole genome shotgun sequence (NW_001488830.2)	NP_001158229.1	NW_014004896.1	98.9
comp104283_c0_seq1	1727	PREDICTED: acrosin-binding protein [Falco cherrug]	gnl|GNOMON|5524203.p Model predicted by Gnomon on Gallus gallus breed Red Jungle fowl, inbred line UCD001 chromosome 9 genomic scaffold, Gallus_gallus-4.0, whole genome shotgun sequence (NW_003763840.1)	NP_115878.2	NW_014005428.1	98.3
comp104292_c0_seq1	2334	PREDICTED: transmembrane protein 139 [Columba livia]	gnl|GNOMON|1154454.p Model predicted by Gnomon on Gallus gallus breed Red Jungle fowl, inbred line UCD001 chromosome 1 genomic scaffold, Gallus_gallus-4.0, whole genome shotgun sequence (NW_003763490.1)	NP_001229702.1	NW_014005428.1	99.5
comp104311_c0_seq1	1689	NULL	gnl|GNOMON|784114.p Model predicted by Gnomon on Gallus gallus breed Red Jungle fowl, inbred line UCD001 chromosome 6 genomic scaffold, Gallus_gallus-4.0, whole genome shotgun sequence (NW_003763811.1)	NP_001001330.1	NW_014006591.1	98.6
comp104347_c0_seq1	3045	NULL	gnl|GNOMON|1392094.p Model predicted by Gnomon on Gallus gallus breed Red Jungle fowl, inbred line UCD001 chromosome 5 genomic scaffold, Gallus_gallus-4.0, whole genome shotgun sequence (NW_003763785.1)	NP_060590.1	NW_013995860.1	99.3
comp104382_c0_seq1	1751	NULL	gnl|GNOMON|1304784.p Partial model predicted by Gnomon on Gallus gallus breed Red Jungle fowl, inbred line UCD001 chromosome 3 genomic scaffold, Gallus_gallus-4.0, whole genome shotgun sequence (NW_001471668.2)	NP_001243529.1	NW_013999268.1	99.1
comp104500_c0_seq1	2308	NULL	gnl|GNOMON|3782203.p Model predicted by Gnomon on Gallus gallus breed Red Jungle fowl, inbred line UCD001 chromosome 9 genomic scaffold, Gallus_gallus-4.0, whole genome shotgun sequence (NW_003763840.1)	NP_079048.3	NW_013999483.1	98.2
comp10450_c0_seq1	3595	PREDICTED: glutamate-rich protein 1 [Anas platyrhynchos]	gnl|GNOMON|730803.p Model predicted by Gnomon on Gallus gallus breed Red Jungle fowl, inbred line UCD001 chromosome 3 genomic scaffold, Gallus_gallus-4.0, whole genome shotgun sequence (NW_003763721.1)	NP_997215.1	NW_013993815.1	99.6
comp104558_c0_seq1	944	NULL	gnl|GNOMON|6518373.p Model predicted by Gnomon on Gallus gallus breed Red Jungle fowl, inbred line UCD001 chromosome 20 genomic scaffold, Gallus_gallus-4.0, whole genome shotgun sequence (NW_003764128.1)	NP_057058.2	NW_013994552.1	99
comp104587_c0_seq1	921	NULL	gnl|GNOMON|1098604.p Model predicted by Gnomon on Gallus gallus breed Red Jungle fowl, inbred line UCD001 chromosome 1 genomic scaffold, Gallus_gallus-4.0, whole genome shotgun sequence (NW_001471534.2)	""""""	NW_013991049.1	99.4
comp104602_c0_seq1	911	NULL	gnl|GNOMON|4700813.p Model predicted by Gnomon on Gallus gallus breed Red Jungle fowl, inbred line UCD001 chromosome 3 genomic scaffold, Gallus_gallus-4.0, whole genome shotgun sequence (NW_001471673.2)	NP_006028.2	NW_013988976.1	93
comp104621_c0_seq1	398	NULL	gnl|GNOMON|6524063.p Model predicted by Gnomon on Gallus gallus breed Red Jungle fowl, inbred line UCD001 chromosome 4 genomic scaffold, Gallus_gallus-4.0, whole genome shotgun sequence (NW_001471685.2)	NP_036222.3	NW_014000570.1	37.3
comp104657_c0_seq1	307	NULL	gnl|GNOMON|1158583.p Model predicted by Gnomon on Gallus gallus breed Red Jungle fowl, inbred line UCD001 chromosome 1 genomic scaffold, Gallus_gallus-4.0, whole genome shotgun sequence (NW_003763572.1)	NP_596870.2	NW_014001217.1	98.7
comp10468_c0_seq1	6397	PREDICTED: GRB2-associated-binding protein 3-like [Columba livia]	gnl|GNOMON|7516823.p Model predicted by Gnomon on Gallus gallus breed Red Jungle fowl, inbred line UCD001 chromosome 4 genomic scaffold, Gallus_gallus-4.0, whole genome shotgun sequence (NW_003763735.1)	NP_542179.1	NW_013989837.1	95.7
comp104694_c0_seq1	535	NULL	gnl|GNOMON|2740093.p Model predicted by Gnomon on Gallus gallus breed Red Jungle fowl, inbred line UCD001 chromosome 5 genomic scaffold, Gallus_gallus-4.0, whole genome shotgun sequence (NW_003763785.1)	NP_064560.2	NW_013987570.1	97.4
comp104698_c0_seq1	2310	NULL	gnl|GNOMON|710183.p Model predicted by Gnomon on Gallus gallus breed Red Jungle fowl, inbred line UCD001 chromosome 1 genomic scaffold, Gallus_gallus-4.0, whole genome shotgun sequence (NW_003763474.1)	NP_071929.3	NW_014006591.1	98.5
comp10473_c0_seq1	4106	PREDICTED: protein lin-54 homolog isoform X1 [Anas platyrhynchos]	gnl|GNOMON|7064043.p Model predicted by Gnomon on Gallus gallus breed Red Jungle fowl, inbred line UCD001 chromosome 4 genomic scaffold, Gallus_gallus-4.0, whole genome shotgun sequence (NW_003763740.1)	NP_919258.2	NW_014005081.1	86
comp104749_c0_seq1	780	PREDICTED: mucin-2-like [Xenopus (Silurana) tropicalis]	gnl|GNOMON|350324.p Model predicted by Gnomon on Gallus gallus breed Red Jungle fowl, inbred line UCD001 chromosome 17 genomic scaffold, Gallus_gallus-4.0, whole genome shotgun sequence (NW_003764074.1)	NP_001124296.1	NW_013991466.1	97.6
comp104758_c0_seq1	621	NULL	gnl|GNOMON|19100783.p Model predicted by Gnomon on Gallus gallus breed Red Jungle fowl, inbred line UCD001 chromosome 3 genomic scaffold, Gallus_gallus-4.0, whole genome shotgun sequence (NW_001471668.2)	NP_002484.1	NW_013988265.1	99.4
comp104761_c0_seq1	610	NULL	gnl|GNOMON|1346553.p Model predicted by Gnomon on Gallus gallus breed Red Jungle fowl, inbred line UCD001 chromosome 1 genomic scaffold, Gallus_gallus-4.0, whole genome shotgun sequence (NW_003763496.1)	NP_003738.2	NW_014005408.1	97.1
comp104765_c0_seq1	1447	NULL	gnl|GNOMON|878064.p Model predicted by Gnomon on Gallus gallus breed Red Jungle fowl, inbred line UCD001 chromosome 4 genomic scaffold, Gallus_gallus-4.0, whole genome shotgun sequence (NW_001471685.2)	NP_001139.3	NW_013997149.1	99.8
comp104770_c0_seq1	432	NULL	gnl|GNOMON|772104.p Model predicted by Gnomon on Gallus gallus breed Red Jungle fowl, inbred line UCD001 chromosome 5 genomic scaffold, Gallus_gallus-4.0, whole genome shotgun sequence (NW_001471710.2)	NP_001017963.2	NW_013988961.1	58.1
comp104854_c0_seq1	1376	NULL	gnl|GNOMON|930474.p Model predicted by Gnomon on Gallus gallus breed Red Jungle fowl, inbred line UCD001 chromosome Z genomic scaffold, Gallus_gallus-4.0, whole genome shotgun sequence (NW_001488830.2)	NP_001139659.1	NW_014000931.1	71.5
comp104901_c0_seq1	964	NULL	gnl|GNOMON|650354.p Model predicted by Gnomon on Gallus gallus breed Red Jungle fowl, inbred line UCD001 chromosome 1 genomic scaffold, Gallus_gallus-4.0, whole genome shotgun sequence (NW_003763484.1)	NP_665736.1	NW_014002703.1	99.4
comp10490_c0_seq1	419	NULL	gnl|GNOMON|2428163.p Model predicted by Gnomon on Gallus gallus breed Red Jungle fowl, inbred line UCD001 chromosome 8 genomic scaffold, Gallus_gallus-4.0, whole genome shotgun sequence (NW_003763828.1)	NP_065944.2	NW_014002703.1	7.6
comp104943_c0_seq1	609	NULL	gnl|GNOMON|710383.p Model predicted by Gnomon on Gallus gallus breed Red Jungle fowl, inbred line UCD001 chromosome 21 genomic scaffold, Gallus_gallus-4.0, whole genome shotgun sequence (NW_003764143.1)	NP_001123634.1	NW_013999829.1	98.3
comp104973_c0_seq1	2747	NULL	gnl|GNOMON|406454.p Model predicted by Gnomon on Gallus gallus breed Red Jungle fowl, inbred line UCD001 chromosome 28 genomic scaffold, Gallus_gallus-4.0, whole genome shotgun sequence (NW_003764304.1)	NP_055524.3	NW_013999268.1	98
comp105015_c0_seq1	3306	NULL	gnl|GNOMON|608113.p Model predicted by Gnomon on Gallus gallus breed Red Jungle fowl, inbred line UCD001 chromosome 6 genomic scaffold, Gallus_gallus-4.0, whole genome shotgun sequence (NW_003763811.1)	NP_955475.1	NW_014000569.1	99.1
comp105056_c0_seq1	1111	PREDICTED: putative uncharacterized protein C16orf96-like [Alligator sinensis]	gnl|GNOMON|398334.p Model predicted by Gnomon on Gallus gallus breed Red Jungle fowl, inbred line UCD001 chromosome 18 genomic scaffold, Gallus_gallus-4.0, whole genome shotgun sequence (NW_003764078.1)	NP_001138483.1	NW_013986422.1	30.8
comp105066_c0_seq1	1645	NULL	gnl|GNOMON|706814.p Model predicted by Gnomon on Gallus gallus breed Red Jungle fowl, inbred line UCD001 chromosome 3 genomic scaffold, Gallus_gallus-4.0, whole genome shotgun sequence (NW_001471673.2)	NP_056380.2	NW_013988393.1	98.4
comp105101_c0_seq1	3263	NULL	gnl|GNOMON|1284794.p Model predicted by Gnomon on Gallus gallus breed Red Jungle fowl, inbred line UCD001 chromosome 3 genomic scaffold, Gallus_gallus-4.0, whole genome shotgun sequence (NW_003763720.1)	NP_000620.2	NW_013997969.1	98.7
comp105106_c0_seq1	3809	NULL	gnl|GNOMON|212134.p Model predicted by Gnomon on Gallus gallus breed Red Jungle fowl, inbred line UCD001 chromosome 7 genomic scaffold, Gallus_gallus-4.0, whole genome shotgun sequence (NW_003763822.1)	NP_060164.3	NW_014006591.1	99.4
comp105240_c0_seq1	449	NULL	gnl|GNOMON|2428163.p Model predicted by Gnomon on Gallus gallus breed Red Jungle fowl, inbred line UCD001 chromosome 8 genomic scaffold, Gallus_gallus-4.0, whole genome shotgun sequence (NW_003763828.1)	NP_001129599.1	Unmapped	Unmapped
comp105319_c0_seq1	304	NULL	gnl|GNOMON|2322784.p Partial model predicted by Gnomon on Gallus gallus breed Red Jungle fowl, inbred line UCD001 chromosome 1 genomic scaffold, Gallus_gallus-4.0, whole genome shotgun sequence (NW_003763471.1)	NP_775834.2	NW_014004573.1	98
comp105331_c0_seq1	419	PREDICTED: uncharacterized protein LOC102224974 [Xiphophorus maculatus]	gnl|GNOMON|410634.p Partial model predicted by Gnomon on Gallus gallus breed Red Jungle fowl, inbred line UCD001 unplaced genomic scaffold, Gallus_gallus-4.0 ChrUn_7180000979232, whole genome shotgun sequence (NW_003779761.1)	NP_001150.3	NW_014002119.1	86.3
comp105392_c0_seq1	562	CbiA multi-domain protein [Streptomyces clavuligerus ATCC 27064]	gnl|GNOMON|902284.p Model predicted by Gnomon on Gallus gallus breed Red Jungle fowl, inbred line UCD001 chromosome 14 genomic scaffold, Gallus_gallus-4.0, whole genome shotgun sequence (NW_003763931.1)	NP_001034589.2	NW_014006310.1	98
comp105398_c0_seq1	411	NULL	gnl|GNOMON|6138123.p Model predicted by Gnomon on Gallus gallus breed Red Jungle fowl, inbred line UCD001 chromosome 6 genomic scaffold, Gallus_gallus-4.0, whole genome shotgun sequence (NW_003763812.1)	NP_001008938.1	NW_014004224.1	94.2
comp105415_c0_seq1	2557	Lymphocyte function-associated antigen 3, partial [Columba livia]	gnl|GNOMON|1006423.p Model predicted by Gnomon on Gallus gallus breed Red Jungle fowl, inbred line UCD001 chromosome 25 genomic scaffold, Gallus_gallus-4.0, whole genome shotgun sequence (NW_003764217.1)	NP_001138294.1	NW_013998331.1	99.2
comp105430_c0_seq1	736	NULL	gnl|GNOMON|9770173.p Model predicted by Gnomon on Gallus gallus breed Red Jungle fowl, inbred line UCD001 chromosome 8 genomic scaffold, Gallus_gallus-4.0, whole genome shotgun sequence (NW_001471740.2)	NP_001243793.1	NW_013995215.1	99
comp105533_c0_seq1	1183	TNFAIP3-interacting protein 1 [Chelonia mydas]	gnl|GNOMON|402054.p Model predicted by Gnomon on Gallus gallus breed Red Jungle fowl, inbred line UCD001 chromosome 4 genomic scaffold, Gallus_gallus-4.0, whole genome shotgun sequence (NW_003763741.1)	NP_006049.3	NW_013997407.1	75.7
comp105584_c0_seq1	457	NULL	gnl|GNOMON|2352133.p Model predicted by Gnomon on Gallus gallus breed Red Jungle fowl, inbred line UCD001 chromosome 7 genomic scaffold, Gallus_gallus-4.0, whole genome shotgun sequence (NW_003763822.1)	NP_612429.2	NW_013990349.1	94.9
comp105680_c0_seq1	1579	PREDICTED: Golgi phosphoprotein 3-like [Falco peregrinus] >gi|541957817|ref|XP_005434665.1| PREDICTED: Golgi phosphoprotein 3-like [Falco cherrug]	gnl|GNOMON|158424.p Model predicted by Gnomon on Gallus gallus breed Red Jungle fowl, inbred line UCD001 chromosome 25 genomic scaffold, Gallus_gallus-4.0, whole genome shotgun sequence (NW_003764242.1)	NP_060648.2	NW_014004194.1	99.2
comp105692_c0_seq1	626	NULL	gnl|GNOMON|10116673.p Model predicted by Gnomon (with internal stops and/or frameshifts) on Gallus gallus breed Red Jungle fowl, inbred line UCD001 chromosome 1 genomic scaffold, Gallus_gallus-4.0, whole genome shotgun sequence (NW_003763658.1)	NP_009041.2	NW_014004011.1	98.5
comp105700_c0_seq1	1383	general secretory pathway protein E [Anaeromyxobacter sp. K] >gi|501520167|ref|WP_012528104.1| general secretion pathway protein E [Anaeromyxobacter sp. K] >gi|196174378|gb|ACG75351.1| General secretory system II protein E domain protein [Anaeromyxobacter sp. K]	gnl|GNOMON|92074.p Model predicted by Gnomon on Gallus gallus breed Red Jungle fowl, inbred line UCD001 chromosome 4 unlocalized genomic scaffold, Gallus_gallus-4.0 Chr4_random_7180000965867, whole genome shotgun sequence (NW_003765154.1)	NP_001400.3	NW_014004159.1	39.4
comp105721_c0_seq1	447	NULL	gnl|GNOMON|302684.p Model predicted by Gnomon on Gallus gallus breed Red Jungle fowl, inbred line UCD001 chromosome 2 genomic scaffold, Gallus_gallus-4.0, whole genome shotgun sequence (NW_003763664.1)	NP_116213.1	Unmapped	Unmapped
comp105817_c0_seq1	1931	NULL	gnl|GNOMON|4590363.p Model predicted by Gnomon on Gallus gallus breed Red Jungle fowl, inbred line UCD001 chromosome 19 genomic scaffold, Gallus_gallus-4.0, whole genome shotgun sequence (NW_003764121.1)	NP_998725.1	NW_013995860.1	94.1
comp105986_c0_seq1	2269	NULL	gnl|GNOMON|454344.p Model predicted by Gnomon on Gallus gallus breed Red Jungle fowl, inbred line UCD001 chromosome 18 genomic scaffold, Gallus_gallus-4.0, whole genome shotgun sequence (NW_003764081.1)	NP_006605.2	NW_014006771.1	98.8
comp10615_c0_seq1	2646	NULL	gnl|GNOMON|1070483.p Model predicted by Gnomon on Gallus gallus breed Red Jungle fowl, inbred line UCD001 chromosome Z genomic scaffold, Gallus_gallus-4.0, whole genome shotgun sequence (NW_003764317.1)	NP_001017969.2	NW_013997149.1	99.2
comp106163_c0_seq1	959	NULL	gnl|GNOMON|3810243.p Model predicted by Gnomon on Gallus gallus breed Red Jungle fowl, inbred line UCD001 chromosome 1 genomic scaffold, Gallus_gallus-4.0, whole genome shotgun sequence (NW_003763476.1)	NP_689976.2	NW_013994552.1	83.7
comp106216_c0_seq1	319	NULL	gnl|GNOMON|896284.p Model predicted by Gnomon on Gallus gallus breed Red Jungle fowl, inbred line UCD001 chromosome 14 genomic scaffold, Gallus_gallus-4.0, whole genome shotgun sequence (NW_003763931.1)	NP_004658.3	NW_013991808.1	99.4
comp106231_c0_seq1	3439	NULL	gnl|GNOMON|6584123.p Model predicted by Gnomon on Gallus gallus breed Red Jungle fowl, inbred line UCD001 chromosome 6 genomic scaffold, Gallus_gallus-4.0, whole genome shotgun sequence (NW_003763812.1)	NP_001161097.1	NW_014006747.1	99.7
comp10625_c1_seq1	6694	hypothetical protein Anapl_08472 [Anas platyrhynchos]	gnl|GNOMON|1120794.p Model predicted by Gnomon on Gallus gallus breed Red Jungle fowl, inbred line UCD001 chromosome 3 genomic scaffold, Gallus_gallus-4.0, whole genome shotgun sequence (NW_003763720.1)	NP_001001936.1	NW_014006418.1	99.5
comp106268_c0_seq1	405	NULL	gnl|GNOMON|2236094.p Model predicted by Gnomon on Gallus gallus breed Red Jungle fowl, inbred line UCD001 chromosome 5 genomic scaffold, Gallus_gallus-4.0, whole genome shotgun sequence (NW_003763785.1)	NP_001005373.1	NW_013994970.1	99.5
comp10626_c0_seq1	1951	NULL	gnl|GNOMON|1412064.p Model predicted by Gnomon on Gallus gallus breed Red Jungle fowl, inbred line UCD001 chromosome 4 genomic scaffold, Gallus_gallus-4.0, whole genome shotgun sequence (NW_001471685.2)	NP_060113.2	NW_013993048.1	99
comp106328_c0_seq1	931	NULL	gnl|GNOMON|778444.p Model predicted by Gnomon on Gallus gallus breed Red Jungle fowl, inbred line UCD001 chromosome 27 genomic scaffold, Gallus_gallus-4.0, whole genome shotgun sequence (NW_003764296.1)	NP_001158288.1	NW_013997537.1	99.2
comp106393_c0_seq1	2664	NULL	gnl|GNOMON|418144.p Model predicted by Gnomon on Gallus gallus breed Red Jungle fowl, inbred line UCD001 chromosome 7 genomic scaffold, Gallus_gallus-4.0, whole genome shotgun sequence (NW_003763825.1)	NP_001120832.1	Unmapped	Unmapped
comp10645_c0_seq1	1328	PREDICTED: uncharacterized protein LOC101149822 [Gorilla gorilla gorilla]	gnl|GNOMON|4510213.p Model predicted by Gnomon on Gallus gallus breed Red Jungle fowl, inbred line UCD001 chromosome 10 genomic scaffold, Gallus_gallus-4.0, whole genome shotgun sequence (NW_003763854.1)	NP_005145.3	NW_013998869.1	67.4
comp106481_c0_seq1	460	NULL	gnl|GNOMON|992214.p Model predicted by Gnomon on Gallus gallus breed Red Jungle fowl, inbred line UCD001 chromosome 10 genomic scaffold, Gallus_gallus-4.0, whole genome shotgun sequence (NW_003763854.1)	NP_694996.5	NW_013999702.1	95.4
comp106691_c0_seq1	1493	NULL	gnl|GNOMON|1590094.p Model predicted by Gnomon on Gallus gallus breed Red Jungle fowl, inbred line UCD001 chromosome 5 genomic scaffold, Gallus_gallus-4.0, whole genome shotgun sequence (NW_003763785.1)	NP_005840.2	NW_013997149.1	99.7
comp10671_c0_seq1	4532	PREDICTED: proline and serine-rich protein 1 isoform X1 [Anas platyrhynchos]	gnl|GNOMON|3670663.p Model predicted by Gnomon on Gallus gallus breed Red Jungle fowl, inbred line UCD001 chromosome 1 genomic scaffold, Gallus_gallus-4.0, whole genome shotgun sequence (NW_003763650.1)	NP_079414.3	NW_013996293.1	99.8
comp106832_c0_seq1	1574	NULL	gnl|GNOMON|300254.p Model predicted by Gnomon on Gallus gallus breed Red Jungle fowl, inbred line UCD001 chromosome 12 genomic scaffold, Gallus_gallus-4.0, whole genome shotgun sequence (NW_003763901.1)	NP_001188472.1	NW_013989078.1	97.9
comp106838_c0_seq1	2197	NULL	gnl|GNOMON|5544063.p Model predicted by Gnomon on Gallus gallus breed Red Jungle fowl, inbred line UCD001 chromosome 4 genomic scaffold, Gallus_gallus-4.0, whole genome shotgun sequence (NW_001471685.2)	NP_061181.1	NW_013988393.1	99.7
comp10684_c0_seq1	2528	NULL	gnl|GNOMON|2554233.p Model predicted by Gnomon on Gallus gallus breed Red Jungle fowl, inbred line UCD001 chromosome 11 genomic scaffold, Gallus_gallus-4.0, whole genome shotgun sequence (NW_003763882.1)	NP_001092267.1	NW_013988649.1	99.7
comp106860_c0_seq1	2898	NULL	gnl|GNOMON|3894693.p Model predicted by Gnomon on Gallus gallus breed Red Jungle fowl, inbred line UCD001 chromosome 2 genomic scaffold, Gallus_gallus-4.0, whole genome shotgun sequence (NW_003763668.1)	NP_112200.2	NW_014005408.1	99.7
comp107013_c0_seq1	2906	NULL	gnl|GNOMON|1624064.p Model predicted by Gnomon on Gallus gallus breed Red Jungle fowl, inbred line UCD001 chromosome 4 genomic scaffold, Gallus_gallus-4.0, whole genome shotgun sequence (NW_001471685.2)	NP_001034201.2	NW_013994552.1	98
comp107016_c0_seq1	2432	NULL	gnl|GNOMON|302193.p Model predicted by Gnomon on Gallus gallus breed Red Jungle fowl, inbred line UCD001 chromosome 9 genomic scaffold, Gallus_gallus-4.0, whole genome shotgun sequence (NW_001471743.2)	NP_001035514.1	NW_014003656.1	99.5
comp107054_c0_seq1	554	heterogeneous nuclear ribonucleoprotein A3 [Kluyveromyces marxianus DMKU3-1042]	gnl|GNOMON|440234.p Model predicted by Gnomon on Gallus gallus breed Red Jungle fowl, inbred line UCD001 chromosome 11 genomic scaffold, Gallus_gallus-4.0, whole genome shotgun sequence (NW_003763882.1)	NP_079066.5	Unmapped	Unmapped
comp10731_c0_seq1	1978	PREDICTED: major facilitator superfamily domain-containing protein 12 isoform X8 [Gallus gallus]	gnl|GNOMON|2256453.p Model predicted by Gnomon on Gallus gallus breed Red Jungle fowl, inbred line UCD001 chromosome 28 genomic scaffold, Gallus_gallus-4.0, whole genome shotgun sequence (NW_003764302.1)	NP_001036145.1	NW_013991316.1	93.9
comp107496_c0_seq1	335	NULL	gnl|GNOMON|360504.p Model predicted by Gnomon on Gallus gallus breed Red Jungle fowl, inbred line UCD001 chromosome Z genomic scaffold, Gallus_gallus-4.0, whole genome shotgun sequence (NW_003764319.1)	NP_001017915.1	NW_013995860.1	29.9
comp107686_c0_seq1	1189	NULL	gnl|GNOMON|758214.p Model predicted by Gnomon on Gallus gallus breed Red Jungle fowl, inbred line UCD001 chromosome 10 genomic scaffold, Gallus_gallus-4.0, whole genome shotgun sequence (NW_003763854.1)	NP_149109.1	NW_014003422.1	88.7
comp107712_c0_seq1	1996	NULL	gnl|GNOMON|1372784.p Model predicted by Gnomon on Gallus gallus breed Red Jungle fowl, inbred line UCD001 chromosome 3 genomic scaffold, Gallus_gallus-4.0, whole genome shotgun sequence (NW_001471668.2)	NP_009049.2	Unmapped	Unmapped
comp107721_c0_seq1	1790	NULL	gnl|GNOMON|11544093.p Model predicted by Gnomon on Gallus gallus breed Red Jungle fowl, inbred line UCD001 chromosome 5 genomic scaffold, Gallus_gallus-4.0, whole genome shotgun sequence (NW_003763785.1)	NP_057078.1	NW_013989241.1	98.6
comp107742_c0_seq1	1060	NULL	gnl|GNOMON|1952213.p Model predicted by Gnomon on Gallus gallus breed Red Jungle fowl, inbred line UCD001 chromosome 10 genomic scaffold, Gallus_gallus-4.0, whole genome shotgun sequence (NW_003763854.1)	NP_078970.3	NW_014006397.1	77.9
comp107756_c0_seq1	2127	PREDICTED: transmembrane protein 260 [Melopsittacus undulatus]	gnl|GNOMON|690104.p Model predicted by Gnomon on Gallus gallus breed Red Jungle fowl, inbred line UCD001 chromosome 5 genomic scaffold, Gallus_gallus-4.0, whole genome shotgun sequence (NW_001471710.2)	NP_060269.3	NW_013991103.1	99.2
comp107807_c0_seq1	1718	NULL	gnl|GNOMON|1484064.p Model predicted by Gnomon on Gallus gallus breed Red Jungle fowl, inbred line UCD001 chromosome 4 genomic scaffold, Gallus_gallus-4.0, whole genome shotgun sequence (NW_001471685.2)	NP_001138565.1	NW_013991156.1	99.3
comp107816_c0_seq1	1094	NULL	gnl|GNOMON|970664.p Model predicted by Gnomon on Gallus gallus breed Red Jungle fowl, inbred line UCD001 chromosome 1 genomic scaffold, Gallus_gallus-4.0, whole genome shotgun sequence (NW_003763650.1)	NP_671714.1	NW_013995860.1	99.7
comp107880_c0_seq1	388	PREDICTED: vegetative cell wall protein gp1-like [Pseudopodoces humilis]	gnl|GNOMON|19046093.p Model predicted by Gnomon on Gallus gallus breed Red Jungle fowl, inbred line UCD001 chromosome 5 genomic scaffold, Gallus_gallus-4.0, whole genome shotgun sequence (NW_003763785.1)	NP_821079.3	NW_013988976.1	98.7
comp10791_c0_seq1	2058	PREDICTED: tRNA wybutosine-synthesizing protein 3 homolog [Chrysemys picta bellii]	gnl|GNOMON|1414174.p Model predicted by Gnomon (with internal stops and/or frameshifts) on Gallus gallus breed Red Jungle fowl, inbred line UCD001 chromosome 8 genomic scaffold, Gallus_gallus-4.0, whole genome shotgun sequence (NW_001471740.2)	NP_612476.1	NW_013993543.1	76.4
comp1079214_c0_seq1	351	NULL	gnl|GNOMON|2074094.p Model predicted by Gnomon on Gallus gallus breed Red Jungle fowl, inbred line UCD001 chromosome 5 genomic scaffold, Gallus_gallus-4.0, whole genome shotgun sequence (NW_003763785.1)	NP_940867.2	NW_014003358.1	98
comp107956_c0_seq1	1740	NULL	gnl|GNOMON|1338473.p Model predicted by Gnomon on Gallus gallus breed Red Jungle fowl, inbred line UCD001 chromosome Z genomic scaffold, Gallus_gallus-4.0, whole genome shotgun sequence (NW_001488830.2)	NP_055901.2	NW_014003608.1	80.1
comp107957_c0_seq1	379	NULL	gnl|GNOMON|2958053.p Model predicted by Gnomon on Gallus gallus breed Red Jungle fowl, inbred line UCD001 chromosome 4 genomic scaffold, Gallus_gallus-4.0, whole genome shotgun sequence (NW_003763741.1)	NP_001615.1	NW_013994552.1	14.8
comp107960_c0_seq1	1669	NULL	gnl|GNOMON|6250293.p Model predicted by Gnomon on Gallus gallus breed Red Jungle fowl, inbred line UCD001 chromosome 14 genomic scaffold, Gallus_gallus-4.0, whole genome shotgun sequence (NW_003763932.1)	""""""	NW_014005792.1	99.4
comp107963_c0_seq1	681	NULL	gnl|GNOMON|548194.p Model predicted by Gnomon on Gallus gallus breed Red Jungle fowl, inbred line UCD001 chromosome 9 genomic scaffold, Gallus_gallus-4.0, whole genome shotgun sequence (NW_001471743.2)	NP_009049.2	Unmapped	Unmapped
comp107968_c0_seq1	2371	PREDICTED: glia-derived nexin-like isoform X4 [Chrysemys picta bellii] >gi|530577312|ref|XP_005282608.1| PREDICTED: glia-derived nexin-like isoform X5 [Chrysemys picta bellii] >gi|530577314|ref|XP_005282609.1| PREDICTED: glia-derived nexin-like isoform X6 [Chrysemys picta bellii] >gi|530577316|ref|XP_005282610.1| PREDICTED: glia-derived nexin-like isoform X7 [Chrysemys picta bellii] >gi|530577318…	gnl|GNOMON|720194.p Model predicted by Gnomon on Gallus gallus breed Red Jungle fowl, inbred line UCD001 chromosome 9 genomic scaffold, Gallus_gallus-4.0, whole genome shotgun sequence (NW_001471743.2)	NP_001116251.1	NW_013992649.1	99.4
comp107971_c0_seq1	2656	NULL	gnl|GNOMON|578813.p Model predicted by Gnomon on Gallus gallus breed Red Jungle fowl, inbred line UCD001 chromosome 3 genomic scaffold, Gallus_gallus-4.0, whole genome shotgun sequence (NW_001471673.2)	NP_060552.4	NW_013997731.1	99.2
comp108020_c0_seq1	1330	NULL	gnl|GNOMON|730194.p Model predicted by Gnomon on Gallus gallus breed Red Jungle fowl, inbred line UCD001 chromosome 9 genomic scaffold, Gallus_gallus-4.0, whole genome shotgun sequence (NW_001471743.2)	NP_055504.2	NW_013992997.1	100
comp108058_c0_seq1	1817	NULL	gnl|GNOMON|2122094.p Model predicted by Gnomon on Gallus gallus breed Red Jungle fowl, inbred line UCD001 chromosome 5 genomic scaffold, Gallus_gallus-4.0, whole genome shotgun sequence (NW_003763785.1)	NP_066933.1	NW_013994004.1	98.3
comp108069_c0_seq1	2644	NULL	gnl|GNOMON|2276784.p Model predicted by Gnomon on Gallus gallus breed Red Jungle fowl, inbred line UCD001 chromosome 3 genomic scaffold, Gallus_gallus-4.0, whole genome shotgun sequence (NW_001471668.2)	NP_839943.2	NW_013990043.1	100
comp108086_c0_seq1	1185	NULL	gnl|GNOMON|3476183.p Model predicted by Gnomon on Gallus gallus breed Red Jungle fowl, inbred line UCD001 chromosome 1 genomic scaffold, Gallus_gallus-4.0, whole genome shotgun sequence (NW_003763474.1)	NP_001106995.1	NW_013987088.1	99.7
comp10809_c0_seq1	3691	PREDICTED: UPF0553 protein C9orf64 isoform 1 [Gallus gallus]	gnl|GNOMON|2168493.p Model predicted by Gnomon on Gallus gallus breed Red Jungle fowl, inbred line UCD001 chromosome Z genomic scaffold, Gallus_gallus-4.0, whole genome shotgun sequence (NW_003764318.1)	NP_115683.3	NW_013998651.1	48
comp108110_c0_seq1	5222	NULL	gnl|GNOMON|614394.p Model predicted by Gnomon on Gallus gallus breed Red Jungle fowl, inbred line UCD001 chromosome 1 genomic scaffold, Gallus_gallus-4.0, whole genome shotgun sequence (NW_003763449.1)	NP_005766.3	NW_013999850.1	96.5
comp108122_c0_seq1	1285	NULL	gnl|GNOMON|908124.p Model predicted by Gnomon on Gallus gallus breed Red Jungle fowl, inbred line UCD001 chromosome 6 genomic scaffold, Gallus_gallus-4.0, whole genome shotgun sequence (NW_003763812.1)	NP_056477.1	NW_014003387.1	99.7
comp108125_c0_seq1	2756	NULL	gnl|GNOMON|744044.p Model predicted by Gnomon on Gallus gallus breed Red Jungle fowl, inbred line UCD001 chromosome 4 genomic scaffold, Gallus_gallus-4.0, whole genome shotgun sequence (NW_003763740.1)	NP_898901.1	NW_013991294.1	99.7
comp10812_c0_seq1	3636	NULL	gnl|GNOMON|2236663.p Model predicted by Gnomon on Gallus gallus breed Red Jungle fowl, inbred line UCD001 chromosome 1 genomic scaffold, Gallus_gallus-4.0, whole genome shotgun sequence (NW_003763650.1)	NP_060193.2	NW_014005022.1	99.7
comp108177_c0_seq1	948	hypothetical protein A306_01106, partial [Columba livia]	gnl|GNOMON|9002153.p Model predicted by Gnomon on Gallus gallus breed Red Jungle fowl, inbred line UCD001 chromosome 7 genomic scaffold, Gallus_gallus-4.0, whole genome shotgun sequence (NW_003763826.1)	NP_056533.1	NW_013994905.1	47.1
comp108214_c0_seq1	2897	NULL	gnl|GNOMON|798284.p Partial model predicted by Gnomon on Gallus gallus breed Red Jungle fowl, inbred line UCD001 chromosome 14 genomic scaffold, Gallus_gallus-4.0, whole genome shotgun sequence (NW_003763931.1)	NP_001073922.2	NW_013990323.1	98
comp10821_c0_seq1	2777	PREDICTED: von Willebrand factor A domain-containing protein 9 [Melopsittacus undulatus]	gnl|GNOMON|8146213.p Model predicted by Gnomon on Gallus gallus breed Red Jungle fowl, inbred line UCD001 chromosome 10 genomic scaffold, Gallus_gallus-4.0, whole genome shotgun sequence (NW_003763854.1)	NP_001193987.1	NW_013995018.1	99.8
comp108221_c0_seq1	3097	PREDICTED: arrestin domain-containing protein 1 [Pseudopodoces humilis]	gnl|GNOMON|1432313.p Model predicted by Gnomon on Gallus gallus breed Red Jungle fowl, inbred line UCD001 chromosome 17 genomic scaffold, Gallus_gallus-4.0, whole genome shotgun sequence (NW_003764072.1)	NP_689498.1	NW_014002277.1	90.6
comp108232_c0_seq1	2975	PREDICTED: pleckstrin homology domain-containing family A member 7 isoform X7 [Gallus gallus]	gnl|GNOMON|1524094.p Model predicted by Gnomon on Gallus gallus breed Red Jungle fowl, inbred line UCD001 chromosome 5 genomic scaffold, Gallus_gallus-4.0, whole genome shotgun sequence (NW_003763785.1)	NP_055750.2	NW_014005408.1	99.7
comp108262_c0_seq1	376	NULL	gnl|GNOMON|1054514.p Model predicted by Gnomon on Gallus gallus breed Red Jungle fowl, inbred line UCD001 chromosome Z genomic scaffold, Gallus_gallus-4.0, whole genome shotgun sequence (NW_003764320.1)	NP_005836.2	NW_013990256.1	99.7
comp108267_c0_seq1	2473	NULL	gnl|GNOMON|1722453.p Model predicted by Gnomon on Gallus gallus breed Red Jungle fowl, inbred line UCD001 chromosome 28 genomic scaffold, Gallus_gallus-4.0, whole genome shotgun sequence (NW_003764302.1)	NP_001139395.1	NW_014001640.1	98.5
comp108316_c0_seq1	3200	PREDICTED: echinoderm microtubule-associated protein-like 4 isoform X1 [Columba livia]	gnl|GNOMON|5738783.p Model predicted by Gnomon on Gallus gallus breed Red Jungle fowl, inbred line UCD001 chromosome 3 genomic scaffold, Gallus_gallus-4.0, whole genome shotgun sequence (NW_001471668.2)	NP_061936.2	NW_013997969.1	99.7
comp108329_c0_seq1	395	NULL	gnl|GNOMON|7902603.p Model predicted by Gnomon on Gallus gallus breed Red Jungle fowl, inbred line UCD001 chromosome 1 genomic scaffold, Gallus_gallus-4.0, whole genome shotgun sequence (NW_001471534.2)	NP_060142.3	NW_014004028.1	89.6
comp108402_c0_seq1	1213	NULL	gnl|GNOMON|494763.p Model predicted by Gnomon on Gallus gallus breed Red Jungle fowl, inbred line UCD001 chromosome 3 genomic scaffold, Gallus_gallus-4.0, whole genome shotgun sequence (NW_003763712.1)	NP_001438.1	NW_013993129.1	78.5
comp10843_c0_seq1	718	NULL	gnl|GNOMON|548194.p Model predicted by Gnomon on Gallus gallus breed Red Jungle fowl, inbred line UCD001 chromosome 9 genomic scaffold, Gallus_gallus-4.0, whole genome shotgun sequence (NW_001471743.2)	NP_116739.1	NW_013989583.1	72.3
comp108478_c0_seq1	915	NULL	gnl|GNOMON|328494.p Model predicted by Gnomon on Gallus gallus breed Red Jungle fowl, inbred line UCD001 chromosome Z genomic scaffold, Gallus_gallus-4.0, whole genome shotgun sequence (NW_003764318.1)	NP_998772.1	NW_013987592.1	97.8
comp108487_c0_seq1	1044	NULL	gnl|GNOMON|8576783.p Model predicted by Gnomon on Gallus gallus breed Red Jungle fowl, inbred line UCD001 chromosome 3 genomic scaffold, Gallus_gallus-4.0, whole genome shotgun sequence (NW_001471668.2)	NP_078966.2	NW_014005060.1	99.8
comp108488_c0_seq1	647	NULL	gnl|GNOMON|694503.p Model predicted by Gnomon on Gallus gallus breed Red Jungle fowl, inbred line UCD001 chromosome Z genomic scaffold, Gallus_gallus-4.0, whole genome shotgun sequence (NW_003764319.1)	NP_071376.1	NW_014002486.1	91.7
comp108505_c0_seq1	783	hypothetical protein CHLNCDRAFT_137606 [Chlorella variabilis] >gi|307110749|gb|EFN58984.1| hypothetical protein CHLNCDRAFT_137606 [Chlorella variabilis]	gnl|GNOMON|6720043.p Model predicted by Gnomon on Gallus gallus breed Red Jungle fowl, inbred line UCD001 chromosome 4 genomic scaffold, Gallus_gallus-4.0, whole genome shotgun sequence (NW_003763740.1)	NP_056363.2	NW_013991522.1	47.3
comp10852_c0_seq1	13322	PREDICTED: uncharacterized protein LOC420748 isoform X4 [Gallus gallus]	gnl|GNOMON|930694.p Model predicted by Gnomon on Gallus gallus breed Red Jungle fowl, inbred line UCD001 chromosome 2 genomic scaffold, Gallus_gallus-4.0, whole genome shotgun sequence (NW_003763668.1)	NP_001186064.1	NW_013995861.1	99.6
comp108623_c0_seq1	400	NULL	gnl|GNOMON|5048113.p Model predicted by Gnomon on Gallus gallus breed Red Jungle fowl, inbred line UCD001 chromosome 6 genomic scaffold, Gallus_gallus-4.0, whole genome shotgun sequence (NW_003763811.1)	NP_689940.3	NW_013987986.1	77.5
comp108682_c0_seq1	646	NULL	gnl|GNOMON|790284.p Model predicted by Gnomon on Gallus gallus breed Red Jungle fowl, inbred line UCD001 chromosome 14 genomic scaffold, Gallus_gallus-4.0, whole genome shotgun sequence (NW_003763931.1)	NP_997210.3	NW_013987707.1	98.7
comp108714_c0_seq1	1741	NULL	gnl|GNOMON|546244.p Model predicted by Gnomon on Gallus gallus breed Red Jungle fowl, inbred line UCD001 chromosome 11 genomic scaffold, Gallus_gallus-4.0, whole genome shotgun sequence (NW_003763885.1)	""""""	NW_014004011.1	14.9
comp108746_c0_seq1	3180	NULL	gnl|GNOMON|2870283.p Model predicted by Gnomon on Gallus gallus breed Red Jungle fowl, inbred line UCD001 chromosome 14 genomic scaffold, Gallus_gallus-4.0, whole genome shotgun sequence (NW_003763931.1)	NP_996803.2	NW_013987126.1	100
comp108768_c0_seq1	735	NULL	gnl|GNOMON|52434.p Model predicted by Gnomon on Gallus gallus breed Red Jungle fowl, inbred line UCD001 chromosome 25 unlocalized genomic scaffold, Gallus_gallus-4.0 Chr25_random_7180000967311, whole genome shotgun sequence (NW_003765897.1)	NP_006188.3	NW_013991884.1	92.6
comp108902_c0_seq1	1122	NULL	gnl|GNOMON|828794.p Model predicted by Gnomon on Gallus gallus breed Red Jungle fowl, inbred line UCD001 chromosome 3 genomic scaffold, Gallus_gallus-4.0, whole genome shotgun sequence (NW_003763720.1)	NP_066998.1	NW_013987126.1	73.9
comp108915_c0_seq1	578	hypothetical protein M91_05347, partial [Bos mutus]	gnl|GNOMON|600554.p Model predicted by Gnomon on Gallus gallus breed Red Jungle fowl, inbred line UCD001 chromosome 1 genomic scaffold, Gallus_gallus-4.0, whole genome shotgun sequence (NW_003763496.1)	NP_001036040.2	NW_013991960.1	6.3
comp10893_c0_seq1	709	NULL	gnl|GNOMON|10418733.p Model predicted by Gnomon on Gallus gallus breed Red Jungle fowl, inbred line UCD001 chromosome 2 genomic scaffold, Gallus_gallus-4.0, whole genome shotgun sequence (NW_003763686.1)	NP_056311.2	NW_014004430.1	6.1
comp109010_c0_seq1	2043	NULL	gnl|GNOMON|856753.p Model predicted by Gnomon on Gallus gallus breed Red Jungle fowl, inbred line UCD001 chromosome 2 genomic scaffold, Gallus_gallus-4.0, whole genome shotgun sequence (NW_003763693.1)	NP_054906.2	NW_014006397.1	98.5
comp109018_c0_seq1	1582	NULL	gnl|GNOMON|558614.p Model predicted by Gnomon on Gallus gallus breed Red Jungle fowl, inbred line UCD001 unplaced genomic scaffold, Gallus_gallus-4.0 ChrUn_7180000976141, whole genome shotgun sequence (NW_003777436.1)	NP_115885.2	NW_013988969.1	98.2
comp109025_c0_seq1	1838	NULL	gnl|GNOMON|3140203.p Model predicted by Gnomon on Gallus gallus breed Red Jungle fowl, inbred line UCD001 chromosome 9 genomic scaffold, Gallus_gallus-4.0, whole genome shotgun sequence (NW_003763840.1)	NP_006022.3	NW_014000524.1	99.1
comp109027_c0_seq1	780	NULL	gnl|GNOMON|3826283.p Model predicted by Gnomon on Gallus gallus breed Red Jungle fowl, inbred line UCD001 chromosome 14 genomic scaffold, Gallus_gallus-4.0, whole genome shotgun sequence (NW_003763931.1)	NP_775919.3	NW_014005022.1	99.1
comp109041_c0_seq1	1006	NULL	gnl|GNOMON|2942023.p Model predicted by Gnomon (with internal stops and/or frameshifts) on Gallus gallus breed Red Jungle fowl, inbred line UCD001 chromosome 1 genomic scaffold, Gallus_gallus-4.0, whole genome shotgun sequence (NW_001471565.2)	NP_055897.1	NW_013998729.1	99.2
comp109047_c0_seq1	2181	NULL	gnl|GNOMON|618044.p Model predicted by Gnomon on Gallus gallus breed Red Jungle fowl, inbred line UCD001 chromosome 4 genomic scaffold, Gallus_gallus-4.0, whole genome shotgun sequence (NW_003763740.1)	NP_001135842.1	NW_014004047.1	97.2
comp10904_c0_seq1	9910	PREDICTED: methyltransferase-like protein 2-like [Falco peregrinus] >gi|541981763|ref|XP_005443054.1| PREDICTED: methyltransferase-like protein 2-like [Falco cherrug]	gnl|GNOMON|8240793.p Model predicted by Gnomon on Gallus gallus breed Red Jungle fowl, inbred line UCD001 chromosome 3 genomic scaffold, Gallus_gallus-4.0, whole genome shotgun sequence (NW_003763720.1)	NP_003814.1	NW_014006591.1	99.6
comp10905_c1_seq1	4619	NULL	gnl|GNOMON|2680094.p Model predicted by Gnomon on Gallus gallus breed Red Jungle fowl, inbred line UCD001 chromosome 5 genomic scaffold, Gallus_gallus-4.0, whole genome shotgun sequence (NW_003763785.1)	NP_056099.3	NW_014004372.1	96.7
comp109062_c0_seq1	414	NULL	gnl|GNOMON|1186824.p Model predicted by Gnomon on Gallus gallus breed Red Jungle fowl, inbred line UCD001 chromosome 4 genomic scaffold, Gallus_gallus-4.0, whole genome shotgun sequence (NW_003763735.1)	NP_002971.2	Unmapped	Unmapped
comp109072_c0_seq1	2809	NULL	gnl|GNOMON|4858243.p Model predicted by Gnomon on Gallus gallus breed Red Jungle fowl, inbred line UCD001 chromosome 1 genomic scaffold, Gallus_gallus-4.0, whole genome shotgun sequence (NW_003763476.1)	NP_116205.3	NW_014004712.1	98.7
comp109095_c0_seq1	403	NULL	gnl|GNOMON|1442243.p Model predicted by Gnomon on Gallus gallus breed Red Jungle fowl, inbred line UCD001 chromosome 11 genomic scaffold, Gallus_gallus-4.0, whole genome shotgun sequence (NW_003763887.1)	NP_808227.1	NW_013995231.1	93.3
comp10909_c0_seq1	3837	pleckstrin homology domain-containing family J member 1 [Gallus gallus] >gi|82197875|sp|Q5ZLT5.1|PKHJ1_CHICK RecName: Full=Pleckstrin homology domain-containing family J member 1; Short=PH domain-containing family J member 1 >gi|53128513|emb|CAG31308.1| hypothetical protein RCJMB04_4o19 [Gallus gallus]	gnl|GNOMON|396453.p Model predicted by Gnomon on Gallus gallus breed Red Jungle fowl, inbred line UCD001 chromosome 28 genomic scaffold, Gallus_gallus-4.0, whole genome shotgun sequence (NW_003764304.1)	NP_060519.1	NW_013996955.1	78.9
comp109125_c0_seq1	753	NULL	gnl|GNOMON|1350664.p Model predicted by Gnomon on Gallus gallus breed Red Jungle fowl, inbred line UCD001 chromosome 1 genomic scaffold, Gallus_gallus-4.0, whole genome shotgun sequence (NW_003763650.1)	NP_060404.3	NW_013992469.1	83.1
comp109153_c0_seq1	783	NULL	gnl|GNOMON|830174.p Model predicted by Gnomon on Gallus gallus breed Red Jungle fowl, inbred line UCD001 chromosome 8 genomic scaffold, Gallus_gallus-4.0, whole genome shotgun sequence (NW_001471740.2)	""""""	NW_013991049.1	99.7
comp109248_c0_seq1	865	NULL	gnl|GNOMON|4642233.p Model predicted by Gnomon on Gallus gallus breed Red Jungle fowl, inbred line UCD001 chromosome 11 genomic scaffold, Gallus_gallus-4.0, whole genome shotgun sequence (NW_003763882.1)	NP_005144.2	NW_013998331.1	99.4
comp109254_c0_seq1	1295	NULL	gnl|GNOMON|10798213.p Model predicted by Gnomon on Gallus gallus breed Red Jungle fowl, inbred line UCD001 chromosome 10 genomic scaffold, Gallus_gallus-4.0, whole genome shotgun sequence (NW_003763853.1)	NP_114171.2	NW_014004028.1	99.7
comp10932_c0_seq1	1877	PREDICTED: WD repeat-containing protein 53 [Columba livia] >gi|449266955|gb|EMC77933.1| WD repeat-containing protein 53 [Columba livia]	gnl|GNOMON|2444193.p Model predicted by Gnomon on Gallus gallus breed Red Jungle fowl, inbred line UCD001 chromosome 9 genomic scaffold, Gallus_gallus-4.0, whole genome shotgun sequence (NW_001471743.2)	NP_872433.1	NW_014001294.1	99.9
comp109488_c0_seq1	3419	NULL	gnl|GNOMON|940674.p Model predicted by Gnomon on Gallus gallus breed Red Jungle fowl, inbred line UCD001 chromosome 2 genomic scaffold, Gallus_gallus-4.0, whole genome shotgun sequence (NW_003763661.1)	NP_054782.2	NW_013995688.1	98.3
comp109492_c0_seq1	876	NULL	gnl|GNOMON|792694.p Partial model predicted by Gnomon on Gallus gallus breed Red Jungle fowl, inbred line UCD001 chromosome 2 genomic scaffold, Gallus_gallus-4.0, whole genome shotgun sequence (NW_003763668.1)	NP_659505.1	NW_014006078.1	99.7
comp109504_c0_seq1	355	NULL	gnl|GNOMON|548223.p Model predicted by Gnomon on Gallus gallus breed Red Jungle fowl, inbred line UCD001 chromosome 11 genomic scaffold, Gallus_gallus-4.0, whole genome shotgun sequence (NW_003763868.1)	NP_940897.2	NW_013987626.1	70.3
comp1095064_c0_seq1	349	NULL	gnl|GNOMON|478044.p Model predicted by Gnomon on Gallus gallus breed Red Jungle fowl, inbred line UCD001 chromosome 4 genomic scaffold, Gallus_gallus-4.0, whole genome shotgun sequence (NW_003763740.1)	NP_004563.2	NW_014006459.1	99.1
comp109556_c0_seq1	2407	PREDICTED: LOW QUALITY PROTEIN: polypyrimidine tract-binding protein 3 [Falco cherrug]	gnl|GNOMON|1078604.p Model predicted by Gnomon on Gallus gallus breed Red Jungle fowl, inbred line UCD001 chromosome 1 genomic scaffold, Gallus_gallus-4.0, whole genome shotgun sequence (NW_001471534.2)	NP_065397.3	NW_014005153.1	21.5
comp109582_c0_seq1	444	NULL	gnl|GNOMON|86804.p Model predicted by Gnomon on Gallus gallus breed Red Jungle fowl, inbred line UCD001 chromosome 3 genomic scaffold, Gallus_gallus-4.0, whole genome shotgun sequence (NW_003763721.1)	NP_066267.2	NW_013988870.1	97.3
comp109705_c0_seq1	2099	NULL	gnl|GNOMON|1752784.p Partial model predicted by Gnomon on Gallus gallus breed Red Jungle fowl, inbred line UCD001 chromosome 3 genomic scaffold, Gallus_gallus-4.0, whole genome shotgun sequence (NW_001471668.2)	NP_057336.3	NW_013996645.1	96.7
comp109734_c0_seq1	1845	PREDICTED: uncharacterized protein LOC101791564 [Anas platyrhynchos]	gnl|GNOMON|608384.p Model predicted by Gnomon on Gallus gallus breed Red Jungle fowl, inbred line UCD001 chromosome 21 genomic scaffold, Gallus_gallus-4.0, whole genome shotgun sequence (NW_003764143.1)	NP_001106985.1	NW_014004544.1	99.2
comp109745_c0_seq1	1046	NULL	gnl|GNOMON|764274.p Model predicted by Gnomon on Gallus gallus breed Red Jungle fowl, inbred line UCD001 chromosome 13 genomic scaffold, Gallus_gallus-4.0, whole genome shotgun sequence (NW_003763912.1)	NP_110410.1	NW_014000686.1	97.7
comp109833_c0_seq1	1191	NULL	gnl|GNOMON|3026223.p Model predicted by Gnomon on Gallus gallus breed Red Jungle fowl, inbred line UCD001 chromosome 1 genomic scaffold, Gallus_gallus-4.0, whole genome shotgun sequence (NW_003763475.1)	NP_002099.1	NW_014000197.1	99.7
comp109847_c0_seq1	898	NULL	gnl|GNOMON|614514.p Model predicted by Gnomon on Gallus gallus breed Red Jungle fowl, inbred line UCD001 chromosome Z genomic scaffold, Gallus_gallus-4.0, whole genome shotgun sequence (NW_003764321.1)	NP_001137146.1	NW_013987449.1	73.8
comp109910_c0_seq1	413	NULL	gnl|GNOMON|1958453.p Model predicted by Gnomon on Gallus gallus breed Red Jungle fowl, inbred line UCD001 chromosome 28 genomic scaffold, Gallus_gallus-4.0, whole genome shotgun sequence (NW_003764302.1)	NP_775922.2	NW_014005751.1	99.1
comp109961_c0_seq1	1500	NULL	gnl|GNOMON|16714093.p Model predicted by Gnomon on Gallus gallus breed Red Jungle fowl, inbred line UCD001 chromosome 5 genomic scaffold, Gallus_gallus-4.0, whole genome shotgun sequence (NW_003763785.1)	NP_001129981.1	NW_014006527.1	91.2
comp109963_c0_seq1	3392	NULL	gnl|GNOMON|424404.p Model predicted by Gnomon on Gallus gallus breed Red Jungle fowl, inbred line UCD001 chromosome 23 genomic scaffold, Gallus_gallus-4.0, whole genome shotgun sequence (NW_003764158.1)	NP_065817.2	NW_013990043.1	98.4
comp109978_c0_seq1	447	NULL	gnl|GNOMON|252244.p Model predicted by Gnomon on Gallus gallus breed Red Jungle fowl, inbred line UCD001 chromosome 12 genomic scaffold, Gallus_gallus-4.0, whole genome shotgun sequence (NW_003763892.1)	NP_597705.2	NW_014005275.1	92.1
comp11004_c0_seq1	3004	PREDICTED: testis-expressed sequence 264 protein-like [Falco peregrinus]	gnl|GNOMON|98253.p Model predicted by Gnomon on Gallus gallus breed Red Jungle fowl, inbred line UCD001 chromosome 12 genomic scaffold, Gallus_gallus-4.0, whole genome shotgun sequence (NW_003763901.1)	NP_001230654.1	NW_013999262.1	50.8
comp11007_c0_seq1	2844	NULL	gnl|GNOMON|518704.p Model predicted by Gnomon on Gallus gallus breed Red Jungle fowl, inbred line UCD001 chromosome 2 genomic scaffold, Gallus_gallus-4.0, whole genome shotgun sequence (NW_001471637.2)	NP_000042.3	NW_013991087.1	99
comp110163_c0_seq1	3198	NULL	gnl|GNOMON|770284.p Model predicted by Gnomon on Gallus gallus breed Red Jungle fowl, inbred line UCD001 chromosome 14 genomic scaffold, Gallus_gallus-4.0, whole genome shotgun sequence (NW_003763931.1)	NP_689757.2	NW_014000569.1	7.8
comp110168_c0_seq1	1928	PREDICTED: modulator of retrovirus infection homolog [Chrysemys picta bellii]	gnl|GNOMON|2554243.p Model predicted by Gnomon on Gallus gallus breed Red Jungle fowl, inbred line UCD001 chromosome 1 genomic scaffold, Gallus_gallus-4.0, whole genome shotgun sequence (NW_003763476.1)	NP_076938.2	NW_013996293.1	99.3
comp110204_c0_seq1	2093	NULL	gnl|GNOMON|332634.p Partial model predicted by Gnomon (with internal stops and/or frameshifts) on Gallus gallus breed Red Jungle fowl, inbred line UCD001 unplaced genomic scaffold, Gallus_gallus-4.0 ChrUn_7180000979272, whole genome shotgun sequence (NW_003779791.1)	NP_001186138.1	NW_013995860.1	99.7
comp110209_c0_seq1	382	NULL	gnl|GNOMON|1604453.p Model predicted by Gnomon on Gallus gallus breed Red Jungle fowl, inbred line UCD001 chromosome 28 genomic scaffold, Gallus_gallus-4.0, whole genome shotgun sequence (NW_003764303.1)	NP_065944.2	NW_013988961.1	72.2
comp110250_c0_seq1	856	NULL	gnl|GNOMON|34344.p Model predicted by Gnomon on Gallus gallus breed Red Jungle fowl, inbred line UCD001 chromosome 18 unlocalized genomic scaffold, Gallus_gallus-4.0 Chr18_random_7180000978992, whole genome shotgun sequence (NW_003765790.1)	NP_001677.2	NW_013989583.1	100
comp110266_c0_seq1	915	PREDICTED: protein OSCP1 [Falco cherrug]	gnl|GNOMON|1144403.p Model predicted by Gnomon on Gallus gallus breed Red Jungle fowl, inbred line UCD001 chromosome 23 genomic scaffold, Gallus_gallus-4.0, whole genome shotgun sequence (NW_003764158.1)	NP_659484.4	NW_013998729.1	95.9
comp110326_c0_seq1	897	NULL	gnl|GNOMON|10288733.p Model predicted by Gnomon on Gallus gallus breed Red Jungle fowl, inbred line UCD001 chromosome 2 genomic scaffold, Gallus_gallus-4.0, whole genome shotgun sequence (NW_003763686.1)	""""""	NW_013990044.1	99.7
comp11034_c0_seq1	340	NULL	gnl|GNOMON|386764.p Model predicted by Gnomon on Gallus gallus breed Red Jungle fowl, inbred line UCD001 chromosome 3 genomic scaffold, Gallus_gallus-4.0, whole genome shotgun sequence (NW_003763712.1)	NP_872302.2	NW_013994851.1	71.4
comp110379_c0_seq1	409	NULL	gnl|GNOMON|676354.p Model predicted by Gnomon on Gallus gallus breed Red Jungle fowl, inbred line UCD001 chromosome 1 genomic scaffold, Gallus_gallus-4.0, whole genome shotgun sequence (NW_003763484.1)	NP_689860.2	NW_013994658.1	95.6
comp110536_c0_seq1	674	NULL	gnl|GNOMON|1604453.p Model predicted by Gnomon on Gallus gallus breed Red Jungle fowl, inbred line UCD001 chromosome 28 genomic scaffold, Gallus_gallus-4.0, whole genome shotgun sequence (NW_003764303.1)	NP_009049.2	NW_013995650.1	90.9
comp110545_c0_seq1	1525	NULL	gnl|GNOMON|8072823.p Model predicted by Gnomon on Gallus gallus breed Red Jungle fowl, inbred line UCD001 chromosome 4 genomic scaffold, Gallus_gallus-4.0, whole genome shotgun sequence (NW_003763735.1)	NP_001008701.1	NW_014006110.1	96.6
comp110569_c0_seq1	487	NULL	gnl|GNOMON|1430064.p Model predicted by Gnomon on Gallus gallus breed Red Jungle fowl, inbred line UCD001 chromosome 4 genomic scaffold, Gallus_gallus-4.0, whole genome shotgun sequence (NW_001471685.2)	NP_060656.2	NW_014005022.1	99.2
comp110594_c0_seq1	559	NULL	gnl|GNOMON|2490063.p Model predicted by Gnomon on Gallus gallus breed Red Jungle fowl, inbred line UCD001 chromosome 4 genomic scaffold, Gallus_gallus-4.0, whole genome shotgun sequence (NW_001471685.2)	NP_055520.3	NW_013984580.1	77.1
comp110639_c0_seq1	2876	NULL	gnl|GNOMON|554203.p Model predicted by Gnomon on Gallus gallus breed Red Jungle fowl, inbred line UCD001 chromosome 9 genomic scaffold, Gallus_gallus-4.0, whole genome shotgun sequence (NW_003763840.1)	NP_037434.1	NW_013999702.1	97
comp110665_c0_seq1	1805	NULL	gnl|GNOMON|5462363.p Model predicted by Gnomon on Gallus gallus breed Red Jungle fowl, inbred line UCD001 chromosome 19 genomic scaffold, Gallus_gallus-4.0, whole genome shotgun sequence (NW_003764121.1)	NP_037367.3	NW_013987741.1	98.7
comp11066_c0_seq1	10812	NULL	gnl|GNOMON|5340693.p Model predicted by Gnomon on Gallus gallus breed Red Jungle fowl, inbred line UCD001 chromosome 2 genomic scaffold, Gallus_gallus-4.0, whole genome shotgun sequence (NW_003763668.1)	NP_001243142.1	NW_013997969.1	100
comp110675_c0_seq1	850	hypothetical protein SCATT_29880 [Streptomyces cattleya NRRL 8057 = DSM 46488] >gi|504440964|ref|WP_014628066.1| hypothetical protein [Streptomyces cattleya] >gi|365807143|gb|AEW95359.1| hypothetical protein SCATT_29880 [Streptomyces cattleya NRRL 8057 = DSM 46488]	gnl|GNOMON|1604453.p Model predicted by Gnomon on Gallus gallus breed Red Jungle fowl, inbred line UCD001 chromosome 28 genomic scaffold, Gallus_gallus-4.0, whole genome shotgun sequence (NW_003764303.1)	NP_006026.3	Unmapped	Unmapped
comp110693_c0_seq1	480	NULL	gnl|GNOMON|4764293.p Model predicted by Gnomon on Gallus gallus breed Red Jungle fowl, inbred line UCD001 chromosome 14 genomic scaffold, Gallus_gallus-4.0, whole genome shotgun sequence (NW_003763975.1)	NP_055616.3	NW_014004052.1	95.2
comp1106_c0_seq1	2108	PREDICTED: small acidic protein isoform X1 [Zonotrichia albicollis]	gnl|GNOMON|2418093.p Model predicted by Gnomon on Gallus gallus breed Red Jungle fowl, inbred line UCD001 chromosome 5 genomic scaffold, Gallus_gallus-4.0, whole genome shotgun sequence (NW_003763785.1)	NP_055082.1	NW_014005408.1	59.7
comp110800_c0_seq1	826	NULL	gnl|GNOMON|294644.p Model predicted by Gnomon on Gallus gallus breed Red Jungle fowl, inbred line UCD001 unplaced genomic scaffold, Gallus_gallus-4.0 ChrUn_7180000979798, whole genome shotgun sequence (NW_003780100.1)	NP_001129510.2	NW_013991340.1	98
comp110823_c0_seq1	2803	ORF2 [Acanthochelys spixii]	gnl|GNOMON|272134.p Model predicted by Gnomon on Gallus gallus breed Red Jungle fowl, inbred line UCD001 chromosome 7 genomic scaffold, Gallus_gallus-4.0, whole genome shotgun sequence (NW_003763822.1)	NP_004944.3	NW_014005222.1	7.5
comp110886_c0_seq1	3499	NULL	gnl|GNOMON|1076214.p Model predicted by Gnomon on Gallus gallus breed Red Jungle fowl, inbred line UCD001 chromosome 10 genomic scaffold, Gallus_gallus-4.0, whole genome shotgun sequence (NW_003763854.1)	NP_872272.2	NW_013996293.1	99.5
comp110938_c0_seq1	992	NULL	gnl|GNOMON|2094784.p Model predicted by Gnomon on Gallus gallus breed Red Jungle fowl, inbred line UCD001 chromosome 3 genomic scaffold, Gallus_gallus-4.0, whole genome shotgun sequence (NW_001471668.2)	NP_942010.1	NW_013992002.1	99.4
comp111068_c0_seq1	3360	NULL	gnl|GNOMON|360144.p Model predicted by Gnomon on Gallus gallus breed Red Jungle fowl, inbred line UCD001 chromosome 7 genomic scaffold, Gallus_gallus-4.0, whole genome shotgun sequence (NW_003763825.1)	NP_653267.2	NW_013995468.1	98.1
comp11134_c0_seq1	926	PREDICTED: ly6/PLAUR domain-containing protein 3-like [Chrysemys picta bellii]	gnl|GNOMON|2660363.p Model predicted by Gnomon on Gallus gallus breed Red Jungle fowl, inbred line UCD001 chromosome 19 genomic scaffold, Gallus_gallus-4.0, whole genome shotgun sequence (NW_003764121.1)	NP_055215.2	NW_014004584.1	4.3
comp111370_c0_seq1	418	NULL	""""""	""""""	NW_014004224.1	28.9
comp111600_c0_seq1	1592	NULL	gnl|GNOMON|516713.p Model predicted by Gnomon on Gallus gallus breed Red Jungle fowl, inbred line UCD001 chromosome 2 genomic scaffold, Gallus_gallus-4.0, whole genome shotgun sequence (NW_003763673.1)	NP_001027.3	NW_014005428.1	99.2
comp111623_c0_seq1	2646	NULL	gnl|GNOMON|2566763.p Model predicted by Gnomon on Gallus gallus breed Red Jungle fowl, inbred line UCD001 chromosome 3 genomic scaffold, Gallus_gallus-4.0, whole genome shotgun sequence (NW_003763711.1)	NP_001230913.1	NW_013997969.1	99.2
comp111644_c0_seq1	1943	NULL	gnl|GNOMON|1398323.p Model predicted by Gnomon on Gallus gallus breed Red Jungle fowl, inbred line UCD001 chromosome 17 genomic scaffold, Gallus_gallus-4.0, whole genome shotgun sequence (NW_003764074.1)	NP_002284.3	NW_014000654.1	94.7
comp111675_c0_seq1	981	NULL	gnl|GNOMON|1666313.p Model predicted by Gnomon on Gallus gallus breed Red Jungle fowl, inbred line UCD001 chromosome 17 genomic scaffold, Gallus_gallus-4.0, whole genome shotgun sequence (NW_003764072.1)	NP_000858.3	NW_013993262.1	99.4
comp11170_c0_seq1	3382	PREDICTED: genetic suppressor element 1 [Falco peregrinus]	gnl|GNOMON|628234.p Model predicted by Gnomon (with internal stops and/or frameshifts) on Gallus gallus breed Red Jungle fowl, inbred line UCD001 chromosome 11 genomic scaffold, Gallus_gallus-4.0, whole genome shotgun sequence (NW_003763882.1)	NP_055430.1	NW_014000692.1	18.5
comp11180_c0_seq1	1584	NULL	gnl|GNOMON|404324.p Model predicted by Gnomon on Gallus gallus breed Red Jungle fowl, inbred line UCD001 chromosome 17 genomic scaffold, Gallus_gallus-4.0, whole genome shotgun sequence (NW_003764074.1)	NP_714544.1	NW_014006182.1	95.8
comp111932_c0_seq1	1448	NULL	gnl|GNOMON|1916094.p Model predicted by Gnomon on Gallus gallus breed Red Jungle fowl, inbred line UCD001 chromosome 5 genomic scaffold, Gallus_gallus-4.0, whole genome shotgun sequence (NW_003763785.1)	NP_001092271.1	NW_014006591.1	99.7
comp111971_c0_seq1	3701	PREDICTED: myb-related transcription factor, partner of profilin-like [Gallus gallus]	gnl|GNOMON|524673.p Model predicted by Gnomon on Gallus gallus breed Red Jungle fowl, inbred line UCD001 chromosome 2 genomic scaffold, Gallus_gallus-4.0, whole genome shotgun sequence (NW_003763661.1)	NP_001012661.1	NW_014006077.1	99.8
comp111975_c0_seq1	420	NULL	gnl|GNOMON|692314.p Model predicted by Gnomon on Gallus gallus breed Red Jungle fowl, inbred line UCD001 chromosome 17 genomic scaffold, Gallus_gallus-4.0, whole genome shotgun sequence (NW_003764072.1)	""""""	NW_013990819.1	97.8
comp112035_c0_seq1	676	NULL	gnl|GNOMON|3766383.p Model predicted by Gnomon on Gallus gallus breed Red Jungle fowl, inbred line UCD001 chromosome 21 genomic scaffold, Gallus_gallus-4.0, whole genome shotgun sequence (NW_003764143.1)	NP_065831.1	NW_013991266.1	99.1
comp11209_c0_seq1	1035	PREDICTED: SRR1-like protein [Columba livia]	gnl|GNOMON|3138303.p Model predicted by Gnomon on Gallus gallus breed Red Jungle fowl, inbred line UCD001 chromosome 15 genomic scaffold, Gallus_gallus-4.0, whole genome shotgun sequence (NW_003763990.1)	NP_001013716.2	NW_014001002.1	77
comp112103_c0_seq1	3590	NULL	gnl|GNOMON|468713.p Model predicted by Gnomon on Gallus gallus breed Red Jungle fowl, inbred line UCD001 chromosome 2 genomic scaffold, Gallus_gallus-4.0, whole genome shotgun sequence (NW_003763673.1)	NP_003135.2	NW_013989591.1	98.5
comp112123_c0_seq1	1355	NULL	gnl|GNOMON|1838624.p Model predicted by Gnomon on Gallus gallus breed Red Jungle fowl, inbred line UCD001 chromosome 1 genomic scaffold, Gallus_gallus-4.0, whole genome shotgun sequence (NW_003763584.1)	NP_001077086.1	NW_014003704.1	99.8
comp112147_c0_seq1	3895	NULL	gnl|GNOMON|1420223.p Model predicted by Gnomon on Gallus gallus breed Red Jungle fowl, inbred line UCD001 chromosome 11 genomic scaffold, Gallus_gallus-4.0, whole genome shotgun sequence (NW_003763865.1)	NP_055653.2	NW_013989583.1	100
comp112183_c0_seq1	3897	NULL	gnl|GNOMON|384534.p Partial model predicted by Gnomon on Gallus gallus breed Red Jungle fowl, inbred line UCD001 linkage group LGE64 genomic scaffold, Gallus_gallus-4.0, whole genome shotgun sequence (NW_003764339.1)	NP_055086.1	NW_014006771.1	93.1
comp112186_c0_seq1	545	Calpain-1 catalytic subunit [Columba livia]	gnl|GNOMON|1026383.p Model predicted by Gnomon on Gallus gallus breed Red Jungle fowl, inbred line UCD001 chromosome 21 genomic scaffold, Gallus_gallus-4.0, whole genome shotgun sequence (NW_003764143.1)	NP_597681.3	NW_014003726.1	93.9
comp11218_c0_seq1	597	NULL	gnl|GNOMON|466394.p Model predicted by Gnomon on Gallus gallus breed Red Jungle fowl, inbred line UCD001 chromosome 22 genomic scaffold, Gallus_gallus-4.0, whole genome shotgun sequence (NW_003764150.1)	NP_001019241.1	NW_013995860.1	100
comp11222_c0_seq1	363	NULL	gnl|GNOMON|912204.p Model predicted by Gnomon on Gallus gallus breed Red Jungle fowl, inbred line UCD001 chromosome 9 genomic scaffold, Gallus_gallus-4.0, whole genome shotgun sequence (NW_003763840.1)	NP_001013764.1	NW_014005672.1	83.7
comp11228_c0_seq1	7059	PREDICTED: PQ-loop repeat-containing protein 1 [Pseudopodoces humilis]	gnl|GNOMON|4294703.p Model predicted by Gnomon on Gallus gallus breed Red Jungle fowl, inbred line UCD001 chromosome 2 genomic scaffold, Gallus_gallus-4.0, whole genome shotgun sequence (NW_001471637.2)	NP_079354.2	NW_013987126.1	89
comp112339_c0_seq1	1170	NULL	gnl|GNOMON|1154373.p Model predicted by Gnomon on Gallus gallus breed Red Jungle fowl, inbred line UCD001 chromosome 20 genomic scaffold, Gallus_gallus-4.0, whole genome shotgun sequence (NW_003764128.1)	NP_004492.2	NW_014006527.1	100
comp112370_c0_seq1	315	NULL	gnl|GNOMON|4160273.p Model predicted by Gnomon on Gallus gallus breed Red Jungle fowl, inbred line UCD001 chromosome 13 genomic scaffold, Gallus_gallus-4.0, whole genome shotgun sequence (NW_003763912.1)	NP_000159.3	NW_013988393.1	97.1
comp112392_c0_seq1	1113	NULL	gnl|GNOMON|520354.p Model predicted by Gnomon on Gallus gallus breed Red Jungle fowl, inbred line UCD001 chromosome 1 genomic scaffold, Gallus_gallus-4.0, whole genome shotgun sequence (NW_003763484.1)	NP_060385.3	NW_013990105.1	94
comp112489_c0_seq1	953	NULL	gnl|GNOMON|3686293.p Model predicted by Gnomon on Gallus gallus breed Red Jungle fowl, inbred line UCD001 chromosome 15 genomic scaffold, Gallus_gallus-4.0, whole genome shotgun sequence (NW_003763985.1)	NP_001073276.1	NW_014005428.1	100
comp112570_c0_seq1	2341	NULL	gnl|GNOMON|684384.p Model predicted by Gnomon on Gallus gallus breed Red Jungle fowl, inbred line UCD001 chromosome 21 genomic scaffold, Gallus_gallus-4.0, whole genome shotgun sequence (NW_003764143.1)	NP_001185550.1	NW_014000569.1	99.7
comp112590_c0_seq1	3252	PREDICTED: solute carrier family 22 member 2 [Falco cherrug]	gnl|GNOMON|15978783.p Model predicted by Gnomon on Gallus gallus breed Red Jungle fowl, inbred line UCD001 chromosome 3 genomic scaffold, Gallus_gallus-4.0, whole genome shotgun sequence (NW_001471668.2)	NP_112561.2	NW_013993955.1	99.7
comp112614_c0_seq1	529	NULL	gnl|GNOMON|736344.p Model predicted by Gnomon on Gallus gallus breed Red Jungle fowl, inbred line UCD001 chromosome 18 genomic scaffold, Gallus_gallus-4.0, whole genome shotgun sequence (NW_003764080.1)	NP_570856.2	NW_014002609.1	99
comp11261_c0_seq1	4101	PREDICTED: UPF0505 protein C16orf62 [Gallus gallus]	gnl|GNOMON|4676293.p Model predicted by Gnomon on Gallus gallus breed Red Jungle fowl, inbred line UCD001 chromosome 14 genomic scaffold, Gallus_gallus-4.0, whole genome shotgun sequence (NW_003763975.1)	NP_064710.4	NW_013999483.1	98.8
comp112659_c0_seq1	1010	hypothetical protein EMIHUDRAFT_314476 [Emiliania huxleyi CCMP1516] >gi|485636203|gb|EOD30800.1| hypothetical protein EMIHUDRAFT_314476 [Emiliania huxleyi CCMP1516]	gnl|GNOMON|1938393.p Model predicted by Gnomon on Gallus gallus breed Red Jungle fowl, inbred line UCD001 chromosome 22 genomic scaffold, Gallus_gallus-4.0, whole genome shotgun sequence (NW_003764150.1)	NP_596870.2	Unmapped	Unmapped
comp112660_c0_seq1	1038	NULL	gnl|GNOMON|1080473.p Model predicted by Gnomon on Gallus gallus breed Red Jungle fowl, inbred line UCD001 chromosome Z genomic scaffold, Gallus_gallus-4.0, whole genome shotgun sequence (NW_001488830.2)	NP_001364.1	NW_013998563.1	80.7
comp112685_c0_seq1	1062	NULL	gnl|GNOMON|340334.p Model predicted by Gnomon on Gallus gallus breed Red Jungle fowl, inbred line UCD001 chromosome 18 genomic scaffold, Gallus_gallus-4.0, whole genome shotgun sequence (NW_003764078.1)	NP_000746.2	NW_014002703.1	97.4
comp112705_c1_seq1	994	NULL	gnl|GNOMON|386764.p Model predicted by Gnomon on Gallus gallus breed Red Jungle fowl, inbred line UCD001 chromosome 3 genomic scaffold, Gallus_gallus-4.0, whole genome shotgun sequence (NW_003763712.1)	NP_001243779.1	NW_014005117.1	34.6
comp112716_c0_seq1	623	NULL	gnl|GNOMON|892434.p Model predicted by Gnomon on Gallus gallus breed Red Jungle fowl, inbred line UCD001 chromosome 25 genomic scaffold, Gallus_gallus-4.0, whole genome shotgun sequence (NW_003764246.1)	NP_071931.2	NW_014005022.1	93.7
comp11271_c0_seq1	904	NULL	gnl|GNOMON|1722453.p Model predicted by Gnomon on Gallus gallus breed Red Jungle fowl, inbred line UCD001 chromosome 28 genomic scaffold, Gallus_gallus-4.0, whole genome shotgun sequence (NW_003764302.1)	NP_067020.2	NW_014001275.1	98.3
comp112762_c0_seq1	1552	PREDICTED: uncharacterized protein LOC102387882, partial [Alligator sinensis]	gnl|GNOMON|5828723.p Model predicted by Gnomon on Gallus gallus breed Red Jungle fowl, inbred line UCD001 chromosome 2 genomic scaffold, Gallus_gallus-4.0, whole genome shotgun sequence (NW_001471639.2)	NP_000086.2	NW_014006405.1	16.4
comp11277_c0_seq1	5570	PREDICTED: OTU domain-containing protein 3 [Falco cherrug]	gnl|GNOMON|3118383.p Model predicted by Gnomon on Gallus gallus breed Red Jungle fowl, inbred line UCD001 chromosome 21 genomic scaffold, Gallus_gallus-4.0, whole genome shotgun sequence (NW_003764143.1)	NP_056022.1	NW_014002989.1	91.8
comp112828_c0_seq1	847	NULL	gnl|GNOMON|992674.p Model predicted by Gnomon on Gallus gallus breed Red Jungle fowl, inbred line UCD001 chromosome 2 genomic scaffold, Gallus_gallus-4.0, whole genome shotgun sequence (NW_003763661.1)	NP_060733.4	NW_013997578.1	98.5
comp112867_c0_seq1	550	NULL	gnl|GNOMON|12266093.p Model predicted by Gnomon on Gallus gallus breed Red Jungle fowl, inbred line UCD001 chromosome 5 genomic scaffold, Gallus_gallus-4.0, whole genome shotgun sequence (NW_003763785.1)	NP_006355.2	NW_014004910.1	98.9
comp112907_c0_seq1	3028	NULL	gnl|GNOMON|568304.p Model predicted by Gnomon on Gallus gallus breed Red Jungle fowl, inbred line UCD001 chromosome 15 genomic scaffold, Gallus_gallus-4.0, whole genome shotgun sequence (NW_001471461.2)	NP_783862.2	NW_014006397.1	98.9
comp112916_c0_seq1	1305	NULL	gnl|GNOMON|1936453.p Model predicted by Gnomon on Gallus gallus breed Red Jungle fowl, inbred line UCD001 chromosome 28 genomic scaffold, Gallus_gallus-4.0, whole genome shotgun sequence (NW_003764302.1)	NP_006059.2	NW_013994071.1	99.1
comp112922_c0_seq1	2846	NULL	gnl|GNOMON|636423.p Model predicted by Gnomon on Gallus gallus breed Red Jungle fowl, inbred line UCD001 chromosome 25 genomic scaffold, Gallus_gallus-4.0, whole genome shotgun sequence (NW_003764240.1)	NP_667340.2	NW_013991678.1	98.7
comp112927_c0_seq1	573	NULL	gnl|GNOMON|468193.p Model predicted by Gnomon on Gallus gallus breed Red Jungle fowl, inbred line UCD001 chromosome 9 genomic scaffold, Gallus_gallus-4.0, whole genome shotgun sequence (NW_001471743.2)	NP_064584.1	NW_014000570.1	55.2
comp112963_c0_seq1	1378	NULL	gnl|GNOMON|3274283.p Model predicted by Gnomon on Gallus gallus breed Red Jungle fowl, inbred line UCD001 chromosome 14 genomic scaffold, Gallus_gallus-4.0, whole genome shotgun sequence (NW_003763931.1)	NP_003092.4	Unmapped	Unmapped
comp112983_c0_seq1	1079	hypothetical protein UY3_17240 [Chelonia mydas]	gnl|GNOMON|532264.p Model predicted by Gnomon (with internal stops and/or frameshifts) on Gallus gallus breed Red Jungle fowl, inbred line UCD001 chromosome 12 genomic scaffold, Gallus_gallus-4.0, whole genome shotgun sequence (NW_003763902.1)	NP_071372.1	NW_013988098.1	93
comp113027_c0_seq1	2597	PREDICTED: angiopoietin-related protein 2 [Chrysemys picta bellii]	gnl|GNOMON|3046323.p Model predicted by Gnomon on Gallus gallus breed Red Jungle fowl, inbred line UCD001 chromosome 17 genomic scaffold, Gallus_gallus-4.0, whole genome shotgun sequence (NW_003764074.1)	NP_036230.1	NW_014004125.1	99.8
comp113039_c0_seq1	381	NULL	gnl|GNOMON|1034124.p Model predicted by Gnomon on Gallus gallus breed Red Jungle fowl, inbred line UCD001 chromosome 6 genomic scaffold, Gallus_gallus-4.0, whole genome shotgun sequence (NW_003763812.1)	NP_001073996.1	NW_013990238.1	98.1
comp113088_c0_seq1	1780	NULL	""""""	NP_112192.2	NW_013997795.1	99.1
comp113168_c0_seq1	1633	NULL	gnl|GNOMON|1284794.p Model predicted by Gnomon on Gallus gallus breed Red Jungle fowl, inbred line UCD001 chromosome 3 genomic scaffold, Gallus_gallus-4.0, whole genome shotgun sequence (NW_003763720.1)	""""""	NW_013996205.1	98.7
comp113203_c0_seq1	947	Leucine-rich repeat-containing protein 29 [Chelonia mydas]	gnl|GNOMON|846534.p Model predicted by Gnomon on Gallus gallus breed Red Jungle fowl, inbred line UCD001 chromosome 1 genomic scaffold, Gallus_gallus-4.0, whole genome shotgun sequence (NW_003763493.1)	NP_009113.3	NW_013991049.1	99.5
comp113278_c0_seq1	1360	PREDICTED: UPF0602 protein C4orf47 homolog [Falco peregrinus] >gi|541969969|ref|XP_005439010.1| PREDICTED: UPF0602 protein C4orf47 homolog [Falco cherrug]	gnl|GNOMON|2708063.p Model predicted by Gnomon on Gallus gallus breed Red Jungle fowl, inbred line UCD001 chromosome 4 genomic scaffold, Gallus_gallus-4.0, whole genome shotgun sequence (NW_001471685.2)	NP_001107829.1	NW_013990475.1	99.8
comp113309_c0_seq1	3328	NULL	gnl|GNOMON|694384.p Model predicted by Gnomon on Gallus gallus breed Red Jungle fowl, inbred line UCD001 chromosome 21 genomic scaffold, Gallus_gallus-4.0, whole genome shotgun sequence (NW_003764143.1)	NP_071351.2	NW_014006019.1	100
comp113356_c0_seq1	4117	hypothetical protein Anapl_14510 [Anas platyrhynchos]	gnl|GNOMON|402053.p Partial model predicted by Gnomon on Gallus gallus breed Red Jungle fowl, inbred line UCD001 chromosome 4 genomic scaffold, Gallus_gallus-4.0, whole genome shotgun sequence (NW_003763741.1)	NP_690850.2	NW_013992775.1	98.8
comp11346_c0_seq1	3372	PREDICTED: TLD domain-containing protein KIAA1609 homolog [Anas platyrhynchos]	gnl|GNOMON|4584233.p Model predicted by Gnomon on Gallus gallus breed Red Jungle fowl, inbred line UCD001 chromosome 11 genomic scaffold, Gallus_gallus-4.0, whole genome shotgun sequence (NW_003763882.1)	NP_065998.3	NW_014005086.1	99.5
comp113562_c0_seq1	358	NULL	gnl|GNOMON|768474.p Model predicted by Gnomon on Gallus gallus breed Red Jungle fowl, inbred line UCD001 chromosome Z genomic scaffold, Gallus_gallus-4.0, whole genome shotgun sequence (NW_001488830.2)	NP_001005159.1	Unmapped	Unmapped
comp113604_c1_seq1	2237	NULL	gnl|GNOMON|814344.p Model predicted by Gnomon on Gallus gallus breed Red Jungle fowl, inbred line UCD001 chromosome 18 genomic scaffold, Gallus_gallus-4.0, whole genome shotgun sequence (NW_003764079.1)	NP_056306.1	NW_013995860.1	98.7
comp113700_c0_seq1	1046	NULL	gnl|GNOMON|710194.p Model predicted by Gnomon on Gallus gallus breed Red Jungle fowl, inbred line UCD001 chromosome 9 genomic scaffold, Gallus_gallus-4.0, whole genome shotgun sequence (NW_001471743.2)	NP_055888.1	NW_014001734.1	99
comp11370_c0_seq1	1403	PREDICTED: protein MAK16 homolog [Columba livia]	gnl|GNOMON|580393.p Model predicted by Gnomon on Gallus gallus breed Red Jungle fowl, inbred line UCD001 chromosome 22 genomic scaffold, Gallus_gallus-4.0, whole genome shotgun sequence (NW_003764152.1)	NP_115898.2	NW_014006423.1	91.8
comp113831_c0_seq1	2706	NULL	gnl|GNOMON|1130064.p Model predicted by Gnomon (with internal stops and/or frameshifts) on Gallus gallus breed Red Jungle fowl, inbred line UCD001 chromosome 4 genomic scaffold, Gallus_gallus-4.0, whole genome shotgun sequence (NW_001471685.2)	NP_542185.2	NW_014005459.1	99.4
comp113859_c0_seq1	1537	NULL	gnl|GNOMON|3790173.p Model predicted by Gnomon on Gallus gallus breed Red Jungle fowl, inbred line UCD001 chromosome 8 genomic scaffold, Gallus_gallus-4.0, whole genome shotgun sequence (NW_001471740.2)	NP_001164099.1	NW_013992250.1	95.9
comp113872_c0_seq1	4568	NULL	gnl|GNOMON|888823.p Model predicted by Gnomon on Gallus gallus breed Red Jungle fowl, inbred line UCD001 chromosome 4 genomic scaffold, Gallus_gallus-4.0, whole genome shotgun sequence (NW_003763735.1)	""""""	NW_013996344.1	99.7
comp113878_c0_seq1	323	NULL	gnl|GNOMON|754444.p Partial model predicted by Gnomon on Gallus gallus breed Red Jungle fowl, inbred line UCD001 chromosome 27 genomic scaffold, Gallus_gallus-4.0, whole genome shotgun sequence (NW_003764296.1)	NP_001034852.3	Unmapped	Unmapped
comp113894_c0_seq1	345	NULL	gnl|GNOMON|850694.p Model predicted by Gnomon on Gallus gallus breed Red Jungle fowl, inbred line UCD001 chromosome 2 genomic scaffold, Gallus_gallus-4.0, whole genome shotgun sequence (NW_003763668.1)	NP_002194.2	NW_013992469.1	99.1
comp113898_c0_seq1	1009	NULL	gnl|GNOMON|1810333.p Model predicted by Gnomon on Gallus gallus breed Red Jungle fowl, inbred line UCD001 chromosome 18 genomic scaffold, Gallus_gallus-4.0, whole genome shotgun sequence (NW_003764078.1)	NP_002392.2	NW_013993913.1	76.2
comp11391_c0_seq1	2644	NULL	gnl|GNOMON|240264.p Model predicted by Gnomon on Gallus gallus breed Red Jungle fowl, inbred line UCD001 chromosome 12 genomic scaffold, Gallus_gallus-4.0, whole genome shotgun sequence (NW_003763903.1)	""""""	NW_014006077.1	99.7
comp11392_c0_seq1	355	NULL	gnl|GNOMON|1482784.p Model predicted by Gnomon on Gallus gallus breed Red Jungle fowl, inbred line UCD001 chromosome 3 genomic scaffold, Gallus_gallus-4.0, whole genome shotgun sequence (NW_001471668.2)	NP_002016.2	NW_013999262.1	74.9
comp113935_c0_seq1	1059	NULL	gnl|GNOMON|2736093.p Model predicted by Gnomon on Gallus gallus breed Red Jungle fowl, inbred line UCD001 chromosome 5 genomic scaffold, Gallus_gallus-4.0, whole genome shotgun sequence (NW_003763785.1)	NP_113647.1	NW_014004052.1	99.3
comp113944_c0_seq1	349	NULL	gnl|GNOMON|2606313.p Model predicted by Gnomon on Gallus gallus breed Red Jungle fowl, inbred line UCD001 chromosome 17 genomic scaffold, Gallus_gallus-4.0, whole genome shotgun sequence (NW_003764072.1)	NP_076427.2	NW_014004991.1	16.6
comp113953_c0_seq1	1753	NULL	gnl|GNOMON|840354.p Model predicted by Gnomon on Gallus gallus breed Red Jungle fowl, inbred line UCD001 chromosome 1 genomic scaffold, Gallus_gallus-4.0, whole genome shotgun sequence (NW_003763484.1)	NP_055120.1	NW_013991466.1	99.7
comp113956_c0_seq1	742	NULL	gnl|GNOMON|432303.p Model predicted by Gnomon on Gallus gallus breed Red Jungle fowl, inbred line UCD001 chromosome 15 genomic scaffold, Gallus_gallus-4.0, whole genome shotgun sequence (NW_001471461.2)	NP_115587.6	NW_014004011.1	99.3
comp114000_c0_seq1	2488	NULL	gnl|GNOMON|910614.p Partial model predicted by Gnomon on Gallus gallus breed Red Jungle fowl, inbred line UCD001 unplaced genomic scaffold, Gallus_gallus-4.0 ChrUn_7180000975766, whole genome shotgun sequence (NW_003777080.1)	NP_001243000.1	NW_013987126.1	98.9
comp11403_c0_seq1	6314	NULL	gnl|GNOMON|2084094.p Model predicted by Gnomon on Gallus gallus breed Red Jungle fowl, inbred line UCD001 chromosome 5 genomic scaffold, Gallus_gallus-4.0, whole genome shotgun sequence (NW_003763785.1)	NP_006199.2	NW_014001294.1	98.9
comp114054_c0_seq1	834	NULL	gnl|GNOMON|340324.p Model predicted by Gnomon on Gallus gallus breed Red Jungle fowl, inbred line UCD001 chromosome 17 genomic scaffold, Gallus_gallus-4.0, whole genome shotgun sequence (NW_003764074.1)	NP_001094891.3	NW_013999262.1	99.2
comp114081_c0_seq1	3419	PREDICTED: antigen KI-67 isoform X7 [Gallus gallus]	gnl|GNOMON|1504124.p Model predicted by Gnomon on Gallus gallus breed Red Jungle fowl, inbred line UCD001 chromosome 6 genomic scaffold, Gallus_gallus-4.0, whole genome shotgun sequence (NW_003763812.1)	NP_001172028.1	NW_014005750.1	99.1
comp114202_c0_seq1	963	NULL	gnl|GNOMON|314464.p Model predicted by Gnomon on Gallus gallus breed Red Jungle fowl, inbred line UCD001 chromosome Z genomic scaffold, Gallus_gallus-4.0, whole genome shotgun sequence (NW_003764316.1)	NP_115784.1	NW_013987541.1	97.3
comp114227_c0_seq1	561	NULL	gnl|GNOMON|758814.p Model predicted by Gnomon on Gallus gallus breed Red Jungle fowl, inbred line UCD001 chromosome 3 genomic scaffold, Gallus_gallus-4.0, whole genome shotgun sequence (NW_001471673.2)	NP_003061.3	NW_013992126.1	97.9
comp114252_c0_seq1	963	NULL	gnl|GNOMON|9744733.p Model predicted by Gnomon on Gallus gallus breed Red Jungle fowl, inbred line UCD001 chromosome 2 genomic scaffold, Gallus_gallus-4.0, whole genome shotgun sequence (NW_003763686.1)	NP_872325.2	NW_013989837.1	97.5
comp11431_c1_seq1	5195	PREDICTED: selenoprotein O-like isoform X1 [Anas platyrhynchos]	gnl|GNOMON|1136674.p Model predicted by Gnomon on Gallus gallus breed Red Jungle fowl, inbred line UCD001 chromosome 2 genomic scaffold, Gallus_gallus-4.0, whole genome shotgun sequence (NW_003763661.1)	NP_002305.1	NW_013997490.1	42.2
comp114411_c0_seq1	937	NULL	gnl|GNOMON|386074.p Model predicted by Gnomon on Gallus gallus breed Red Jungle fowl, inbred line UCD001 chromosome 5 genomic scaffold, Gallus_gallus-4.0, whole genome shotgun sequence (NW_003763748.1)	NP_006379.2	NW_014006771.1	95.3
comp114451_c0_seq1	2870	hypothetical protein Anapl_04509, partial [Anas platyrhynchos]	gnl|GNOMON|594384.p Model predicted by Gnomon on Gallus gallus breed Red Jungle fowl, inbred line UCD001 chromosome 21 genomic scaffold, Gallus_gallus-4.0, whole genome shotgun sequence (NW_003764143.1)	NP_055313.1	NW_013992357.1	97.9
comp114574_c0_seq1	477	NULL	gnl|GNOMON|696634.p Model predicted by Gnomon on Gallus gallus breed Red Jungle fowl, inbred line UCD001 unplaced genomic scaffold, Gallus_gallus-4.0 ChrUn_7180000979093, whole genome shotgun sequence (NW_003779665.1)	NP_932327.1	NW_013988393.1	99.7
comp114653_c0_seq1	1490	NULL	gnl|GNOMON|478144.p Model predicted by Gnomon on Gallus gallus breed Red Jungle fowl, inbred line UCD001 chromosome 7 genomic scaffold, Gallus_gallus-4.0, whole genome shotgun sequence (NW_003763825.1)	NP_001186185.1	NW_013999524.1	99.7
comp114708_c0_seq1	2531	NULL	gnl|GNOMON|4030043.p Model predicted by Gnomon on Gallus gallus breed Red Jungle fowl, inbred line UCD001 chromosome 4 genomic scaffold, Gallus_gallus-4.0, whole genome shotgun sequence (NW_003763740.1)	NP_066278.3	NW_013987855.1	99.8
comp114719_c0_seq1	1365	NULL	gnl|GNOMON|452513.p Model predicted by Gnomon on Gallus gallus breed Red Jungle fowl, inbred line UCD001 chromosome Z genomic scaffold, Gallus_gallus-4.0, whole genome shotgun sequence (NW_003764321.1)	NP_733751.2	NW_014003576.1	100
comp114835_c0_seq1	2593	NULL	gnl|GNOMON|608113.p Model predicted by Gnomon on Gallus gallus breed Red Jungle fowl, inbred line UCD001 chromosome 6 genomic scaffold, Gallus_gallus-4.0, whole genome shotgun sequence (NW_003763811.1)	NP_001120693.1	NW_013997578.1	99.2
comp114861_c0_seq1	801	PREDICTED: storkhead-box protein 1 [Anas platyrhynchos]	gnl|GNOMON|732114.p Model predicted by Gnomon on Gallus gallus breed Red Jungle fowl, inbred line UCD001 chromosome 6 genomic scaffold, Gallus_gallus-4.0, whole genome shotgun sequence (NW_003763811.1)	NP_001123633.1	NW_013994191.1	99.4
comp114863_c0_seq1	2379	NULL	gnl|GNOMON|8016213.p Model predicted by Gnomon on Gallus gallus breed Red Jungle fowl, inbred line UCD001 chromosome 10 genomic scaffold, Gallus_gallus-4.0, whole genome shotgun sequence (NW_003763854.1)	NP_037396.3	NW_014003358.1	99.5
comp11489_c0_seq1	2411	PREDICTED: coiled-coil-helix-coiled-coil-helix domain-containing protein 3, mitochondrial isoformX2 [Gallus gallus]	gnl|GNOMON|1664563.p Model predicted by Gnomon on Gallus gallus breed Red Jungle fowl, inbred line UCD001 chromosome 1 genomic scaffold, Gallus_gallus-4.0, whole genome shotgun sequence (NW_003763450.1)	NP_060282.1	NW_013995733.1	94.3
comp115022_c0_seq1	474	NULL	gnl|GNOMON|616294.p Model predicted by Gnomon on Gallus gallus breed Red Jungle fowl, inbred line UCD001 chromosome 15 genomic scaffold, Gallus_gallus-4.0, whole genome shotgun sequence (NW_003763985.1)	NP_473455.2	NW_013998068.1	61
comp115113_c0_seq1	316	NULL	gnl|GNOMON|3760783.p Model predicted by Gnomon on Gallus gallus breed Red Jungle fowl, inbred line UCD001 chromosome 3 genomic scaffold, Gallus_gallus-4.0, whole genome shotgun sequence (NW_001471668.2)	NP_001157.1	Unmapped	Unmapped
comp115165_c0_seq1	3358	NULL	gnl|GNOMON|9962733.p Model predicted by Gnomon on Gallus gallus breed Red Jungle fowl, inbred line UCD001 chromosome 2 genomic scaffold, Gallus_gallus-4.0, whole genome shotgun sequence (NW_003763686.1)	NP_663613.1	NW_013999159.1	99
comp115169_c0_seq1	1474	NULL	gnl|GNOMON|14088063.p Model predicted by Gnomon on Gallus gallus breed Red Jungle fowl, inbred line UCD001 chromosome 4 genomic scaffold, Gallus_gallus-4.0, whole genome shotgun sequence (NW_001471685.2)	NP_002240.3	NW_013991678.1	98.2
comp115181_c0_seq1	1487	ORF2 [Acanthochelys spixii]	gnl|GNOMON|508724.p Model predicted by Gnomon on Gallus gallus breed Red Jungle fowl, inbred line UCD001 chromosome 2 genomic scaffold, Gallus_gallus-4.0, whole genome shotgun sequence (NW_001471639.2)	NP_066267.2	NW_014000197.1	17.9
comp115278_c0_seq1	348	NULL	gnl|GNOMON|918124.p Model predicted by Gnomon on Gallus gallus breed Red Jungle fowl, inbred line UCD001 chromosome 6 genomic scaffold, Gallus_gallus-4.0, whole genome shotgun sequence (NW_003763812.1)	NP_055797.2	NW_014004333.1	43.4
comp115304_c0_seq1	684	NULL	gnl|GNOMON|1284214.p Model predicted by Gnomon on Gallus gallus breed Red Jungle fowl, inbred line UCD001 chromosome 10 genomic scaffold, Gallus_gallus-4.0, whole genome shotgun sequence (NW_003763854.1)	NP_079059.2	NW_014004797.1	98.9
comp115332_c0_seq1	1396	NULL	gnl|GNOMON|20016093.p Model predicted by Gnomon on Gallus gallus breed Red Jungle fowl, inbred line UCD001 chromosome 5 genomic scaffold, Gallus_gallus-4.0, whole genome shotgun sequence (NW_003763785.1)	NP_065869.3	NW_014006591.1	91.7
comp11533_c0_seq1	2863	PREDICTED: endoplasmic reticulum-Golgi intermediate compartment protein 3-like isoformX1 [Gallus gallus] >gi|363741445|ref|XP_003642499.1| PREDICTED: endoplasmic reticulum-Golgi intermediate compartment protein 3 isoformX1 [Gallus gallus]	gnl|GNOMON|7592373.p Model predicted by Gnomon on Gallus gallus breed Red Jungle fowl, inbred line UCD001 chromosome 20 genomic scaffold, Gallus_gallus-4.0, whole genome shotgun sequence (NW_003764126.1)	NP_057050.1	NW_013988519.1	82.8
comp115381_c0_seq1	355	NULL	gnl|GNOMON|1342214.p Model predicted by Gnomon on Gallus gallus breed Red Jungle fowl, inbred line UCD001 chromosome 10 genomic scaffold, Gallus_gallus-4.0, whole genome shotgun sequence (NW_003763854.1)	NP_009049.2	Unmapped	Unmapped
comp115383_c0_seq1	1363	NULL	gnl|GNOMON|588354.p Model predicted by Gnomon on Gallus gallus breed Red Jungle fowl, inbred line UCD001 chromosome 1 genomic scaffold, Gallus_gallus-4.0, whole genome shotgun sequence (NW_003763484.1)	NP_653249.1	NW_013993262.1	97.4
comp115492_c0_seq1	1006	PREDICTED: RUN and FYVE domain-containing protein 4 isoform X7 [Gallus gallus]	gnl|GNOMON|950154.p Model predicted by Gnomon on Gallus gallus breed Red Jungle fowl, inbred line UCD001 chromosome 7 genomic scaffold, Gallus_gallus-4.0, whole genome shotgun sequence (NW_003763826.1)	NP_940885.2	NW_014006591.1	50.8
comp115738_c0_seq1	438	NULL	gnl|GNOMON|2094393.p Model predicted by Gnomon on Gallus gallus breed Red Jungle fowl, inbred line UCD001 chromosome 22 genomic scaffold, Gallus_gallus-4.0, whole genome shotgun sequence (NW_003764150.1)	NP_997194.2	NW_014001254.1	97.7
comp115775_c0_seq1	784	NULL	gnl|GNOMON|478814.p Model predicted by Gnomon on Gallus gallus breed Red Jungle fowl, inbred line UCD001 chromosome 3 genomic scaffold, Gallus_gallus-4.0, whole genome shotgun sequence (NW_001471673.2)	NP_001092757.1	Unmapped	Unmapped
comp11579_c0_seq1	2521	NULL	gnl|GNOMON|2052353.p Model predicted by Gnomon on Gallus gallus breed Red Jungle fowl, inbred line UCD001 chromosome 1 genomic scaffold, Gallus_gallus-4.0, whole genome shotgun sequence (NW_003763484.1)	NP_001121700.2	NW_014003621.1	96.3
comp115874_c0_seq1	1830	NULL	gnl|GNOMON|1590293.p Model predicted by Gnomon on Gallus gallus breed Red Jungle fowl, inbred line UCD001 chromosome 15 genomic scaffold, Gallus_gallus-4.0, whole genome shotgun sequence (NW_003763985.1)	NP_001159581.1	NW_013987173.1	96.9
comp115921_c0_seq1	736	NULL	gnl|GNOMON|736104.p Model predicted by Gnomon on Gallus gallus breed Red Jungle fowl, inbred line UCD001 chromosome 5 genomic scaffold, Gallus_gallus-4.0, whole genome shotgun sequence (NW_001471710.2)	""""""	NW_014002240.1	96.6
comp115926_c0_seq1	3038	NULL	""""""	NP_004479.1	NW_013994970.1	99.1
comp11597_c0_seq1	4092	PREDICTED: A-kinase anchor protein 17B-like [Anas platyrhynchos]	gnl|GNOMON|8626823.p Model predicted by Gnomon on Gallus gallus breed Red Jungle fowl, inbred line UCD001 chromosome 4 genomic scaffold, Gallus_gallus-4.0, whole genome shotgun sequence (NW_003763735.1)	NP_005079.2	NW_013994970.1	99.7
comp11608_c0_seq1	1517	NULL	gnl|GNOMON|198413.p Model predicted by Gnomon on Gallus gallus breed Red Jungle fowl, inbred line UCD001 chromosome 24 genomic scaffold, Gallus_gallus-4.0, whole genome shotgun sequence (NW_003764163.1)	NP_789787.4	NW_013995860.1	99
comp11628_c0_seq1	7169	PREDICTED: tetratricopeptide repeat protein 17 isoform X1 [Ficedula albicollis] >gi|524998428|ref|XP_005046973.1| PREDICTED: tetratricopeptide repeat protein 17 isoform X2 [Ficedula albicollis]	gnl|GNOMON|7344093.p Model predicted by Gnomon (with internal stops and/or frameshifts) on Gallus gallus breed Red Jungle fowl, inbred line UCD001 chromosome 5 genomic scaffold, Gallus_gallus-4.0, whole genome shotgun sequence (NW_003763785.1)	NP_060729.2	NW_014006077.1	95.6
comp116368_c0_seq1	539	LIM-domain-binding protein 1b [Gallus gallus]	gnl|GNOMON|1604453.p Model predicted by Gnomon on Gallus gallus breed Red Jungle fowl, inbred line UCD001 chromosome 28 genomic scaffold, Gallus_gallus-4.0, whole genome shotgun sequence (NW_003764303.1)	NP_055520.3	NW_014001826.1	96.6
comp116370_c0_seq1	1387	NULL	gnl|GNOMON|1960624.p Model predicted by Gnomon on Gallus gallus breed Red Jungle fowl, inbred line UCD001 chromosome 1 genomic scaffold, Gallus_gallus-4.0, whole genome shotgun sequence (NW_003763584.1)	NP_055456.2	NW_013998918.1	96.9
comp11637_c0_seq1	5496	NULL	gnl|GNOMON|1008674.p Model predicted by Gnomon on Gallus gallus breed Red Jungle fowl, inbred line UCD001 chromosome 2 genomic scaffold, Gallus_gallus-4.0, whole genome shotgun sequence (NW_003763661.1)	NP_001701.2	NW_013998563.1	97.3
comp116402_c0_seq1	1341	NULL	gnl|GNOMON|1438064.p Model predicted by Gnomon on Gallus gallus breed Red Jungle fowl, inbred line UCD001 chromosome 4 genomic scaffold, Gallus_gallus-4.0, whole genome shotgun sequence (NW_001471685.2)	NP_001012660.1	NW_014005520.1	97.8
comp116414_c0_seq1	2029	NULL	gnl|GNOMON|1610094.p Model predicted by Gnomon on Gallus gallus breed Red Jungle fowl, inbred line UCD001 chromosome 5 genomic scaffold, Gallus_gallus-4.0, whole genome shotgun sequence (NW_003763785.1)	NP_003206.2	NW_013995688.1	99.8
comp116429_c0_seq1	2667	PREDICTED: GRIN2-like protein-like [Falco peregrinus]	gnl|GNOMON|866113.p Model predicted by Gnomon on Gallus gallus breed Red Jungle fowl, inbred line UCD001 chromosome 6 genomic scaffold, Gallus_gallus-4.0, whole genome shotgun sequence (NW_003763811.1)	NP_055511.2	NW_013988461.1	98.1
comp116430_c0_seq1	3180	NULL	gnl|GNOMON|2648143.p Model predicted by Gnomon (with internal stops and/or frameshifts) on Gallus gallus breed Red Jungle fowl, inbred line UCD001 chromosome 7 genomic scaffold, Gallus_gallus-4.0, whole genome shotgun sequence (NW_003763825.1)	NP_060229.3	NW_013992126.1	97
comp116550_c0_seq1	2816	NULL	gnl|GNOMON|4572063.p Model predicted by Gnomon on Gallus gallus breed Red Jungle fowl, inbred line UCD001 chromosome 4 genomic scaffold, Gallus_gallus-4.0, whole genome shotgun sequence (NW_001471685.2)	NP_056327.4	NW_013988192.1	97.3
comp116636_c0_seq1	3781	NULL	gnl|GNOMON|2156673.p Model predicted by Gnomon on Gallus gallus breed Red Jungle fowl, inbred line UCD001 chromosome 2 genomic scaffold, Gallus_gallus-4.0, whole genome shotgun sequence (NW_003763661.1)	NP_940912.1	NW_013988665.1	98.3
comp116638_c0_seq1	2076	NULL	gnl|GNOMON|1630594.p Model predicted by Gnomon on Gallus gallus breed Red Jungle fowl, inbred line UCD001 chromosome 1 genomic scaffold, Gallus_gallus-4.0, whole genome shotgun sequence (NW_003763573.1)	NP_001742.1	NW_013990044.1	97.8
comp116769_c0_seq1	1434	NULL	gnl|GNOMON|998284.p Model predicted by Gnomon on Gallus gallus breed Red Jungle fowl, inbred line UCD001 chromosome 14 genomic scaffold, Gallus_gallus-4.0, whole genome shotgun sequence (NW_003763931.1)	NP_789781.2	NW_014005653.1	98.6
comp116799_c0_seq1	905	NULL	gnl|GNOMON|632314.p Partial model predicted by Gnomon (with internal stops and/or frameshifts) on Gallus gallus breed Red Jungle fowl, inbred line UCD001 chromosome 17 genomic scaffold, Gallus_gallus-4.0, whole genome shotgun sequence (NW_003764072.1)	NP_001159737.1	NW_013988976.1	98.2
comp116818_c0_seq1	2188	NULL	gnl|GNOMON|1718784.p Model predicted by Gnomon on Gallus gallus breed Red Jungle fowl, inbred line UCD001 chromosome 3 genomic scaffold, Gallus_gallus-4.0, whole genome shotgun sequence (NW_001471668.2)	NP_004627.1	NW_013991560.1	98.4
comp11683_c1_seq1	1134	PREDICTED: OTU domain-containing protein 1, partial [Ficedula albicollis]	gnl|GNOMON|1154674.p Model predicted by Gnomon on Gallus gallus breed Red Jungle fowl, inbred line UCD001 chromosome 2 genomic scaffold, Gallus_gallus-4.0, whole genome shotgun sequence (NW_003763661.1)	NP_001138845.1	NW_013997490.1	95.2
comp116847_c0_seq1	972	NULL	gnl|GNOMON|1280634.p Model predicted by Gnomon on Gallus gallus breed Red Jungle fowl, inbred line UCD001 chromosome 1 genomic scaffold, Gallus_gallus-4.0, whole genome shotgun sequence (NW_003763585.1)	NP_055889.2	NW_014006077.1	98.2
comp116868_c0_seq1	1244	NULL	gnl|GNOMON|568314.p Model predicted by Gnomon on Gallus gallus breed Red Jungle fowl, inbred line UCD001 chromosome 17 genomic scaffold, Gallus_gallus-4.0, whole genome shotgun sequence (NW_003764072.1)	NP_078838.1	NW_013988393.1	98.7
comp116880_c0_seq1	901	NULL	gnl|GNOMON|1166294.p Model predicted by Gnomon on Gallus gallus breed Red Jungle fowl, inbred line UCD001 chromosome 14 genomic scaffold, Gallus_gallus-4.0, whole genome shotgun sequence (NW_003763932.1)	NP_003795.2	NW_014006591.1	98.5
comp116902_c0_seq1	1594	mitochondrial inner membrane protease subunit 2 [Gallus gallus] >gi|475503793|ref|NP_001264286.1| mitochondrial inner membrane protease subunit 2 [Gallus gallus]	gnl|GNOMON|920183.p Model predicted by Gnomon on Gallus gallus breed Red Jungle fowl, inbred line UCD001 chromosome 1 genomic scaffold, Gallus_gallus-4.0, whole genome shotgun sequence (NW_003763474.1)	NP_115938.1	NW_013995860.1	96.9
comp116916_c0_seq1	2605	PREDICTED: small G protein signaling modulator 3 homolog [Meleagris gallopavo]	gnl|GNOMON|4212243.p Model predicted by Gnomon on Gallus gallus breed Red Jungle fowl, inbred line UCD001 chromosome 1 genomic scaffold, Gallus_gallus-4.0, whole genome shotgun sequence (NW_003763476.1)	NP_056520.2	NW_013995860.1	99.8
comp11691_c0_seq1	2977	Carbohydrate sulfotransferase 10, partial [Columba livia]	gnl|GNOMON|1748633.p Model predicted by Gnomon on Gallus gallus breed Red Jungle fowl, inbred line UCD001 chromosome 1 genomic scaffold, Gallus_gallus-4.0, whole genome shotgun sequence (NW_003763585.1)	NP_004845.1	NW_014003576.1	92.7
comp116920_c0_seq1	1204	PREDICTED: tolloid-like protein 2 [Melopsittacus undulatus]	gnl|GNOMON|956124.p Model predicted by Gnomon on Gallus gallus breed Red Jungle fowl, inbred line UCD001 chromosome 6 genomic scaffold, Gallus_gallus-4.0, whole genome shotgun sequence (NW_003763812.1)	NP_036597.1	NW_014006459.1	99.5
comp116921_c0_seq1	1814	TNF receptor-associated factor 3 [Chelonia mydas]	gnl|GNOMON|948103.p Model predicted by Gnomon on Gallus gallus breed Red Jungle fowl, inbred line UCD001 chromosome 5 genomic scaffold, Gallus_gallus-4.0, whole genome shotgun sequence (NW_001471710.2)	NP_663777.1	NW_013990043.1	99.9
comp11692_c0_seq1	2078	PREDICTED: KDEL motif-containing protein 1 [Gallus gallus]	gnl|GNOMON|1768644.p Model predicted by Gnomon on Gallus gallus breed Red Jungle fowl, inbred line UCD001 chromosome 1 genomic scaffold, Gallus_gallus-4.0, whole genome shotgun sequence (NW_003763645.1)	NP_076994.2	NW_014003576.1	99.5
comp116950_c0_seq1	1176	PREDICTED: AT-rich interactive domain-containing protein 5A, partial [Gallus gallus]	gnl|GNOMON|142394.p Partial model predicted by Gnomon on Gallus gallus breed Red Jungle fowl, inbred line UCD001 chromosome 22 genomic scaffold, Gallus_gallus-4.0, whole genome shotgun sequence (NW_003764153.1)	NP_997646.1	Unmapped	Unmapped
comp11698_c0_seq1	1795	pol-like protein ENS-3 [Gallus gallus] >gi|13194728|gb|AAK15526.1|AF329451_1 pol-like protein ENS-3 [Gallus gallus]	gnl|GNOMON|596644.p Partial model predicted by Gnomon (with internal stops and/or frameshifts) on Gallus gallus breed Red Jungle fowl, inbred line UCD001 unplaced genomic scaffold, Gallus_gallus-4.0 ChrUn_7180000979729, whole genome shotgun sequence (NW_003780083.1)	NP_061848.2	NW_014005472.1	79.3
comp117002_c0_seq1	3354	PREDICTED: GMP reductase 1 [Falco cherrug]	gnl|GNOMON|234704.p Model predicted by Gnomon on Gallus gallus breed Red Jungle fowl, inbred line UCD001 chromosome 2 genomic scaffold, Gallus_gallus-4.0, whole genome shotgun sequence (NW_003763669.1)	NP_006868.3	NW_013987126.1	97.6
comp117018_c0_seq1	413	PREDICTED: B-cell lymphoma 3 protein [Chrysemys picta bellii]	gnl|GNOMON|1714784.p Model predicted by Gnomon on Gallus gallus breed Red Jungle fowl, inbred line UCD001 chromosome 3 genomic scaffold, Gallus_gallus-4.0, whole genome shotgun sequence (NW_001471668.2)	NP_005169.2	NW_013995324.1	9.2
comp11703_c0_seq1	8270	PREDICTED: E3 ubiquitin-protein ligase RNF185 isoform X1 [Chrysemys picta bellii] >gi|530590089|ref|XP_005288719.1| PREDICTED: E3 ubiquitin-protein ligase RNF185 isoform X2 [Chrysemys picta bellii] >gi|557269182|ref|XP_006019908.1| PREDICTED: E3 ubiquitin-protein ligase RNF185 isoform X1 [Alligator sinensis] >gi|557269184|ref|XP_006019909.1| PREDICTED: E3 ubiquitin-protein ligase RNF185 isoform X…	gnl|GNOMON|1072303.p Model predicted by Gnomon on Gallus gallus breed Red Jungle fowl, inbred line UCD001 chromosome 15 genomic scaffold, Gallus_gallus-4.0, whole genome shotgun sequence (NW_001471461.2)	NP_689480.2	NW_013993129.1	99.7
comp117065_c0_seq1	1598	Serotransferrin-2, partial [Chelonia mydas]	gnl|GNOMON|464304.p Model predicted by Gnomon on Gallus gallus breed Red Jungle fowl, inbred line UCD001 chromosome 15 genomic scaffold, Gallus_gallus-4.0, whole genome shotgun sequence (NW_001471461.2)	NP_005920.2	NW_013993129.1	98.9
comp11706_c0_seq1	4234	PREDICTED: bromodomain and PHD finger-containing protein 3 [Falco peregrinus]	gnl|GNOMON|502433.p Model predicted by Gnomon on Gallus gallus breed Red Jungle fowl, inbred line UCD001 chromosome 26 genomic scaffold, Gallus_gallus-4.0, whole genome shotgun sequence (NW_001471609.2)	NP_056510.2	NW_013989296.1	21.6
comp117095_c0_seq1	2760	PREDICTED: toll-like receptor 7 isoform X1 [Anas platyrhynchos] >gi|514787320|ref|XP_005029234.1| PREDICTED: toll-like receptor 7 isoform X2 [Anas platyrhynchos] >gi|514787324|ref|XP_005029235.1| PREDICTED: toll-like receptor 7 isoform X3 [Anas platyrhynchos]	gnl|GNOMON|1328613.p Model predicted by Gnomon on Gallus gallus breed Red Jungle fowl, inbred line UCD001 chromosome 1 genomic scaffold, Gallus_gallus-4.0, whole genome shotgun sequence (NW_003763577.1)	NP_057646.1	NW_013987740.1	99.7
comp11709_c0_seq1	753	PREDICTED: serine/threonine-protein kinase SIK2 [Falco peregrinus]	gnl|GNOMON|270414.p Model predicted by Gnomon on Gallus gallus breed Red Jungle fowl, inbred line UCD001 chromosome 24 genomic scaffold, Gallus_gallus-4.0, whole genome shotgun sequence (NW_003764163.1)	NP_056006.1	NW_013988039.1	100
comp11718_c0_seq1	2866	NAD-dependent deacetylase sirtuin-6, partial [Columba livia]	gnl|GNOMON|826453.p Model predicted by Gnomon on Gallus gallus breed Red Jungle fowl, inbred line UCD001 chromosome 28 genomic scaffold, Gallus_gallus-4.0, whole genome shotgun sequence (NW_003764304.1)	NP_057623.2	NW_014000598.1	99.5
comp11719_c0_seq1	4571	PREDICTED: protein turtle homolog A [Alligator sinensis]	gnl|GNOMON|182424.p Partial model predicted by Gnomon on Gallus gallus breed Red Jungle fowl, inbred line UCD001 chromosome 25 genomic scaffold, Gallus_gallus-4.0, whole genome shotgun sequence (NW_003764242.1)	NP_001128522.1	NW_014003582.1	93.2
comp1171_c0_seq1	2788	PREDICTED: proline-rich nuclear receptor coactivator 2 isoform X2 [Anas platyrhynchos]	gnl|GNOMON|2488413.p Model predicted by Gnomon on Gallus gallus breed Red Jungle fowl, inbred line UCD001 chromosome 23 genomic scaffold, Gallus_gallus-4.0, whole genome shotgun sequence (NW_003764160.1)	NP_060231.1	NW_014002703.1	99.8
comp117211_c0_seq1	1506	Putative ATP-dependent RNA helicase DDX11-like protein, partial [Anas platyrhynchos]	gnl|GNOMON|598354.p Model predicted by Gnomon on Gallus gallus breed Red Jungle fowl, inbred line UCD001 chromosome 1 genomic scaffold, Gallus_gallus-4.0, whole genome shotgun sequence (NW_003763484.1)	NP_004390.3	NW_013995860.1	99.2
comp117238_c0_seq1	2040	PREDICTED: tumor necrosis factor ligand superfamily member 6 [Anas platyrhynchos]	gnl|GNOMON|2350163.p Model predicted by Gnomon on Gallus gallus breed Red Jungle fowl, inbred line UCD001 chromosome 8 genomic scaffold, Gallus_gallus-4.0, whole genome shotgun sequence (NW_003763828.1)	NP_000630.1	NW_013988393.1	99.5
comp11728_c0_seq1	1282	PREDICTED: RNA methyltransferase-like protein 1, partial [Melopsittacus undulatus]	gnl|GNOMON|838364.p Model predicted by Gnomon on Gallus gallus breed Red Jungle fowl, inbred line UCD001 chromosome 19 genomic scaffold, Gallus_gallus-4.0, whole genome shotgun sequence (NW_003764121.1)	NP_060616.1	NW_014004878.1	90.2
comp117298_c0_seq1	580	uncharacterized protein C6orf89 homolog [Gallus gallus] >gi|60099219|emb|CAH65440.1| hypothetical protein RCJMB04_35h15 [Gallus gallus]	gnl|GNOMON|1446433.p Model predicted by Gnomon on Gallus gallus breed Red Jungle fowl, inbred line UCD001 chromosome 26 genomic scaffold, Gallus_gallus-4.0, whole genome shotgun sequence (NW_001471609.2)	NP_689947.2	NW_013987346.1	94.6
comp11731_c0_seq1	4801	PREDICTED: WD repeat-containing protein 48 [Taeniopygia guttata] >gi|543369182|ref|XP_005527820.1| PREDICTED: WD repeat-containing protein 48 [Pseudopodoces humilis]	gnl|GNOMON|2300673.p Model predicted by Gnomon on Gallus gallus breed Red Jungle fowl, inbred line UCD001 chromosome 2 genomic scaffold, Gallus_gallus-4.0, whole genome shotgun sequence (NW_003763661.1)	NP_065890.1	NW_013997738.1	96.5
comp117332_c0_seq1	1307	RecName: Full=Tyrosine-protein kinase transforming protein RYK	gnl|GNOMON|684763.p Model predicted by Gnomon on Gallus gallus breed Red Jungle fowl, inbred line UCD001 chromosome 3 genomic scaffold, Gallus_gallus-4.0, whole genome shotgun sequence (NW_003763712.1)	NP_006334.2	NW_013987125.1	99.2
comp117336_c0_seq1	2264	PREDICTED: adseverin [Columba livia]	gnl|GNOMON|1774683.p Model predicted by Gnomon on Gallus gallus breed Red Jungle fowl, inbred line UCD001 chromosome 2 genomic scaffold, Gallus_gallus-4.0, whole genome shotgun sequence (NW_003763664.1)	NP_001106177.1	NW_013990105.1	99.9
comp11734_c0_seq1	1673	PREDICTED: WD repeat-containing protein 13-like [Pseudopodoces humilis]	gnl|GNOMON|746574.p Model predicted by Gnomon on Gallus gallus breed Red Jungle fowl, inbred line UCD001 unplaced genomic scaffold, Gallus_gallus-4.0 ChrUn_7180000966737, whole genome shotgun sequence (NW_003770361.1)	NP_000060.2	NW_013987521.1	26.6
comp117351_c0_seq1	639	unnamed protein product [Homo sapiens]	gnl|GNOMON|5122733.p Model predicted by Gnomon (with internal stops and/or frameshifts) on Gallus gallus breed Red Jungle fowl, inbred line UCD001 chromosome 2 genomic scaffold, Gallus_gallus-4.0, whole genome shotgun sequence (NW_003763686.1)	NP_060250.2	NW_014003727.1	99.8
comp1173_c0_seq1	568	PREDICTED: DNL-type zinc finger protein [Chrysemys picta bellii]	gnl|GNOMON|400324.p Model predicted by Gnomon on Gallus gallus breed Red Jungle fowl, inbred line UCD001 chromosome 17 genomic scaffold, Gallus_gallus-4.0, whole genome shotgun sequence (NW_003764074.1)	NP_001074318.1	NW_013994272.1	71.8
comp11740_c0_seq1	2455	COMM domain-containing protein 4, partial [Columba livia]	gnl|GNOMON|478144.p Model predicted by Gnomon on Gallus gallus breed Red Jungle fowl, inbred line UCD001 chromosome 7 genomic scaffold, Gallus_gallus-4.0, whole genome shotgun sequence (NW_003763825.1)	NP_001498.1	NW_013985560.1	43.2
comp11743_c0_seq1	6512	PREDICTED: solute carrier family 35 member E1 [Chrysemys picta bellii]	gnl|GNOMON|3012463.p Model predicted by Gnomon on Gallus gallus breed Red Jungle fowl, inbred line UCD001 chromosome 28 genomic scaffold, Gallus_gallus-4.0, whole genome shotgun sequence (NW_003764307.1)	NP_079157.3	NW_014004572.1	97.4
comp11745_c1_seq1	7096	PREDICTED: protein FRA10AC1 isoform X2 [Gallus gallus]	gnl|GNOMON|4398123.p Model predicted by Gnomon on Gallus gallus breed Red Jungle fowl, inbred line UCD001 chromosome 6 genomic scaffold, Gallus_gallus-4.0, whole genome shotgun sequence (NW_003763812.1)	NP_660289.2	NW_013999850.1	99.8
comp11746_c0_seq1	5248	PREDICTED: protein fem-1 homolog B [Falco peregrinus]	gnl|GNOMON|8688213.p Model predicted by Gnomon on Gallus gallus breed Red Jungle fowl, inbred line UCD001 chromosome 10 genomic scaffold, Gallus_gallus-4.0, whole genome shotgun sequence (NW_003763854.1)	NP_056137.1	NW_013992058.1	85.5
comp117493_c0_seq1	2252	PREDICTED: visual pigment-like receptor peropsin [Pseudopodoces humilis]	gnl|GNOMON|1150063.p Model predicted by Gnomon on Gallus gallus breed Red Jungle fowl, inbred line UCD001 chromosome 4 genomic scaffold, Gallus_gallus-4.0, whole genome shotgun sequence (NW_001471685.2)	NP_006574.1	NW_014000569.1	99.4
comp11750_c0_seq1	2368	PREDICTED: LOW QUALITY PROTEIN: nucleolar protein 6 [Anas platyrhynchos]	gnl|GNOMON|626474.p Model predicted by Gnomon on Gallus gallus breed Red Jungle fowl, inbred line UCD001 chromosome Z genomic scaffold, Gallus_gallus-4.0, whole genome shotgun sequence (NW_001488830.2)	NP_075068.2	NW_014003387.1	99.7
comp117530_c0_seq1	1671	PREDICTED: succinyl-CoA:3-ketoacid coenzyme A transferase 1, mitochondrial [Pseudopodoces humilis]	gnl|GNOMON|2972473.p Model predicted by Gnomon on Gallus gallus breed Red Jungle fowl, inbred line UCD001 chromosome Z genomic scaffold, Gallus_gallus-4.0, whole genome shotgun sequence (NW_001488830.2)	NP_000427.1	NW_014006771.1	94.4
comp11756_c0_seq1	3388	CTP synthase 1, partial [Anas platyrhynchos]	gnl|GNOMON|2660403.p Model predicted by Gnomon on Gallus gallus breed Red Jungle fowl, inbred line UCD001 chromosome 23 genomic scaffold, Gallus_gallus-4.0, whole genome shotgun sequence (NW_003764157.1)	NP_001896.2	NW_013991201.1	100
comp1175_c1_seq1	5626	PREDICTED: carnitine O-palmitoyltransferase 1, liver isoform [Columba livia] >gi|449274467|gb|EMC83609.1| Carnitine O-palmitoyltransferase 1, liver isoform [Columba livia]	gnl|GNOMON|4978093.p Model predicted by Gnomon on Gallus gallus breed Red Jungle fowl, inbred line UCD001 chromosome 5 genomic scaffold, Gallus_gallus-4.0, whole genome shotgun sequence (NW_003763785.1)	NP_001867.2	NW_013989432.1	99.6
comp117613_c0_seq1	2638	PREDICTED: UBX domain-containing protein 10 [Falco peregrinus]	gnl|GNOMON|688384.p Model predicted by Gnomon on Gallus gallus breed Red Jungle fowl, inbred line UCD001 chromosome 21 genomic scaffold, Gallus_gallus-4.0, whole genome shotgun sequence (NW_003764143.1)	NP_689589.1	NW_014002989.1	99.3
comp117622_c0_seq1	2007	Cytochrome P450 2J6, partial [Columba livia]	gnl|GNOMON|684204.p Model predicted by Gnomon on Gallus gallus breed Red Jungle fowl, inbred line UCD001 chromosome 9 genomic scaffold, Gallus_gallus-4.0, whole genome shotgun sequence (NW_003763840.1)	NP_000766.2	NW_013990256.1	99.3
comp11762_c0_seq1	8091	PREDICTED: C2 domain-containing protein 3 [Falco cherrug]	gnl|GNOMON|1498674.p Model predicted by Gnomon on Gallus gallus breed Red Jungle fowl, inbred line UCD001 chromosome 1 genomic scaffold, Gallus_gallus-4.0, whole genome shotgun sequence (NW_003763659.1)	NP_056346.3	NW_014001355.1	1.8
comp117649_c0_seq1	1717	Zinc finger and BTB domain-containing protein 16-A [Chelonia mydas]	gnl|GNOMON|1018824.p Partial model predicted by Gnomon on Gallus gallus breed Red Jungle fowl, inbred line UCD001 chromosome 4 genomic scaffold, Gallus_gallus-4.0, whole genome shotgun sequence (NW_003763735.1)	NP_078789.2	NW_013991808.1	55.1
comp11768_c0_seq1	12803	exportin-5 [Gallus gallus]	gnl|GNOMON|8948783.p Model predicted by Gnomon on Gallus gallus breed Red Jungle fowl, inbred line UCD001 chromosome 3 genomic scaffold, Gallus_gallus-4.0, whole genome shotgun sequence (NW_001471668.2)	NP_065801.1	NW_013992144.1	92.3
comp11770_c0_seq1	4074	PREDICTED: 1,4-alpha-glucan-branching enzyme-like [Anas platyrhynchos]	gnl|GNOMON|826554.p Model predicted by Gnomon on Gallus gallus breed Red Jungle fowl, inbred line UCD001 chromosome 1 genomic scaffold, Gallus_gallus-4.0, whole genome shotgun sequence (NW_003763496.1)	NP_000149.3	NW_013998331.1	95
comp117734_c0_seq1	305	NULL	gnl|GNOMON|146654.p Model predicted by Gnomon on Gallus gallus breed Red Jungle fowl, inbred line UCD001 chromosome 1 genomic scaffold, Gallus_gallus-4.0, whole genome shotgun sequence (NW_003763647.1)	NP_079018.1	Unmapped	Unmapped
comp11773_c0_seq1	1261	PREDICTED: cyclin-dependent kinase 19 [Falco peregrinus] >gi|541990000|ref|XP_005445769.1| PREDICTED: cyclin-dependent kinase 19 [Falco cherrug]	gnl|GNOMON|796794.p Model predicted by Gnomon on Gallus gallus breed Red Jungle fowl, inbred line UCD001 chromosome 3 genomic scaffold, Gallus_gallus-4.0, whole genome shotgun sequence (NW_003763720.1)	NP_055891.1	NW_013997149.1	99.8
comp11787_c0_seq1	3694	PREDICTED: integrin beta-2 [Melopsittacus undulatus]	gnl|GNOMON|5542143.p Model predicted by Gnomon on Gallus gallus breed Red Jungle fowl, inbred line UCD001 chromosome 7 genomic scaffold, Gallus_gallus-4.0, whole genome shotgun sequence (NW_003763823.1)	NP_001120963.1	NW_014002888.1	6.9
comp1178_c0_seq1	1635	PREDICTED: zinc finger matrin-type protein 2 [Heterocephalus glaber] >gi|512959363|ref|XP_004841970.1| PREDICTED: zinc finger matrin-type protein 2 [Heterocephalus glaber] >gi|351696593|gb|EHA99511.1| Zinc finger matrin-type protein 2 [Heterocephalus glaber]	gnl|GNOMON|5892273.p Model predicted by Gnomon on Gallus gallus breed Red Jungle fowl, inbred line UCD001 chromosome 13 genomic scaffold, Gallus_gallus-4.0, whole genome shotgun sequence (NW_003763910.1)	NP_653324.1	NW_014003704.1	97
comp11791_c0_seq1	5700	Signal recognition particle 68 kDa protein, partial [Columba livia]	gnl|GNOMON|1270333.p Model predicted by Gnomon on Gallus gallus breed Red Jungle fowl, inbred line UCD001 chromosome 18 genomic scaffold, Gallus_gallus-4.0, whole genome shotgun sequence (NW_003764078.1)	NP_055045.2	NW_013990297.1	99.6
comp11795_c0_seq1	5611	PREDICTED: sister chromatid cohesion protein PDS5 homolog A isoform X1 [Anas platyrhynchos] >gi|483493795|gb|EOA93377.1| Sister chromatid cohesion protein PDS5-like protein A, partial [Anas platyrhynchos]	gnl|GNOMON|6524063.p Model predicted by Gnomon on Gallus gallus breed Red Jungle fowl, inbred line UCD001 chromosome 4 genomic scaffold, Gallus_gallus-4.0, whole genome shotgun sequence (NW_001471685.2)	NP_001093869.1	NW_013997578.1	95.5
comp117981_c0_seq1	2195	PREDICTED: crossover junction endonuclease EME1 isoform X4 [Gallus gallus]	gnl|GNOMON|1384343.p Model predicted by Gnomon on Gallus gallus breed Red Jungle fowl, inbred line UCD001 chromosome 18 genomic scaffold, Gallus_gallus-4.0, whole genome shotgun sequence (NW_003764081.1)	NP_001159603.1	NW_013988665.1	99.1
comp11800_c0_seq1	7168	PREDICTED: carbonyl reductase family member 4 [Alligator mississippiensis]	gnl|GNOMON|3026033.p Model predicted by Gnomon on Gallus gallus breed Red Jungle fowl, inbred line UCD001 chromosome 4 genomic scaffold, Gallus_gallus-4.0, whole genome shotgun sequence (NW_003763739.1)	NP_116172.2	NW_013990475.1	99.8
comp118018_c0_seq1	2679	PREDICTED: vitamin D3 receptor [Alligator mississippiensis]	gnl|GNOMON|900573.p Model predicted by Gnomon on Gallus gallus breed Red Jungle fowl, inbred line UCD001 unplaced genomic scaffold, Gallus_gallus-4.0 ChrUn_7180000966168, whole genome shotgun sequence (NW_003769864.1)	NP_001017536.1	NW_013996191.1	19.2
comp11805_c0_seq1	2135	PREDICTED: nuclear pore complex protein Nup85, partial [Columba livia]	gnl|GNOMON|1692343.p Model predicted by Gnomon on Gallus gallus breed Red Jungle fowl, inbred line UCD001 chromosome 18 genomic scaffold, Gallus_gallus-4.0, whole genome shotgun sequence (NW_003764081.1)	NP_079120.1	NW_013992289.1	91.7
comp11806_c0_seq1	6293	PREDICTED: guanine nucleotide-binding protein subunit alpha-12 [Taeniopygia guttata]	gnl|GNOMON|2282283.p Model predicted by Gnomon on Gallus gallus breed Red Jungle fowl, inbred line UCD001 chromosome 14 genomic scaffold, Gallus_gallus-4.0, whole genome shotgun sequence (NW_003763931.1)	NP_031379.2	NW_014002486.1	22.5
comp11808_c0_seq1	17146	PREDICTED: serine/threonine-protein kinase PLK4 [Taeniopygia guttata]	gnl|GNOMON|1442043.p Model predicted by Gnomon on Gallus gallus breed Red Jungle fowl, inbred line UCD001 chromosome 4 genomic scaffold, Gallus_gallus-4.0, whole genome shotgun sequence (NW_003763740.1)	NP_055079.3	NW_014000569.1	98.8
comp11809_c0_seq1	2368	PREDICTED: LOW QUALITY PROTEIN: suppressor of IKBKE 1 [Taeniopygia guttata]	gnl|GNOMON|2888433.p Model predicted by Gnomon on Gallus gallus breed Red Jungle fowl, inbred line UCD001 chromosome 26 genomic scaffold, Gallus_gallus-4.0, whole genome shotgun sequence (NW_001471609.2)	NP_079349.2	NW_013991884.1	53.2
comp11812_c0_seq1	8519	PREDICTED: cysteine-rich protein 2-binding protein isoform X1 [Anas platyrhynchos]	gnl|GNOMON|1354783.p Model predicted by Gnomon on Gallus gallus breed Red Jungle fowl, inbred line UCD001 chromosome 3 genomic scaffold, Gallus_gallus-4.0, whole genome shotgun sequence (NW_001471668.2)	NP_065397.3	NW_014003621.1	99.5
comp11813_c0_seq1	7060	PREDICTED: period circadian protein homolog 2-like isoform X1 [Columba livia] >gi|543728039|ref|XP_005505107.1| PREDICTED: period circadian protein homolog 2-like isoform X2 [Columba livia] >gi|543728041|ref|XP_005505108.1| PREDICTED: period circadian protein homolog 2-like isoform X3 [Columba livia] >gi|449279867|gb|EMC87312.1| Period circadian like protein 2 [Columba livia]	gnl|GNOMON|3100193.p Model predicted by Gnomon on Gallus gallus breed Red Jungle fowl, inbred line UCD001 chromosome 9 genomic scaffold, Gallus_gallus-4.0, whole genome shotgun sequence (NW_001471743.2)	NP_073728.1	NW_014004928.1	99.8
comp118143_c0_seq1	651	PREDICTED: syntenin-2 isoform X1 [Gallus gallus]	gnl|GNOMON|3966373.p Model predicted by Gnomon on Gallus gallus breed Red Jungle fowl, inbred line UCD001 chromosome 20 genomic scaffold, Gallus_gallus-4.0, whole genome shotgun sequence (NW_003764128.1)	NP_001186713.1	NW_014002626.1	74.4
comp118161_c0_seq1	1824	PREDICTED: F-box-like/WD repeat-containing protein TBL1X isoform X3 [Ficedula albicollis] >gi|524978788|ref|XP_005037474.1| PREDICTED: F-box-like/WD repeat-containing protein TBL1X isoform X4 [Ficedula albicollis]	gnl|GNOMON|1694623.p Model predicted by Gnomon on Gallus gallus breed Red Jungle fowl, inbred line UCD001 chromosome 1 genomic scaffold, Gallus_gallus-4.0, whole genome shotgun sequence (NW_003763584.1)	NP_599020.1	NW_013987740.1	99.9
comp11819_c0_seq1	4527	PREDICTED: zinc finger protein 598 isoformX3 [Gallus gallus]	gnl|GNOMON|3940283.p Model predicted by Gnomon on Gallus gallus breed Red Jungle fowl, inbred line UCD001 chromosome 14 genomic scaffold, Gallus_gallus-4.0, whole genome shotgun sequence (NW_003763931.1)	NP_835461.1	NW_014003479.1	94.2
comp11822_c0_seq1	4359	PREDICTED: sarcosine dehydrogenase, mitochondrial isoform X3 [Gallus gallus]	gnl|GNOMON|1018323.p Model predicted by Gnomon on Gallus gallus breed Red Jungle fowl, inbred line UCD001 chromosome 17 genomic scaffold, Gallus_gallus-4.0, whole genome shotgun sequence (NW_003764074.1)	NP_001128179.1	NW_013991032.1	84.9
comp11824_c0_seq1	5244	PREDICTED: trinucleotide repeat-containing gene 6B protein [Columba livia]	gnl|GNOMON|730093.p Model predicted by Gnomon on Gallus gallus breed Red Jungle fowl, inbred line UCD001 chromosome 5 genomic scaffold, Gallus_gallus-4.0, whole genome shotgun sequence (NW_003763785.1)	NP_006763.2	NW_013995860.1	99.7
comp11827_c2_seq1	3930	PREDICTED: CCR4-NOT transcription complex subunit 8 [Anas platyrhynchos] >gi|483504588|gb|EOA96596.1| CCR4-NOT transcription complex subunit 8, partial [Anas platyrhynchos]	gnl|GNOMON|4394273.p Model predicted by Gnomon on Gallus gallus breed Red Jungle fowl, inbred line UCD001 chromosome 13 genomic scaffold, Gallus_gallus-4.0, whole genome shotgun sequence (NW_003763912.1)	NP_004770.4	NW_014003358.1	99.6
comp11828_c0_seq1	5564	PREDICTED: membrane primary amine oxidase-like [Taeniopygia guttata]	gnl|GNOMON|256444.p Model predicted by Gnomon on Gallus gallus breed Red Jungle fowl, inbred line UCD001 chromosome 27 genomic scaffold, Gallus_gallus-4.0, whole genome shotgun sequence (NW_003764301.1)	NP_033720.2	NW_014000524.1	98.6
comp11834_c0_seq1	3692	PREDICTED: protein FAM193B isoform X9 [Gallus gallus]	gnl|GNOMON|692274.p Model predicted by Gnomon on Gallus gallus breed Red Jungle fowl, inbred line UCD001 chromosome 13 genomic scaffold, Gallus_gallus-4.0, whole genome shotgun sequence (NW_003763912.1)	NP_001177875.1	NW_013987592.1	99.9
comp118378_c0_seq1	2920	PREDICTED: 2-5A-dependent ribonuclease [Falco peregrinus] >gi|541960362|ref|XP_005435920.1| PREDICTED: 2-5A-dependent ribonuclease [Falco cherrug]	gnl|GNOMON|3094163.p Model predicted by Gnomon on Gallus gallus breed Red Jungle fowl, inbred line UCD001 chromosome 8 genomic scaffold, Gallus_gallus-4.0, whole genome shotgun sequence (NW_003763828.1)	NP_066956.1	NW_013987855.1	99.1
comp11839_c0_seq1	2525	PREDICTED: presenilin-2 isoform X2 [Ficedula albicollis]	gnl|GNOMON|154783.p Model predicted by Gnomon on Gallus gallus breed Red Jungle fowl, inbred line UCD001 chromosome 3 genomic scaffold, Gallus_gallus-4.0, whole genome shotgun sequence (NW_001471668.2)	NP_036618.2	NW_013989886.1	99.4
comp118423_c0_seq1	1548	Growth inhibition and differentiation-related protein 88 like protein, partial [Columba livia]	gnl|GNOMON|5634123.p Model predicted by Gnomon on Gallus gallus breed Red Jungle fowl, inbred line UCD001 chromosome 6 genomic scaffold, Gallus_gallus-4.0, whole genome shotgun sequence (NW_003763812.1)	NP_612478.2	NW_014003912.1	27.8
comp118516_c0_seq1	1854	PREDICTED: low-density lipoprotein receptor isoform X2 [Chrysemys picta bellii]	gnl|GNOMON|1266174.p Model predicted by Gnomon on Gallus gallus breed Red Jungle fowl, inbred line UCD001 chromosome 8 genomic scaffold, Gallus_gallus-4.0, whole genome shotgun sequence (NW_001471740.2)	NP_001182727.1	NW_014000686.1	19.9
comp118549_c0_seq1	671	RAS, partial [Microgadus tomcod]	gnl|GNOMON|6028353.p Model predicted by Gnomon on Gallus gallus breed Red Jungle fowl, inbred line UCD001 chromosome 1 genomic scaffold, Gallus_gallus-4.0, whole genome shotgun sequence (NW_003763484.1)	NP_004976.2	NW_013995860.1	100
comp118554_c0_seq1	3450	PREDICTED: DNA-binding protein RFX2 isoform X9 [Gallus gallus]	gnl|GNOMON|1492453.p Model predicted by Gnomon on Gallus gallus breed Red Jungle fowl, inbred line UCD001 chromosome 28 genomic scaffold, Gallus_gallus-4.0, whole genome shotgun sequence (NW_003764303.1)	NP_602309.1	NW_013999234.1	98.9
comp118585_c0_seq1	2953	PREDICTED: transcription cofactor vestigial-like protein 1 isoform X2 [Anas platyrhynchos]	gnl|GNOMON|3006793.p Model predicted by Gnomon on Gallus gallus breed Red Jungle fowl, inbred line UCD001 chromosome 3 genomic scaffold, Gallus_gallus-4.0, whole genome shotgun sequence (NW_003763720.1)	NP_057351.1	NW_013991214.1	99.5
comp118586_c0_seq1	2098	PREDICTED: cytosolic 5'-nucleotidase 1A-like [Columba livia] >gi|449280809|gb|EMC88034.1| Cytosolic 5'-nucleotidase 1B [Columba livia]	gnl|GNOMON|3832093.p Model predicted by Gnomon on Gallus gallus breed Red Jungle fowl, inbred line UCD001 chromosome 5 genomic scaffold, Gallus_gallus-4.0, whole genome shotgun sequence (NW_003763785.1)	NP_115915.1	NW_014005408.1	99.4
comp11859_c0_seq1	3223	PREDICTED: sialic acid synthase [Pseudopodoces humilis]	gnl|GNOMON|2104503.p Model predicted by Gnomon on Gallus gallus breed Red Jungle fowl, inbred line UCD001 chromosome Z genomic scaffold, Gallus_gallus-4.0, whole genome shotgun sequence (NW_003764319.1)	NP_061819.2	NW_013994825.1	72.7
comp11863_c0_seq1	11983	PREDICTED: Bardet-Biedl syndrome 2 protein homolog [Pseudopodoces humilis]	gnl|GNOMON|882223.p Model predicted by Gnomon (with internal stops and/or frameshifts) on Gallus gallus breed Red Jungle fowl, inbred line UCD001 chromosome 11 genomic scaffold, Gallus_gallus-4.0, whole genome shotgun sequence (NW_003763868.1)	NP_114091.3	NW_013997537.1	92.5
comp118705_c0_seq1	1135	PREDICTED: nuclear receptor subfamily 4 group A member 2 [Falco peregrinus]	gnl|GNOMON|9114153.p Model predicted by Gnomon on Gallus gallus breed Red Jungle fowl, inbred line UCD001 chromosome 7 genomic scaffold, Gallus_gallus-4.0, whole genome shotgun sequence (NW_003763826.1)	NP_006177.1	NW_013993591.1	91.7
comp118756_c0_seq1	2552	PREDICTED: spindle and kinetochore-associated protein 1 [Anas platyrhynchos]	gnl|GNOMON|688574.p Partial model predicted by Gnomon on Gallus gallus breed Red Jungle fowl, inbred line UCD001 unplaced genomic scaffold, Gallus_gallus-4.0 ChrUn_7180000966762, whole genome shotgun sequence (NW_003770383.1)	NP_659497.1	NW_013989385.1	99
comp118819_c0_seq1	1771	PREDICTED: serpin B4-like [Columba livia]	gnl|GNOMON|238714.p Model predicted by Gnomon on Gallus gallus breed Red Jungle fowl, inbred line UCD001 chromosome 2 genomic scaffold, Gallus_gallus-4.0, whole genome shotgun sequence (NW_003763673.1)	NP_004146.1	NW_013987126.1	99.4
comp11883_c0_seq1	1461	ATP synthase mitochondrial F1 complex assembly factor 2, partial [Columba livia]	gnl|GNOMON|3156283.p Model predicted by Gnomon on Gallus gallus breed Red Jungle fowl, inbred line UCD001 chromosome 14 genomic scaffold, Gallus_gallus-4.0, whole genome shotgun sequence (NW_003763931.1)	NP_663729.1	NW_013991633.1	94.3
comp11884_c0_seq1	5608	PREDICTED: dnaJ homolog subfamily C member 11 [Falco peregrinus] >gi|541966249|ref|XP_005437821.1| PREDICTED: dnaJ homolog subfamily C member 11 [Falco cherrug]	gnl|GNOMON|294383.p Model predicted by Gnomon on Gallus gallus breed Red Jungle fowl, inbred line UCD001 chromosome 21 genomic scaffold, Gallus_gallus-4.0, whole genome shotgun sequence (NW_003764143.1)	NP_060668.2	NW_014005103.1	98
comp118951_c0_seq1	3071	PREDICTED: DNA excision repair protein ERCC-6-like [Columba livia]	gnl|GNOMON|870824.p Model predicted by Gnomon on Gallus gallus breed Red Jungle fowl, inbred line UCD001 chromosome 4 genomic scaffold, Gallus_gallus-4.0, whole genome shotgun sequence (NW_003763735.1)	NP_060139.2	NW_013990531.1	99.4
comp118_c0_seq1	960	PREDICTED: GTP-binding protein Rheb isoform X2 [Pelodiscus sinensis] >gi|558125910|ref|XP_006115228.1| PREDICTED: GTP-binding protein Rheb isoform X3 [Pelodiscus sinensis]	gnl|GNOMON|936674.p Model predicted by Gnomon on Gallus gallus breed Red Jungle fowl, inbred line UCD001 chromosome 2 genomic scaffold, Gallus_gallus-4.0, whole genome shotgun sequence (NW_003763661.1)	NP_005605.1	NW_013997738.1	89.6
comp118_c1_seq1	3042	PREDICTED: polyadenylate-binding protein 1-like [Anolis carolinensis]	gnl|GNOMON|216744.p Model predicted by Gnomon on Gallus gallus breed Red Jungle fowl, inbred line UCD001 chromosome 2 genomic scaffold, Gallus_gallus-4.0, whole genome shotgun sequence (NW_003763687.1)	NP_002559.2	NW_014002703.1	6.8
comp119010_c0_seq1	4158	Inner centromere protein, partial [Anas platyrhynchos]	gnl|GNOMON|5326093.p Model predicted by Gnomon on Gallus gallus breed Red Jungle fowl, inbred line UCD001 chromosome 5 genomic scaffold, Gallus_gallus-4.0, whole genome shotgun sequence (NW_003763785.1)	NP_064623.2	NW_013996205.1	99.7
comp119011_c0_seq1	1003	PREDICTED: CD209 antigen-like protein E-like [Falco cherrug]	gnl|GNOMON|716474.p Model predicted by Gnomon on Gallus gallus breed Red Jungle fowl, inbred line UCD001 chromosome Z genomic scaffold, Gallus_gallus-4.0, whole genome shotgun sequence (NW_001488830.2)	NP_001123470.1	NW_013987766.1	98.9
[truncated: 18,952 more rows]
