# Supplementary material for: Sixteen kiwi (Apteryx spp) transcriptomes provide a wealth of genetic markers and insight into sex chromosome evolution in birds
Source: BMC Genomics. 2016 May 26;17:410. doi: 10.1186/s12864-016-2714-2 (PMC4882810; doi:10.1186/s12864-016-2714-2)
Supplement: Additional file 3: — Comma separated file (.csv) of 66,909 SNPs that differentiate between LSK and rowi. Includes SNP position within the reference assembly, reference and alternative alleles, if SNP is untranslated or causes synonymous or non-synonymous substitutions, and predicted chicken chromosome synteny. (CSV 2607 kb) [file 12864_2016_2714_MOESM3_ESM.csv]

LSK contig	Position (bp)	Reference allele	Alternative allele	Protein coding change type	Protein coding change detail	Chicken chromosome synteny
comp668_c0_seq1	1453	G	A	UTR	UTR	chrZ
comp668_c0_seq1	1535	C	G	UTR	UTR	chrZ
comp668_c0_seq1	1536	T	A	UTR	UTR	chrZ
comp668_c0_seq1	1564	G	A	UTR	UTR	chrZ
comp668_c0_seq1	1665	C	T	UTR	UTR	chrZ
comp668_c0_seq1	1984	G	T	UTR	UTR	chrZ
comp668_c0_seq1	1992	T	C	UTR	UTR	chrZ
comp668_c0_seq1	2187	G	T	UTR	UTR	chrZ
comp668_c0_seq1	2386	A	G	UTR	UTR	chrZ
comp668_c0_seq1	2510	T	C	UTR	UTR	chrZ
comp668_c0_seq1	2596	T	A	UTR	UTR	chrZ
comp668_c0_seq1	2702	A	G	UTR	UTR	chrZ
comp668_c0_seq1	3316	A	G	UTR	UTR	chrZ
comp1703_c0_seq1	448	G	C	UTR	UTR	chr10
comp1703_c0_seq1	547	G	A	SYN	T->T	chr10
comp1703_c0_seq1	1715	A	T	UTR	UTR	chr10
comp1703_c0_seq1	1830	T	C	UTR	UTR	chr10
comp1703_c0_seq1	1918	A	T	UTR	UTR	chr10
comp839_c0_seq1	309	C	T	UTR	UTR	NA
comp839_c0_seq1	738	A	G	UTR	UTR	NA
comp839_c0_seq1	747	G	A	UTR	UTR	NA
comp839_c0_seq1	1193	C	T	UTR	UTR	NA
comp839_c0_seq1	1202	C	T	UTR	UTR	NA
comp839_c0_seq1	1314	A	G	UTR	UTR	NA
comp839_c0_seq1	1462	G	A	UTR	UTR	NA
comp839_c0_seq1	1505	C	T	UTR	UTR	NA
comp839_c0_seq1	1512	A	G	UTR	UTR	NA
comp839_c0_seq1	1656	T	C	UTR	UTR	NA
comp839_c0_seq1	1904	A	G	UTR	UTR	NA
comp839_c0_seq1	2112	A	G	UTR	UTR	NA
comp839_c0_seq1	2355	C	T	UTR	UTR	NA
comp839_c0_seq1	2377	T	C	UTR	UTR	NA
comp839_c0_seq1	2495	T	C	UTR	UTR	NA
comp839_c0_seq1	2656	G	A	UTR	UTR	NA
comp839_c0_seq1	3075	A	C	SYN	S->S	NA
comp839_c0_seq1	3189	T	C	SYN	T->T	NA
comp839_c0_seq1	3245	T	C	NON-SYN	T->V	NA
comp839_c0_seq1	3255	A	T	SYN	T->T	NA
comp839_c0_seq1	3342	C	T	SYN	Q->Q	NA
comp839_c0_seq1	3423	G	C	NON-SYN	H->Q	NA
comp839_c0_seq1	3450	T	C	SYN	P->P	NA
comp839_c0_seq1	3459	C	T	SYN	P->P	NA
comp569_c0_seq1	185	T	C	UTR	UTR	NA
comp569_c0_seq1	236	T	C	UTR	UTR	NA
comp569_c0_seq1	237	G	A	UTR	UTR	NA
comp569_c0_seq1	492	A	G	SYN	L->L	NA
comp569_c0_seq1	1105	C	T	SYN	V->V	NA
comp704_c0_seq1	4470	C	A	UTR	UTR	NA
comp704_c0_seq1	4491	C	T	UTR	UTR	NA
comp704_c0_seq1	4946	A	G	UTR	UTR	NA
comp1228_c0_seq1	37	A	G	UTR	UTR	NA
comp1228_c0_seq1	402	C	T	UTR	UTR	NA
comp1228_c0_seq1	419	C	T	UTR	UTR	NA
comp1228_c0_seq1	455	G	A	UTR	UTR	NA
comp1228_c0_seq1	509	C	A	UTR	UTR	NA
comp1228_c0_seq1	525	G	C	UTR	UTR	NA
comp1228_c0_seq1	591	C	T	UTR	UTR	NA
comp1228_c0_seq1	824	A	G	SYN	L->L	NA
comp1228_c0_seq1	1250	A	G	NON-SYN	S->P	NA
comp1228_c1_seq1	4118	G	A	UTR	UTR	NA
comp1228_c1_seq1	4347	T	C	UTR	UTR	NA
comp1228_c1_seq1	4432	C	T	UTR	UTR	NA
comp1228_c1_seq1	4669	C	A	UTR	UTR	NA
comp1228_c1_seq1	6770	G	A	SYN	Y->Y	NA
comp1113_c0_seq1	53	T	C	SYN	P->P	chr8
comp1113_c0_seq1	401	T	C	SYN	P->P	chr8
comp1113_c0_seq1	1067	G	A	SYN	S->S	chr8
comp1113_c0_seq1	1686	G	A	UTR	UTR	chr8
comp1113_c0_seq1	1980	G	A	UTR	UTR	chr8
comp1113_c0_seq1	2006	C	T	UTR	UTR	chr8
comp1113_c0_seq1	2273	T	C	UTR	UTR	chr8
comp1537_c0_seq1	37	A	T	UTR	UTR	chr2
comp1537_c0_seq1	39	A	G	UTR	UTR	chr2
comp1537_c0_seq1	769	A	G	SYN	D->D	chr2
comp1537_c0_seq1	1009	T	C	SYN	Q->Q	chr2
comp1537_c0_seq1	1179	C	T	NON-SYN	V->M	chr2
comp525_c0_seq1	181	T	C	SYN	K->K	NA
comp525_c0_seq1	289	C	T	SYN	T->T	NA
comp525_c0_seq1	969	T	C	NON-SYN	N->D	NA
comp525_c0_seq1	987	C	T	NON-SYN	G->S	NA
comp525_c0_seq1	1150	C	G	NON-SYN	M->T	NA
comp525_c0_seq1	1231	T	C	UTR	UTR	NA
comp525_c0_seq1	1296	A	G	UTR	UTR	NA
comp525_c0_seq1	1433	A	C	UTR	UTR	NA
comp525_c0_seq1	1446	C	T	UTR	UTR	NA
comp525_c0_seq1	1454	C	T	UTR	UTR	NA
comp525_c0_seq1	1456	T	A	UTR	UTR	NA
comp525_c0_seq1	1458	G	A	UTR	UTR	NA
comp525_c0_seq1	1489	T	C	UTR	UTR	NA
comp525_c0_seq1	1580	T	C	UTR	UTR	NA
comp525_c0_seq1	1694	A	G	UTR	UTR	NA
comp525_c0_seq1	1735	T	C	UTR	UTR	NA
comp525_c0_seq1	1856	G	A	UTR	UTR	NA
comp525_c0_seq1	1863	G	A	UTR	UTR	NA
comp1107_c0_seq1	3158	T	C	UTR	UTR	chr7
comp1107_c0_seq1	3159	G	A	UTR	UTR	chr7
comp1107_c0_seq1	3475	G	T	UTR	UTR	chr7
comp1107_c0_seq1	3665	C	T	UTR	UTR	chr7
comp1107_c0_seq1	3671	C	T	UTR	UTR	chr7
comp1107_c0_seq1	3733	A	G	UTR	UTR	chr7
comp1107_c0_seq1	3779	T	C	UTR	UTR	chr7
comp1107_c0_seq1	4135	T	C	UTR	UTR	chr7
comp1107_c0_seq1	4148	T	G	UTR	UTR	chr7
comp1107_c0_seq1	4178	A	G	UTR	UTR	chr7
comp1841_c0_seq1	83	A	C	UTR	UTR	chr2
comp1841_c0_seq1	554	T	C	SYN	F->F	chr2
comp1841_c0_seq1	555	G	A	NON-SYN	G->R	chr2
comp1841_c0_seq1	567	G	A	NON-SYN	G->S	chr2
comp1841_c0_seq1	1346	T	C	UTR	UTR	chr2
comp952_c0_seq1	70	T	C	SYN	P->P	NA
comp952_c0_seq1	271	A	G	SYN	T->T	NA
comp952_c0_seq1	283	G	A	SYN	Q->Q	NA
comp952_c0_seq1	355	C	T	SYN	D->D	NA
comp952_c0_seq1	500	T	C	SYN	L->L	NA
comp952_c0_seq1	717	C	T	UTR	UTR	NA
comp952_c0_seq1	800	A	G	UTR	UTR	NA
comp952_c0_seq1	804	T	G	UTR	UTR	NA
comp952_c0_seq1	810	A	G	UTR	UTR	NA
comp952_c0_seq1	1035	G	A	UTR	UTR	NA
comp952_c0_seq1	1229	A	G	UTR	UTR	NA
comp952_c0_seq1	1232	C	G	UTR	UTR	NA
comp952_c0_seq1	1607	C	T	UTR	UTR	NA
comp952_c0_seq1	5452	A	C	UTR	UTR	NA
comp758_c0_seq1	59	C	T	UTR	UTR	NA
comp758_c0_seq1	296	T	C	UTR	UTR	NA
comp758_c0_seq1	332	G	A	UTR	UTR	NA
comp758_c0_seq1	401	C	T	UTR	UTR	NA
comp758_c0_seq1	427	C	T	UTR	UTR	NA
comp758_c0_seq1	456	T	C	UTR	UTR	NA
comp758_c0_seq1	719	A	G	UTR	UTR	NA
comp758_c0_seq1	930	G	C	SYN	L->L	NA
comp758_c0_seq1	1152	G	A	SYN	C->C	NA
comp758_c0_seq1	1251	A	C	SYN	T->T	NA
comp758_c0_seq1	1440	T	C	SYN	P->P	NA
comp758_c0_seq1	1732	A	C	UTR	UTR	NA
comp758_c0_seq1	1805	C	T	UTR	UTR	NA
comp758_c0_seq1	2028	G	T	UTR	UTR	NA
comp758_c0_seq1	2037	A	G	UTR	UTR	NA
comp927_c0_seq1	371	G	A	UTR	UTR	chr7
comp927_c0_seq1	386	G	C	UTR	UTR	chr7
comp927_c0_seq1	387	G	A	UTR	UTR	chr7
comp927_c0_seq1	485	C	T	UTR	UTR	chr7
comp927_c0_seq1	1673	G	T	UTR	UTR	chr7
comp927_c0_seq1	1858	A	G	SYN	D->D	chr7
comp927_c0_seq1	2719	A	G	SYN	V->V	chr7
comp927_c0_seq1	2839	A	G	SYN	S->S	chr7
comp1300_c0_seq1	134	T	C	UTR	UTR	NA
comp1300_c1_seq1	451	A	G	UTR	UTR	NA
comp1982_c0_seq1	1802	A	G	NON-SYN	V->A	NA
comp1982_c0_seq1	1855	A	G	UTR	UTR	NA
comp10_c2_seq1	74	C	T	UTR	UTR	NA
comp10_c2_seq1	109	G	A	UTR	UTR	NA
comp10_c2_seq1	148	T	C	UTR	UTR	NA
comp10_c2_seq1	149	G	A	UTR	UTR	NA
comp10_c2_seq1	240	A	G	UTR	UTR	NA
comp10_c2_seq1	724	G	C	NON-SYN	S->C	NA
comp10_c2_seq1	740	A	G	NON-SYN	C->R	NA
comp10_c3_seq1	75	T	C	NON-SYN	C->R	NA
comp10_c3_seq1	91	C	G	NON-SYN	S->C	NA
comp10_c3_seq1	575	T	C	UTR	UTR	NA
comp10_c3_seq1	666	C	T	UTR	UTR	NA
comp10_c3_seq1	667	A	G	UTR	UTR	NA
comp10_c3_seq1	706	C	T	UTR	UTR	NA
comp10_c3_seq1	741	G	A	UTR	UTR	NA
comp676_c0_seq1	99	G	C	UTR	UTR	NA
comp676_c0_seq1	281	T	C	NON-SYN	F->L	NA
comp676_c0_seq1	294	A	G	NON-SYN	K->R	NA
comp676_c0_seq1	416	G	A	NON-SYN	V->T	NA
comp676_c0_seq1	1181	A	G	UTR	UTR	NA
comp676_c0_seq1	1187	A	G	UTR	UTR	NA
comp676_c0_seq1	1229	C	T	UTR	UTR	NA
comp676_c0_seq1	1230	A	G	UTR	UTR	NA
comp676_c0_seq1	1313	A	G	UTR	UTR	NA
comp676_c0_seq1	1315	T	C	UTR	UTR	NA
comp676_c0_seq1	1432	A	G	UTR	UTR	NA
comp676_c0_seq1	1731	C	G	UTR	UTR	NA
comp676_c0_seq1	1869	A	T	UTR	UTR	NA
comp676_c0_seq1	2292	G	A	UTR	UTR	NA
comp676_c0_seq1	2360	G	A	UTR	UTR	NA
comp676_c0_seq1	2401	T	C	UTR	UTR	NA
comp676_c0_seq1	2675	A	G	UTR	UTR	NA
comp676_c0_seq1	2812	T	A	UTR	UTR	NA
comp339_c0_seq1	544	C	G	UTR	UTR	chr25
comp339_c0_seq1	630	A	G	UTR	UTR	chr25
comp339_c0_seq1	995	C	T	UTR	UTR	chr25
comp339_c0_seq1	1010	A	G	UTR	UTR	chr25
comp339_c0_seq1	1013	G	A	UTR	UTR	chr25
comp339_c0_seq1	1026	A	G	UTR	UTR	chr25
comp339_c0_seq1	1046	G	A	UTR	UTR	chr25
comp339_c0_seq1	1266	A	G	UTR	UTR	chr25
comp339_c0_seq1	1286	A	G	UTR	UTR	chr25
comp339_c0_seq1	1309	A	G	UTR	UTR	chr25
comp339_c0_seq1	1397	G	A	SYN	F->F	chr25
comp339_c0_seq1	1475	G	A	SYN	S->S	chr25
comp339_c0_seq1	1685	C	T	SYN	A->A	chr25
comp339_c0_seq1	1694	C	T	SYN	T->T	chr25
comp339_c0_seq1	1730	A	G	SYN	A->A	chr25
comp339_c0_seq1	1928	G	A	SYN	D->D	chr25
comp339_c0_seq1	1958	A	G	SYN	N->N	chr25
comp339_c0_seq1	2453	A	G	SYN	D->D	chr25
comp339_c0_seq1	2456	A	G	SYN	A->A	chr25
comp339_c0_seq1	2606	G	A	SYN	C->C	chr25
comp339_c0_seq1	2951	C	T	SYN	A->A	chr25
comp339_c0_seq1	3322	C	T	NON-SYN	V->M	chr25
comp837_c0_seq1	427	G	A	NON-SYN	A->V	NA
comp837_c0_seq1	474	G	A	SYN	L->L	NA
comp1065_c0_seq1	1170	G	A	UTR	UTR	chr7
comp1065_c0_seq1	1402	G	A	UTR	UTR	chr7
comp1065_c0_seq1	1829	G	A	UTR	UTR	chr7
comp76_c0_seq1	61	A	T	NON-SYN	T->F	NA
comp76_c0_seq1	110	A	G	NON-SYN	Q->R	NA
comp76_c0_seq1	111	A	G	SYN	Q->Q	NA
comp76_c0_seq1	121	T	C	NON-SYN	C->R	NA
comp76_c0_seq1	282	T	A	SYN	T->T	NA
comp76_c1_seq1	102	G	A	SYN	N->N	chr1
comp76_c1_seq1	1575	C	T	SYN	A->A	chr1
comp39_c0_seq1	223	T	C	UTR	UTR	chr4
comp39_c0_seq1	355	T	C	UTR	UTR	chr4
comp39_c0_seq1	619	G	A	UTR	UTR	chr4
comp39_c0_seq1	1088	T	C	UTR	UTR	chr4
comp39_c0_seq1	1305	T	C	UTR	UTR	chr4
comp39_c0_seq1	1409	T	C	UTR	UTR	chr4
comp39_c0_seq1	2725	C	T	SYN	T->T	chr4
comp39_c0_seq1	3805	A	G	SYN	S->S	chr4
comp39_c0_seq1	3862	A	G	SYN	A->A	chr4
comp1438_c0_seq1	51	A	G	NON-SYN	T->A	NA
comp1438_c0_seq1	173	C	T	SYN	C->C	NA
comp1438_c0_seq1	1810	C	T	UTR	UTR	NA
comp1843_c1_seq1	115	A	G	UTR	UTR	chr20
comp1843_c1_seq1	384	G	C	UTR	UTR	chr20
comp1223_c0_seq1	139	T	C	UTR	UTR	NA
comp1223_c0_seq1	415	C	T	UTR	UTR	NA
comp1223_c0_seq1	573	T	A	UTR	UTR	NA
comp1223_c0_seq1	617	C	T	UTR	UTR	NA
comp1223_c0_seq1	648	G	A	UTR	UTR	NA
comp1223_c0_seq1	818	C	T	UTR	UTR	NA
comp1223_c0_seq1	1368	A	G	UTR	UTR	NA
comp1223_c0_seq1	1634	C	T	UTR	UTR	NA
comp1223_c0_seq1	1748	A	G	UTR	UTR	NA
comp1223_c0_seq1	1878	T	C	SYN	K->K	NA
comp1223_c0_seq1	2799	T	C	SYN	Q->Q	NA
comp1204_c0_seq1	222	G	A	SYN	P->P	NA
comp1204_c0_seq1	242	A	C	NON-SYN	E->A	NA
comp1204_c0_seq1	760	A	G	NON-SYN	T->A	NA
comp1204_c0_seq1	900	A	G	SYN	L->L	NA
comp1204_c0_seq1	1350	C	T	SYN	H->H	NA
comp1204_c0_seq1	1467	G	A	SYN	S->S	NA
comp1204_c0_seq1	2373	A	G	UTR	UTR	NA
comp405_c0_seq1	5463	A	G	UTR	UTR	chr3
comp405_c0_seq1	5530	A	G	UTR	UTR	chr3
comp405_c0_seq1	5641	G	A	UTR	UTR	chr3
comp405_c0_seq1	5713	C	T	UTR	UTR	chr3
comp405_c0_seq1	5802	A	G	UTR	UTR	chr3
comp878_c0_seq1	145	C	T	UTR	UTR	NA
comp878_c0_seq1	151	G	A	UTR	UTR	NA
comp878_c0_seq1	156	C	T	UTR	UTR	NA
comp878_c0_seq1	204	G	A	UTR	UTR	NA
comp878_c0_seq1	227	A	G	UTR	UTR	NA
comp878_c0_seq1	228	T	G	UTR	UTR	NA
comp878_c0_seq1	249	C	T	UTR	UTR	NA
comp878_c0_seq1	368	T	C	UTR	UTR	NA
comp878_c0_seq1	691	T	C	SYN	P->P	NA
comp878_c0_seq1	1130	T	C	NON-SYN	N->S	NA
comp1692_c0_seq1	513	C	T	UTR	UTR	NA
comp1692_c0_seq1	1579	C	T	UTR	UTR	NA
comp1692_c0_seq1	1607	A	C	UTR	UTR	NA
comp1692_c0_seq1	1634	T	C	UTR	UTR	NA
comp1692_c0_seq1	1795	C	T	UTR	UTR	NA
comp1692_c0_seq1	2241	T	C	UTR	UTR	NA
comp1692_c0_seq1	3592	G	A	SYN	H->H	NA
comp1308_c0_seq1	3496	A	G	UTR	UTR	chr6
comp1308_c0_seq1	4940	T	G	UTR	UTR	chr6
comp1308_c0_seq1	6052	C	T	UTR	UTR	chr6
comp1308_c0_seq1	6926	A	G	UTR	UTR	chr6
comp1308_c0_seq1	7217	C	T	UTR	UTR	chr6
comp1308_c0_seq1	7343	G	A	UTR	UTR	chr6
comp1308_c0_seq1	7470	C	T	UTR	UTR	chr6
comp1308_c0_seq1	7557	C	T	UTR	UTR	chr6
comp1308_c1_seq1	86	G	A	UTR	UTR	chr6
comp1308_c1_seq1	173	G	A	UTR	UTR	chr6
comp1308_c1_seq1	300	C	T	UTR	UTR	chr6
comp1308_c1_seq1	426	G	A	UTR	UTR	chr6
comp1308_c1_seq1	717	T	C	UTR	UTR	chr6
comp1308_c1_seq1	1591	G	A	UTR	UTR	chr6
comp1308_c1_seq1	2390	C	G	UTR	UTR	chr6
comp1308_c1_seq1	2703	A	C	UTR	UTR	chr6
comp1308_c1_seq1	4147	T	C	UTR	UTR	chr6
comp1308_c1_seq1	4746	T	G	SYN	L->L	chr6
comp1472_c0_seq1	20	A	G	UTR	UTR	NA
comp1472_c0_seq1	34	C	T	UTR	UTR	NA
comp1472_c0_seq1	556	G	A	UTR	UTR	NA
comp1472_c0_seq1	645	G	A	UTR	UTR	NA
comp1472_c0_seq1	839	A	G	NON-SYN	K->E	NA
comp1472_c0_seq1	950	A	G	NON-SYN	K->E	NA
comp1472_c1_seq1	302	T	C	NON-SYN	K->E	NA
comp1472_c1_seq1	413	T	C	NON-SYN	K->E	NA
comp1472_c1_seq1	607	C	T	UTR	UTR	NA
comp1472_c1_seq1	696	C	T	UTR	UTR	NA
comp711_c0_seq1	434	C	T	UTR	UTR	NA
comp711_c0_seq1	446	C	T	UTR	UTR	NA
comp134_c0_seq1	81	A	T	UTR	UTR	NA
comp134_c0_seq1	143	A	G	UTR	UTR	NA
comp134_c0_seq1	248	C	T	UTR	UTR	NA
comp134_c0_seq1	255	G	A	UTR	UTR	NA
comp134_c0_seq1	303	G	A	NON-SYN	A->T	NA
comp134_c0_seq1	366	A	G	NON-SYN	T->A	NA
comp134_c0_seq1	406	C	T	NON-SYN	P->L	NA
comp134_c0_seq1	1044	T	C	UTR	UTR	NA
comp134_c0_seq1	1092	T	C	UTR	UTR	NA
comp134_c0_seq1	1106	C	T	UTR	UTR	NA
comp730_c0_seq1	193	A	G	SYN	S->S	chr9
comp730_c0_seq1	217	A	G	SYN	L->L	chr9
comp730_c0_seq1	250	C	T	SYN	Y->Y	chr9
comp730_c0_seq1	837	A	G	NON-SYN	K->R	chr9
comp730_c0_seq1	919	G	A	SYN	T->T	chr9
comp730_c0_seq1	1516	T	C	SYN	T->T	chr9
comp730_c0_seq1	1910	C	T	SYN	L->L	chr9
comp730_c0_seq1	1954	T	C	SYN	T->T	chr9
comp730_c0_seq1	2096	T	C	NON-SYN	S->P	chr9
comp730_c0_seq1	2659	G	T	UTR	UTR	chr9
comp730_c0_seq1	2686	C	T	UTR	UTR	chr9
comp730_c0_seq1	2706	A	G	UTR	UTR	chr9
comp730_c0_seq1	3056	A	G	UTR	UTR	chr9
comp730_c0_seq1	3194	G	A	UTR	UTR	chr9
comp730_c0_seq1	3271	G	T	UTR	UTR	chr9
comp730_c0_seq1	3417	G	A	UTR	UTR	chr9
comp730_c0_seq1	3493	G	T	UTR	UTR	chr9
comp730_c0_seq1	3565	T	C	UTR	UTR	chr9
comp730_c0_seq1	3575	G	C	UTR	UTR	chr9
comp730_c0_seq1	3718	G	A	UTR	UTR	chr9
comp730_c0_seq1	3876	A	G	UTR	UTR	chr9
comp730_c0_seq1	4194	T	C	UTR	UTR	chr9
comp730_c0_seq1	4393	T	C	UTR	UTR	chr9
comp730_c0_seq1	4804	A	G	UTR	UTR	chr9
comp730_c0_seq1	4937	C	T	UTR	UTR	chr9
comp730_c0_seq1	5292	C	A	UTR	UTR	chr9
comp730_c0_seq1	5716	A	G	UTR	UTR	chr9
comp730_c0_seq1	6469	T	C	UTR	UTR	chr9
comp730_c0_seq1	6525	A	G	UTR	UTR	chr9
comp730_c0_seq1	6698	G	T	UTR	UTR	chr9
comp730_c0_seq1	6901	C	T	UTR	UTR	chr9
comp730_c0_seq1	7123	A	G	UTR	UTR	chr9
comp730_c0_seq1	7344	A	G	UTR	UTR	chr9
comp730_c0_seq1	7758	C	G	UTR	UTR	chr9
comp730_c0_seq1	7969	G	A	UTR	UTR	chr9
comp730_c0_seq1	8121	G	A	UTR	UTR	chr9
comp730_c0_seq1	8130	C	T	UTR	UTR	chr9
comp730_c0_seq1	8159	T	C	UTR	UTR	chr9
comp730_c0_seq1	8204	C	T	UTR	UTR	chr9
comp730_c0_seq1	8756	G	A	UTR	UTR	chr9
comp730_c0_seq1	8781	T	C	UTR	UTR	chr9
comp730_c0_seq1	8892	C	T	UTR	UTR	chr9
comp730_c0_seq1	8938	A	G	UTR	UTR	chr9
comp730_c0_seq1	9042	G	C	UTR	UTR	chr9
comp730_c0_seq1	9049	T	G	UTR	UTR	chr9
comp730_c0_seq1	9340	A	T	UTR	UTR	chr9
comp1819_c0_seq1	847	G	A	UTR	UTR	NA
comp1819_c0_seq1	1117	A	G	UTR	UTR	NA
comp1819_c0_seq1	1332	A	G	UTR	UTR	NA
comp1819_c0_seq1	1533	G	A	UTR	UTR	NA
comp1819_c0_seq1	4640	A	G	UTR	UTR	NA
comp1819_c0_seq1	4808	A	G	UTR	UTR	NA
comp1819_c0_seq1	4847	T	C	UTR	UTR	NA
comp738_c0_seq1	1955	C	T	UTR	UTR	chr18
comp738_c0_seq1	2041	G	A	UTR	UTR	chr18
comp378_c0_seq1	439	G	A	SYN	S->S	NA
comp378_c0_seq1	446	T	C	NON-SYN	Q->R	NA
comp378_c0_seq1	448	G	A	SYN	A->A	NA
comp378_c0_seq1	451	C	T	SYN	T->T	NA
comp378_c0_seq1	532	A	G	SYN	A->A	NA
comp378_c0_seq1	658	A	G	SYN	T->T	NA
comp378_c1_seq1	339	T	C	SYN	T->T	NA
comp378_c1_seq1	465	T	C	SYN	A->A	NA
comp378_c1_seq1	546	G	A	SYN	T->T	NA
comp378_c1_seq1	549	C	T	SYN	A->A	NA
comp378_c1_seq1	551	A	G	NON-SYN	Q->R	NA
comp378_c1_seq1	558	C	T	SYN	S->S	NA
comp300_c0_seq1	2073	T	C	UTR	UTR	chr5
comp300_c0_seq1	2464	T	C	UTR	UTR	chr5
comp300_c0_seq1	2784	T	G	UTR	UTR	chr5
comp410_c0_seq1	530	C	A	UTR	UTR	NA
comp410_c0_seq1	1041	G	A	UTR	UTR	NA
comp410_c0_seq1	1102	A	C	UTR	UTR	NA
comp410_c0_seq1	1180	T	C	UTR	UTR	NA
comp410_c0_seq1	1292	T	C	UTR	UTR	NA
comp410_c0_seq1	1508	A	G	UTR	UTR	NA
comp410_c0_seq1	1652	A	T	UTR	UTR	NA
comp410_c0_seq1	1677	C	T	UTR	UTR	NA
comp410_c0_seq1	3538	C	T	SYN	E->E	NA
comp410_c0_seq1	3571	C	T	SYN	T->T	NA
comp410_c0_seq1	3905	A	C	UTR	UTR	NA
comp410_c0_seq1	4117	A	T	UTR	UTR	NA
comp410_c0_seq1	4161	A	G	UTR	UTR	NA
comp410_c0_seq1	4945	T	C	UTR	UTR	NA
comp410_c0_seq1	5007	G	C	UTR	UTR	NA
comp410_c0_seq1	5130	A	G	UTR	UTR	NA
comp410_c0_seq1	5267	C	T	UTR	UTR	NA
comp410_c0_seq1	5468	A	G	UTR	UTR	NA
comp410_c0_seq1	5551	G	A	UTR	UTR	NA
comp410_c0_seq1	5601	T	C	UTR	UTR	NA
comp410_c0_seq1	5630	G	A	UTR	UTR	NA
comp410_c0_seq1	5815	A	G	UTR	UTR	NA
comp1007_c0_seq1	127	T	C	NON-SYN	F->L	NA
comp1007_c0_seq1	1049	C	T	UTR	UTR	NA
comp1007_c0_seq1	1107	T	C	UTR	UTR	NA
comp321_c0_seq1	525	G	A	NON-SYN	R->Q	NA
comp321_c0_seq1	546	G	A	NON-SYN	S->N	NA
comp321_c0_seq1	642	G	A	NON-SYN	R->Q	NA
comp321_c0_seq1	734	A	G	NON-SYN	T->A	NA
comp321_c0_seq1	736	C	T	SYN	T->T	NA
comp321_c0_seq1	748	G	A	SYN	A->A	NA
comp321_c0_seq1	804	C	T	NON-SYN	S->L	NA
comp321_c0_seq1	874	T	C	SYN	A->A	NA
comp321_c0_seq1	924	C	T	NON-SYN	A->V	NA
comp321_c0_seq1	1020	C	T	NON-SYN	S->L	NA
comp321_c0_seq1	1039	C	T	SYN	N->N	NA
comp321_c0_seq1	1051	G	A	SYN	L->L	NA
comp321_c0_seq1	1112	C	T	NON-SYN	P->S	NA
comp321_c0_seq1	1425	G	A	UTR	UTR	NA
comp1312_c0_seq1	1156	A	G	SYN	S->S	chr1
comp1312_c0_seq1	1678	A	G	SYN	S->S	chr1
comp1312_c0_seq1	1983	G	A	UTR	UTR	chr1
comp1522_c0_seq1	651	A	T	UTR	UTR	NA
comp1522_c0_seq1	675	T	G	UTR	UTR	NA
comp1522_c0_seq1	821	A	G	UTR	UTR	NA
comp1522_c0_seq1	885	G	A	UTR	UTR	NA
comp1522_c0_seq1	1036	A	C	UTR	UTR	NA
comp1522_c0_seq1	1046	C	T	UTR	UTR	NA
comp1522_c0_seq1	1627	C	T	UTR	UTR	NA
comp1522_c0_seq1	2081	C	G	NON-SYN	K->N	NA
comp1157_c0_seq1	171	C	T	UTR	UTR	chrUn_AADN03027014
comp1157_c0_seq1	195	C	A	UTR	UTR	chrUn_AADN03027014
comp1157_c0_seq1	204	A	T	UTR	UTR	chrUn_AADN03027014
comp1157_c0_seq1	205	C	T	UTR	UTR	chrUn_AADN03027014
comp1157_c0_seq1	242	T	C	UTR	UTR	chrUn_AADN03027014
comp1157_c0_seq1	349	T	C	UTR	UTR	chrUn_AADN03027014
comp1157_c0_seq1	413	G	A	UTR	UTR	chrUn_AADN03027014
comp1157_c0_seq1	414	C	T	UTR	UTR	chrUn_AADN03027014
comp1157_c0_seq1	415	T	C	UTR	UTR	chrUn_AADN03027014
comp1157_c0_seq1	798	T	C	UTR	UTR	chrUn_AADN03027014
comp1157_c0_seq1	827	T	C	UTR	UTR	chrUn_AADN03027014
comp1157_c0_seq1	915	G	A	SYN	S->S	chrUn_AADN03027014
comp1157_c0_seq1	1181	T	C	NON-SYN	T->A	chrUn_AADN03027014
comp1157_c0_seq1	1560	T	C	SYN	T->T	chrUn_AADN03027014
comp1157_c0_seq1	2424	A	G	SYN	G->G	chrUn_AADN03027014
comp1157_c0_seq1	2466	C	T	SYN	K->K	chrUn_AADN03027014
comp1157_c0_seq1	3084	A	G	SYN	N->N	chrUn_AADN03027014
comp1157_c0_seq1	3219	A	G	SYN	N->N	chrUn_AADN03027014
comp1157_c0_seq1	3627	C	T	SYN	E->E	chrUn_AADN03027014
comp1157_c0_seq1	3702	T	C	SYN	T->T	chrUn_AADN03027014
comp1157_c0_seq1	3927	T	C	SYN	L->L	chrUn_AADN03027014
comp1157_c0_seq1	4260	T	C	SYN	A->A	chrUn_AADN03027014
comp1157_c0_seq1	4659	T	C	SYN	E->E	chrUn_AADN03027014
comp1157_c0_seq1	4944	T	C	SYN	E->E	chrUn_AADN03027014
comp1157_c0_seq1	5010	A	G	SYN	S->S	chrUn_AADN03027014
comp1157_c0_seq1	5475	C	A	SYN	V->V	chrUn_AADN03027014
comp1157_c0_seq1	5517	T	C	SYN	P->P	chrUn_AADN03027014
comp1157_c0_seq1	6047	G	A	SYN	L->L	chrUn_AADN03027014
comp1157_c0_seq1	6057	G	C	SYN	S->S	chrUn_AADN03027014
comp1157_c0_seq1	6582	A	G	SYN	Y->Y	chrUn_AADN03027014
comp1157_c0_seq1	7698	A	G	SYN	S->S	chrUn_AADN03027014
comp1157_c0_seq1	8169	A	G	SYN	D->D	chrUn_AADN03027014
comp1157_c0_seq1	8454	A	G	SYN	A->A	chrUn_AADN03027014
comp1157_c0_seq1	9441	T	C	SYN	Q->Q	chrUn_AADN03027014
comp1157_c0_seq1	9465	C	T	SYN	E->E	chrUn_AADN03027014
comp1157_c0_seq1	9711	A	G	SYN	T->T	chrUn_AADN03027014
comp1157_c0_seq1	10416	T	C	SYN	S->S	chrUn_AADN03027014
comp1157_c0_seq1	10788	C	T	SYN	P->P	chrUn_AADN03027014
comp1157_c0_seq1	10836	T	C	SYN	L->L	chrUn_AADN03027014
comp1157_c0_seq1	10917	C	T	SYN	L->L	chrUn_AADN03027014
comp1157_c0_seq1	11085	T	C	SYN	T->T	chrUn_AADN03027014
comp1157_c0_seq1	11087	T	C	NON-SYN	T->A	chrUn_AADN03027014
comp1157_c0_seq1	11226	G	A	SYN	C->C	chrUn_AADN03027014
comp1157_c0_seq1	11535	G	A	SYN	S->S	chrUn_AADN03027014
comp1157_c0_seq1	11580	T	C	SYN	T->T	chrUn_AADN03027014
comp1157_c0_seq1	11769	A	G	SYN	G->G	chrUn_AADN03027014
comp1157_c0_seq1	11874	G	A	SYN	Y->Y	chrUn_AADN03027014
comp1157_c0_seq1	11877	C	T	SYN	T->T	chrUn_AADN03027014
comp1157_c0_seq1	12336	G	A	SYN	D->D	chrUn_AADN03027014
comp1157_c0_seq1	12339	T	C	SYN	S->S	chrUn_AADN03027014
comp1157_c0_seq1	12531	G	A	SYN	P->P	chrUn_AADN03027014
comp1157_c0_seq1	12657	A	G	SYN	H->H	chrUn_AADN03027014
comp1157_c0_seq1	12699	C	T	SYN	P->P	chrUn_AADN03027014
comp1157_c0_seq1	12864	A	G	SYN	Y->Y	chrUn_AADN03027014
comp1157_c0_seq1	12927	T	C	SYN	P->P	chrUn_AADN03027014
comp1157_c0_seq1	13275	A	G	SYN	S->S	chrUn_AADN03027014
comp1157_c0_seq1	13641	A	G	SYN	H->H	chrUn_AADN03027014
comp1157_c0_seq1	13650	G	C	SYN	P->P	chrUn_AADN03027014
comp1157_c0_seq1	13809	T	C	SYN	P->P	chrUn_AADN03027014
comp1157_c0_seq1	13821	T	C	SYN	L->L	chrUn_AADN03027014
comp1157_c0_seq1	13899	G	A	SYN	S->S	chrUn_AADN03027014
comp1157_c0_seq1	13941	A	G	SYN	V->V	chrUn_AADN03027014
comp1517_c0_seq1	77	C	T	NON-SYN	L->F	NA
comp1517_c0_seq1	388	T	C	SYN	D->D	NA
comp1517_c0_seq1	1279	A	G	UTR	UTR	NA
comp1517_c0_seq1	1304	C	T	UTR	UTR	NA
comp1517_c0_seq1	1358	C	T	UTR	UTR	NA
comp1517_c0_seq1	1419	G	A	UTR	UTR	NA
comp1517_c0_seq1	1553	C	T	UTR	UTR	NA
comp1517_c0_seq1	1786	A	G	UTR	UTR	NA
comp1517_c0_seq1	1814	T	A	UTR	UTR	NA
comp1517_c0_seq1	1902	A	G	UTR	UTR	NA
comp1517_c0_seq1	1908	A	G	UTR	UTR	NA
comp1517_c0_seq1	1971	T	C	UTR	UTR	NA
comp1517_c0_seq1	1994	C	T	UTR	UTR	NA
comp1517_c0_seq1	2028	A	G	UTR	UTR	NA
comp1517_c0_seq1	2057	T	C	UTR	UTR	NA
comp243_c0_seq1	643	T	C	SYN	N->N	chr2
comp243_c0_seq1	835	G	A	SYN	A->A	chr2
comp637_c0_seq1	224	A	G	SYN	A->A	chrLGE22C19W28_E50C23
comp637_c0_seq1	599	C	T	SYN	G->G	chrLGE22C19W28_E50C23
comp637_c0_seq1	1155	A	G	UTR	UTR	chrLGE22C19W28_E50C23
comp637_c0_seq1	1262	T	C	UTR	UTR	chrLGE22C19W28_E50C23
comp637_c0_seq1	1286	G	C	UTR	UTR	chrLGE22C19W28_E50C23
comp637_c0_seq1	1332	C	T	UTR	UTR	chrLGE22C19W28_E50C23
comp637_c0_seq1	1664	T	C	UTR	UTR	chrLGE22C19W28_E50C23
comp1828_c0_seq1	166	T	C	UTR	UTR	NA
comp1828_c0_seq1	214	C	G	UTR	UTR	NA
comp1828_c0_seq1	243	C	T	UTR	UTR	NA
comp1828_c0_seq1	289	T	C	UTR	UTR	NA
comp1828_c0_seq1	666	A	G	UTR	UTR	NA
comp1828_c0_seq1	764	C	T	UTR	UTR	NA
comp1828_c0_seq1	919	G	T	UTR	UTR	NA
comp1828_c0_seq1	960	G	A	UTR	UTR	NA
comp1828_c0_seq1	1227	G	A	UTR	UTR	NA
comp1828_c0_seq1	1265	C	T	UTR	UTR	NA
comp1828_c0_seq1	1272	G	A	UTR	UTR	NA
comp1828_c0_seq1	1770	T	C	UTR	UTR	NA
comp1500_c0_seq1	172	A	G	UTR	UTR	chr2
comp1500_c0_seq1	315	G	A	UTR	UTR	chr2
comp1500_c0_seq1	319	G	C	UTR	UTR	chr2
comp1500_c0_seq1	464	A	G	UTR	UTR	chr2
comp1500_c0_seq1	645	A	T	UTR	UTR	chr2
comp1500_c0_seq1	1061	T	C	UTR	UTR	chr2
comp1500_c0_seq1	1876	C	T	UTR	UTR	chr2
comp1500_c0_seq1	2126	C	A	UTR	UTR	chr2
comp1500_c0_seq1	2201	C	A	UTR	UTR	chr2
comp1655_c0_seq1	358	C	T	UTR	UTR	NA
comp1655_c0_seq1	662	G	A	SYN	P->P	NA
comp1655_c0_seq1	1058	A	G	SYN	F->F	NA
comp1655_c0_seq1	1238	T	C	SYN	K->K	NA
comp665_c0_seq1	260	C	A	SYN	A->A	chr6
comp665_c0_seq1	299	G	C	SYN	V->V	chr6
comp665_c0_seq1	425	C	T	SYN	C->C	chr6
comp665_c0_seq1	449	C	T	SYN	L->L	chr6
comp665_c0_seq1	702	C	G	NON-SYN	Q->E	chr6
comp665_c0_seq1	869	C	T	SYN	Y->Y	chr6
comp665_c0_seq1	1019	G	A	SYN	E->E	chr6
comp665_c0_seq1	1127	A	G	SYN	E->E	chr6
comp665_c0_seq1	1991	C	T	UTR	UTR	chr6
comp665_c0_seq1	2168	T	C	UTR	UTR	chr6
comp665_c0_seq1	2240	T	C	UTR	UTR	chr6
comp665_c0_seq1	2349	A	G	UTR	UTR	chr6
comp665_c0_seq1	2365	A	G	UTR	UTR	chr6
comp665_c0_seq1	2367	C	T	UTR	UTR	chr6
comp665_c0_seq1	2508	A	G	UTR	UTR	chr6
comp665_c0_seq1	2578	A	G	UTR	UTR	chr6
comp665_c0_seq1	2642	T	C	UTR	UTR	chr6
comp665_c0_seq1	2779	T	C	UTR	UTR	chr6
comp665_c0_seq1	2916	A	C	UTR	UTR	chr6
comp665_c0_seq1	2966	G	T	UTR	UTR	chr6
comp665_c0_seq1	3000	G	A	UTR	UTR	chr6
comp665_c0_seq1	3314	T	C	UTR	UTR	chr6
comp665_c0_seq1	3400	A	G	UTR	UTR	chr6
comp665_c0_seq1	3484	T	C	UTR	UTR	chr6
comp665_c0_seq1	3759	A	G	UTR	UTR	chr6
comp665_c0_seq1	3797	C	A	UTR	UTR	chr6
comp665_c0_seq1	3806	G	A	UTR	UTR	chr6
comp113_c0_seq1	89	T	C	UTR	UTR	chr4
comp113_c0_seq1	1225	G	A	SYN	T->T	chr4
comp113_c0_seq1	1255	C	G	UTR	UTR	chr4
comp308_c0_seq1	352	T	C	SYN	N->N	chr1
comp308_c0_seq1	436	A	G	SYN	S->S	chr1
comp308_c0_seq1	576	A	G	NON-SYN	Q->R	chr1
comp308_c0_seq1	703	G	C	NON-SYN	K->N	chr1
comp308_c0_seq1	967	G	A	SYN	G->G	chr1
comp308_c0_seq1	988	T	C	SYN	A->A	chr1
comp308_c0_seq1	1212	G	A	NON-SYN	R->K	chr1
comp308_c0_seq1	1992	A	G	UTR	UTR	chr1
comp308_c0_seq1	2028	T	C	UTR	UTR	chr1
comp308_c0_seq1	2269	T	A	UTR	UTR	chr1
comp308_c0_seq1	2826	C	T	UTR	UTR	chr1
comp308_c0_seq1	3245	G	A	UTR	UTR	chr1
comp308_c0_seq1	3392	G	A	UTR	UTR	chr1
comp308_c0_seq1	3720	A	G	UTR	UTR	chr1
comp1541_c0_seq1	5	T	C	SYN	A->A	NA
comp1541_c0_seq1	10	T	C	NON-SYN	T->A	NA
comp1541_c0_seq1	36	T	C	NON-SYN	Q->R	NA
comp1541_c0_seq1	61	T	A	NON-SYN	T->S	NA
comp1541_c0_seq1	273	G	A	NON-SYN	T->M	NA
comp1541_c0_seq1	276	G	A	NON-SYN	A->V	NA
comp1541_c0_seq1	292	C	T	NON-SYN	A->T	NA
comp1541_c0_seq1	295	G	C	NON-SYN	L->V	NA
comp1541_c0_seq1	302	C	T	SYN	T->T	NA
comp1541_c0_seq1	307	T	C	NON-SYN	M->V	NA
comp1541_c0_seq1	312	G	A	NON-SYN	A->V	NA
comp1541_c0_seq1	320	G	A	SYN	R->R	NA
comp1541_c0_seq1	324	T	C	NON-SYN	H->R	NA
comp1541_c0_seq1	345	A	G	NON-SYN	M->T	NA
comp1541_c0_seq1	356	A	G	UTR	UTR	NA
comp1541_c0_seq1	361	T	C	UTR	UTR	NA
comp1541_c0_seq1	362	T	G	UTR	UTR	NA
comp1541_c0_seq1	364	T	C	UTR	UTR	NA
comp1541_c0_seq1	380	T	C	UTR	UTR	NA
comp1541_c0_seq1	450	T	C	UTR	UTR	NA
comp1541_c0_seq1	451	G	A	UTR	UTR	NA
comp1541_c0_seq1	455	C	A	UTR	UTR	NA
comp1541_c0_seq1	552	T	C	UTR	UTR	NA
comp1541_c0_seq1	604	T	C	UTR	UTR	NA
comp1541_c0_seq1	736	C	G	UTR	UTR	NA
comp925_c0_seq1	4010	G	C	UTR	UTR	NA
comp925_c0_seq1	4127	T	C	UTR	UTR	NA
comp925_c0_seq1	4175	C	A	UTR	UTR	NA
comp925_c0_seq1	6120	A	G	UTR	UTR	NA
comp925_c0_seq1	6250	T	G	UTR	UTR	NA
comp925_c0_seq1	6908	A	G	UTR	UTR	NA
comp925_c0_seq1	8955	A	T	UTR	UTR	NA
comp1792_c0_seq1	772	G	A	NON-SYN	A->T	chr15
comp1792_c0_seq1	848	T	C	SYN	T->T	chr15
comp1792_c0_seq1	1593	A	G	SYN	E->E	chr15
comp1619_c1_seq1	213	C	T	SYN	A->A	chr21
comp1619_c1_seq1	369	G	A	SYN	L->L	chr21
comp1619_c1_seq1	516	C	T	SYN	R->R	chr21
comp1619_c1_seq1	588	A	G	SYN	E->E	chr21
comp1619_c1_seq1	842	A	G	NON-SYN	N->S	chr21
comp1619_c1_seq1	965	T	C	UTR	UTR	chr21
comp1575_c0_seq1	1442	G	A	SYN	T->T	NA
comp1575_c0_seq1	1621	C	T	SYN	P->P	NA
comp1575_c0_seq1	1712	A	G	NON-SYN	M->T	NA
comp1575_c0_seq1	1738	T	C	SYN	R->R	NA
comp51_c0_seq1	144	C	T	SYN	P->P	chrZ
comp51_c0_seq1	270	G	A	SYN	L->L	chrZ
comp51_c0_seq1	546	C	T	SYN	H->H	chrZ
comp51_c1_seq1	133	T	C	SYN	K->K	NA
comp51_c1_seq1	476	T	C	NON-SYN	H->R	NA
comp51_c1_seq1	1075	A	G	SYN	D->D	NA
comp51_c1_seq1	1240	T	C	SYN	K->K	NA
comp51_c1_seq1	1552	T	C	UTR	UTR	NA
comp51_c1_seq1	1553	G	A	UTR	UTR	NA
comp51_c1_seq1	1568	A	G	UTR	UTR	NA
comp51_c1_seq1	1723	C	T	UTR	UTR	NA
comp51_c1_seq1	1805	C	T	UTR	UTR	NA
comp1918_c0_seq1	129	T	C	NON-SYN	W->R	chr1
comp1918_c0_seq1	281	A	G	SYN	T->T	chr1
comp1918_c0_seq1	316	G	A	NON-SYN	R->H	chr1
comp1918_c0_seq1	554	C	T	SYN	F->F	chr1
comp1918_c0_seq1	617	A	G	SYN	S->S	chr1
comp1918_c0_seq1	1203	A	G	UTR	UTR	chr1
comp868_c1_seq1	166	C	T	UTR	UTR	NA
comp868_c1_seq1	174	T	C	UTR	UTR	NA
comp868_c1_seq1	231	A	G	UTR	UTR	NA
comp868_c1_seq1	257	C	G	UTR	UTR	NA
comp868_c1_seq1	318	T	C	UTR	UTR	NA
comp868_c1_seq1	376	G	A	UTR	UTR	NA
comp868_c1_seq1	378	C	T	UTR	UTR	NA
comp868_c1_seq1	564	A	G	UTR	UTR	NA
comp868_c1_seq1	653	G	A	UTR	UTR	NA
comp868_c1_seq1	685	A	G	UTR	UTR	NA
comp868_c1_seq1	694	G	A	UTR	UTR	NA
comp868_c1_seq1	731	G	A	UTR	UTR	NA
comp868_c1_seq1	1009	G	C	UTR	UTR	NA
comp868_c1_seq1	1066	A	T	UTR	UTR	NA
comp868_c1_seq1	1336	A	G	UTR	UTR	NA
comp868_c1_seq1	1393	T	C	UTR	UTR	NA
comp868_c1_seq1	1535	G	A	UTR	UTR	NA
comp868_c1_seq1	1606	A	G	UTR	UTR	NA
comp868_c1_seq1	1688	C	T	UTR	UTR	NA
comp868_c1_seq1	1766	C	T	UTR	UTR	NA
comp868_c1_seq1	3308	T	A	UTR	UTR	NA
comp868_c1_seq1	3570	C	T	SYN	E->E	NA
comp868_c1_seq1	3648	G	A	SYN	G->G	NA
comp868_c1_seq1	3723	A	G	SYN	S->S	NA
comp868_c1_seq1	3894	A	G	SYN	N->N	NA
comp868_c1_seq1	4074	A	G	SYN	T->T	NA
comp272_c0_seq1	890	G	A	SYN	L->L	chr13
comp272_c0_seq1	2151	C	T	SYN	E->E	chr13
comp272_c0_seq1	2205	A	G	SYN	D->D	chr13
comp272_c0_seq1	2319	T	C	UTR	UTR	chr13
comp1626_c0_seq1	1103	A	G	SYN	A->A	chr3
comp1626_c0_seq1	1115	C	T	SYN	G->G	chr3
comp1626_c0_seq1	1226	T	A	SYN	V->V	chr3
comp1626_c0_seq1	1277	A	G	SYN	Q->Q	chr3
comp1626_c0_seq1	1298	A	G	SYN	P->P	chr3
comp1626_c0_seq1	1484	A	G	SYN	P->P	chr3
comp1626_c0_seq1	1487	G	A	SYN	A->A	chr3
comp1626_c0_seq1	3230	T	C	SYN	T->T	chr3
comp1626_c0_seq1	4235	A	G	UTR	UTR	chr3
comp1626_c0_seq1	4944	C	T	UTR	UTR	chr3
comp1626_c0_seq1	5808	C	T	UTR	UTR	chr3
comp1626_c0_seq1	6230	A	G	UTR	UTR	chr3
comp1626_c0_seq1	6279	A	G	UTR	UTR	chr3
comp1626_c1_seq1	236	A	G	UTR	UTR	NA
comp1626_c1_seq1	253	T	C	UTR	UTR	NA
comp1626_c1_seq1	255	C	T	UTR	UTR	NA
comp1626_c1_seq1	262	A	G	UTR	UTR	NA
comp1626_c1_seq1	269	A	G	UTR	UTR	NA
comp1626_c1_seq1	301	G	C	UTR	UTR	NA
comp1626_c1_seq1	302	G	A	UTR	UTR	NA
comp1626_c1_seq1	325	A	G	UTR	UTR	NA
comp1626_c1_seq1	482	T	C	SYN	L->L	NA
comp1626_c1_seq1	598	T	C	NON-SYN	T->A	NA
comp1626_c1_seq1	659	A	G	SYN	D->D	NA
comp1891_c0_seq1	290	C	T	UTR	UTR	NA
comp1891_c0_seq1	368	G	T	UTR	UTR	NA
comp1891_c0_seq1	724	C	T	SYN	C->C	NA
comp1891_c0_seq1	787	G	A	SYN	E->E	NA
comp1891_c0_seq1	1309	C	T	SYN	V->V	NA
comp1891_c0_seq1	1989	C	T	NON-SYN	A->V	NA
comp1891_c0_seq1	2138	C	T	NON-SYN	P->S	NA
comp1891_c0_seq1	3115	C	T	UTR	UTR	NA
comp1891_c0_seq1	3945	A	G	UTR	UTR	NA
comp1891_c0_seq1	4497	G	A	UTR	UTR	NA
comp1891_c0_seq1	4611	C	T	UTR	UTR	NA
comp1891_c0_seq1	4744	A	G	UTR	UTR	NA
comp1891_c0_seq1	4896	G	A	UTR	UTR	NA
comp1891_c0_seq1	4920	A	G	UTR	UTR	NA
comp1891_c0_seq1	5083	C	A	UTR	UTR	NA
comp1891_c0_seq1	5094	G	A	UTR	UTR	NA
comp1891_c0_seq1	5103	C	T	UTR	UTR	NA
comp1891_c0_seq1	5361	T	C	UTR	UTR	NA
comp1891_c0_seq1	5370	C	T	UTR	UTR	NA
comp1891_c0_seq1	5579	C	G	UTR	UTR	NA
comp1891_c0_seq1	5588	C	T	UTR	UTR	NA
comp1891_c0_seq1	5933	G	A	UTR	UTR	NA
comp1891_c0_seq1	6142	T	C	UTR	UTR	NA
comp1891_c0_seq1	6243	T	C	UTR	UTR	NA
comp1891_c0_seq1	6393	G	A	UTR	UTR	NA
comp1891_c0_seq1	6457	G	A	UTR	UTR	NA
comp1891_c0_seq1	6515	T	A	UTR	UTR	NA
comp1891_c0_seq1	6646	G	A	UTR	UTR	NA
comp1891_c0_seq1	6695	G	A	UTR	UTR	NA
comp1891_c0_seq1	6799	T	C	UTR	UTR	NA
comp1891_c0_seq1	7635	A	T	UTR	UTR	NA
comp1891_c0_seq1	7879	A	C	UTR	UTR	NA
comp1891_c0_seq1	8176	G	A	UTR	UTR	NA
comp1891_c0_seq1	8303	A	T	UTR	UTR	NA
comp1891_c0_seq1	8362	C	T	UTR	UTR	NA
comp1891_c0_seq1	8363	A	G	UTR	UTR	NA
comp1891_c0_seq1	8439	C	T	UTR	UTR	NA
comp1891_c0_seq1	8519	T	C	UTR	UTR	NA
comp1891_c0_seq1	8610	C	G	UTR	UTR	NA
comp1891_c0_seq1	9015	A	G	UTR	UTR	NA
comp1891_c0_seq1	9354	C	T	UTR	UTR	NA
comp1891_c0_seq1	9427	G	T	UTR	UTR	NA
comp1891_c0_seq1	9489	C	T	UTR	UTR	NA
comp1891_c0_seq1	9521	C	T	UTR	UTR	NA
comp1891_c0_seq1	9924	A	C	UTR	UTR	NA
comp1891_c0_seq1	9925	G	A	UTR	UTR	NA
comp1482_c0_seq1	2212	C	T	UTR	UTR	NA
comp1482_c0_seq1	2780	A	G	UTR	UTR	NA
comp1482_c0_seq1	2799	G	A	UTR	UTR	NA
comp1482_c0_seq1	2967	C	T	UTR	UTR	NA
comp1482_c0_seq1	3105	C	T	UTR	UTR	NA
comp1482_c0_seq1	3111	A	G	UTR	UTR	NA
comp1482_c0_seq1	3114	G	A	UTR	UTR	NA
comp1482_c0_seq1	3159	C	T	UTR	UTR	NA
comp1482_c0_seq1	3444	G	A	UTR	UTR	NA
comp1659_c0_seq1	196	A	G	SYN	Q->Q	chr9
comp1659_c0_seq1	664	G	A	SYN	S->S	chr9
comp1659_c0_seq1	862	A	G	UTR	UTR	chr9
comp1659_c0_seq1	880	A	G	UTR	UTR	chr9
comp1659_c0_seq1	952	G	A	UTR	UTR	chr9
comp1659_c0_seq1	978	C	T	UTR	UTR	chr9
comp1659_c0_seq1	1002	G	A	UTR	UTR	chr9
comp1659_c0_seq1	1033	A	G	UTR	UTR	chr9
comp1659_c0_seq1	1045	G	C	UTR	UTR	chr9
comp1659_c0_seq1	1107	A	T	UTR	UTR	chr9
comp1400_c0_seq1	532	T	C	UTR	UTR	NA
comp1400_c0_seq1	604	C	T	UTR	UTR	NA
comp780_c0_seq1	117	T	C	UTR	UTR	chr26
comp780_c0_seq1	309	A	G	UTR	UTR	chr26
comp780_c0_seq1	330	T	C	UTR	UTR	chr26
comp780_c0_seq1	867	G	A	SYN	T->T	chr26
comp780_c0_seq1	1035	A	G	SYN	G->G	chr26
comp340_c0_seq1	598	A	G	UTR	UTR	NA
comp340_c0_seq1	601	A	T	UTR	UTR	NA
comp340_c0_seq1	1008	T	G	UTR	UTR	NA
comp340_c0_seq1	1055	C	G	UTR	UTR	NA
comp340_c0_seq1	1352	C	T	UTR	UTR	NA
comp340_c0_seq1	1390	A	G	UTR	UTR	NA
comp340_c0_seq1	1507	A	C	UTR	UTR	NA
comp340_c0_seq1	1643	G	A	UTR	UTR	NA
comp340_c0_seq1	2072	T	C	UTR	UTR	NA
comp340_c0_seq1	2184	G	A	UTR	UTR	NA
comp340_c0_seq1	2314	T	C	UTR	UTR	NA
comp340_c0_seq1	3175	G	C	UTR	UTR	NA
comp340_c0_seq1	3210	A	G	UTR	UTR	NA
comp340_c0_seq1	3697	A	G	UTR	UTR	NA
comp340_c0_seq1	4711	C	T	UTR	UTR	NA
comp340_c0_seq1	4867	C	T	UTR	UTR	NA
comp340_c0_seq1	4986	C	T	UTR	UTR	NA
comp340_c0_seq1	5107	T	G	UTR	UTR	NA
comp340_c0_seq1	5128	C	T	UTR	UTR	NA
comp340_c0_seq1	5134	C	T	UTR	UTR	NA
comp340_c0_seq1	6327	C	T	UTR	UTR	NA
comp340_c0_seq1	10255	C	A	UTR	UTR	NA
comp340_c0_seq1	10417	G	A	UTR	UTR	NA
comp340_c0_seq1	10450	T	C	UTR	UTR	NA
comp340_c0_seq1	11178	G	T	UTR	UTR	NA
comp340_c0_seq1	11220	G	A	UTR	UTR	NA
comp340_c0_seq1	11620	A	G	UTR	UTR	NA
comp340_c0_seq1	11625	A	C	UTR	UTR	NA
comp340_c0_seq1	11892	C	T	UTR	UTR	NA
comp340_c0_seq1	11934	C	T	UTR	UTR	NA
comp340_c0_seq1	12330	G	A	UTR	UTR	NA
comp340_c0_seq1	12383	C	T	UTR	UTR	NA
comp340_c0_seq1	12544	C	T	UTR	UTR	NA
comp340_c0_seq1	12564	C	A	UTR	UTR	NA
comp340_c0_seq1	12677	C	A	UTR	UTR	NA
comp340_c0_seq1	12924	A	G	UTR	UTR	NA
comp340_c0_seq1	13025	G	T	UTR	UTR	NA
comp340_c0_seq1	13210	C	T	UTR	UTR	NA
comp340_c0_seq1	13655	A	G	UTR	UTR	NA
comp340_c0_seq1	13704	T	A	UTR	UTR	NA
comp340_c0_seq1	13826	A	G	UTR	UTR	NA
comp340_c0_seq1	14019	C	T	UTR	UTR	NA
comp340_c0_seq1	14757	A	G	UTR	UTR	NA
comp340_c0_seq1	14780	C	T	UTR	UTR	NA
comp340_c0_seq1	14781	A	G	UTR	UTR	NA
comp340_c0_seq1	14812	G	T	UTR	UTR	NA
comp340_c0_seq1	15613	G	A	UTR	UTR	NA
comp340_c0_seq1	15617	C	G	UTR	UTR	NA
comp340_c0_seq1	15620	A	T	UTR	UTR	NA
comp340_c0_seq1	15765	T	C	UTR	UTR	NA
comp340_c0_seq1	15797	T	C	UTR	UTR	NA
comp340_c0_seq1	16680	C	T	UTR	UTR	NA
comp340_c0_seq1	16782	C	T	UTR	UTR	NA
comp340_c0_seq1	16790	C	T	UTR	UTR	NA
comp340_c0_seq1	16933	C	T	UTR	UTR	NA
comp340_c0_seq1	17134	A	G	UTR	UTR	NA
comp41_c0_seq1	118	C	A	UTR	UTR	chr4
comp41_c0_seq1	122	C	A	UTR	UTR	chr4
comp41_c0_seq1	236	C	T	UTR	UTR	chr4
comp41_c0_seq1	293	T	C	UTR	UTR	chr4
comp41_c0_seq1	896	T	C	UTR	UTR	chr4
comp41_c0_seq1	2341	A	G	UTR	UTR	chr4
comp41_c0_seq1	2447	T	C	UTR	UTR	chr4
comp41_c0_seq1	2474	C	A	UTR	UTR	chr4
comp41_c0_seq1	2492	C	T	UTR	UTR	chr4
comp41_c0_seq1	2529	T	C	UTR	UTR	chr4
comp41_c0_seq1	2585	C	T	UTR	UTR	chr4
comp41_c0_seq1	2776	G	C	SYN	G->G	chr4
comp41_c0_seq1	2864	A	T	NON-SYN	M->K	chr4
comp41_c0_seq1	2986	A	G	SYN	D->D	chr4
comp41_c0_seq1	3033	C	T	NON-SYN	A->T	chr4
comp41_c0_seq1	3464	G	A	NON-SYN	A->V	chr4
comp41_c0_seq1	3634	C	T	SYN	L->L	chr4
comp41_c0_seq1	4093	T	C	SYN	Q->Q	chr4
comp41_c0_seq1	5212	T	C	SYN	L->L	chr4
comp81_c1_seq1	182	T	C	NON-SYN	W->R	chr5
comp81_c1_seq1	199	A	G	SYN	A->A	chr5
comp81_c1_seq1	210	A	G	NON-SYN	Q->R	chr5
comp81_c1_seq1	655	C	T	SYN	N->N	chr5
comp81_c1_seq1	688	T	C	SYN	H->H	chr5
comp81_c1_seq1	709	T	C	SYN	T->T	chr5
comp81_c1_seq1	913	T	C	SYN	F->F	chr5
comp81_c1_seq1	1759	C	T	SYN	N->N	chr5
comp81_c1_seq1	1780	C	T	SYN	T->T	chr5
comp81_c1_seq1	2296	C	T	SYN	F->F	chr5
comp81_c1_seq1	3619	A	G	SYN	T->T	chr5
comp81_c1_seq1	4081	G	T	UTR	UTR	chr5
comp1592_c0_seq1	458	G	A	UTR	UTR	chr8
comp1592_c0_seq1	542	G	A	UTR	UTR	chr8
comp1592_c0_seq1	594	C	A	UTR	UTR	chr8
comp1592_c0_seq1	731	G	A	UTR	UTR	chr8
comp1592_c0_seq1	1111	G	A	UTR	UTR	chr8
comp1592_c0_seq1	1129	G	A	UTR	UTR	chr8
comp1592_c0_seq1	1605	A	C	UTR	UTR	chr8
comp1592_c0_seq1	1693	G	A	UTR	UTR	chr8
comp1592_c0_seq1	1707	A	T	UTR	UTR	chr8
comp1592_c0_seq1	1799	G	T	UTR	UTR	chr8
comp1592_c0_seq1	1862	C	A	UTR	UTR	chr8
comp1592_c0_seq1	2284	T	C	UTR	UTR	chr8
comp1592_c0_seq1	2880	T	C	SYN	L->L	chr8
comp1592_c0_seq1	2961	G	A	SYN	Y->Y	chr8
comp1592_c0_seq1	3188	A	G	NON-SYN	S->P	chr8
comp168_c0_seq1	54	C	T	UTR	UTR	NA
comp168_c0_seq1	265	T	C	SYN	L->L	NA
comp168_c0_seq1	454	A	G	SYN	Y->Y	NA
comp363_c1_seq1	610	A	G	UTR	UTR	NA
comp972_c0_seq1	323	A	G	UTR	UTR	chr1
comp972_c0_seq1	450	G	T	UTR	UTR	chr1
comp972_c0_seq1	607	C	T	UTR	UTR	chr1
comp972_c0_seq1	848	T	G	NON-SYN	K->T	chr1
comp972_c0_seq1	1186	C	T	SYN	A->A	chr1
comp972_c0_seq1	1291	A	G	SYN	D->D	chr1
comp972_c0_seq1	1523	G	C	NON-SYN	A->G	chr1
comp972_c0_seq1	1591	C	T	SYN	P->P	chr1
comp972_c0_seq1	1637	A	G	NON-SYN	L->P	chr1
comp1557_c0_seq1	1250	C	T	SYN	A->A	chr21
comp1557_c0_seq1	1478	C	T	SYN	G->G	chr21
comp1557_c0_seq1	2316	A	G	NON-SYN	R->G	chr21
comp1557_c0_seq1	2676	T	C	NON-SYN	C->R	chr21
comp1426_c0_seq1	175	C	T	NON-SYN	A->V	NA
comp1426_c0_seq1	493	T	C	UTR	UTR	NA
comp1426_c0_seq1	510	C	T	UTR	UTR	NA
comp1426_c0_seq1	526	G	A	UTR	UTR	NA
comp1426_c0_seq1	532	T	C	UTR	UTR	NA
comp1426_c0_seq1	533	G	A	UTR	UTR	NA
comp1426_c0_seq1	545	G	T	UTR	UTR	NA
comp1426_c0_seq1	549	C	A	UTR	UTR	NA
comp1426_c0_seq1	565	C	T	UTR	UTR	NA
comp1426_c0_seq1	566	A	G	UTR	UTR	NA
comp1426_c0_seq1	671	T	C	UTR	UTR	NA
comp1426_c0_seq1	676	T	C	UTR	UTR	NA
comp1426_c0_seq1	677	G	A	UTR	UTR	NA
comp1426_c0_seq1	687	G	C	UTR	UTR	NA
comp1426_c0_seq1	721	C	A	UTR	UTR	NA
comp1426_c0_seq1	797	G	A	UTR	UTR	NA
comp1426_c0_seq1	849	C	A	UTR	UTR	NA
comp1426_c0_seq1	882	G	T	UTR	UTR	NA
comp1426_c0_seq1	1210	T	A	UTR	UTR	NA
comp1426_c0_seq1	1211	T	A	UTR	UTR	NA
comp1426_c0_seq1	1219	G	A	UTR	UTR	NA
comp1426_c0_seq1	1252	T	A	UTR	UTR	NA
comp1426_c0_seq1	1373	A	T	UTR	UTR	NA
comp1426_c0_seq1	1380	G	A	UTR	UTR	NA
comp1426_c0_seq1	1412	A	G	UTR	UTR	NA
comp1275_c0_seq1	212	C	T	UTR	UTR	chr19
comp1275_c0_seq1	233	T	C	UTR	UTR	chr19
comp1275_c0_seq1	590	A	G	UTR	UTR	chr19
comp1275_c0_seq1	925	T	C	UTR	UTR	chr19
comp1275_c0_seq1	1465	A	G	SYN	S->S	chr19
comp1275_c0_seq1	1656	A	G	UTR	UTR	chr19
comp1275_c0_seq1	1657	G	A	UTR	UTR	chr19
comp85_c0_seq1	246	C	T	SYN	V->V	NA
comp85_c0_seq1	399	T	C	SYN	A->A	NA
comp85_c0_seq1	426	A	G	SYN	L->L	NA
comp85_c1_seq1	110	C	G	NON-SYN	P->A	chr18
comp85_c1_seq1	447	G	A	NON-SYN	C->Y	chr18
comp85_c1_seq1	578	G	A	UTR	UTR	chr18
comp85_c1_seq1	788	C	A	UTR	UTR	chr18
comp85_c1_seq1	1086	A	G	UTR	UTR	chr18
comp85_c1_seq1	1318	T	C	UTR	UTR	chr18
comp85_c1_seq1	1466	C	T	UTR	UTR	chr18
comp320_c0_seq1	637	T	C	SYN	Y->Y	chr4
comp19_c1_seq1	151	T	C	UTR	UTR	chr1
comp19_c1_seq1	252	T	C	UTR	UTR	chr1
comp19_c1_seq1	615	G	A	SYN	L->L	chr1
comp19_c2_seq1	674	C	T	SYN	L->L	chr1
comp19_c2_seq1	704	G	A	SYN	P->P	chr1
comp19_c2_seq1	1037	A	G	UTR	UTR	chr1
comp19_c2_seq1	1138	A	G	UTR	UTR	chr1
comp1323_c0_seq1	281	G	C	NON-SYN	Q->E	NA
comp1323_c0_seq1	721	G	C	NON-SYN	T->S	NA
comp1913_c0_seq1	446	C	T	UTR	UTR	chr26
comp1913_c0_seq1	1744	A	G	UTR	UTR	chr26
comp1638_c0_seq1	959	A	G	NON-SYN	T->A	NA
comp1638_c0_seq1	2020	T	C	UTR	UTR	NA
comp1638_c0_seq1	2370	T	C	UTR	UTR	NA
comp1638_c0_seq1	2460	T	C	UTR	UTR	NA
comp1638_c0_seq1	2571	C	G	UTR	UTR	NA
comp1638_c0_seq1	2573	G	C	UTR	UTR	NA
comp1638_c0_seq1	2576	G	C	UTR	UTR	NA
comp1638_c0_seq1	2675	G	A	UTR	UTR	NA
comp1638_c0_seq1	2754	G	A	UTR	UTR	NA
comp1638_c0_seq1	2823	C	T	UTR	UTR	NA
comp1638_c0_seq1	3085	G	A	UTR	UTR	NA
comp1638_c0_seq1	3161	A	G	UTR	UTR	NA
comp1638_c0_seq1	3236	T	C	UTR	UTR	NA
comp1638_c0_seq1	3390	A	G	UTR	UTR	NA
comp1638_c0_seq1	3521	A	G	UTR	UTR	NA
comp1638_c0_seq1	3533	G	A	UTR	UTR	NA
comp1638_c0_seq1	3589	T	C	UTR	UTR	NA
comp1638_c0_seq1	4237	C	T	UTR	UTR	NA
comp1483_c0_seq1	624	T	C	SYN	L->L	chr5
comp1483_c0_seq1	749	T	C	SYN	N->N	chr5
comp1483_c0_seq1	785	G	A	SYN	T->T	chr5
comp1483_c0_seq1	1656	G	A	UTR	UTR	chr5
comp1483_c0_seq1	2024	G	A	UTR	UTR	chr5
comp1483_c0_seq1	2085	G	A	UTR	UTR	chr5
comp1483_c0_seq1	2142	A	G	UTR	UTR	chr5
comp1025_c0_seq1	699	A	G	NON-SYN	N->S	chr15
comp1025_c0_seq1	838	T	C	SYN	T->T	chr15
comp1025_c0_seq1	982	C	T	SYN	A->A	chr15
comp1025_c0_seq1	1049	A	G	NON-SYN	N->D	chr15
comp1025_c0_seq1	1399	C	T	SYN	S->S	chr15
comp1025_c0_seq1	1402	G	A	SYN	A->A	chr15
comp1025_c0_seq1	1759	T	C	SYN	A->A	chr15
comp1025_c0_seq1	2023	A	G	SYN	V->V	chr15
comp1025_c0_seq1	2430	G	A	UTR	UTR	chr15
comp1025_c0_seq1	2520	C	T	UTR	UTR	chr15
comp1025_c0_seq1	2524	A	G	UTR	UTR	chr15
comp1025_c0_seq1	4725	A	G	UTR	UTR	chr15
comp1025_c0_seq1	5213	C	G	UTR	UTR	chr15
comp1025_c0_seq1	5270	C	T	UTR	UTR	chr15
comp1025_c0_seq1	5294	T	C	UTR	UTR	chr15
comp1025_c0_seq1	5302	T	C	UTR	UTR	chr15
comp1025_c0_seq1	5320	T	C	UTR	UTR	chr15
comp1025_c0_seq1	5380	C	T	UTR	UTR	chr15
comp1025_c0_seq1	5381	A	G	UTR	UTR	chr15
comp1025_c0_seq1	5387	G	C	UTR	UTR	chr15
comp1025_c0_seq1	5415	C	A	UTR	UTR	chr15
comp1025_c1_seq1	108	G	C	UTR	UTR	chr15
comp1025_c1_seq1	406	T	C	UTR	UTR	chr15
comp1025_c1_seq1	596	T	C	UTR	UTR	chr15
comp1025_c1_seq1	644	G	A	UTR	UTR	chr15
comp1025_c1_seq1	2797	T	C	UTR	UTR	chr15
comp1025_c1_seq1	2801	G	A	UTR	UTR	chr15
comp1025_c1_seq1	2891	C	T	UTR	UTR	chr15
comp1025_c1_seq1	3298	T	C	SYN	V->V	chr15
comp1025_c1_seq1	3562	A	G	SYN	A->A	chr15
comp1025_c1_seq1	3919	C	T	SYN	A->A	chr15
comp1025_c1_seq1	3922	G	A	SYN	S->S	chr15
comp1025_c1_seq1	4272	T	C	NON-SYN	N->D	chr15
comp1025_c1_seq1	4339	G	A	SYN	A->A	chr15
comp1025_c1_seq1	5255	A	G	NON-SYN	L->P	chr15
comp1628_c0_seq1	732	G	A	UTR	UTR	chr3
comp1628_c0_seq1	761	T	C	UTR	UTR	chr3
comp1628_c0_seq1	827	C	A	UTR	UTR	chr3
comp1628_c0_seq1	857	A	G	UTR	UTR	chr3
comp1628_c0_seq1	897	T	C	UTR	UTR	chr3
comp1628_c0_seq1	1112	A	G	UTR	UTR	chr3
comp1628_c0_seq1	1375	T	C	UTR	UTR	chr3
comp1628_c0_seq1	1744	C	A	UTR	UTR	chr3
comp1628_c0_seq1	1746	T	C	UTR	UTR	chr3
comp1628_c0_seq1	1902	T	C	UTR	UTR	chr3
comp187_c0_seq1	918	G	T	UTR	UTR	NA
comp187_c0_seq1	1059	C	T	UTR	UTR	NA
comp187_c0_seq1	1976	T	C	UTR	UTR	NA
comp187_c0_seq1	2186	G	A	UTR	UTR	NA
comp187_c0_seq1	2221	G	A	UTR	UTR	NA
comp187_c0_seq1	2256	C	T	UTR	UTR	NA
comp187_c0_seq1	2268	C	T	UTR	UTR	NA
comp187_c0_seq1	2512	C	T	UTR	UTR	NA
comp468_c0_seq1	84	A	G	SYN	L->L	NA
comp468_c0_seq1	417	A	G	UTR	UTR	NA
comp468_c0_seq1	440	G	A	UTR	UTR	NA
comp468_c0_seq1	449	A	G	UTR	UTR	NA
comp654_c0_seq1	181	G	A	SYN	V->V	NA
comp654_c0_seq1	217	A	C	SYN	G->G	NA
comp654_c0_seq1	244	G	A	SYN	E->E	NA
comp654_c0_seq1	343	A	G	SYN	S->S	NA
comp654_c0_seq1	825	C	T	UTR	UTR	NA
comp654_c0_seq1	947	C	T	UTR	UTR	NA
comp654_c0_seq1	954	T	C	UTR	UTR	NA
comp654_c0_seq1	1085	T	C	UTR	UTR	NA
comp654_c0_seq1	1264	C	T	UTR	UTR	NA
comp654_c0_seq1	1271	T	C	UTR	UTR	NA
comp654_c0_seq1	1438	T	C	UTR	UTR	NA
comp654_c0_seq1	1776	T	C	UTR	UTR	NA
comp654_c0_seq1	1779	T	C	UTR	UTR	NA
comp1796_c0_seq1	1021	A	G	UTR	UTR	NA
comp1796_c0_seq1	1031	A	G	UTR	UTR	NA
comp1796_c0_seq1	1368	G	A	UTR	UTR	NA
comp1796_c0_seq1	1371	G	A	UTR	UTR	NA
comp1796_c0_seq1	1390	A	G	UTR	UTR	NA
comp1796_c0_seq1	1466	G	A	UTR	UTR	NA
comp1796_c0_seq1	1478	T	C	UTR	UTR	NA
comp1796_c0_seq1	2296	T	C	UTR	UTR	NA
comp1796_c0_seq1	2329	A	G	UTR	UTR	NA
comp1796_c0_seq1	2558	A	G	UTR	UTR	NA
comp1796_c0_seq1	2639	T	G	UTR	UTR	NA
comp1796_c0_seq1	2844	A	T	UTR	UTR	NA
comp1796_c0_seq1	3172	C	T	SYN	L->L	NA
comp1796_c0_seq1	3187	G	A	SYN	G->G	NA
comp1796_c0_seq1	3301	A	G	SYN	H->H	NA
comp1796_c0_seq1	3437	C	T	NON-SYN	R->Q	NA
comp1796_c0_seq1	3476	T	C	NON-SYN	H->R	NA
comp1796_c0_seq1	3788	A	G	NON-SYN	L->P	NA
comp1796_c0_seq1	3850	C	T	SYN	S->S	NA
comp1796_c0_seq1	4013	C	G	UTR	UTR	NA
comp414_c1_seq1	49	C	A	UTR	UTR	NA
comp414_c1_seq1	56	C	T	UTR	UTR	NA
comp414_c1_seq1	64	A	G	UTR	UTR	NA
comp414_c1_seq1	80	C	A	UTR	UTR	NA
comp414_c4_seq1	250	T	C	UTR	UTR	chr15
comp414_c4_seq1	251	G	T	UTR	UTR	chr15
comp414_c4_seq1	334	G	A	SYN	L->L	chr15
comp414_c4_seq1	355	C	T	SYN	P->P	chr15
comp414_c4_seq1	454	T	C	SYN	E->E	chr15
comp414_c4_seq1	3521	A	G	UTR	UTR	chr15
comp414_c4_seq1	3560	C	T	UTR	UTR	chr15
comp414_c7_seq1	3529	A	G	UTR	UTR	NA
comp414_c7_seq1	4054	T	G	UTR	UTR	NA
comp724_c0_seq1	229	C	T	UTR	UTR	NA
comp724_c0_seq1	425	A	G	UTR	UTR	NA
comp724_c0_seq1	753	C	A	UTR	UTR	NA
comp724_c0_seq1	810	G	C	UTR	UTR	NA
comp724_c0_seq1	855	A	G	UTR	UTR	NA
comp724_c0_seq1	1075	C	G	UTR	UTR	NA
comp724_c0_seq1	1267	T	C	UTR	UTR	NA
comp724_c0_seq1	2004	T	C	UTR	UTR	NA
comp724_c0_seq1	2060	T	C	UTR	UTR	NA
comp724_c0_seq1	2119	C	T	UTR	UTR	NA
comp724_c0_seq1	2207	G	A	UTR	UTR	NA
comp724_c0_seq1	2220	C	T	UTR	UTR	NA
comp724_c0_seq1	2248	C	T	UTR	UTR	NA
comp724_c0_seq1	2421	A	G	UTR	UTR	NA
comp724_c0_seq1	2545	T	C	UTR	UTR	NA
comp724_c0_seq1	2598	C	T	UTR	UTR	NA
comp724_c0_seq1	2918	T	C	UTR	UTR	NA
comp724_c0_seq1	3012	A	G	UTR	UTR	NA
comp724_c0_seq1	3155	A	G	UTR	UTR	NA
comp724_c0_seq1	3591	C	T	UTR	UTR	NA
comp724_c0_seq1	3600	T	A	UTR	UTR	NA
comp724_c0_seq1	3734	C	T	UTR	UTR	NA
comp724_c0_seq1	4107	G	A	UTR	UTR	NA
comp724_c0_seq1	4310	T	C	UTR	UTR	NA
comp724_c0_seq1	4385	G	A	UTR	UTR	NA
comp724_c0_seq1	4724	G	A	UTR	UTR	NA
comp724_c0_seq1	4922	C	T	UTR	UTR	NA
comp724_c0_seq1	5213	T	A	NON-SYN	E->D	NA
comp724_c0_seq1	5795	C	T	SYN	R->R	NA
comp724_c0_seq1	6163	G	A	NON-SYN	P->S	NA
comp499_c0_seq1	146	G	C	UTR	UTR	chr17
comp499_c0_seq1	618	A	C	SYN	A->A	chr17
comp499_c0_seq1	837	T	C	SYN	P->P	chr17
comp499_c0_seq1	1002	G	A	SYN	Q->Q	chr17
comp499_c0_seq1	1350	T	C	SYN	D->D	chr17
comp499_c0_seq1	1995	T	G	SYN	L->L	chr17
comp499_c0_seq1	2319	T	C	SYN	N->N	chr17
comp499_c0_seq1	2337	A	C	SYN	A->A	chr17
comp499_c0_seq1	2436	T	C	SYN	N->N	chr17
comp499_c0_seq1	3225	A	T	SYN	P->P	chr17
comp499_c0_seq1	3780	A	G	SYN	A->A	chr17
comp499_c0_seq1	4182	C	T	SYN	N->N	chr17
comp499_c0_seq1	4296	C	T	SYN	T->T	chr17
comp499_c0_seq1	4959	T	G	SYN	S->S	chr17
comp499_c0_seq1	4977	A	G	SYN	A->A	chr17
comp499_c0_seq1	5121	C	T	SYN	D->D	chr17
comp499_c0_seq1	6084	G	A	SYN	S->S	chr17
comp499_c0_seq1	6652	A	C	SYN	R->R	chr17
comp499_c0_seq1	6855	T	C	SYN	A->A	chr17
comp499_c0_seq1	7077	T	C	SYN	T->T	chr17
comp499_c0_seq1	7137	A	C	SYN	G->G	chr17
comp499_c0_seq1	7215	G	A	SYN	P->P	chr17
comp499_c0_seq1	7320	C	T	SYN	N->N	chr17
comp499_c0_seq1	7359	C	T	SYN	A->A	chr17
comp499_c0_seq1	7383	C	T	SYN	Y->Y	chr17
comp499_c0_seq1	7672	A	C	UTR	UTR	chr17
comp816_c1_seq1	77	C	T	UTR	UTR	NA
comp816_c1_seq1	503	C	T	UTR	UTR	NA
comp816_c1_seq1	702	T	C	UTR	UTR	NA
comp816_c1_seq1	946	G	A	UTR	UTR	NA
comp816_c1_seq1	1185	C	T	UTR	UTR	NA
comp816_c1_seq1	1346	T	C	UTR	UTR	NA
comp816_c1_seq1	1420	C	T	UTR	UTR	NA
comp816_c1_seq1	1652	C	G	UTR	UTR	NA
comp816_c1_seq1	1662	A	G	UTR	UTR	NA
comp816_c1_seq1	1703	G	A	UTR	UTR	NA
comp816_c1_seq1	1736	T	C	UTR	UTR	NA
comp816_c1_seq1	2502	C	T	UTR	UTR	NA
comp816_c1_seq1	2510	G	A	UTR	UTR	NA
comp816_c1_seq1	2793	T	C	SYN	L->L	NA
comp816_c1_seq1	3024	A	G	SYN	G->G	NA
comp816_c1_seq1	3286	C	T	UTR	UTR	NA
comp816_c1_seq1	4035	C	A	UTR	UTR	NA
comp816_c1_seq1	4160	A	G	UTR	UTR	NA
comp816_c1_seq1	4465	G	A	UTR	UTR	NA
comp816_c1_seq1	4537	G	C	UTR	UTR	NA
comp816_c1_seq1	4567	G	A	UTR	UTR	NA
comp816_c1_seq1	4623	A	T	UTR	UTR	NA
comp816_c1_seq1	4744	G	A	UTR	UTR	NA
comp816_c1_seq1	5004	T	A	UTR	UTR	NA
comp816_c1_seq1	5159	T	C	UTR	UTR	NA
comp816_c1_seq1	5392	A	G	UTR	UTR	NA
comp816_c1_seq1	5523	T	A	UTR	UTR	NA
comp816_c1_seq1	5604	G	A	UTR	UTR	NA
comp816_c1_seq1	5804	T	C	UTR	UTR	NA
comp816_c1_seq1	6008	A	G	UTR	UTR	NA
comp816_c1_seq1	6036	A	G	UTR	UTR	NA
comp816_c1_seq1	6046	T	A	UTR	UTR	NA
comp816_c1_seq1	6167	G	A	UTR	UTR	NA
comp816_c1_seq1	6233	G	A	UTR	UTR	NA
comp816_c1_seq1	6567	A	C	UTR	UTR	NA
comp816_c1_seq1	6786	T	G	UTR	UTR	NA
comp816_c1_seq1	6846	T	G	UTR	UTR	NA
comp816_c1_seq1	7474	C	T	UTR	UTR	NA
comp816_c1_seq1	7650	C	A	UTR	UTR	NA
comp816_c1_seq1	7656	T	C	UTR	UTR	NA
comp816_c1_seq1	7675	G	A	UTR	UTR	NA
comp816_c1_seq1	7778	G	A	UTR	UTR	NA
comp816_c1_seq1	8294	C	G	UTR	UTR	NA
comp816_c1_seq1	8342	G	A	UTR	UTR	NA
comp816_c1_seq1	8612	C	T	UTR	UTR	NA
comp816_c1_seq1	8817	C	A	UTR	UTR	NA
comp1269_c0_seq1	198	T	C	SYN	T->T	NA
comp1269_c0_seq1	571	T	C	NON-SYN	S->P	NA
comp1269_c0_seq1	672	C	T	SYN	N->N	NA
comp1269_c0_seq1	841	G	C	NON-SYN	A->P	NA
comp1269_c0_seq1	1024	A	G	UTR	UTR	NA
comp1269_c0_seq1	1151	A	G	UTR	UTR	NA
comp1269_c0_seq1	1157	G	T	UTR	UTR	NA
comp1269_c0_seq1	1159	A	G	UTR	UTR	NA
comp1269_c0_seq1	1166	G	A	UTR	UTR	NA
comp1269_c0_seq1	1428	T	C	UTR	UTR	NA
comp1269_c0_seq1	1459	T	C	UTR	UTR	NA
comp1269_c0_seq1	2519	A	T	UTR	UTR	NA
comp1269_c0_seq1	3063	T	G	UTR	UTR	NA
comp1269_c0_seq1	3298	A	G	UTR	UTR	NA
comp1269_c0_seq1	3575	C	T	UTR	UTR	NA
comp1269_c0_seq1	3637	A	G	UTR	UTR	NA
comp1269_c0_seq1	3910	G	C	UTR	UTR	NA
comp1269_c0_seq1	3916	G	A	UTR	UTR	NA
comp1269_c0_seq1	4219	T	C	UTR	UTR	NA
comp1343_c0_seq1	233	A	G	UTR	UTR	NA
comp1343_c0_seq1	671	G	A	UTR	UTR	NA
comp1343_c0_seq1	954	A	G	UTR	UTR	NA
comp1343_c0_seq1	1697	T	C	SYN	R->R	NA
comp1343_c0_seq1	2270	C	T	SYN	Q->Q	NA
comp1343_c0_seq1	2391	C	T	NON-SYN	C->Y	NA
comp1343_c0_seq1	2392	A	G	NON-SYN	C->R	NA
comp1343_c0_seq1	2426	C	T	SYN	S->S	NA
comp1343_c0_seq1	2536	G	C	NON-SYN	L->V	NA
comp1343_c0_seq1	2560	T	C	NON-SYN	N->D	NA
comp1343_c0_seq1	2578	A	G	NON-SYN	C->R	NA
comp1343_c0_seq1	3137	A	G	SYN	L->L	NA
comp95_c0_seq1	173	A	G	UTR	UTR	NA
comp95_c0_seq1	178	T	C	UTR	UTR	NA
comp95_c0_seq1	650	C	A	UTR	UTR	NA
comp100_c0_seq1	164	A	T	UTR	UTR	chr15
comp100_c0_seq1	172	C	G	UTR	UTR	chr15
comp100_c0_seq1	207	G	A	UTR	UTR	chr15
comp100_c0_seq1	238	C	T	UTR	UTR	chr15
comp100_c0_seq1	438	T	C	UTR	UTR	chr15
comp100_c0_seq1	825	A	G	SYN	P->P	chr15
comp817_c0_seq1	259	C	A	UTR	UTR	chr5
comp817_c0_seq1	518	T	G	UTR	UTR	chr5
comp817_c0_seq1	605	T	C	UTR	UTR	chr5
comp817_c0_seq1	691	G	T	UTR	UTR	chr5
comp817_c0_seq1	975	T	C	UTR	UTR	chr5
comp817_c0_seq1	1038	G	T	UTR	UTR	chr5
comp817_c0_seq1	1313	C	A	UTR	UTR	chr5
comp817_c0_seq1	1362	G	A	UTR	UTR	chr5
comp817_c0_seq1	1403	C	T	SYN	K->K	chr5
comp817_c0_seq1	1694	G	A	SYN	Y->Y	chr5
comp1827_c0_seq1	1611	T	C	UTR	UTR	chr7
comp1827_c0_seq1	1658	A	G	UTR	UTR	chr7
comp1827_c0_seq1	1744	A	G	UTR	UTR	chr7
comp1827_c0_seq1	2094	G	A	UTR	UTR	chr7
comp1827_c0_seq1	2189	G	A	UTR	UTR	chr7
comp1827_c0_seq1	2263	C	T	UTR	UTR	chr7
comp1827_c0_seq1	2301	C	G	UTR	UTR	chr7
comp1827_c0_seq1	2584	A	G	SYN	D->D	chr7
comp1827_c0_seq1	3756	A	G	UTR	UTR	chr7
comp1827_c0_seq1	4264	T	C	UTR	UTR	chr7
comp1827_c0_seq1	4551	C	T	UTR	UTR	chr7
comp1827_c0_seq1	4569	T	G	UTR	UTR	chr7
comp1827_c0_seq1	4892	A	G	UTR	UTR	chr7
comp1827_c0_seq1	4965	C	G	UTR	UTR	chr7
comp1827_c0_seq1	4984	A	G	UTR	UTR	chr7
comp1231_c0_seq1	952	T	C	UTR	UTR	NA
comp1231_c0_seq1	998	T	A	UTR	UTR	NA
comp1231_c0_seq1	1200	T	C	UTR	UTR	NA
comp1231_c0_seq1	1278	G	A	UTR	UTR	NA
comp1231_c0_seq1	1377	T	C	UTR	UTR	NA
comp1231_c0_seq1	1395	C	T	UTR	UTR	NA
comp1231_c0_seq1	1436	A	G	UTR	UTR	NA
comp1231_c0_seq1	1750	C	G	UTR	UTR	NA
comp1231_c0_seq1	1903	G	A	UTR	UTR	NA
comp1231_c0_seq1	3802	T	C	SYN	P->P	NA
comp1231_c0_seq1	4425	G	A	UTR	UTR	NA
comp762_c0_seq1	2034	G	A	UTR	UTR	NA
comp762_c0_seq1	2036	T	C	UTR	UTR	NA
comp762_c0_seq1	2089	A	G	NON-SYN	S->P	NA
comp762_c0_seq1	2374	C	T	NON-SYN	E->K	NA
comp762_c0_seq1	2789	G	A	SYN	N->N	NA
comp762_c0_seq1	3444	C	G	NON-SYN	R->T	NA
comp404_c0_seq1	1168	G	T	UTR	UTR	chr9
comp404_c0_seq1	1231	T	C	UTR	UTR	chr9
comp404_c0_seq1	1371	A	G	UTR	UTR	chr9
comp404_c0_seq1	1380	G	C	UTR	UTR	chr9
comp404_c0_seq1	1700	C	T	UTR	UTR	chr9
comp404_c0_seq1	1746	G	A	UTR	UTR	chr9
comp404_c0_seq1	2124	G	A	UTR	UTR	chr9
comp404_c0_seq1	2373	G	C	NON-SYN	V->L	chr9
comp404_c0_seq1	2595	C	T	NON-SYN	R->C	chr9
comp404_c0_seq1	2714	G	A	SYN	Q->Q	chr9
comp759_c0_seq1	328	G	T	UTR	UTR	NA
comp759_c0_seq1	582	T	C	SYN	S->S	NA
comp759_c0_seq1	743	A	G	NON-SYN	N->S	NA
comp759_c0_seq1	1166	A	G	UTR	UTR	NA
comp759_c0_seq1	1221	A	G	UTR	UTR	NA
comp759_c0_seq1	1442	T	A	UTR	UTR	NA
comp1402_c0_seq1	796	T	C	NON-SYN	D->G	chr2
comp1402_c0_seq1	915	A	G	SYN	Y->Y	chr2
comp1402_c0_seq1	948	G	A	UTR	UTR	chr2
comp1402_c0_seq1	981	G	A	UTR	UTR	chr2
comp1402_c0_seq1	991	G	C	UTR	UTR	chr2
comp1402_c0_seq1	1002	G	A	UTR	UTR	chr2
comp1402_c0_seq1	1021	G	A	UTR	UTR	chr2
comp1402_c0_seq1	1035	T	C	UTR	UTR	chr2
comp483_c0_seq1	160	T	C	UTR	UTR	chr15
comp483_c0_seq1	218	T	G	UTR	UTR	chr15
comp483_c0_seq1	940	G	A	SYN	T->T	chr15
comp483_c0_seq1	1858	T	C	SYN	T->T	chr15
comp483_c0_seq1	2948	A	C	NON-SYN	T->L	chr15
comp483_c0_seq1	4304	G	A	UTR	UTR	chr15
comp483_c0_seq1	4605	A	G	UTR	UTR	chr15
comp483_c0_seq1	4739	C	T	UTR	UTR	chr15
comp483_c0_seq1	4885	T	C	UTR	UTR	chr15
comp483_c0_seq1	4907	C	A	UTR	UTR	chr15
comp483_c0_seq1	4985	A	G	UTR	UTR	chr15
comp483_c0_seq1	5682	C	T	UTR	UTR	chr15
comp483_c0_seq1	5702	G	A	UTR	UTR	chr15
comp483_c0_seq1	5976	T	C	UTR	UTR	chr15
comp483_c0_seq1	6151	A	T	UTR	UTR	chr15
comp1642_c0_seq1	42	G	A	UTR	UTR	chr4
comp1642_c0_seq1	53	T	C	UTR	UTR	chr4
comp1642_c0_seq1	231	G	T	UTR	UTR	chr4
comp1642_c0_seq1	328	T	C	UTR	UTR	chr4
comp1642_c0_seq1	333	T	C	UTR	UTR	chr4
comp1642_c0_seq1	347	C	T	UTR	UTR	chr4
comp1642_c0_seq1	363	T	C	UTR	UTR	chr4
comp1642_c0_seq1	1695	G	C	UTR	UTR	chr4
comp1642_c0_seq1	2782	G	A	SYN	A->A	chr4
comp1642_c0_seq1	2796	G	A	SYN	L->L	chr4
comp1642_c0_seq1	2854	A	G	SYN	D->D	chr4
comp1642_c0_seq1	3235	G	A	SYN	N->N	chr4
comp1642_c0_seq1	3982	T	C	SYN	P->P	chr4
comp860_c0_seq1	335	A	G	SYN	R->R	NA
comp860_c0_seq1	371	G	C	SYN	L->L	NA
comp860_c0_seq1	711	G	A	NON-SYN	P->L	NA
comp707_c0_seq1	3961	A	T	UTR	UTR	chr2
comp707_c0_seq1	4070	G	A	UTR	UTR	chr2
comp707_c0_seq1	4379	C	A	UTR	UTR	chr2
comp707_c0_seq1	4540	A	G	UTR	UTR	chr2
comp707_c0_seq1	4555	G	A	UTR	UTR	chr2
comp707_c0_seq1	4778	T	C	UTR	UTR	chr2
comp707_c0_seq1	4860	A	G	UTR	UTR	chr2
comp707_c0_seq1	4870	C	T	UTR	UTR	chr2
comp707_c0_seq1	5115	C	T	UTR	UTR	chr2
comp707_c0_seq1	5415	C	T	UTR	UTR	chr2
comp707_c0_seq1	5559	G	T	UTR	UTR	chr2
comp707_c0_seq1	5691	T	C	UTR	UTR	chr2
comp707_c0_seq1	5734	G	A	UTR	UTR	chr2
comp707_c0_seq1	6153	C	T	UTR	UTR	chr2
comp707_c0_seq1	6238	T	C	UTR	UTR	chr2
comp707_c0_seq1	6245	C	G	UTR	UTR	chr2
comp707_c0_seq1	6411	T	C	UTR	UTR	chr2
comp707_c0_seq1	6464	A	G	UTR	UTR	chr2
comp707_c0_seq1	6487	T	C	UTR	UTR	chr2
comp707_c0_seq1	6511	A	G	UTR	UTR	chr2
comp707_c0_seq1	6590	A	G	UTR	UTR	chr2
comp707_c0_seq1	6813	C	T	UTR	UTR	chr2
comp707_c0_seq1	8008	C	T	UTR	UTR	chr2
comp707_c0_seq1	8603	C	T	UTR	UTR	chr2
comp707_c0_seq1	8877	A	C	UTR	UTR	chr2
comp707_c0_seq1	9663	T	C	SYN	P->P	chr2
comp707_c0_seq1	9867	G	A	SYN	G->G	chr2
comp707_c0_seq1	10953	C	T	UTR	UTR	chr2
comp707_c0_seq1	12291	A	C	UTR	UTR	chr2
comp707_c0_seq1	12433	A	G	UTR	UTR	chr2
comp707_c0_seq1	12445	T	G	UTR	UTR	chr2
comp707_c0_seq1	12881	G	A	UTR	UTR	chr2
comp707_c0_seq1	12883	A	C	UTR	UTR	chr2
comp707_c0_seq1	13172	A	G	UTR	UTR	chr2
comp707_c0_seq1	13922	A	G	UTR	UTR	chr2
comp707_c0_seq1	14062	A	G	UTR	UTR	chr2
comp707_c0_seq1	14099	A	G	UTR	UTR	chr2
comp1508_c0_seq1	399	T	C	NON-SYN	N->S	NA
comp1508_c0_seq1	435	T	C	NON-SYN	N->S	NA
comp1508_c0_seq1	440	A	G	SYN	G->G	NA
comp1508_c0_seq1	463	G	T	SYN	R->R	NA
comp1508_c0_seq1	488	A	C	SYN	P->P	NA
comp1508_c0_seq1	632	A	G	SYN	S->S	NA
comp1508_c0_seq1	689	A	G	SYN	S->S	NA
comp1508_c0_seq1	1025	G	A	SYN	C->C	NA
comp1508_c0_seq1	1633	T	C	NON-SYN	T->V	NA
comp1508_c0_seq1	1890	G	A	NON-SYN	A->V	NA
comp1508_c0_seq1	1978	C	T	NON-SYN	D->N	NA
comp1508_c0_seq1	2172	G	T	NON-SYN	A->E	NA
comp1508_c0_seq1	2375	C	T	SYN	K->K	NA
comp1508_c0_seq1	2377	T	G	NON-SYN	K->Q	NA
comp1922_c0_seq1	1366	A	G	UTR	UTR	chr2
comp1922_c0_seq1	1636	A	G	UTR	UTR	chr2
comp1922_c0_seq1	4668	C	T	UTR	UTR	chr2
comp1922_c0_seq1	4683	T	C	UTR	UTR	chr2
comp1922_c0_seq1	5754	C	T	UTR	UTR	chr2
comp1922_c0_seq1	5777	T	C	UTR	UTR	chr2
comp1826_c0_seq1	236	A	C	UTR	UTR	NA
comp1826_c0_seq1	525	C	T	UTR	UTR	NA
comp1826_c0_seq1	549	A	G	UTR	UTR	NA
comp1826_c0_seq1	1776	G	A	SYN	T->T	NA
comp960_c1_seq1	942	A	G	UTR	UTR	NA
comp960_c1_seq1	950	T	C	UTR	UTR	NA
comp960_c1_seq1	1019	C	T	UTR	UTR	NA
comp960_c1_seq1	1029	T	C	UTR	UTR	NA
comp960_c1_seq1	1187	A	G	UTR	UTR	NA
comp960_c1_seq1	1224	G	C	UTR	UTR	NA
comp960_c1_seq1	1535	C	T	SYN	P->P	NA
comp960_c1_seq1	1727	T	G	SYN	T->T	NA
comp1950_c0_seq1	242	T	C	SYN	T->T	chrUn_AADN03017964
comp286_c1_seq1	51	C	T	UTR	UTR	chr4
comp286_c1_seq1	562	A	G	UTR	UTR	chr4
comp286_c1_seq1	586	C	T	UTR	UTR	chr4
comp286_c1_seq1	588	C	T	UTR	UTR	chr4
comp286_c1_seq1	1444	C	T	SYN	A->A	chr4
comp286_c1_seq1	1513	C	T	SYN	E->E	chr4
comp286_c1_seq1	1765	A	G	SYN	S->S	chr4
comp336_c0_seq1	417	G	A	SYN	L->L	NA
comp336_c0_seq1	705	C	T	SYN	S->S	NA
comp336_c0_seq1	715	G	A	NON-SYN	G->R	NA
comp336_c0_seq1	993	A	G	UTR	UTR	NA
comp336_c0_seq1	1428	C	T	UTR	UTR	NA
comp336_c0_seq1	1434	A	T	UTR	UTR	NA
comp336_c0_seq1	1451	A	G	UTR	UTR	NA
comp336_c0_seq1	1534	G	A	UTR	UTR	NA
comp336_c0_seq1	1685	C	T	UTR	UTR	NA
comp336_c0_seq1	2161	A	G	UTR	UTR	NA
comp336_c0_seq1	2562	G	A	UTR	UTR	NA
comp336_c0_seq1	2773	T	C	UTR	UTR	NA
comp336_c0_seq1	2900	T	C	UTR	UTR	NA
comp336_c0_seq1	2970	C	T	UTR	UTR	NA
comp336_c0_seq1	3020	C	T	UTR	UTR	NA
comp336_c0_seq1	3077	G	C	UTR	UTR	NA
comp336_c0_seq1	3121	C	T	UTR	UTR	NA
comp336_c0_seq1	3143	T	C	UTR	UTR	NA
comp336_c0_seq1	3155	C	T	UTR	UTR	NA
comp336_c0_seq1	3156	A	G	UTR	UTR	NA
comp336_c0_seq1	3166	C	T	UTR	UTR	NA
comp336_c0_seq1	3170	G	A	UTR	UTR	NA
comp336_c0_seq1	3176	T	C	UTR	UTR	NA
comp336_c0_seq1	3183	T	C	UTR	UTR	NA
comp336_c0_seq1	3204	T	C	UTR	UTR	NA
comp336_c0_seq1	3233	G	A	UTR	UTR	NA
comp336_c0_seq1	3332	T	C	UTR	UTR	NA
comp336_c0_seq1	3373	C	T	UTR	UTR	NA
comp336_c0_seq1	3427	C	T	UTR	UTR	NA
comp336_c0_seq1	3465	T	C	UTR	UTR	NA
comp336_c0_seq1	3468	A	G	UTR	UTR	NA
comp336_c0_seq1	3571	G	A	UTR	UTR	NA
comp336_c0_seq1	3602	T	C	UTR	UTR	NA
comp336_c0_seq1	3808	C	A	UTR	UTR	NA
comp336_c0_seq1	3863	C	T	UTR	UTR	NA
comp336_c0_seq1	3893	A	G	UTR	UTR	NA
comp336_c0_seq1	3951	G	T	UTR	UTR	NA
comp336_c0_seq1	4189	T	C	UTR	UTR	NA
comp336_c0_seq1	4212	T	C	UTR	UTR	NA
comp336_c0_seq1	4303	G	A	UTR	UTR	NA
comp336_c0_seq1	4353	T	C	UTR	UTR	NA
comp336_c0_seq1	4390	A	G	UTR	UTR	NA
comp336_c0_seq1	4504	C	T	UTR	UTR	NA
comp167_c0_seq1	562	A	C	SYN	R->R	chr2
comp75_c0_seq1	521	T	C	UTR	UTR	NA
comp75_c0_seq1	533	G	A	UTR	UTR	NA
comp75_c0_seq1	1069	G	A	UTR	UTR	NA
comp75_c0_seq1	1397	G	A	UTR	UTR	NA
comp75_c0_seq1	1444	G	A	UTR	UTR	NA
comp75_c0_seq1	1451	C	T	UTR	UTR	NA
comp75_c0_seq1	1514	G	A	UTR	UTR	NA
comp75_c0_seq1	1580	A	G	UTR	UTR	NA
comp75_c0_seq1	1632	A	T	UTR	UTR	NA
comp75_c0_seq1	1937	G	A	UTR	UTR	NA
comp75_c0_seq1	2030	T	C	UTR	UTR	NA
comp75_c0_seq1	2106	G	A	UTR	UTR	NA
comp75_c0_seq1	2198	C	G	UTR	UTR	NA
comp75_c0_seq1	2418	A	G	UTR	UTR	NA
comp75_c0_seq1	2858	T	C	UTR	UTR	NA
comp75_c0_seq1	3245	T	C	UTR	UTR	NA
comp75_c0_seq1	3442	G	A	UTR	UTR	NA
comp75_c0_seq1	3811	A	G	NON-SYN	Q->R	NA
comp75_c0_seq1	4143	A	G	NON-SYN	R->G	NA
comp75_c0_seq1	4145	G	A	SYN	R->R	NA
comp75_c0_seq1	4395	T	C	UTR	UTR	NA
comp75_c0_seq1	4517	T	C	UTR	UTR	NA
comp274_c0_seq1	52	G	T	SYN	A->A	NA
comp274_c0_seq1	295	C	T	SYN	F->F	NA
comp274_c0_seq1	442	C	T	SYN	V->V	NA
comp274_c0_seq1	1022	G	A	NON-SYN	D->N	NA
comp274_c0_seq1	1231	A	G	SYN	V->V	NA
comp274_c0_seq1	1366	T	C	SYN	L->L	NA
comp274_c0_seq1	1461	T	C	NON-SYN	L->P	NA
comp274_c0_seq1	1644	G	T	NON-SYN	G->V	NA
comp274_c0_seq1	1897	T	C	UTR	UTR	NA
comp274_c0_seq1	1898	G	A	UTR	UTR	NA
comp274_c0_seq1	1935	G	C	UTR	UTR	NA
comp274_c0_seq1	2304	T	C	UTR	UTR	NA
comp274_c0_seq1	2326	T	C	UTR	UTR	NA
comp274_c0_seq1	2684	G	A	UTR	UTR	NA
comp274_c0_seq1	2811	T	C	UTR	UTR	NA
comp274_c0_seq1	2821	G	A	UTR	UTR	NA
comp274_c0_seq1	2914	C	T	UTR	UTR	NA
comp274_c0_seq1	2954	T	C	UTR	UTR	NA
comp274_c0_seq1	2985	A	G	UTR	UTR	NA
comp274_c0_seq1	3431	T	C	UTR	UTR	NA
comp274_c0_seq1	3432	G	C	UTR	UTR	NA
comp509_c0_seq1	575	A	G	UTR	UTR	chr11
comp509_c0_seq1	848	G	C	UTR	UTR	chr11
comp509_c0_seq1	861	A	G	UTR	UTR	chr11
comp509_c0_seq1	912	T	C	UTR	UTR	chr11
comp1178_c0_seq1	98	C	T	UTR	UTR	NA
comp1178_c0_seq1	125	G	A	UTR	UTR	NA
comp1178_c0_seq1	416	T	C	UTR	UTR	NA
comp1178_c0_seq1	481	G	A	UTR	UTR	NA
comp1178_c0_seq1	505	C	T	UTR	UTR	NA
comp1178_c0_seq1	634	C	A	UTR	UTR	NA
comp1178_c0_seq1	1298	T	C	SYN	K->K	NA
comp1011_c0_seq1	210	T	C	UTR	UTR	NA
comp1011_c0_seq1	434	C	T	UTR	UTR	NA
comp1011_c0_seq1	536	A	G	UTR	UTR	NA
comp1011_c0_seq1	657	T	C	SYN	L->L	NA
comp1011_c0_seq1	759	G	A	SYN	T->T	NA
comp1011_c0_seq1	983	A	G	UTR	UTR	NA
comp1011_c1_seq1	126	A	G	NON-SYN	R->G	chr19
comp1011_c1_seq1	374	T	C	SYN	G->G	chr19
comp1011_c1_seq1	379	A	G	NON-SYN	E->G	chr19
comp1011_c1_seq1	927	G	A	UTR	UTR	chr19
comp1011_c1_seq1	1159	A	G	UTR	UTR	chr19
comp1011_c2_seq1	746	T	C	UTR	UTR	chr19
comp1011_c2_seq1	978	C	T	UTR	UTR	chr19
comp1011_c2_seq1	1526	T	C	NON-SYN	E->G	chr19
comp1011_c2_seq1	1531	A	G	SYN	G->G	chr19
comp1011_c2_seq1	1779	T	C	NON-SYN	R->G	chr19
comp1601_c0_seq1	2820	A	G	UTR	UTR	chr4
comp1601_c0_seq1	3529	A	G	UTR	UTR	chr4
comp1601_c0_seq1	4414	C	T	SYN	S->S	chr4
comp1601_c0_seq1	5393	C	T	UTR	UTR	chr4
comp1601_c0_seq1	5719	A	G	UTR	UTR	chr4
comp1601_c0_seq1	5928	T	C	UTR	UTR	chr4
comp1601_c0_seq1	6832	C	T	UTR	UTR	chr4
comp1601_c0_seq1	7029	G	A	UTR	UTR	chr4
comp1601_c0_seq1	7539	A	G	UTR	UTR	chr4
comp1601_c0_seq1	7644	T	C	UTR	UTR	chr4
comp1601_c0_seq1	7699	G	A	UTR	UTR	chr4
comp1601_c0_seq1	7702	C	G	UTR	UTR	chr4
comp1601_c0_seq1	7733	A	G	UTR	UTR	chr4
comp1601_c0_seq1	7816	A	T	UTR	UTR	chr4
comp1601_c0_seq1	7854	C	T	UTR	UTR	chr4
comp1601_c0_seq1	7877	G	A	UTR	UTR	chr4
comp1601_c0_seq1	7963	T	C	UTR	UTR	chr4
comp1601_c0_seq1	8036	G	A	UTR	UTR	chr4
comp1601_c0_seq1	8078	T	C	UTR	UTR	chr4
comp1601_c0_seq1	8276	C	T	UTR	UTR	chr4
comp1601_c0_seq1	8457	A	G	UTR	UTR	chr4
comp1601_c0_seq1	8656	T	C	UTR	UTR	chr4
comp938_c0_seq1	45	T	A	UTR	UTR	NA
comp938_c0_seq1	331	C	T	SYN	C->C	NA
comp938_c0_seq1	523	G	A	SYN	P->P	NA
comp938_c0_seq1	799	T	C	UTR	UTR	NA
comp938_c0_seq1	1222	G	A	UTR	UTR	NA
comp938_c0_seq1	1386	T	C	UTR	UTR	NA
comp1453_c0_seq1	323	T	A	UTR	UTR	chr6
comp1453_c0_seq1	333	G	A	UTR	UTR	chr6
comp1453_c0_seq1	784	T	C	SYN	R->R	chr6
comp1453_c0_seq1	1222	T	C	SYN	S->S	chr6
comp1453_c0_seq1	2047	C	T	UTR	UTR	chr6
comp1453_c0_seq1	2783	A	G	UTR	UTR	chr6
comp1453_c0_seq1	2806	G	A	UTR	UTR	chr6
comp1453_c0_seq1	3431	G	A	UTR	UTR	chr6
comp1453_c0_seq1	3563	C	T	UTR	UTR	chr6
comp1453_c0_seq1	3832	C	T	UTR	UTR	chr6
comp1453_c0_seq1	4054	A	G	UTR	UTR	chr6
comp1453_c0_seq1	4268	T	C	UTR	UTR	chr6
comp53_c0_seq1	582	C	T	SYN	N->N	NA
comp53_c0_seq1	606	A	G	SYN	K->K	NA
comp727_c0_seq1	401	C	T	SYN	S->S	chr17
comp727_c0_seq1	1007	C	T	SYN	G->G	chr17
comp727_c0_seq1	1285	A	C	UTR	UTR	chr17
comp727_c0_seq1	1941	C	T	UTR	UTR	chr17
comp727_c0_seq1	2100	C	G	UTR	UTR	chr17
comp727_c0_seq1	2145	T	C	UTR	UTR	chr17
comp727_c0_seq1	2625	G	A	UTR	UTR	chr17
comp727_c0_seq1	2806	C	T	UTR	UTR	chr17
comp280_c0_seq1	271	C	A	NON-SYN	P->H	NA
comp280_c3_seq1	354	G	T	NON-SYN	P->H	NA
comp1004_c0_seq1	430	A	G	SYN	T->T	NA
comp1004_c0_seq1	519	C	G	NON-SYN	P->R	NA
comp1004_c0_seq1	526	T	C	SYN	D->D	NA
comp1004_c0_seq1	1388	T	C	NON-SYN	C->R	NA
comp1004_c0_seq1	1399	T	G	SYN	R->R	NA
comp1004_c0_seq1	1462	T	C	SYN	D->D	NA
comp1004_c0_seq1	1503	G	A	NON-SYN	S->N	NA
comp1004_c0_seq1	1762	G	T	NON-SYN	Q->H	NA
comp1004_c0_seq1	1944	G	A	NON-SYN	G->E	NA
comp1004_c0_seq1	2184	A	G	NON-SYN	H->R	NA
comp1004_c0_seq1	2242	T	A	SYN	A->A	NA
comp1004_c0_seq1	2306	A	G	NON-SYN	S->G	NA
comp1004_c0_seq1	2742	A	G	UTR	UTR	NA
comp1004_c0_seq1	2758	G	C	UTR	UTR	NA
comp1004_c0_seq1	2974	C	T	UTR	UTR	NA
comp1004_c0_seq1	2996	G	C	UTR	UTR	NA
comp1004_c0_seq1	3246	G	A	UTR	UTR	NA
comp1004_c0_seq1	3527	C	T	UTR	UTR	NA
comp1004_c0_seq1	3598	C	T	UTR	UTR	NA
comp1004_c0_seq1	3865	C	T	UTR	UTR	NA
comp1004_c0_seq1	3871	G	A	UTR	UTR	NA
comp1892_c0_seq1	156	T	C	NON-SYN	N->D	NA
comp1892_c0_seq1	366	T	C	NON-SYN	N->D	NA
comp1817_c0_seq1	271	A	G	SYN	L->L	chr20
comp970_c0_seq1	169	A	G	UTR	UTR	chr3
comp970_c0_seq1	658	A	G	UTR	UTR	chr3
comp970_c0_seq1	781	T	C	UTR	UTR	chr3
comp970_c0_seq1	1431	A	C	UTR	UTR	chr3
comp970_c0_seq1	1432	G	A	UTR	UTR	chr3
comp970_c0_seq1	1435	G	A	UTR	UTR	chr3
comp970_c0_seq1	1462	G	T	UTR	UTR	chr3
comp970_c0_seq1	1660	G	T	UTR	UTR	chr3
comp970_c0_seq1	1739	G	A	UTR	UTR	chr3
comp970_c0_seq1	2071	C	A	UTR	UTR	chr3
comp970_c0_seq1	2123	G	A	UTR	UTR	chr3
comp970_c0_seq1	2155	C	T	UTR	UTR	chr3
comp970_c0_seq1	2340	G	A	UTR	UTR	chr3
comp970_c0_seq1	3527	C	T	NON-SYN	R->Q	chr3
comp970_c0_seq1	4357	T	G	SYN	A->A	chr3
comp988_c0_seq1	128	T	C	NON-SYN	N->S	NA
comp988_c0_seq1	355	A	G	SYN	T->T	NA
comp988_c0_seq1	388	G	A	SYN	R->R	NA
comp988_c0_seq1	452	G	A	UTR	UTR	NA
comp988_c0_seq1	457	T	C	UTR	UTR	NA
comp988_c0_seq1	465	A	G	UTR	UTR	NA
comp1026_c0_seq1	601	T	G	UTR	UTR	chr13
comp1026_c0_seq1	1802	G	T	UTR	UTR	chr13
comp1026_c0_seq1	1838	T	C	UTR	UTR	chr13
comp1026_c0_seq1	3671	C	T	SYN	A->A	chr13
comp1026_c0_seq1	3866	T	C	SYN	D->D	chr13
comp1026_c0_seq1	7269	T	C	UTR	UTR	chr13
comp1026_c0_seq1	8745	G	A	UTR	UTR	chr13
comp1457_c0_seq1	3701	A	G	SYN	L->L	chr10
comp504_c0_seq1	29	C	T	UTR	UTR	chr5
comp504_c0_seq1	113	T	C	UTR	UTR	chr5
comp504_c0_seq1	470	C	T	UTR	UTR	chr5
comp504_c0_seq1	1279	T	C	UTR	UTR	chr5
comp504_c0_seq1	1342	A	G	UTR	UTR	chr5
comp504_c0_seq1	1389	G	A	UTR	UTR	chr5
comp504_c0_seq1	1486	C	T	NON-SYN	A->V	chr5
comp504_c0_seq1	1533	T	A	NON-SYN	L->T	chr5
comp504_c0_seq1	1623	C	T	SYN	L->L	chr5
comp504_c0_seq1	2768	A	G	SYN	K->K	chr5
comp504_c0_seq1	3104	T	C	SYN	D->D	chr5
comp504_c0_seq1	3182	C	T	SYN	T->T	chr5
comp504_c0_seq1	3269	A	G	SYN	P->P	chr5
comp504_c0_seq1	3296	G	A	SYN	E->E	chr5
comp504_c0_seq1	3470	C	T	SYN	V->V	chr5
comp504_c0_seq1	4052	A	G	UTR	UTR	chr5
comp504_c0_seq1	4095	A	G	UTR	UTR	chr5
comp504_c0_seq1	4166	G	T	UTR	UTR	chr5
comp504_c0_seq1	4201	G	A	UTR	UTR	chr5
comp504_c0_seq1	4466	C	T	UTR	UTR	chr5
comp504_c0_seq1	4472	A	C	UTR	UTR	chr5
comp504_c0_seq1	4779	A	G	UTR	UTR	chr5
comp504_c0_seq1	5132	G	A	UTR	UTR	chr5
comp504_c0_seq1	5228	T	A	UTR	UTR	chr5
comp504_c0_seq1	5437	A	G	UTR	UTR	chr5
comp1937_c0_seq1	19	C	T	SYN	A->A	NA
comp1937_c0_seq1	43	C	T	SYN	S->S	NA
comp1937_c0_seq1	134	A	G	NON-SYN	S->G	NA
comp1937_c0_seq1	149	G	A	NON-SYN	G->S	NA
comp1937_c0_seq1	161	T	C	NON-SYN	C->R	NA
comp1937_c0_seq1	299	A	G	NON-SYN	S->G	NA
comp1937_c0_seq1	307	G	A	SYN	A->A	NA
comp1937_c0_seq1	311	A	G	NON-SYN	S->G	NA
comp1937_c0_seq1	400	C	T	SYN	G->G	NA
comp1937_c0_seq1	401	A	G	NON-SYN	S->G	NA
comp1937_c0_seq1	453	A	G	NON-SYN	Q->R	NA
comp1937_c0_seq1	467	C	T	NON-SYN	P->S	NA
comp1937_c0_seq1	580	A	G	SYN	E->E	NA
comp1937_c0_seq1	586	G	A	SYN	T->T	NA
comp1937_c0_seq1	592	G	A	SYN	Q->Q	NA
comp840_c0_seq1	720	T	C	UTR	UTR	NA
comp840_c0_seq1	798	C	T	UTR	UTR	NA
comp840_c0_seq1	959	T	A	UTR	UTR	NA
comp840_c0_seq1	1082	C	T	UTR	UTR	NA
comp840_c0_seq1	1115	T	G	UTR	UTR	NA
comp840_c0_seq1	1622	A	G	SYN	T->T	NA
comp840_c0_seq1	1772	C	T	SYN	K->K	NA
comp840_c0_seq1	1994	T	C	SYN	L->L	NA
comp96_c0_seq1	64	C	T	SYN	L->L	chr2
comp96_c0_seq1	940	A	G	SYN	T->T	chr2
comp471_c0_seq1	261	C	T	SYN	S->S	chr9
comp471_c0_seq1	369	G	A	SYN	A->A	chr9
comp471_c0_seq1	399	C	T	SYN	A->A	chr9
comp471_c0_seq1	459	T	C	SYN	G->G	chr9
comp471_c0_seq1	460	G	A	NON-SYN	G->S	chr9
comp471_c0_seq1	478	A	G	NON-SYN	T->A	chr9
comp471_c0_seq1	534	G	A	SYN	T->T	chr9
comp471_c0_seq1	691	G	A	NON-SYN	G->S	chr9
comp471_c0_seq1	867	A	G	SYN	L->L	chr9
comp471_c0_seq1	1080	G	A	SYN	T->T	chr9
comp471_c0_seq1	1315	T	C	NON-SYN	S->P	chr9
comp471_c0_seq1	2316	G	A	SYN	P->P	chr9
comp471_c0_seq1	2873	C	T	UTR	UTR	chr9
comp471_c1_seq1	1211	C	T	SYN	R->R	chr9
comp471_c1_seq1	1289	T	C	SYN	L->L	chr9
comp471_c1_seq1	1382	A	G	SYN	S->S	chr9
comp471_c1_seq1	2075	C	T	SYN	K->K	chr9
comp471_c1_seq1	2881	G	A	UTR	UTR	chr9
comp1205_c0_seq1	158	C	T	SYN	L->L	chr8
comp1205_c0_seq1	236	G	A	SYN	A->A	chr8
comp1205_c0_seq1	1023	G	A	UTR	UTR	chr8
comp1205_c0_seq1	1192	C	T	UTR	UTR	chr8
comp1205_c0_seq1	1555	A	G	UTR	UTR	chr8
comp1205_c0_seq1	1672	A	G	UTR	UTR	chr8
comp1205_c0_seq1	1674	T	C	UTR	UTR	chr8
comp1205_c0_seq1	2040	A	G	UTR	UTR	chr8
comp1205_c0_seq1	2422	T	C	UTR	UTR	chr8
comp1205_c0_seq1	2429	C	A	UTR	UTR	chr8
comp1205_c0_seq1	2841	G	A	UTR	UTR	chr8
comp1205_c1_seq1	2471	A	G	UTR	UTR	chr8
comp1205_c1_seq1	2503	A	G	UTR	UTR	chr8
comp1205_c1_seq1	3119	T	C	UTR	UTR	chr8
comp1205_c1_seq1	3485	A	G	UTR	UTR	chr8
comp1205_c1_seq1	3487	T	C	UTR	UTR	chr8
comp1205_c1_seq1	3967	G	A	UTR	UTR	chr8
comp1205_c1_seq1	4136	C	T	UTR	UTR	chr8
comp1205_c1_seq1	4923	C	T	SYN	A->A	chr8
comp1205_c1_seq1	5001	G	A	SYN	L->L	chr8
comp558_c0_seq1	651	C	T	SYN	G->G	chr5
comp558_c0_seq1	747	C	T	SYN	L->L	chr5
comp558_c0_seq1	1447	A	T	UTR	UTR	chr5
comp558_c0_seq1	1448	A	T	UTR	UTR	chr5
comp558_c0_seq1	1548	A	T	UTR	UTR	chr5
comp1106_c0_seq1	134	T	C	UTR	UTR	NA
comp1106_c0_seq1	184	T	C	UTR	UTR	NA
comp1106_c0_seq1	250	A	G	UTR	UTR	NA
comp1106_c0_seq1	457	A	G	UTR	UTR	NA
comp1106_c0_seq1	596	G	A	UTR	UTR	NA
comp1106_c0_seq1	1021	C	T	UTR	UTR	NA
comp1106_c0_seq1	1694	A	G	SYN	C->C	NA
comp1106_c0_seq1	1874	C	T	SYN	K->K	NA
comp1106_c0_seq1	2013	G	A	NON-SYN	P->L	NA
comp1389_c0_seq1	112	G	A	NON-SYN	A->T	NA
comp1389_c0_seq1	364	A	G	NON-SYN	T->A	NA
comp1389_c0_seq1	652	A	C	SYN	R->R	NA
comp1389_c0_seq1	669	G	A	SYN	S->S	NA
comp1389_c0_seq1	4063	G	A	UTR	UTR	NA
comp1389_c0_seq1	4370	T	C	UTR	UTR	NA
comp1389_c0_seq1	4442	T	A	UTR	UTR	NA
comp1389_c0_seq1	4876	G	A	UTR	UTR	NA
comp1389_c0_seq1	5058	T	C	UTR	UTR	NA
comp1389_c0_seq1	5094	T	C	UTR	UTR	NA
comp1389_c0_seq1	5402	A	G	UTR	UTR	NA
comp1389_c0_seq1	5871	G	A	UTR	UTR	NA
comp1389_c0_seq1	6009	T	C	UTR	UTR	NA
comp1389_c0_seq1	6116	T	G	UTR	UTR	NA
comp1389_c0_seq1	6590	T	C	UTR	UTR	NA
comp1389_c0_seq1	6806	C	T	UTR	UTR	NA
comp1389_c0_seq1	7361	T	C	UTR	UTR	NA
comp1389_c0_seq1	7817	T	C	UTR	UTR	NA
comp1389_c0_seq1	7965	A	G	UTR	UTR	NA
comp1389_c0_seq1	8019	T	C	UTR	UTR	NA
comp1389_c0_seq1	8738	A	G	UTR	UTR	NA
comp1389_c0_seq1	8767	T	G	UTR	UTR	NA
comp1389_c0_seq1	8988	G	C	UTR	UTR	NA
comp1389_c0_seq1	9073	A	C	UTR	UTR	NA
comp1389_c0_seq1	9276	A	G	UTR	UTR	NA
comp1389_c0_seq1	9392	T	C	UTR	UTR	NA
comp1389_c0_seq1	9548	T	A	UTR	UTR	NA
comp1389_c0_seq1	10311	T	C	UTR	UTR	NA
comp33_c0_seq1	249	G	C	UTR	UTR	NA
comp33_c0_seq1	279	C	T	UTR	UTR	NA
comp33_c0_seq1	478	T	C	SYN	H->H	NA
comp33_c0_seq1	496	A	G	SYN	T->T	NA
comp33_c0_seq1	562	T	C	SYN	L->L	NA
comp33_c0_seq1	843	T	C	UTR	UTR	NA
comp33_c0_seq1	861	A	G	UTR	UTR	NA
comp1847_c0_seq1	93	T	C	SYN	A->A	chr8
comp1847_c0_seq1	558	G	A	SYN	L->L	chr8
comp1847_c0_seq1	851	C	T	NON-SYN	S->L	chr8
comp1847_c0_seq1	1328	A	G	NON-SYN	Q->R	chr8
comp1847_c0_seq1	1357	G	A	NON-SYN	A->T	chr8
comp1847_c0_seq1	1450	A	G	NON-SYN	T->A	chr8
comp1847_c0_seq1	1463	G	A	NON-SYN	R->H	chr8
comp1847_c0_seq1	2407	A	G	NON-SYN	M->V	chr8
comp1847_c0_seq1	3121	C	T	UTR	UTR	chr8
comp1847_c0_seq1	3308	C	T	UTR	UTR	chr8
comp1847_c0_seq1	3694	G	A	UTR	UTR	chr8
comp1847_c0_seq1	4087	A	G	UTR	UTR	chr8
comp1847_c0_seq1	4374	C	T	UTR	UTR	chr8
comp1847_c0_seq1	4423	C	T	UTR	UTR	chr8
comp1847_c0_seq1	4429	T	C	UTR	UTR	chr8
comp1847_c0_seq1	4896	T	A	UTR	UTR	chr8
comp1010_c0_seq1	141	G	A	UTR	UTR	chrZ
comp1010_c0_seq1	200	C	T	NON-SYN	A->V	chrZ
comp1010_c0_seq1	438	A	G	SYN	L->L	chrZ
comp1010_c0_seq1	702	C	T	SYN	N->N	chrZ
comp1010_c0_seq1	1544	T	A	UTR	UTR	chrZ
comp1364_c0_seq1	1317	T	C	SYN	N->N	chr6
comp1364_c0_seq1	1518	A	G	SYN	T->T	chr6
comp1364_c0_seq1	1864	G	A	UTR	UTR	chr6
comp1364_c0_seq1	2299	A	C	UTR	UTR	chr6
comp1364_c0_seq1	2328	C	G	UTR	UTR	chr6
comp1364_c0_seq1	2383	A	G	UTR	UTR	chr6
comp1364_c0_seq1	2498	G	C	UTR	UTR	chr6
comp1364_c0_seq1	2567	A	T	UTR	UTR	chr6
comp794_c0_seq1	406	G	A	UTR	UTR	chr12
comp794_c0_seq1	431	C	T	UTR	UTR	chr12
comp794_c0_seq1	1136	G	A	SYN	G->G	chr12
comp794_c0_seq1	1438	C	T	NON-SYN	A->T	chr12
comp794_c0_seq1	1939	T	C	NON-SYN	S->G	chr12
comp794_c0_seq1	2015	T	C	SYN	R->R	chr12
comp794_c0_seq1	2324	T	C	SYN	Q->Q	chr12
comp794_c0_seq1	2480	T	C	SYN	A->A	chr12
comp794_c0_seq1	2975	A	G	SYN	D->D	chr12
comp794_c0_seq1	3110	A	G	SYN	D->D	chr12
comp794_c0_seq1	3300	G	A	UTR	UTR	chr12
comp794_c0_seq1	3302	C	A	UTR	UTR	chr12
comp794_c0_seq1	3306	A	C	UTR	UTR	chr12
comp794_c0_seq1	3307	T	A	UTR	UTR	chr12
comp794_c0_seq1	3308	C	G	UTR	UTR	chr12
comp794_c0_seq1	3355	C	A	UTR	UTR	chr12
comp1833_c0_seq1	18	A	G	UTR	UTR	NA
comp1833_c0_seq1	285	G	A	SYN	A->A	NA
comp1833_c0_seq1	288	A	G	SYN	V->V	NA
comp1833_c0_seq1	291	A	G	SYN	V->V	NA
comp1833_c0_seq1	720	T	C	SYN	P->P	NA
comp1833_c0_seq1	750	G	A	SYN	L->L	NA
comp1833_c0_seq1	771	A	G	SYN	P->P	NA
comp1833_c0_seq1	780	A	G	SYN	L->L	NA
comp1833_c0_seq1	1044	A	G	SYN	N->N	NA
comp1833_c0_seq1	1291	A	G	UTR	UTR	NA
comp1833_c0_seq1	1303	T	C	UTR	UTR	NA
comp1833_c0_seq1	1327	G	A	UTR	UTR	NA
comp1833_c0_seq1	1343	G	A	UTR	UTR	NA
comp1833_c0_seq1	1348	G	A	UTR	UTR	NA
comp1833_c0_seq1	1374	C	T	UTR	UTR	NA
comp1833_c0_seq1	1376	C	T	UTR	UTR	NA
comp1833_c0_seq1	1402	T	C	UTR	UTR	NA
comp1833_c0_seq1	1403	G	A	UTR	UTR	NA
comp1833_c0_seq1	1532	G	A	UTR	UTR	NA
comp1833_c0_seq1	1533	C	T	UTR	UTR	NA
comp1833_c0_seq1	1535	G	A	UTR	UTR	NA
comp1833_c0_seq1	1573	C	A	UTR	UTR	NA
comp1833_c0_seq1	1934	G	C	UTR	UTR	NA
comp1833_c0_seq1	1979	A	G	UTR	UTR	NA
comp1833_c0_seq1	2136	G	A	UTR	UTR	NA
comp1833_c0_seq1	2173	G	A	UTR	UTR	NA
comp448_c0_seq1	101	C	A	UTR	UTR	chr1
comp448_c0_seq1	179	G	T	UTR	UTR	chr1
comp448_c0_seq1	238	C	T	NON-SYN	P->S	chr1
comp448_c0_seq1	556	A	C	NON-SYN	T->P	chr1
comp448_c0_seq1	730	G	A	UTR	UTR	chr1
comp448_c0_seq1	840	C	T	UTR	UTR	chr1
comp6_c0_seq1	269	T	C	UTR	UTR	chrUn_AADN03024932
comp6_c0_seq1	274	G	A	UTR	UTR	chrUn_AADN03024932
comp6_c0_seq1	302	A	G	UTR	UTR	chrUn_AADN03024932
comp6_c0_seq1	843	G	C	UTR	UTR	chrUn_AADN03024932
comp6_c0_seq1	1069	C	A	UTR	UTR	chrUn_AADN03024932
comp6_c0_seq1	1161	A	G	UTR	UTR	chrUn_AADN03024932
comp6_c0_seq1	1279	G	A	UTR	UTR	chrUn_AADN03024932
comp6_c0_seq1	1438	G	C	UTR	UTR	chrUn_AADN03024932
comp6_c0_seq1	1799	G	T	UTR	UTR	chrUn_AADN03024932
comp6_c0_seq1	1928	A	T	SYN	G->G	chrUn_AADN03024932
comp6_c0_seq1	1985	C	T	SYN	E->E	chrUn_AADN03024932
comp6_c0_seq1	2999	A	C	SYN	P->P	chrUn_AADN03024932
comp6_c0_seq1	3035	C	T	SYN	L->L	chrUn_AADN03024932
comp6_c0_seq1	3245	T	G	SYN	S->S	chrUn_AADN03024932
comp776_c0_seq1	612	T	C	SYN	L->L	NA
comp776_c0_seq1	650	C	T	SYN	D->D	NA
comp776_c0_seq1	776	T	C	SYN	T->T	NA
comp776_c0_seq1	794	C	T	SYN	D->D	NA
comp776_c0_seq1	1262	T	C	SYN	S->S	NA
comp776_c0_seq1	1497	A	G	NON-SYN	T->A	NA
comp776_c0_seq1	1610	C	T	UTR	UTR	NA
comp776_c0_seq1	1613	C	A	UTR	UTR	NA
comp776_c0_seq1	1663	G	A	UTR	UTR	NA
comp776_c0_seq1	2101	G	A	UTR	UTR	NA
comp776_c0_seq1	2186	G	A	UTR	UTR	NA
comp776_c0_seq1	2466	C	T	UTR	UTR	NA
comp776_c0_seq1	2624	A	G	UTR	UTR	NA
comp776_c0_seq1	2767	G	T	UTR	UTR	NA
comp776_c0_seq1	2806	T	A	UTR	UTR	NA
comp776_c0_seq1	3087	C	T	UTR	UTR	NA
comp776_c0_seq1	3103	C	A	UTR	UTR	NA
comp776_c0_seq1	3123	T	C	UTR	UTR	NA
comp776_c0_seq1	3394	C	T	UTR	UTR	NA
comp776_c0_seq1	3578	G	T	UTR	UTR	NA
comp776_c0_seq1	4350	T	C	UTR	UTR	NA
comp776_c0_seq1	4702	A	G	UTR	UTR	NA
comp776_c0_seq1	4777	T	A	UTR	UTR	NA
comp776_c0_seq1	5522	T	C	UTR	UTR	NA
comp776_c0_seq1	5897	G	A	UTR	UTR	NA
comp776_c0_seq1	7546	T	C	UTR	UTR	NA
comp776_c0_seq1	7637	C	T	UTR	UTR	NA
comp776_c0_seq1	7806	A	C	UTR	UTR	NA
comp776_c0_seq1	7823	T	C	UTR	UTR	NA
comp776_c0_seq1	7893	A	C	UTR	UTR	NA
comp776_c0_seq1	7922	G	T	UTR	UTR	NA
comp776_c0_seq1	8394	T	G	UTR	UTR	NA
comp776_c0_seq1	8464	G	A	UTR	UTR	NA
comp776_c0_seq1	8661	T	C	UTR	UTR	NA
comp776_c0_seq1	8987	C	T	UTR	UTR	NA
comp776_c0_seq1	9010	C	T	UTR	UTR	NA
comp776_c0_seq1	9022	T	G	UTR	UTR	NA
comp978_c0_seq1	819	G	T	UTR	UTR	chr10
comp978_c0_seq1	2185	T	C	UTR	UTR	chr10
comp978_c0_seq1	2192	A	G	UTR	UTR	chr10
comp978_c0_seq1	2207	T	C	UTR	UTR	chr10
comp978_c0_seq1	2677	C	G	UTR	UTR	chr10
comp498_c0_seq1	124	T	C	NON-SYN	C->R	NA
comp498_c0_seq1	252	A	G	SYN	A->A	NA
comp498_c0_seq1	435	T	C	SYN	H->H	NA
comp498_c0_seq1	510	C	T	SYN	G->G	NA
comp498_c0_seq1	618	T	C	UTR	UTR	NA
comp498_c0_seq1	754	T	C	UTR	UTR	NA
comp498_c0_seq1	756	T	C	UTR	UTR	NA
comp498_c0_seq1	833	A	G	UTR	UTR	NA
comp498_c0_seq1	848	T	C	UTR	UTR	NA
comp498_c0_seq1	917	T	C	UTR	UTR	NA
comp498_c0_seq1	951	A	G	UTR	UTR	NA
comp498_c0_seq1	1097	C	T	UTR	UTR	NA
comp498_c0_seq1	1182	G	A	UTR	UTR	NA
comp498_c0_seq1	1220	A	G	UTR	UTR	NA
comp498_c0_seq1	1223	A	G	UTR	UTR	NA
comp498_c0_seq1	1237	A	G	UTR	UTR	NA
comp498_c0_seq1	1244	G	T	UTR	UTR	NA
comp498_c0_seq1	1315	G	A	UTR	UTR	NA
comp498_c0_seq1	1362	T	C	UTR	UTR	NA
comp498_c0_seq1	1363	G	A	UTR	UTR	NA
comp498_c0_seq1	1368	C	T	UTR	UTR	NA
comp498_c0_seq1	1379	G	A	UTR	UTR	NA
comp498_c0_seq1	1405	A	G	UTR	UTR	NA
comp498_c0_seq1	1408	C	T	UTR	UTR	NA
comp498_c0_seq1	1415	C	T	UTR	UTR	NA
comp498_c0_seq1	1422	A	G	UTR	UTR	NA
comp498_c0_seq1	1441	A	C	UTR	UTR	NA
comp498_c0_seq1	1459	T	C	UTR	UTR	NA
comp498_c0_seq1	1488	A	G	UTR	UTR	NA
comp506_c0_seq1	234	T	C	NON-SYN	C->R	NA
comp506_c0_seq1	263	T	C	SYN	A->A	NA
comp506_c0_seq1	323	T	C	SYN	N->N	NA
comp506_c0_seq1	371	C	T	SYN	F->F	NA
comp506_c0_seq1	662	A	G	SYN	V->V	NA
comp506_c0_seq1	760	G	A	UTR	UTR	NA
comp460_c0_seq1	88	T	C	UTR	UTR	chrW
comp460_c0_seq1	145	A	G	UTR	UTR	chrW
comp460_c0_seq1	209	G	A	UTR	UTR	chrW
comp460_c0_seq1	318	T	C	UTR	UTR	chrW
comp460_c0_seq1	366	C	G	UTR	UTR	chrW
comp460_c0_seq1	401	G	A	UTR	UTR	chrW
comp460_c0_seq1	515	C	T	UTR	UTR	chrW
comp460_c0_seq1	548	T	C	UTR	UTR	chrW
comp460_c0_seq1	601	G	A	UTR	UTR	chrW
comp460_c0_seq1	605	A	G	UTR	UTR	chrW
comp460_c0_seq1	610	G	A	UTR	UTR	chrW
comp460_c0_seq1	785	C	T	UTR	UTR	chrW
comp460_c0_seq1	787	C	T	UTR	UTR	chrW
comp460_c0_seq1	900	C	T	UTR	UTR	chrW
comp460_c0_seq1	968	A	G	UTR	UTR	chrW
comp460_c0_seq1	1014	G	A	UTR	UTR	chrW
comp460_c0_seq1	1050	C	G	UTR	UTR	chrW
comp460_c0_seq1	1051	G	A	UTR	UTR	chrW
comp460_c0_seq1	1112	G	A	UTR	UTR	chrW
comp460_c0_seq1	1147	T	C	UTR	UTR	chrW
comp460_c0_seq1	1167	C	T	UTR	UTR	chrW
comp460_c0_seq1	1309	A	G	UTR	UTR	chrW
comp460_c0_seq1	1393	C	G	UTR	UTR	chrW
comp460_c0_seq1	1833	A	G	UTR	UTR	chrW
comp460_c0_seq1	1853	T	C	UTR	UTR	chrW
comp460_c0_seq1	1893	G	A	UTR	UTR	chrW
comp460_c0_seq1	1947	C	T	UTR	UTR	chrW
comp460_c0_seq1	2008	C	T	UTR	UTR	chrW
comp460_c0_seq1	2009	A	G	UTR	UTR	chrW
comp460_c0_seq1	2099	A	G	UTR	UTR	chrW
comp460_c0_seq1	2195	T	C	UTR	UTR	chrW
comp460_c0_seq1	2198	T	C	UTR	UTR	chrW
comp460_c0_seq1	2202	T	C	UTR	UTR	chrW
comp460_c0_seq1	2386	T	C	UTR	UTR	chrW
comp460_c0_seq1	2388	T	C	UTR	UTR	chrW
comp460_c0_seq1	2395	T	C	UTR	UTR	chrW
comp460_c0_seq1	2446	C	G	UTR	UTR	chrW
comp460_c0_seq1	2471	C	T	UTR	UTR	chrW
comp460_c0_seq1	2477	T	C	UTR	UTR	chrW
comp460_c0_seq1	2478	G	A	UTR	UTR	chrW
comp460_c0_seq1	2547	G	A	UTR	UTR	chrW
comp460_c0_seq1	2587	C	T	UTR	UTR	chrW
comp460_c0_seq1	2589	A	G	UTR	UTR	chrW
comp460_c0_seq1	2655	T	C	UTR	UTR	chrW
comp460_c0_seq1	2744	G	A	UTR	UTR	chrW
comp460_c0_seq1	2870	C	T	UTR	UTR	chrW
comp460_c0_seq1	3200	C	A	UTR	UTR	chrW
comp460_c0_seq1	3225	C	T	UTR	UTR	chrW
comp460_c0_seq1	3507	C	T	UTR	UTR	chrW
comp460_c0_seq1	3683	T	C	UTR	UTR	chrW
comp460_c0_seq1	3706	G	A	UTR	UTR	chrW
comp460_c0_seq1	3762	T	A	UTR	UTR	chrW
comp460_c0_seq1	3765	T	C	UTR	UTR	chrW
comp460_c0_seq1	3769	T	C	UTR	UTR	chrW
comp460_c0_seq1	3809	A	G	UTR	UTR	chrW
comp460_c0_seq1	3882	T	C	UTR	UTR	chrW
comp460_c0_seq1	4061	T	C	UTR	UTR	chrW
comp460_c0_seq1	4069	A	G	UTR	UTR	chrW
comp460_c0_seq1	4396	A	G	SYN	N->N	chrW
comp898_c0_seq1	198	C	G	UTR	UTR	NA
comp898_c0_seq1	1402	T	G	UTR	UTR	NA
comp898_c0_seq1	1438	T	C	UTR	UTR	NA
comp898_c0_seq1	1525	C	T	UTR	UTR	NA
comp898_c0_seq1	1709	G	C	UTR	UTR	NA
comp898_c0_seq1	2215	G	A	UTR	UTR	NA
comp898_c0_seq1	2227	T	G	UTR	UTR	NA
comp898_c0_seq1	2258	C	T	UTR	UTR	NA
comp898_c0_seq1	2289	G	T	UTR	UTR	NA
comp898_c0_seq1	2291	T	C	UTR	UTR	NA
comp898_c0_seq1	2315	T	C	UTR	UTR	NA
comp898_c0_seq1	2360	C	T	UTR	UTR	NA
comp898_c0_seq1	2363	G	C	UTR	UTR	NA
comp898_c0_seq1	2393	A	C	UTR	UTR	NA
comp898_c0_seq1	2434	C	T	UTR	UTR	NA
comp898_c0_seq1	2452	G	C	UTR	UTR	NA
comp898_c0_seq1	2790	T	C	UTR	UTR	NA
comp898_c0_seq1	2805	C	T	UTR	UTR	NA
comp898_c0_seq1	2876	A	C	UTR	UTR	NA
comp898_c0_seq1	2938	T	C	UTR	UTR	NA
comp898_c0_seq1	2973	C	A	UTR	UTR	NA
comp898_c0_seq1	3110	A	G	UTR	UTR	NA
comp898_c0_seq1	3119	T	C	UTR	UTR	NA
comp898_c0_seq1	3147	A	G	UTR	UTR	NA
comp898_c0_seq1	3159	G	A	UTR	UTR	NA
[truncated: 64,910 more rows]
