# Supplementary material for: Sixteen kiwi (Apteryx spp) transcriptomes provide a wealth of genetic markers and insight into sex chromosome evolution in birds
Source: BMC Genomics. 2016 May 26;17:410. doi: 10.1186/s12864-016-2714-2 (PMC4882810; doi:10.1186/s12864-016-2714-2)
Supplement: Additional file 4: — Comma separated file (.csv) of 12,384 SNPs that differentiate among LSK. Includes SNP position within the reference assembly, reference and alternative alleles, if SNP is untranslated or causes synonymous or non-synonymous substitutions, predicted chicken chromosome synteny, and the SNP frequency in each LSK sequenced. (CSV 921 kb) [file 12864_2016_2714_MOESM4_ESM.csv]

LSK contig	Position (bp)	Reference allele	Alternative allele	Protein coding change type	Protein coding change detail	Chicken chromosome synteny	SNP frequency LSK1	SNP frequency LSK2	SNP frequency LSK3	SNP frequency LSK4	SNP frequency LSK5	SNP frequency LSK6	SNP frequency LSK7	SNP frequency LSK8
comp1703_c0_seq1	448	G	C	UTR	UTR5	chr10	0	0	0.49	0	0	0	0.01	0.45
comp1703_c0_seq1	562	G	A	SYN	S->S	chr10	0	0	0.49	0	0	0	0	0.46
comp839_c0_seq1	789	A	T	UTR	UTR3	NA	0.01	0.01	0.01	0.3	0.38	0.33	0.29	0.6
comp1228_c0_seq1	1250	A	G	NON-SYN	S->P	NA	0.02	0.02	0.02	0.03	0.03	0.03	0.47	0.99
comp1228_c1_seq1	3347	A	C	UTR	UTR3	NA	0.02	0.02	0.02	0.01	0.02	0.02	0.38	0.98
comp1228_c1_seq1	4347	T	C	UTR	UTR3	NA	0.01	0.02	0.01	0.01	0.01	0.01	0.52	0.99
comp1113_c0_seq1	401	T	C	SYN	P->P	chr8	0.01	0	0.01	0.01	0.47	0.01	0.01	0.01
comp1113_c0_seq1	416	G	A	SYN	P->P	chr8	0	0.01	0	0	0.48	0	0	0
comp1537_c0_seq1	1371	C	T	NON-SYN	A->T	chr2	0.01	0	0.01	0	0.01	0	0.48	0.99
comp1107_c0_seq1	3369	G	A	UTR	UTR3	chr7	0	0.01	0	0	0.45	0	0	0
comp1107_c0_seq1	3595	G	A	UTR	UTR3	chr7	0	0	0	0	0.4	0	0	0
comp1107_c0_seq1	3733	A	G	UTR	UTR3	chr7	0.01	0	0	0	0.45	0	0	0.01
comp952_c0_seq1	4569	C	G	UTR	UTR3	NA	0.07	0.99	0.05	0.01	0.02	0.02	0.56	0.02
comp758_c0_seq1	259	C	T	UTR	UTR3	NA	0.01	0.34	0.47	0.01	0.45	0.01	0.01	0.01
comp758_c0_seq1	456	T	C	UTR	UTR3	NA	0.01	0.26	0.47	0.01	0.38	0.03	0.02	0.01
comp758_c0_seq1	470	G	A	UTR	UTR3	NA	0.01	0.3	0.5	0.01	0.35	0.01	0.01	0.01
comp927_c0_seq1	1768	G	A	UTR	UTR3	chr7	0	0	0	0	0.45	0	0	0
comp10_c2_seq1	321	A	G	UTR	UTR3	NA	0.01	0.01	0	0.01	1	1	0.01	0.01
comp676_c0_seq1	1444	A	T	UTR	UTR3	NA	0.46	0.43	0.41	0	0.01	0	0.44	0.44
comp676_c0_seq1	1469	A	G	UTR	UTR3	NA	0.48	0.44	0.45	0	0.01	0	0.44	0.44
comp676_c0_seq1	1731	C	G	UTR	UTR3	NA	0.45	0.41	0.44	0	0	0.01	0.44	0.41
comp676_c0_seq1	2401	T	C	UTR	UTR3	NA	0.5	1	0.48	0	0.47	0	0.49	1
comp676_c0_seq1	2415	G	A	UTR	UTR3	NA	0.51	0.43	0.48	0	0	0	0.5	0.46
comp676_c0_seq1	2710	G	A	UTR	UTR3	NA	0.45	0.44	0.47	0	0	0	0.46	0.46
comp339_c0_seq1	526	G	A	UTR	UTR3	chr25	0.46	0.41	0	0	0.47	0.49	0	0.48
comp339_c0_seq1	541	C	T	UTR	UTR3	chr25	0.43	0.37	0	0	0.44	0.48	0	0.47
comp339_c0_seq1	544	C	G	UTR	UTR3	chr25	0.42	0.37	0	0	0.44	0.49	0	0.48
comp339_c0_seq1	1933	C	T	NON-SYN	A->T	chr25	0	0.01	0.5	0.5	1	0.49	0.51	0.51
comp339_c0_seq1	2453	A	G	SYN	D->D	chr25	0	0.01	0.47	0.46	0.99	0.46	0.44	0.47
comp339_c0_seq1	2456	A	G	SYN	A->A	chr25	0	0.01	0.46	0.45	0.98	0.45	0.43	0.46
comp76_c0_seq1	393	G	A	UTR	UTR3	NA	0	0	0.01	0	0	0.49	0.47	0
comp1438_c0_seq1	559	C	T	UTR	UTR3	NA	0.45	0.01	0.01	0.01	0.49	0.01	0.46	0.01
comp1438_c0_seq1	588	T	C	UTR	UTR3	NA	0.44	0.02	0.01	0.01	0.49	0.02	0.46	0.01
comp1438_c0_seq1	589	G	A	UTR	UTR3	NA	0.44	0.02	0.01	0.01	0.5	0.03	0.47	0.01
comp1438_c0_seq1	679	A	G	UTR	UTR3	NA	0.48	0.11	0.01	0.08	0.41	0.01	0.54	0.09
comp1438_c0_seq1	866	G	A	UTR	UTR3	NA	0.47	0.08	0.05	0.11	0.41	0.07	0.47	0.04
comp1438_c0_seq1	867	C	T	UTR	UTR3	NA	0.47	0.08	0.05	0.14	0.43	0.08	0.49	0.05
comp1438_c0_seq1	1544	C	G	UTR	UTR3	NA	0.09	0.35	0.04	0.31	0.17	0.07	0.05	0.27
comp1223_c0_seq1	1635	G	A	UTR	UTR3	NA	0.01	0.44	0.45	0.44	1	0.46	0	0.45
comp1223_c0_seq1	3467	C	T	NON-SYN	V->T	NA	0.01	0.49	0.49	0.51	0.99	0.48	0	0.45
comp1223_c0_seq1	3835	T	C	NON-SYN	D->G	NA	0.01	0.48	0.54	0.49	1	0.51	0.01	0.49
comp405_c0_seq1	2362	G	C	UTR	UTR3	chr3	0.95	0.45	0.49	0.45	1	0.48	0.02	0.01
comp405_c0_seq1	3229	G	A	UTR	UTR3	chr3	0.02	0.31	0.28	0.29	0.01	0.38	1	1
comp878_c0_seq1	81	G	A	UTR	UTR3	NA	0	0	0	0	0	0.43	0	0
comp878_c0_seq1	204	G	A	UTR	UTR3	NA	0	0	0	0	0	0.45	0	0
comp878_c0_seq1	478	G	T	NON-SYN	H->Q	NA	0	0	0	0	0	0.46	0	0
comp878_c0_seq1	691	T	C	SYN	P->P	NA	0	0	0	0	0	0.46	0	0
comp1308_c0_seq1	5962	A	G	UTR	UTR3	chr6	0	0	0.57	0	0.53	0	0	0.5
comp1308_c1_seq1	1681	T	C	UTR	UTR3	chr6	0	0	0.48	0	0.54	1	0	0.49
comp1472_c0_seq1	14	G	A	UTR	UTR5	NA	0.54	0.5	0.99	0.52	0.56	0	0.99	0.99
comp1472_c0_seq1	364	G	A	UTR	UTR5	NA	0.47	0.41	0	0.43	0.49	1	0	0.01
comp1472_c0_seq1	399	T	G	UTR	UTR5	NA	0.54	0.46	0	0.49	0.53	1	0	0.01
comp1472_c0_seq1	686	G	A	UTR	UTR5	NA	0.43	0.5	0	0.46	0.49	1	0	0
comp1472_c0_seq1	950	A	G	NON-SYN	K->E	NA	0	0.53	0.48	1	1	1	1	0.48
comp1472_c0_seq1	1036	T	A	NON-SYN	C->_	NA	0	0.01	0	1	0	0.01	0.01	0.01
comp1472_c1_seq1	302	T	C	NON-SYN	K->E	NA	0	0.54	0.54	1	0.01	1	0.01	0.49
comp1472_c1_seq1	566	C	T	UTR	UTR5	NA	0.47	0.46	0	0.48	0.44	1	0	0.01
comp1472_c1_seq1	853	A	C	UTR	UTR5	NA	0.49	0.42	0	0.43	0.47	1	0	0
comp1472_c1_seq1	888	C	T	UTR	UTR5	NA	0.55	0.47	0	0.48	0.5	1	0	0
comp730_c0_seq1	1990	C	T	SYN	D->D	chr9	0.42	0.41	0.44	0	0	0.44	0	0.47
comp730_c0_seq1	2421	C	T	NON-SYN	P->L	chr9	0.45	0.44	0.45	0	0	0.44	0	0.46
comp730_c0_seq1	6699	T	G	UTR	UTR3	chr9	0.21	0.29	0.25	0.55	0.26	0.01	0.25	0.01
comp730_c0_seq1	6901	C	T	UTR	UTR3	chr9	0.5	0.52	0.51	1	0.53	0.01	0.49	0.01
comp730_c0_seq1	7344	A	G	UTR	UTR3	chr9	0.53	0.49	0.53	1	0.44	0.01	0.52	0.01
comp730_c0_seq1	7758	C	G	UTR	UTR3	chr9	0.5	0.5	0.55	0.99	0.51	0.01	0.49	0.01
comp730_c0_seq1	8026	C	T	UTR	UTR3	chr9	0.48	0.47	0.45	1	0.49	0.01	0.48	0
comp730_c0_seq1	8897	A	T	UTR	UTR3	chr9	0.46	0.46	0.46	1	0.43	0	0.43	0
comp1819_c0_seq1	493	T	C	UTR	UTR3	NA	0.55	0.03	0.03	0.45	0.95	0.52	0.02	0.57
comp300_c0_seq1	2301	G	A	UTR	UTR3	chr5	0.99	0.99	0.42	0	0.99	0.44	0	0
comp300_c0_seq1	2464	T	C	UTR	UTR3	chr5	1	1	0.37	0	0.99	0.44	0	0
comp300_c0_seq1	2815	C	A	UTR	UTR3	chr5	0.01	0	0.49	1	0.01	0.52	0.99	1
comp410_c0_seq1	4117	A	T	UTR	UTR5	NA	0	0.54	0.01	0.51	0.5	0.51	1	1
comp410_c0_seq1	4540	T	C	UTR	UTR5	NA	0.98	0.42	0.98	0.39	0.38	0.44	0	0
comp410_c0_seq1	5166	A	T	UTR	UTR5	NA	0.02	0.55	0.02	0.49	0.49	0.55	0.99	1
comp410_c0_seq1	5601	T	C	UTR	UTR5	NA	0.01	0.54	0.02	0.56	0.46	0.51	1	0.99
comp410_c0_seq1	5635	C	T	UTR	UTR5	NA	0.01	0.57	0.02	0.57	0.46	0.51	1	1
comp321_c0_seq1	734	A	G	NON-SYN	T->A	NA	0.01	0	0.01	0.02	0.01	0.02	0.41	0.01
comp321_c0_seq1	736	C	T	SYN	T->T	NA	0	0	0.01	0	0	0.01	0.39	0
comp1312_c0_seq1	1945	C	A	UTR	UTR5	chr1	0.01	0.47	0.01	0	0.01	0.01	0.01	0.01
comp1522_c0_seq1	256	G	A	UTR	UTR3	NA	0.01	0	0	0.4	0.01	0.41	0.43	1
comp1522_c0_seq1	1546	T	A	UTR	UTR3	NA	0.03	0.03	0.03	0.02	0.39	0.03	0.05	0.04
comp1522_c0_seq1	1547	A	T	UTR	UTR3	NA	0.56	0.31	0.29	0.32	0.01	0.31	0.27	0.07
comp1522_c0_seq1	1609	T	C	UTR	UTR3	NA	0	0.46	0.44	0.47	1	0.47	0.49	1
comp637_c0_seq1	350	A	G	SYN	K->K	chrLGE22C19W28_E50C23	0	0.44	0.01	0	0	0.51	1	0
comp637_c0_seq1	1262	T	C	UTR	UTR3	chrLGE22C19W28_E50C23	0	0.46	0.01	0	0.01	0.46	1	0.01
comp637_c0_seq1	1286	G	C	UTR	UTR3	chrLGE22C19W28_E50C23	0.01	0.47	0.01	0	0.01	0.47	1	0.01
comp1828_c0_seq1	1770	T	C	UTR	UTR5	NA	0.02	0.01	0.01	0.43	0.36	0.02	0.01	0.02
comp1500_c0_seq1	1283	T	C	NON-SYN	T->V	chr2	0	0	0	0	0	0	0.48	0.48
comp1655_c0_seq1	52	C	T	UTR	UTR3	NA	0.01	0.01	0.01	0.44	0.01	1	0.01	0.01
comp1655_c0_seq1	250	G	A	UTR	UTR3	NA	0.51	0	0.48	0.48	0.99	0	0.47	0
comp1655_c0_seq1	381	G	A	UTR	UTR3	NA	0.5	0.99	0.46	0	0	0	0	0
comp1655_c0_seq1	410	C	T	SYN	P->P	NA	0	0	0	0.47	0	1	0	0
comp1655_c0_seq1	474	T	C	NON-SYN	D->G	NA	0.01	0	0.01	0.49	0	0.99	0.01	0.01
comp1655_c0_seq1	662	G	A	SYN	P->P	NA	0.51	0.99	0.49	0	0	0.01	0.48	0.99
comp665_c0_seq1	1720	T	C	UTR	UTR3	chr6	0.48	0	0.48	0	0.01	0.46	0.47	1
comp665_c0_seq1	2198	A	G	UTR	UTR3	chr6	0.45	0	0.41	0	0.01	0.46	0.44	0.99
comp665_c0_seq1	2240	T	C	UTR	UTR3	chr6	0.45	0	0.46	0	0.01	0.49	0.5	1
comp665_c0_seq1	2367	C	T	UTR	UTR3	chr6	0.5	0	0.47	0	0.01	0.46	0.49	1
comp665_c0_seq1	2374	C	T	UTR	UTR3	chr6	0.51	0	0.49	0	0.01	0.49	0.5	1
comp665_c0_seq1	2674	A	G	UTR	UTR3	chr6	0.47	0	0.47	0	0	0.48	0.52	0.99
comp665_c0_seq1	3121	A	G	UTR	UTR3	chr6	0.49	0	0.48	0	0	0.49	0.45	0.99
comp308_c0_seq1	3270	T	A	UTR	UTR3	chr1	0.81	0.51	0.52	0.02	0.57	0.02	0.29	0.36
comp1541_c0_seq1	52	C	T	NON-SYN	A->T	NA	0	0	0	0	0.44	0.47	0.43	0.01
comp1541_c0_seq1	227	C	T	SYN	T->T	NA	0.01	0.49	0.01	0	0	0	0.54	0.98
comp1541_c0_seq1	257	C	T	SYN	A->A	NA	0	0.5	0.01	0	0	0	0.51	1
comp1541_c0_seq1	275	C	T	SYN	A->A	NA	0.01	0.5	0.01	0	0	0	0.51	0.99
comp1541_c0_seq1	320	G	A	SYN	R->R	NA	0	0.48	0.01	0	0.01	0.01	0.51	0.99
comp1541_c0_seq1	516	G	A	UTR	UTR5	NA	0.01	0.49	0.01	0.01	0.01	0.02	0.55	0.99
comp1541_c0_seq1	546	C	T	UTR	UTR5	NA	0	0	0	0	0.53	0.5	0.44	0
comp1541_c0_seq1	551	G	A	UTR	UTR5	NA	0.01	0	0.01	0	0.49	0.47	0.43	0
comp1541_c0_seq1	581	G	A	UTR	UTR5	NA	0	0.52	0	0	0.01	0	0.53	0.99
comp1541_c0_seq1	609	G	A	UTR	UTR5	NA	0	0.54	0	0	0.02	0.01	0.5	0.97
comp925_c0_seq1	3294	T	C	UTR	UTR3	NA	0.02	0.01	0.02	0.01	0.02	0.55	0.01	0.01
comp925_c0_seq1	4175	C	A	UTR	UTR3	NA	0.02	0.02	0.01	0.01	0.01	0.64	0.01	0.01
comp51_c1_seq1	672	C	T	NON-SYN	E->K	NA	0.01	0	0.01	0	0	0	0.44	0
comp51_c1_seq1	808	A	G	SYN	C->C	NA	0.01	0.51	0.01	0	0	0	0.01	0.52
comp1918_c0_seq1	129	T	C	NON-SYN	W->R	chr1	0.01	0.01	0.02	0.01	0.01	0.59	0.02	0.01
comp1918_c0_seq1	446	A	G	SYN	G->G	chr1	0.01	0	0	0	0	0.4	0	0
comp868_c1_seq1	4074	A	G	SYN	T->T	NA	0.01	0.46	0.01	0	0	0	0.47	0
comp272_c0_seq1	2151	C	T	SYN	E->E	chr13	0.01	0.5	0	0.51	0.99	0.51	0.5	0.99
comp1626_c0_seq1	310	C	G	NON-SYN	S->C	chr3	0.48	0.01	0.01	0.01	0.02	0.02	0.01	0.02
comp1626_c0_seq1	887	T	G	NON-SYN	D->E	chr3	0.6	0.01	0.02	0.01	0.03	0.03	0.02	0.02
comp1626_c0_seq1	1036	A	G	NON-SYN	N->S	chr3	0.61	0.01	0.01	0.01	0.01	0.02	0.02	0.03
comp1626_c0_seq1	1298	A	G	SYN	P->P	chr3	0.48	0.01	0.02	0.45	0.02	0.02	0.02	0.07
comp1626_c0_seq1	1349	G	A	SYN	A->A	chr3	0.45	0.01	0.02	0.39	0.02	0.02	0.02	0.02
comp1626_c0_seq1	2041	A	G	NON-SYN	N->S	chr3	0.5	0.01	0.41	0.02	0.01	0.02	0.01	0.02
comp1626_c0_seq1	4058	C	T	UTR	UTR3	chr3	0	0	0	0	0	0.48	0	0
comp1626_c0_seq1	4734	A	G	UTR	UTR3	chr3	0	0	0	0	0.01	0.47	0	0
comp1626_c1_seq1	659	A	G	SYN	D->D	NA	0.55	0.01	0.54	0.5	0.48	0	0.47	0.5
comp1891_c0_seq1	5494	A	G	UTR	UTR3	NA	0.47	1	0	0.51	0.51	0	0	0
comp1891_c0_seq1	8990	G	A	UTR	UTR3	NA	0.39	0.99	0.05	0.54	0.46	0.02	0.01	0.01
comp1482_c0_seq1	2154	C	T	UTR	UTR3	NA	0.52	0.45	0.01	0.48	0.96	0.42	1	0.99
comp1659_c0_seq1	862	A	G	UTR	UTR3	chr9	0.37	0.99	0.39	0	0.35	0.35	0.38	0
comp1659_c0_seq1	1015	C	T	UTR	UTR3	chr9	0.35	1	0.35	0.01	0.36	0.37	0.36	0
comp41_c0_seq1	1034	C	T	UTR	UTR3	chr4	0.02	0.01	0.02	0.44	0.58	0.03	0.54	0.01
comp41_c0_seq1	5164	A	G	SYN	G->G	chr4	1	0.45	0.36	0.48	0.52	0.45	0.52	0.01
comp41_c0_seq1	6070	T	C	SYN	L->L	chr4	1	0.48	0.41	0.49	0.48	0.43	0.39	0.02
comp972_c0_seq1	531	C	A	UTR	UTR3	chr1	0.41	1	0	0.38	0.4	0	0	0
comp1557_c0_seq1	2217	T	C	NON-SYN	C->R	chr21	0.03	0.05	0.04	0.07	0.06	0.51	0.05	0.04
comp1557_c0_seq1	2316	A	G	NON-SYN	R->G	chr21	0.01	0	0.02	0.01	0.04	0.5	0.02	0.03
comp1557_c0_seq1	2568	G	A	NON-SYN	G->R	chr21	0.01	0	0	0	0.01	0.45	0	0
comp1557_c0_seq1	2592	C	A	SYN	R->R	chr21	0	0	0	0.01	0	0.48	0.01	0
comp1557_c0_seq1	2676	T	C	NON-SYN	C->R	chr21	0.02	0.01	0	0.01	0.03	0.47	0.01	0.01
comp1275_c0_seq1	1465	A	G	SYN	S->S	chr19	0.46	0.46	0	0	0.42	0	0	0
comp1275_c0_seq1	1657	G	T	UTR	UTR3	chr19	0.48	0	0	0	0	0	0	0
comp1323_c0_seq1	553	G	A	NON-SYN	A->V	NA	0.47	0.52	0.47	0.5	0.54	0	0.99	0.49
comp1638_c0_seq1	959	A	G	NON-SYN	T->A	NA	0.53	0.47	0.49	0.49	0	0.49	0.5	1
comp1638_c0_seq1	4344	T	C	UTR	UTR3	NA	0.42	0.01	0.47	0.48	0.01	0.42	0.44	1
comp1483_c0_seq1	1892	G	A	UTR	UTR3	chr5	0.03	0.01	0.02	0.43	0.03	0.49	0.01	1
comp1025_c0_seq1	2128	T	C	SYN	T->T	chr15	0.01	0.54	0.57	0	1	0.01	0.52	1
comp1025_c0_seq1	5294	T	C	UTR	UTR3	chr15	0.03	0.38	0.39	0.01	1	0.01	0.48	1
comp1025_c0_seq1	5302	T	C	UTR	UTR3	chr15	0.02	0.4	0.41	0.01	1	0.01	0.49	1
comp1025_c0_seq1	5320	T	C	UTR	UTR3	chr15	0.02	0.43	0.42	0.02	1	0.01	0.49	0.99
comp1025_c0_seq1	5415	C	T	UTR	UTR3	chr15	0.01	0.37	0.55	0.01	1	0.01	0.43	1
comp1025_c1_seq1	3193	A	G	SYN	T->T	chr15	1	0.54	0.57	0	1	0.01	0.54	1
comp1628_c0_seq1	1112	A	G	UTR	UTR3	chr3	0.01	0.48	0	0.41	0.01	0.01	0.45	1
comp1628_c0_seq1	1375	T	C	UTR	UTR3	chr3	0	0.45	0.01	0.47	0.01	0	0.52	1
comp1628_c0_seq1	1902	T	C	UTR	UTR3	chr3	0.01	0.45	0.01	0.5	0.01	0.01	0.53	0.99
comp654_c0_seq1	49	T	C	UTR	UTR5	NA	0.38	0.21	0.39	1	1	0.38	0.02	0.18
comp654_c0_seq1	930	T	C	UTR	UTR3	NA	0	0.32	0	0.51	0	0.54	0.53	0.52
comp654_c0_seq1	1002	T	C	UTR	UTR3	NA	0	0.3	0	0.47	0	0.51	0.5	0.47
comp654_c0_seq1	1295	C	T	UTR	UTR3	NA	0	0.28	0.01	0	0	0	0.47	0
comp1796_c0_seq1	1478	T	C	UTR	UTR3	NA	0.51	0.49	0.48	0.5	0.48	0.48	0.5	0
comp1796_c0_seq1	2652	G	A	UTR	UTR3	NA	0.02	0	0.01	0	0.01	0.01	0.35	0.01
comp1796_c0_seq1	3788	A	G	NON-SYN	L->P	NA	0	0	0.01	0	0	0	0.52	0
comp1796_c0_seq1	4013	C	G	UTR	UTR5	NA	0.01	0	0.01	0.01	0.01	0.01	0.52	0.01
comp414_c7_seq1	3528	C	T	UTR	UTR3	NA	0.7	0.63	0	0	0.7	0.71	0	0.01
comp414_c7_seq1	3529	A	G	UTR	UTR3	NA	0.7	0.63	0	0	0.7	0.71	0	0.01
comp414_c7_seq1	3532	C	T	UTR	UTR3	NA	0.7	0.63	0	0	0.7	0.71	0	0.01
comp414_c7_seq1	4111	G	T	UTR	UTR3	NA	0.59	0.57	0.01	0	0.63	0.6	0	0
comp414_c7_seq1	4112	C	T	UTR	UTR3	NA	0.59	0.57	0.01	0	0.62	0.59	0	0
comp414_c7_seq1	4117	A	C	UTR	UTR3	NA	0.58	0.55	0.01	0	0.62	0.59	0	0
comp414_c7_seq1	4118	T	C	UTR	UTR3	NA	0.58	0.55	0.01	0	0.63	0.59	0	0
comp414_c7_seq1	4119	T	A	UTR	UTR3	NA	0.59	0.55	0.01	0	0.63	0.59	0	0
comp414_c7_seq1	4120	G	A	UTR	UTR3	NA	0.58	0.55	0.01	0.01	0.62	0.58	0	0
comp414_c7_seq1	4126	A	G	UTR	UTR3	NA	0.59	0.54	0.01	0	0.62	0.59	0	0
comp414_c7_seq1	4127	A	C	UTR	UTR3	NA	0.6	0.54	0.01	0	0.63	0.59	0	0
comp414_c7_seq1	4397	T	C	UTR	UTR3	NA	0.68	0.64	0	0	0.65	0.64	0.01	0.01
comp414_c7_seq1	4728	G	A	NON-SYN	P->L	NA	0.68	0.6	0	0	0.61	0.63	0	0
comp414_c7_seq1	4784	T	G	SYN	G->G	NA	0.56	0.53	0.05	0.03	0.55	0.53	0.04	0.03
comp414_c7_seq1	4806	A	G	NON-SYN	L->P	NA	0.23	0.27	0.04	0.02	0.27	0.42	0.07	0.06
comp724_c0_seq1	5213	T	A	NON-SYN	E->D	NA	0.02	0.48	0.42	0.43	1	0.43	0.41	0.99
comp499_c0_seq1	6855	T	C	SYN	A->A	chr17	0.51	0	0.5	1	0.48	0.47	0	0.49
comp1269_c0_seq1	1024	A	G	UTR	UTR3	NA	0.44	0	0.47	1	0	0.47	0.01	0.46
comp1343_c0_seq1	77	C	T	UTR	UTR3	NA	0.01	0.5	0.03	0.46	0.01	0.02	0.03	0.01
comp817_c0_seq1	975	T	C	UTR	UTR3	chr5	0.03	0.52	0.01	0.5	0	0.56	0.52	1
comp404_c0_seq1	99	T	C	UTR	UTR5	chr9	0	0	0.01	0	0	0.53	0.49	1
comp404_c0_seq1	2132	A	G	UTR	UTR5	chr9	0	1	0.49	0	0	0.51	0.5	0.49
comp404_c0_seq1	2277	T	A	UTR	UTR5	chr9	0	0.96	0.48	0	0.01	0.52	0.44	0.49
comp1508_c0_seq1	1633	T	C	NON-SYN	T->V	NA	0	0	0	0	0.63	0	0	0.01
comp1826_c0_seq1	465	T	C	UTR	UTR3	NA	0	0.45	0	0	0	0	0	0
comp960_c1_seq1	2036	G	A	SYN	C->C	NA	0	0.47	0	0	0	0	0	0.5
comp960_c1_seq1	3240	T	G	UTR	UTR5	NA	0.51	0.5	0.44	0.52	0.39	0	0	0
comp286_c1_seq1	487	C	A	UTR	UTR3	chr4	0.01	0	0	0	0	0	0.49	0.48
comp336_c0_seq1	1429	G	A	UTR	UTR3	NA	0	0.52	0.01	1	0.48	0.48	1	0.99
comp336_c0_seq1	1451	A	G	UTR	UTR3	NA	0.01	0.53	0.01	1	0.5	0.51	1	1
comp336_c0_seq1	1483	T	C	UTR	UTR3	NA	0.01	0.48	0.01	1	0.47	0.46	1	1
comp336_c0_seq1	1648	C	T	UTR	UTR3	NA	0	0	0	0	0	0	0.49	0
comp336_c0_seq1	3016	G	A	UTR	UTR3	NA	0.02	0.48	0.01	1	0.47	0.75	1	1
comp336_c0_seq1	3083	C	T	UTR	UTR3	NA	0.52	0.52	1	0.01	0.44	0.03	0.02	0.04
comp336_c0_seq1	3338	G	A	UTR	UTR3	NA	0.01	0.46	0.01	0.98	0.62	0.43	1	1
comp336_c0_seq1	3602	T	C	UTR	UTR3	NA	0.01	0.01	0.01	0.46	0.5	0.47	1	0.02
comp336_c0_seq1	3893	A	G	UTR	UTR3	NA	0.01	0.51	0.03	1	0.39	0.36	0.99	0.99
comp336_c0_seq1	4108	C	T	UTR	UTR3	NA	0.01	0.57	0.01	1	0.46	0.48	1	1
comp75_c0_seq1	587	T	C	UTR	UTR5	NA	0.01	0.48	0	0.01	0	0.01	0	0
comp75_c0_seq1	4517	T	C	UTR	UTR3	NA	0.49	0	0.53	0.02	0.42	0.03	0.44	0.01
comp274_c0_seq1	1897	T	C	UTR	UTR3	NA	0.53	0	0.52	0	0.49	0.54	1	0.49
comp1178_c0_seq1	1298	T	C	SYN	K->K	NA	0.4	0.44	0	0	0.4	0.43	0.01	0.46
comp1011_c0_seq1	522	C	T	UTR	UTR5	NA	0.01	0.46	0	0.48	0	0.01	0	0
comp1011_c0_seq1	580	T	C	NON-SYN	W->R	NA	0.04	0.06	0.05	0.02	0.05	1	0.01	0.05
comp1011_c0_seq1	607	A	T	NON-SYN	T->F	NA	0.02	0.01	1	0	0.01	0.02	0.02	0.04
comp1011_c0_seq1	671	G	A	NON-SYN	C->Y	NA	0.01	0.52	0	0.54	0	0.01	0	0
comp1601_c0_seq1	2922	A	G	UTR	UTR3	chr4	0.01	0.01	0.01	0.01	0.01	0.01	0.48	0.98
comp938_c0_seq1	70	C	T	UTR	UTR5	NA	0.56	0.56	0.52	1	0	0	0	0.54
comp938_c0_seq1	1091	G	A	UTR	UTR3	NA	0	0	0.44	0	0	0	0	0
comp938_c0_seq1	1398	C	T	UTR	UTR3	NA	0.4	0.43	0.01	0	0.99	1	1	0.43
comp938_c0_seq1	1451	A	T	UTR	UTR3	NA	0.59	0.58	0.59	0.99	0.01	0	0	0.62
comp280_c0_seq1	271	C	A	NON-SYN	P->H	NA	0	0	0	0.51	0	0.52	0	0
comp280_c0_seq1	551	C	T	SYN	S->S	NA	0.04	0.04	0.03	0.03	1	0.16	0.01	0.03
comp280_c3_seq1	354	G	T	NON-SYN	P->H	NA	0.01	0	0	0.48	0	0.46	0	0
comp1004_c0_seq1	1398	G	A	NON-SYN	R->H	NA	0.01	0.01	0	0.61	0.55	0.58	0	0
comp1004_c0_seq1	1503	G	A	NON-SYN	S->N	NA	0	0.01	0.01	0.54	0.59	0.54	0	0
comp1004_c0_seq1	3696	T	C	UTR	UTR3	NA	0	0.01	0	0.6	0.62	0.6	0	0
comp970_c0_seq1	1898	A	G	UTR	UTR3	chr3	0.01	0	0.01	0.56	0.01	0.5	0.01	0.01
comp970_c0_seq1	3911	C	T	NON-SYN	R->Q	chr3	0.03	0.54	0.01	0.01	0.01	0.01	0.01	0.99
comp988_c0_seq1	465	A	G	UTR	UTR5	NA	0.01	0.44	0.01	0.01	0	0.01	0	0
comp1026_c0_seq1	601	T	G	UTR	UTR5	chr13	0.01	0.01	0	0	0.01	0.42	0.01	0
comp1026_c0_seq1	1381	G	A	UTR	UTR5	chr13	0	0.01	0	0.49	0.5	0.51	0.5	0
comp1026_c0_seq1	1625	G	A	UTR	UTR5	chr13	0	0	0	0	0	0.44	0	0
comp1026_c0_seq1	3470	G	A	SYN	Q->Q	chr13	0.01	0	0.01	0.01	0.01	0.53	0.01	0.01
comp1026_c0_seq1	6523	C	A	UTR	UTR3	chr13	0.04	0.02	0.02	0.01	0.02	0.58	0.02	0.01
comp1026_c0_seq1	8473	G	A	UTR	UTR3	chr13	0	0	0	0	0.5	0	0.48	0
comp1026_c0_seq1	8550	G	A	UTR	UTR3	chr13	0	0	0	0	0.46	0	0.49	0
comp504_c0_seq1	583	T	C	UTR	UTR5	chr5	1	0.47	0.55	0.47	1	0.01	0.57	0.01
comp504_c0_seq1	3196	G	A	NON-SYN	R->H	chr5	0.02	0.01	0.02	0	0.01	0.01	0.48	0.01
comp504_c0_seq1	4472	A	C	UTR	UTR3	chr5	1	0.48	0.48	0.49	0.98	0	0.51	0
comp504_c0_seq1	5474	T	A	UTR	UTR3	chr5	0.01	0.48	0.5	0.37	0.01	0.95	0.49	0.98
comp1937_c0_seq1	237	C	T	NON-SYN	P->L	NA	0.53	0.01	0.45	0	0.01	0.01	0.99	0.43
comp1937_c0_seq1	586	G	A	SYN	T->T	NA	0.56	0.01	0.51	0	0.01	0.01	1	0.51
comp471_c0_seq1	137	C	T	SYN	T->T	chr9	0.02	0.44	0.01	0.01	0.39	0.03	0.01	0.45
comp471_c0_seq1	1200	G	A	SYN	P->P	chr9	0.01	0.47	0.01	0.01	0.45	0.01	0.01	0.52
comp471_c1_seq1	1310	C	T	SYN	P->P	chr9	0.44	0.01	0.45	0.45	0.99	0.44	0	0.44
comp1205_c0_seq1	497	A	G	SYN	Q->Q	chr8	0.01	0	0.01	0.47	0.46	0.47	0.46	0.46
comp1205_c0_seq1	1398	A	C	UTR	UTR3	chr8	0.01	0	0.01	0.43	0.43	1	0.46	0.44
comp1205_c1_seq1	3473	C	T	UTR	UTR3	chr8	1	0	1	0	0	1	0.01	1
comp1205_c1_seq1	3761	T	G	UTR	UTR3	chr8	0.01	0.01	0.01	0.4	0.41	0.37	0.38	0.32
comp1205_c1_seq1	4662	T	C	SYN	Q->Q	chr8	0.01	0.01	0.01	0.53	0.51	0.47	0.5	0.5
comp558_c0_seq1	292	C	G	NON-SYN	P->A	chr5	1	0.01	0.39	0.42	1	0	0.38	0
comp1389_c0_seq1	4791	G	T	UTR	UTR3	NA	0.99	0.44	0.44	0.01	0.01	0.44	0.54	0.01
comp33_c0_seq1	562	T	C	SYN	L->L	NA	0	0.01	0	0	0.39	0.38	0	0
comp1847_c0_seq1	2407	A	G	NON-SYN	M->V	chr8	0.01	0.55	0	0.5	0.45	0.01	0	0.6
comp1847_c0_seq1	4324	G	A	UTR	UTR3	chr8	0.47	0.43	0.99	0	0	0	0.51	0
comp794_c0_seq1	183	G	A	UTR	UTR3	chr12	0.37	0.01	0.02	0.01	0.01	0.01	0.01	0.02
comp448_c0_seq1	556	A	C	NON-SYN	T->P	chr1	0.53	0.01	0.01	0	0.54	0	1	0
comp6_c0_seq1	269	T	C	UTR	UTR3	chrUn_AADN03024932	0.66	0.59	0.03	0.01	0.57	0.51	0.01	0.01
comp6_c0_seq1	274	G	A	UTR	UTR3	chrUn_AADN03024932	0.65	0.59	0.03	0.01	0.58	0.53	0.01	0.01
comp6_c0_seq1	302	A	G	UTR	UTR3	chrUn_AADN03024932	0.66	0.6	0.03	0.01	0.59	0.55	0.01	0.01
comp6_c0_seq1	334	G	T	UTR	UTR3	chrUn_AADN03024932	0.58	0.6	0.03	0.01	0.65	0.53	0.01	0.01
comp6_c0_seq1	337	G	A	UTR	UTR3	chrUn_AADN03024932	0.58	0.6	0.03	0.01	0.65	0.54	0.01	0.01
comp6_c0_seq1	439	A	T	UTR	UTR3	chrUn_AADN03024932	0.69	0.56	0.02	0	0.53	0.46	0.01	0
comp6_c0_seq1	466	C	A	UTR	UTR3	chrUn_AADN03024932	0.67	0.56	0.02	0.01	0.55	0.41	0.01	0.01
comp6_c0_seq1	650	T	A	UTR	UTR3	chrUn_AADN03024932	0.56	0.5	0.01	0.01	0.58	0.56	0.01	0.01
comp6_c0_seq1	651	T	C	UTR	UTR3	chrUn_AADN03024932	0.57	0.5	0.01	0.01	0.57	0.57	0.01	0.01
comp6_c0_seq1	786	C	T	UTR	UTR3	chrUn_AADN03024932	0.63	0.6	0.01	0.01	0.49	0.57	0.02	0.03
comp6_c0_seq1	843	G	C	UTR	UTR3	chrUn_AADN03024932	0.57	0.59	0.01	0.01	0.53	0.54	0.01	0.02
comp6_c0_seq1	1058	G	A	UTR	UTR3	chrUn_AADN03024932	0.6	0.48	0.02	0.01	0.57	0.56	0.01	0.02
comp6_c0_seq1	1062	A	G	UTR	UTR3	chrUn_AADN03024932	0.56	0.52	0.02	0.01	0.55	0.57	0.03	0.01
comp6_c0_seq1	1069	C	A	UTR	UTR3	chrUn_AADN03024932	0.61	0.51	0.02	0.02	0.53	0.55	0.04	0.01
comp6_c0_seq1	1161	A	G	UTR	UTR3	chrUn_AADN03024932	0.58	0.51	0.02	0.01	0.36	0.57	0.02	0.02
comp6_c0_seq1	1222	C	A	UTR	UTR3	chrUn_AADN03024932	0.57	0.5	0.04	0.01	0.42	0.68	0.02	0.02
comp6_c0_seq1	1279	G	A	UTR	UTR3	chrUn_AADN03024932	0.63	0.55	0.04	0.02	0.63	0.68	0.04	0.05
comp6_c0_seq1	1394	G	A	UTR	UTR3	chrUn_AADN03024932	0.73	0.54	0.02	0.02	0.54	0.56	0.03	0.02
comp6_c0_seq1	1438	G	C	UTR	UTR3	chrUn_AADN03024932	0.65	0.45	0.01	0.01	0.37	0.45	0.01	0.02
comp6_c0_seq1	1554	A	G	UTR	UTR3	chrUn_AADN03024932	0.73	0.55	0.01	0.01	0.52	0.54	0.01	0.01
comp6_c0_seq1	1595	T	C	UTR	UTR3	chrUn_AADN03024932	0.71	0.47	0.01	0.01	0.51	0.56	0.01	0.01
comp6_c0_seq1	1615	G	A	UTR	UTR3	chrUn_AADN03024932	0.54	0.45	0.02	0.01	0.44	0.57	0.01	0.01
comp6_c0_seq1	1682	G	A	UTR	UTR3	chrUn_AADN03024932	0.43	0.43	0.01	0.01	0.4	0.45	0	0
comp6_c0_seq1	1702	T	C	UTR	UTR3	chrUn_AADN03024932	0.42	0.41	0	0	0.38	0.34	0.01	0
comp6_c0_seq1	1799	G	T	UTR	UTR3	chrUn_AADN03024932	0.39	0.35	0.01	0	0.31	0.4	0.01	0
comp6_c0_seq1	1928	A	G	SYN	G->G	chrUn_AADN03024932	0.31	0.31	0.01	0	0.29	0.39	0	0.01
comp6_c0_seq1	2045	T	C	SYN	A->A	chrUn_AADN03024932	0.38	0.33	0	0	0.23	0.33	0	0
comp6_c0_seq1	2880	C	T	NON-SYN	R->H	chrUn_AADN03024932	0.3	0.3	0.01	0	0.39	0.24	0.01	0.01
comp6_c0_seq1	2999	A	C	SYN	P->P	chrUn_AADN03024932	0.34	0.28	0.01	0	0.35	0.28	0.02	0.01
comp6_c0_seq1	3344	T	C	SYN	Q->Q	chrUn_AADN03024932	0.24	0.33	0.02	0.01	0.34	0.37	0.01	0.01
comp776_c0_seq1	456	C	T	NON-SYN	P->S	NA	0.49	0.52	0.49	1	1	0.01	0.49	0.5
comp776_c0_seq1	2599	G	C	UTR	UTR3	NA	0.01	0.42	0	0	0	0.44	0	0
comp776_c0_seq1	3394	C	T	UTR	UTR3	NA	0.02	0.45	0.01	0.4	0.02	0.53	0.03	0.44
comp776_c0_seq1	4054	T	C	UTR	UTR3	NA	0	0.47	0	0.48	0	0.49	0	0.5
comp776_c0_seq1	4702	A	G	UTR	UTR3	NA	0.01	0.53	0.01	0.59	0	0.49	0.01	0.54
comp776_c0_seq1	4713	C	T	UTR	UTR3	NA	0.01	0.56	0	0.58	0	0.51	0.01	0.53
comp776_c0_seq1	5308	T	C	UTR	UTR3	NA	0.01	0.55	0	0.52	0	0.54	0.01	0.55
comp498_c0_seq1	252	A	G	SYN	A->A	NA	0.37	0.01	0.01	0.01	0.01	0.4	0.43	0.39
comp498_c0_seq1	254	C	T	NON-SYN	P->L	NA	0.35	0	0	0.01	0	0.38	0.41	0.36
comp498_c0_seq1	405	A	G	SYN	G->G	NA	0.39	0	0	0	0	0.38	0.44	0.44
comp498_c0_seq1	435	T	C	SYN	H->H	NA	0.4	0	0	0	0	0.41	0.47	0.46
comp498_c0_seq1	459	C	T	SYN	A->A	NA	0.38	0	0	0	0	0.39	0.44	0.41
comp498_c0_seq1	618	T	C	UTR	UTR3	NA	0.35	0	0	0.49	0	1	0.39	0.37
comp498_c0_seq1	754	T	C	UTR	UTR3	NA	0.31	0.01	0	0.01	0.01	0.34	0.38	0.31
comp498_c0_seq1	756	T	C	UTR	UTR3	NA	0.3	0	0.01	0.01	0.01	0.34	0.37	0.3
comp498_c0_seq1	789	G	A	UTR	UTR3	NA	0.42	0	0	0	0	0.38	0.45	0.39
comp498_c0_seq1	798	A	G	UTR	UTR3	NA	0.37	0.01	0	0.01	0	0.37	0.43	0.36
comp498_c0_seq1	799	C	T	UTR	UTR3	NA	0.35	0	0	0	0	0.36	0.41	0.34
comp498_c0_seq1	820	C	A	UTR	UTR3	NA	0.39	0	0	0	0	0.35	0.43	0.37
comp498_c0_seq1	833	A	G	UTR	UTR3	NA	0.47	0	0	0	0.01	0.41	0.52	0.49
comp498_c0_seq1	834	G	A	UTR	UTR3	NA	0.47	0	0	0	0	0.41	0.51	0.48
comp498_c0_seq1	848	T	C	UTR	UTR3	NA	0.48	0	0.01	0	0	0.41	0.51	0.49
comp498_c0_seq1	917	T	C	UTR	UTR3	NA	0.45	0	0	0	0	0.39	0.46	0.48
comp498_c0_seq1	929	C	T	UTR	UTR3	NA	0.39	0	0	0	0	0.37	0.43	0.43
comp498_c0_seq1	963	G	A	UTR	UTR3	NA	0.32	0	0	0	0	0.35	0.41	0.38
comp498_c0_seq1	1092	G	A	UTR	UTR3	NA	0.37	0	0.01	0	0	0.42	0.43	0.45
comp460_c0_seq1	4660	T	C	SYN	S->S	chrW	0.35	0.46	0.01	0.01	0.47	0.46	0.02	0.01
comp460_c0_seq1	4987	G	A	SYN	T->T	chrW	0.46	0.43	0.01	0.01	0.51	1	0.01	0.01
comp898_c0_seq1	1036	C	T	UTR	UTR3	NA	0.02	0.58	0.02	0.01	0.69	0.02	0.51	0.64
comp898_c0_seq1	2790	T	C	UTR	UTR3	NA	0.48	0	0.49	0.01	0.52	0	0	0
comp898_c0_seq1	2873	A	G	UTR	UTR3	NA	0.02	0.5	0.01	0.01	0.01	0.45	0.49	0.43
comp898_c0_seq1	3045	C	T	UTR	UTR3	NA	0.57	0.54	0.59	0.01	0.5	0.43	0.49	0.47
comp898_c0_seq1	3371	C	T	UTR	UTR3	NA	0.5	0.01	0.46	0.01	0.36	0.01	0.01	0.01
comp898_c0_seq1	3645	G	A	UTR	UTR3	NA	0.01	0.53	0.38	0.01	0.39	0.01	0.01	0.48
comp898_c0_seq1	3694	A	G	UTR	UTR3	NA	0.01	0.5	0.49	0.01	0.5	0.01	0.03	0.49
comp898_c0_seq1	3699	C	T	UTR	UTR3	NA	0.01	0.49	0.49	0.01	0.48	0.04	0.01	0.47
comp898_c0_seq1	4061	C	T	UTR	UTR3	NA	0.03	0.43	0.63	0.01	0.66	0.01	0.01	0.47
comp898_c0_seq1	4329	T	C	UTR	UTR3	NA	0.01	0.48	0.52	0.01	0.6	0.02	0.01	0.51
comp898_c0_seq1	4347	G	A	UTR	UTR3	NA	0	0.49	0.52	0.01	0.57	0	0	0.49
comp898_c0_seq1	4417	G	C	UTR	UTR3	NA	0.01	0.47	0.46	0	0.51	0	0.01	0.5
comp898_c0_seq1	4433	T	C	UTR	UTR3	NA	0.03	0.99	0.47	0.03	0.51	0.52	0.51	1
comp898_c0_seq1	4441	T	C	UTR	UTR3	NA	0.02	0.99	0.47	0.03	0.5	0.52	0.52	0.99
comp898_c0_seq1	4449	G	A	UTR	UTR3	NA	0.01	0.99	0.48	0	0.5	0.5	0.54	1
comp898_c0_seq1	4504	C	T	UTR	UTR3	NA	0	0.51	0.01	0	0.01	0.51	0.6	0.52
comp898_c0_seq1	4545	T	C	UTR	UTR3	NA	0	1	0.52	0	0.48	0.53	0.56	1
comp898_c0_seq1	4722	C	T	UTR	UTR3	NA	0	0.46	0.01	0	0.01	0.46	0.46	0.45
comp898_c0_seq1	4881	G	C	UTR	UTR3	NA	0.01	0.39	0.01	0.02	0.01	0.38	0.34	0.36
comp898_c0_seq1	4890	T	C	UTR	UTR3	NA	0.02	0.46	0.03	0.02	0.02	0.45	0.44	0.43
comp1083_c0_seq1	203	T	C	UTR	UTR5	chr6	0.52	0.52	0.58	0.06	1	0.1	0.01	0.21
comp1083_c0_seq1	527	T	C	SYN	P->P	chr6	0.48	0.52	0.48	0	0.99	0.01	0	0
comp1083_c0_seq1	626	T	C	SYN	N->N	chr6	0	0	0	0	0	0	0	0.46
comp1083_c0_seq1	761	G	A	SYN	K->K	chr6	0.54	0.53	0.55	0.52	1	0	0	0.99
comp1083_c0_seq1	947	C	T	SYN	D->D	chr6	0.51	0.01	0.48	0.49	0.99	0	0	0.49
comp1083_c0_seq1	1607	A	G	UTR	UTR3	chr6	0.51	0	0.52	0.5	0.99	0	0	0.49
comp1083_c0_seq1	1821	G	A	UTR	UTR3	chr6	0.51	0	0.5	0.45	1	0	0	0.48
comp1083_c0_seq1	1936	T	A	UTR	UTR3	chr6	0.45	0.52	0.47	0.49	1	0	0	1
comp1083_c0_seq1	1938	C	T	UTR	UTR3	chr6	0.44	0	0.46	0.48	1	0	0	0.51
comp1083_c0_seq1	1939	A	G	UTR	UTR3	chr6	0.43	0	0.46	0.47	1	0	0	0.51
comp1083_c0_seq1	2170	A	G	UTR	UTR3	chr6	0	0	0	0	0	0	0	0.55
comp1083_c0_seq1	2337	T	C	UTR	UTR3	chr6	0.51	0	0.49	0.48	1	0	0	0.51
comp1083_c0_seq1	2960	C	T	UTR	UTR3	chr6	0.52	0	0.49	0.51	1	0.01	0.01	0.49
comp1083_c0_seq1	3019	T	C	UTR	UTR3	chr6	0.69	0.01	0.55	0.58	1	0.02	0.03	0.56
comp1083_c0_seq1	3049	G	A	UTR	UTR3	chr6	0.67	0.02	0.48	0.63	1	0.02	0.02	0.57
comp1083_c0_seq1	3068	G	A	UTR	UTR3	chr6	0.03	0.6	0.02	0.01	0.02	0.03	0.02	0.27
comp1893_c0_seq1	296	G	A	UTR	UTR5	NA	0.96	0	1	0	0.48	0.47	0.45	0.01
comp1893_c0_seq1	401	A	G	UTR	UTR5	NA	0.98	0.01	1	0.01	0.44	0.36	0.43	0.01
comp1893_c0_seq1	404	G	A	UTR	UTR5	NA	0.97	0	1	0.01	0.43	0.35	0.4	0.01
comp1893_c0_seq1	908	C	T	UTR	UTR5	NA	1	0	0.98	0	0.42	0.01	0.38	0.02
comp1893_c0_seq1	2712	A	C	UTR	UTR3	NA	0.01	1	0.01	1	0.53	0.5	0.56	1
comp1861_c0_seq1	3373	C	T	SYN	A->A	chr19	0.45	0.46	0	0.01	0.4	1	0	0.44
comp1573_c0_seq1	1142	C	T	UTR	UTR3	chr10	0.49	0.01	0.02	0.01	0.59	0.02	0.6	0.43
comp1566_c1_seq1	869	A	G	SYN	A->A	chr4	0.01	0.01	0.01	0.54	0.49	0.56	0.5	0.99
comp1566_c2_seq1	1199	C	T	UTR	UTR5	chr1	0.37	0.42	0.43	1	0.02	0.01	0.45	0.01
comp1566_c2_seq1	1239	A	G	UTR	UTR5	chr1	0.43	0.46	0.47	0.99	0.01	0.01	0.44	0.02
comp1566_c2_seq1	1277	A	G	UTR	UTR5	chr1	0.49	0.5	0.5	1	0.02	0.01	0.4	0.01
comp318_c0_seq1	137	T	A	UTR	UTR5	NA	0.47	0.45	0.49	0.01	0.46	0	1	0
comp318_c0_seq1	312	G	C	UTR	UTR5	NA	0.43	0.51	0.43	0	0.46	0	0.99	0
comp318_c0_seq1	348	C	T	UTR	UTR5	NA	0.53	0.47	0.55	0.01	0.58	0	1	0
comp318_c0_seq1	418	T	C	UTR	UTR5	NA	0.43	0.44	0.43	0.01	0.45	0.02	0.99	0.01
comp318_c0_seq1	468	A	G	UTR	UTR5	NA	0.42	0.4	0.47	0	0.43	0	0.99	0.01
comp318_c0_seq1	653	C	T	UTR	UTR5	NA	0.48	0	0	0	0.48	0	0.45	0
comp318_c0_seq1	695	G	A	UTR	UTR5	NA	0.43	0	0	0	0.45	0	0.47	0
comp318_c0_seq1	752	C	T	UTR	UTR5	NA	0.49	0.01	0	0	0.5	0.01	0.49	0
comp318_c0_seq1	813	C	T	UTR	UTR5	NA	0.44	0	0	0	0.46	0	0.46	0
comp318_c0_seq1	943	T	A	UTR	UTR5	NA	0.54	0.01	0.01	0.01	0.57	0	0.55	0
comp318_c0_seq1	1008	C	T	UTR	UTR5	NA	0.49	0	0.01	0	0.52	0	0.48	0
comp318_c0_seq1	2718	G	A	NON-SYN	C->Y	NA	0.69	0.01	0.02	0.02	0.85	0.03	0.59	0.04
comp318_c0_seq1	2743	A	G	SYN	A->A	NA	0.7	0.01	0.02	0.02	0.87	0.03	0.64	0.02
comp318_c0_seq1	2751	C	T	NON-SYN	P->L	NA	0.67	0.01	0.02	0.02	0.74	0.04	0.64	0.02
comp318_c0_seq1	2752	A	G	SYN	P->P	NA	0.67	0.01	0.02	0.02	0.74	0.04	0.64	0.04
comp318_c0_seq1	2756	A	G	NON-SYN	K->E	NA	0.67	0.01	0.02	0.02	0.74	0.04	0.65	0.02
comp318_c0_seq1	2764	G	A	SYN	E->E	NA	0.69	0.01	0.02	0.02	0.76	0.04	0.65	0.02
comp318_c0_seq1	2774	T	C	NON-SYN	W->R	NA	0.69	0.01	0.02	0.02	0.65	0.04	0.68	0.03
comp318_c0_seq1	2788	G	A	SYN	P->P	NA	0.66	0.02	0.02	0.02	0.65	0.03	0.67	0.02
comp318_c0_seq1	2790	G	C	NON-SYN	S->T	NA	0.66	0.01	0.02	0.02	0.65	0.04	0.68	0.02
comp318_c0_seq1	2835	T	G	NON-SYN	V->G	NA	0.58	0.03	0.06	0.02	0.67	0.04	0.67	0.06
comp318_c0_seq1	2849	A	G	NON-SYN	T->A	NA	0.52	0.01	0.01	0.02	0.76	0.04	0.63	0.02
comp318_c0_seq1	2851	G	A	SYN	T->T	NA	0.52	0.01	0.01	0.04	0.76	0.04	0.62	0.02
comp318_c0_seq1	2863	T	C	SYN	L->L	NA	0.54	0.01	0.01	0.02	0.81	0.03	0.65	0.02
comp318_c0_seq1	4437	T	C	UTR	UTR3	NA	0.62	0.01	0.01	0.01	0.46	0.03	0.41	0.01
comp318_c0_seq1	4455	A	G	UTR	UTR3	NA	0.54	0.01	0.01	0.01	0.44	0.02	0.43	0.01
comp318_c0_seq1	5527	G	A	UTR	UTR3	NA	0.56	0.01	0.02	0.03	0.58	0.03	0.62	0.02
comp318_c0_seq1	5558	G	A	UTR	UTR3	NA	0.45	0.01	0.02	0.01	0.6	0.03	0.59	0.02
comp318_c0_seq1	5584	T	C	UTR	UTR3	NA	0.48	0.02	0.03	0.01	0.56	0.04	0.53	0.01
comp318_c0_seq1	5723	C	T	UTR	UTR3	NA	0.42	0.01	0.02	0.01	0.55	0.05	0.57	0.02
comp318_c0_seq1	6161	T	A	UTR	UTR3	NA	0.69	0.02	0.02	0.01	0.56	0.03	0.52	0.01
comp318_c0_seq1	6205	G	A	UTR	UTR3	NA	0.63	0.01	0.02	0.01	0.52	0.04	0.64	0.02
comp318_c0_seq1	6208	G	A	UTR	UTR3	NA	0.62	0.01	0.02	0.01	0.54	0.04	0.63	0.02
comp318_c0_seq1	6310	T	C	UTR	UTR3	NA	0.42	0.02	0.03	0.01	0.42	0.04	0.62	0.04
comp1099_c0_seq1	653	C	T	SYN	D->D	NA	0	0.53	0	0	0	0.54	0	0
comp245_c0_seq1	195	A	G	UTR	UTR5	NA	0.47	0.38	1	0	0	0.41	0.42	0
comp245_c0_seq1	413	C	T	NON-SYN	S->L	NA	0.5	0.46	0	0	0.46	0.48	0.46	0
comp245_c0_seq1	2572	G	A	UTR	UTR3	NA	0.54	0.51	0	0	0.52	0.56	0.49	0
comp245_c0_seq1	4636	T	A	UTR	UTR3	NA	0.46	0	0	0	0	0	0.47	0
comp1880_c0_seq1	302	G	A	SYN	T->T	chr4	0.01	0	0.01	0	0	0	0.55	0.45
comp1800_c0_seq1	3932	A	G	UTR	UTR3	chr2	1	0.52	0.35	0.49	0.01	0.5	0.48	0.01
comp54_c0_seq1	120	C	A	UTR	UTR5	chr1	0	0	0	0	0.41	0	0	0
comp1979_c0_seq1	1605	A	G	UTR	UTR3	chr3	0.01	0.47	0.48	1	0.01	0.02	0	0.47
comp1352_c0_seq1	173	G	A	UTR	UTR3	chr22	0	0.01	0	0.57	0.98	0	0.54	0.57
comp1352_c0_seq1	1218	G	A	SYN	N->N	chr22	0.01	0	0.55	0.56	1	0	1	0.58
comp910_c0_seq1	175	A	G	NON-SYN	T->A	NA	0.05	0.01	0.54	0	0	0.01	0.01	0.01
comp910_c0_seq1	4090	T	C	UTR	UTR3	NA	0	0	0.5	0.48	0	0	0	0.43
comp910_c0_seq1	4688	G	A	UTR	UTR3	NA	0.48	0.46	0.45	0.51	0	0	0	0
comp1033_c0_seq1	1402	C	T	UTR	UTR3	NA	0.29	0.22	0.03	0.01	0.2	0.36	0.02	0.01
comp1033_c0_seq1	1409	T	A	UTR	UTR3	NA	0.28	0.24	0.01	0.01	0.21	0.38	0.01	0.01
comp1033_c0_seq1	1453	T	C	UTR	UTR3	NA	0.37	0.46	0.01	0.01	0.41	0.42	0.01	0.01
comp1033_c0_seq1	1454	G	A	UTR	UTR3	NA	0.38	0.45	0.01	0.01	0.39	0.42	0.01	0.01
comp1033_c0_seq1	1474	A	G	UTR	UTR3	NA	0.52	0.57	0.02	0.01	0.51	0.44	0.01	0.01
comp1033_c0_seq1	1733	A	T	UTR	UTR3	NA	0.51	0.48	0.01	0.01	0.55	0.49	0.01	0.01
comp1033_c0_seq1	1765	G	A	UTR	UTR3	NA	0.52	0.41	0.01	0.01	0.48	0.54	0.01	0.01
comp1033_c0_seq1	1979	T	C	UTR	UTR3	NA	0.52	0.44	0.01	0.01	0.52	0.38	0.01	0.02
comp1033_c0_seq1	2097	T	C	UTR	UTR3	NA	0.43	0.38	0.01	0.01	0.51	0.37	0.02	0.01
comp1033_c0_seq1	2138	T	C	UTR	UTR3	NA	0.34	0.42	0.01	0.02	0.55	0.42	0.03	0.01
comp1033_c0_seq1	2139	G	A	UTR	UTR3	NA	0.34	0.42	0.01	0.01	0.56	0.42	0.03	0.01
comp1033_c0_seq1	2236	A	G	UTR	UTR3	NA	0.6	0.47	0.01	0.01	0.37	0.51	0.01	0.01
comp1033_c0_seq1	2258	C	T	UTR	UTR3	NA	0.63	0.45	0.01	0.01	0.32	0.5	0.02	0.02
comp1033_c0_seq1	2462	T	C	UTR	UTR3	NA	0.64	0.45	0.02	0.01	0.43	0.45	0.01	0.01
comp1033_c0_seq1	2463	G	A	UTR	UTR3	NA	0.62	0.44	0.01	0.01	0.42	0.44	0.01	0.01
comp1033_c0_seq1	2559	T	C	UTR	UTR3	NA	0.52	0.51	0.02	0.01	0.49	0.52	0.01	0.01
comp1033_c0_seq1	2560	G	A	UTR	UTR3	NA	0.51	0.51	0.02	0.01	0.48	0.52	0.01	0.01
comp1033_c0_seq1	2579	A	G	UTR	UTR3	NA	0.5	0.58	0.03	0.01	0.51	0.57	0.01	0.01
comp1033_c0_seq1	2582	C	T	UTR	UTR3	NA	0.5	0.55	0.03	0.01	0.5	0.56	0.01	0.01
comp1033_c0_seq1	2615	G	A	UTR	UTR3	NA	0.45	0.56	0.02	0	0.49	0.58	0	0.01
comp1033_c0_seq1	2703	G	A	UTR	UTR3	NA	0.44	0.47	0	0	0.44	0.48	0	0
comp1033_c0_seq1	2950	T	C	UTR	UTR3	NA	0.51	0.5	0.01	0	0.56	0.42	0	0.01
comp1033_c0_seq1	3216	A	C	UTR	UTR3	NA	0.48	0.46	0.01	0	0.45	0.52	0.01	0.01
comp1033_c0_seq1	3508	A	G	UTR	UTR3	NA	0.46	0.51	0.01	0	0.52	0.57	0.01	0.02
comp1033_c0_seq1	3654	C	A	UTR	UTR3	NA	0.46	0.43	0.01	0	0.4	0.48	0	0
comp1033_c0_seq1	3716	C	G	UTR	UTR3	NA	0.47	0.44	0.01	0	0.42	0.41	0	0.01
comp1033_c0_seq1	3820	T	C	UTR	UTR3	NA	0.31	0.45	0.01	0	0.41	0.47	0.01	0.01
comp1033_c0_seq1	3996	T	A	NON-SYN	N->T	NA	0.33	0.38	0	0	0.42	0.41	0.01	0
comp1033_c0_seq1	4562	A	G	SYN	P->P	NA	0.44	0.45	0.01	0	0.41	0.44	0.01	0.01
comp1033_c0_seq1	4641	G	A	NON-SYN	P->L	NA	0.46	0.43	0.01	0	0.5	0.4	0.01	0.01
comp1033_c0_seq1	4679	T	C	SYN	P->P	NA	0.32	0.32	0.02	0.01	0.37	0.34	0.01	0.01
comp1033_c0_seq1	4680	G	A	NON-SYN	P->L	NA	0.3	0.31	0.01	0	0.37	0.33	0.01	0.01
comp1033_c0_seq1	4683	G	A	NON-SYN	P->L	NA	0.3	0.29	0.02	0	0.38	0.32	0.01	0.01
comp1033_c0_seq1	4699	T	C	NON-SYN	T->A	NA	0.29	0.36	0.02	0	0.37	0.33	0.01	0.01
comp1033_c0_seq1	4706	A	G	SYN	S->S	NA	0.29	0.34	0.01	0.01	0.38	0.28	0.01	0.01
comp1033_c0_seq1	4748	G	A	SYN	N->N	NA	0.22	0.39	0.01	0.01	0.38	0.3	0.01	0.02
comp1033_c0_seq1	4766	T	C	SYN	R->R	NA	0.22	0.41	0.01	0.02	0.39	0.3	0.01	0.01
comp1033_c0_seq1	4787	C	T	SYN	P->P	NA	0.31	0.41	0.01	0.01	0.47	0.35	0.01	0.01
comp1033_c0_seq1	4793	A	G	SYN	T->T	NA	0.33	0.41	0.01	0.01	0.5	0.37	0.01	0.01
comp1033_c0_seq1	4973	C	T	SYN	Q->Q	NA	0.36	0.42	0.01	0	0.53	0.41	0	0.01
comp1033_c0_seq1	5050	C	G	NON-SYN	V->L	NA	0.36	0.48	0.01	0	0.42	0.35	0	0.01
comp1033_c0_seq1	5073	T	C	NON-SYN	K->R	NA	0.37	0.42	0.01	0	0.38	0.33	0	0.01
comp1033_c0_seq1	5141	C	T	SYN	L->L	NA	0.34	0.34	0.01	0	0.36	0.31	0.01	0.01
comp1033_c0_seq1	5150	C	T	SYN	V->V	NA	0.35	0.35	0.01	0.01	0.4	0.35	0.01	0.01
comp1033_c0_seq1	5175	G	A	NON-SYN	S->F	NA	0.41	0.38	0.01	0	0.41	0.39	0.01	0.01
comp1033_c0_seq1	5396	A	G	SYN	N->N	NA	0.25	0.41	0.02	0.01	0.53	0.52	0.01	0.01
comp1033_c0_seq1	5471	C	T	SYN	T->T	NA	0.39	0.4	0.01	0.01	0.46	0.47	0.01	0.01
comp1033_c0_seq1	5542	G	T	NON-SYN	H->N	NA	0.27	0.37	0.01	0	0.42	0.43	0.01	0.01
comp1033_c0_seq1	5650	T	C	NON-SYN	S->G	NA	0.36	0.56	0.02	0.01	0.45	0.52	0.02	0.01
comp1766_c0_seq1	1445	C	T	SYN	T->T	chr2	0.01	0.48	0.5	0.49	1	0.47	0	0.51
comp1436_c0_seq1	70	G	A	UTR	UTR3	NA	0.11	0.04	0.37	0.04	0.07	0.33	0.21	0.05
comp1436_c0_seq1	81	C	T	UTR	UTR3	NA	0.21	0.26	0.35	0.01	0.06	0.29	0.18	0.14
comp1306_c0_seq1	827	G	C	SYN	G->G	NA	0	0.99	0.52	0	0.01	0.52	0.53	0.57
comp1306_c0_seq1	859	A	C	NON-SYN	D->A	NA	0	0.99	0.51	0	0.01	0.52	0.52	0.57
comp1306_c0_seq1	1930	G	A	NON-SYN	G->D	NA	0	1	0.5	0	0.01	0.54	0.54	0.51
comp864_c0_seq1	2485	A	G	UTR	UTR3	chr8	0.01	0.48	0.5	0.53	0	0	1	0
comp864_c0_seq1	3128	A	G	SYN	G->G	chr8	0.59	0.01	0.59	0.01	1	0.02	0.01	0.01
comp864_c0_seq1	3322	T	C	NON-SYN	T->A	chr8	0.36	0.99	0.41	0.01	0	0.02	0.44	1
comp864_c0_seq1	3662	C	T	SYN	S->S	chr8	0.56	0.01	0.56	0	0.99	0.01	0	0
comp864_c0_seq1	3677	G	A	SYN	P->P	chr8	0.01	0	0	0.46	0	0.01	0.51	0.01
comp864_c0_seq1	4823	C	T	SYN	A->A	chr8	0.31	0.99	0.48	0.01	0.01	0.01	0.52	0.99
comp864_c0_seq1	5082	T	C	NON-SYN	N->S	chr8	0.39	0.01	0.44	0.98	1	1	0.35	0.03
comp1016_c0_seq1	1381	G	A	UTR	UTR3	NA	0.01	0	0	0	0	0.48	0.47	0.46
comp1016_c0_seq1	1729	T	C	UTR	UTR3	NA	0.01	0	0.01	0.01	0.01	0.5	0.57	0.48
comp1016_c0_seq1	2692	T	C	UTR	UTR3	NA	0.03	0.01	0.02	0.01	0.01	0.54	0.58	0.5
comp1016_c0_seq1	5296	A	G	UTR	UTR3	NA	0.47	0.5	0.49	0.01	0.02	0.51	0.54	0.41
comp1396_c0_seq1	5754	G	A	UTR	UTR3	NA	0.45	0	0.01	0	0.46	0.01	0.4	0.01
comp1396_c0_seq1	5817	G	A	UTR	UTR3	NA	0.02	0	0.48	0.55	0.02	0.01	0.01	0.03
comp1396_c0_seq1	6825	G	A	UTR	UTR3	NA	0.51	0.01	0	1	0	0.55	0.57	0
comp1396_c0_seq1	7858	G	A	SYN	S->S	NA	0.59	0	0	0.49	0	0.54	0	0.01
comp1396_c0_seq1	8716	C	G	SYN	P->P	NA	0	0.47	0.5	0.49	1	0.45	1	0.47
comp45_c0_seq1	3697	G	A	UTR	UTR3	chr11	0.45	0	0.01	0	0.01	0.46	0.99	0.46
comp45_c1_seq1	583	C	T	UTR	UTR3	chr5	0.34	0	0	0	0	0.49	0.97	0.42
comp45_c1_seq1	756	A	G	UTR	UTR3	chr5	0.01	0.4	0.21	0.22	0.28	0.21	0.39	0.01
comp387_c1_seq1	987	A	G	SYN	R->R	chr1	0.46	0.42	0	0	0	0.44	0.47	0.01
comp1017_c0_seq1	650	C	T	SYN	H->H	chr20	0.01	0.44	0	0	0.46	0	0.47	0.43
comp1017_c0_seq1	831	C	T	UTR	UTR3	chr20	0	0.48	0	0	0.46	0	0.53	0.5
comp1412_c0_seq1	4112	C	T	NON-SYN	R->Q	NA	0.01	0	0	0.49	0.01	0.55	0	0.53
comp1412_c0_seq1	4152	C	T	NON-SYN	V->T	NA	0	0	0	0.48	0	0.54	0	0.52
comp1947_c0_seq1	2801	G	C	UTR	UTR3	NA	0.01	0	0.44	0	0.43	0.01	0.5	0.47
comp487_c0_seq1	2934	C	T	UTR	UTR3	chr13	0.47	0.02	0.51	0.52	1	0.01	0.58	0.48
comp487_c0_seq1	3621	G	A	UTR	UTR3	chr13	0.58	0.01	0.57	0.58	1	0	0.56	0.53
comp487_c0_seq1	3727	C	A	UTR	UTR3	chr13	0.55	0.01	0.5	0.53	0.99	0	0.46	0.46
comp330_c1_seq1	251	C	T	SYN	V->V	NA	0	0.01	0.01	0.69	0.7	0	0.01	0
comp330_c1_seq1	620	C	T	SYN	A->A	NA	0	0	0	0.68	0.71	0	0	0
comp330_c1_seq1	1221	A	G	UTR	UTR3	NA	0.01	0	0	0.64	0.67	0	0	0.01
comp330_c1_seq1	1830	C	G	UTR	UTR3	NA	0	0	0	0.67	0.7	0	0	0
comp1261_c1_seq1	367	A	G	UTR	UTR3	chr13	0.48	0.46	0.99	0	0	0	0	0.47
comp1261_c1_seq1	458	T	C	UTR	UTR3	chr13	0.46	0.46	0.99	0	0	0	0	0.47
comp1261_c3_seq1	291	T	C	SYN	P->P	chr14	0.02	0.02	0.57	0.43	0.02	0.01	0.01	0.03
comp1261_c3_seq1	2453	G	A	UTR	UTR5	chr14	0.01	0.01	0.54	0.52	0.54	0.01	0	0.01
comp617_c0_seq1	874	C	T	UTR	UTR3	NA	0.48	0.47	0.5	0	0	0	0.49	0.99
comp590_c0_seq1	206	T	G	UTR	UTR5	NA	0.01	0.49	0.01	0	0.01	0.53	0	0.48
comp900_c0_seq1	278	C	T	SYN	N->N	NA	0	0.49	0	0	0.48	0	0	0
comp900_c0_seq1	2134	T	C	UTR	UTR3	NA	0	0.46	0	1	0.99	0.48	0	0
comp645_c0_seq1	925	T	C	SYN	K->K	chr5	0	0	0	1	0.41	0	0.45	0
comp645_c0_seq1	1120	C	T	SYN	A->A	chr5	0	0	0.01	1	0.46	0	0.46	0
comp689_c0_seq1	747	A	G	UTR	UTR3	chr12	0.3	0.48	0.4	0.43	0.02	0.89	0.47	0.01
comp853_c0_seq1	74	G	A	UTR	UTR3	NA	0.47	0.01	0.01	0.01	0.02	0.53	0.01	0.01
comp853_c0_seq1	110	C	T	UTR	UTR3	NA	0.45	0	0	0	0	0.46	0	0
comp853_c0_seq1	128	A	G	UTR	UTR3	NA	0.48	0	0.01	0	0	0.48	0	0.01
comp853_c0_seq1	223	G	A	UTR	UTR3	NA	0.48	0.53	0.46	0	1	0.49	0.5	0.52
comp853_c0_seq1	602	G	A	UTR	UTR3	NA	0.51	0	0	0	0	0.52	0	0
comp853_c0_seq1	1110	G	A	UTR	UTR3	NA	0.51	0.01	0.01	0	0.01	0.52	0.01	0.01
comp853_c0_seq1	1518	C	T	UTR	UTR3	NA	0.48	0	0	0	0.01	0.49	0	0
comp853_c0_seq1	1572	A	G	UTR	UTR3	NA	0.47	0.43	0	1	0	0.48	0.45	0.48
comp853_c0_seq1	1591	T	C	UTR	UTR3	NA	0.46	0.45	0	1	0	0.46	0.43	0.47
comp853_c0_seq1	1968	G	A	UTR	UTR3	NA	0.01	0.5	0.01	1	0.01	0.02	0.48	0.44
comp853_c0_seq1	2042	G	A	UTR	UTR3	NA	0.34	0.48	0.01	0.98	0.01	0.38	0.46	0.48
comp853_c0_seq1	2177	T	C	UTR	UTR3	NA	0.38	0.41	0.04	1	0.01	0.4	0.32	0.44
comp853_c0_seq1	2533	A	C	UTR	UTR3	NA	0.61	0.39	0.03	0.98	0.06	0.37	0.42	0.43
comp853_c0_seq1	2879	A	G	UTR	UTR3	NA	0.42	0.44	1	0.01	1	0.46	0.55	0.29
comp853_c0_seq1	3028	G	A	UTR	UTR3	NA	0.42	0	0.01	0	0.01	0.56	0.01	0.01
comp853_c0_seq1	3575	A	G	UTR	UTR3	NA	0.45	0.39	0.04	0.99	0.02	0.52	0.4	0.52
comp853_c0_seq1	3639	C	T	UTR	UTR3	NA	0.51	0.44	0.01	1	0.01	0.51	0.44	0.54
comp853_c0_seq1	4307	G	A	UTR	UTR3	NA	0.04	0.49	0.02	0.99	0.04	0.02	0.49	0.62
comp853_c0_seq1	4312	C	T	UTR	UTR3	NA	0.04	0.49	0.02	1	0.02	0.02	0.49	0.61
comp853_c0_seq1	5029	A	G	SYN	P->P	NA	0.45	0	0	0.01	0	0.48	0	0
comp853_c1_seq1	5114	C	T	UTR	UTR3	NA	0.01	0	0.01	0	0.01	0	0	0.47
comp490_c0_seq1	10146	A	G	UTR	UTR3	chrZ	0	0.49	0	0	0	0	0.49	0
comp490_c0_seq1	12366	G	A	UTR	UTR3	chrZ	0	0.99	0	0	0	0.99	0.01	0
comp490_c0_seq1	12748	G	A	UTR	UTR3	chrZ	0.01	0.99	0.01	0	0	1	1	0.49
comp490_c0_seq1	14624	C	T	SYN	P->P	chrZ	0	0	0.01	0	0	0	1	0.48
comp490_c0_seq1	17063	G	A	UTR	UTR5	chrZ	0.01	0.4	0.02	0.01	0.43	0.02	0.03	0.02
comp121_c1_seq1	964	A	G	NON-SYN	T->A	NA	0	0	0	0	0	0	0	0.5
comp1898_c0_seq1	145	G	T	NON-SYN	V->F	NA	0.38	0	0.42	0.47	0.54	0.45	0.41	0
comp1898_c0_seq1	490	G	A	NON-SYN	G->S	NA	0.45	0.44	0.01	0.43	0.45	0	0.44	0.47
comp1542_c0_seq1	1549	C	T	NON-SYN	R->H	chr7	0.45	0.45	0.47	0	0.45	0	0.48	0
comp124_c0_seq1	2976	G	A	UTR	UTR3	chr11	0.02	0.01	0.03	0.02	0.53	0.61	0.04	0.01
comp124_c0_seq1	3046	T	A	UTR	UTR3	chr11	0.02	0.01	0.01	0.01	0.53	0.55	0.02	0.01
comp124_c0_seq1	3067	G	T	UTR	UTR3	chr11	0.03	0.01	0.01	0.02	0.56	0.51	0.02	0.01
comp124_c0_seq1	3468	A	G	UTR	UTR3	chr11	0.03	0.02	0.05	0.03	0.74	0.51	0.03	0.04
comp124_c0_seq1	4312	T	C	UTR	UTR3	chr11	0	0.01	0	0	0.41	0.43	0.01	0.01
comp784_c0_seq1	8124	A	T	NON-SYN	M->L	NA	0	0	0	0.47	0	0	0	0.46
comp906_c0_seq1	74	C	T	UTR	UTR3	NA	0.01	0.47	0.01	0.01	0.01	0.01	0.01	0
comp906_c0_seq1	92	C	T	UTR	UTR3	NA	0.01	0.43	0.01	0.01	0.01	0.02	0	0.01
comp906_c0_seq1	95	T	C	UTR	UTR3	NA	0	0.41	0.01	0	0	0.01	0	0
comp906_c0_seq1	110	G	A	UTR	UTR3	NA	0.01	0.44	0.01	0.01	0	0.02	0	0
comp906_c0_seq1	126	C	T	UTR	UTR3	NA	0	0.42	0	0	0.01	0.01	0	0.01
comp906_c0_seq1	156	T	C	UTR	UTR3	NA	0	0.44	0	1	0	0.01	0	0
comp906_c0_seq1	210	A	G	UTR	UTR3	NA	0	0.48	0	0	0	0	0	0
comp906_c0_seq1	485	T	G	UTR	UTR3	NA	0	0	0	0	0.01	1	0	0
comp906_c0_seq1	564	T	C	UTR	UTR3	NA	0	0.48	0	0	0	0	0	0
comp906_c0_seq1	701	G	C	UTR	UTR3	NA	0.01	0.47	0	1	0	0.01	0	0.01
comp906_c0_seq1	879	G	A	UTR	UTR3	NA	0	0.48	0	0	0	0	0.01	0
comp906_c1_seq1	453	G	A	SYN	G->G	NA	0.01	0.02	0.02	0	0.02	1	0.01	0.01
comp906_c1_seq1	1369	C	T	UTR	UTR3	NA	0	0.48	0	0	0	0	0	0
comp906_c1_seq1	1547	C	G	UTR	UTR3	NA	0.01	0.44	0.01	0	0	0.01	0	0.01
comp906_c1_seq1	1684	A	G	UTR	UTR3	NA	0	0.46	0	0	0	0	0	0
comp906_c1_seq1	2038	T	C	UTR	UTR3	NA	0	0.47	0.01	0	0	0.01	0	0
comp906_c1_seq1	2092	A	G	UTR	UTR3	NA	0.01	0.5	0	0	0.01	0.01	0	0
comp906_c1_seq1	2122	G	A	UTR	UTR3	NA	0.01	0.53	0	0	0	0.01	0	0
comp906_c1_seq1	2138	C	T	UTR	UTR3	NA	0.01	0.56	0	0	0	0.01	0	0.01
comp906_c1_seq1	2153	A	G	UTR	UTR3	NA	0	0.51	0	0	0.01	0.01	0	0.01
comp906_c1_seq1	2156	G	A	UTR	UTR3	NA	0.01	0.54	0	0	0.01	0.02	0.01	0.01
comp906_c1_seq1	2174	G	A	UTR	UTR3	NA	0	0.55	0.01	0.01	0.01	0.01	0.01	0
comp68_c0_seq1	690	T	C	SYN	A->A	NA	0.01	0.57	0.51	0.61	0.01	0	0.51	0.01
comp68_c0_seq1	756	C	T	SYN	S->S	NA	0	0.61	0	0.64	0	0	0	0
comp68_c0_seq1	785	A	G	UTR	UTR3	NA	0.01	0.48	0.43	0.49	0	0	0.47	0
comp586_c0_seq1	314	C	T	UTR	UTR5	chr2	0.53	0.58	0.02	0.62	0.63	0.33	0.01	0.01
comp586_c0_seq1	369	C	T	UTR	UTR5	chr2	0.54	0.59	0.02	0.6	0.55	0.5	0.01	0.01
comp586_c0_seq1	433	A	G	UTR	UTR5	chr2	0.53	0.52	0.01	0.58	0.46	0.49	0.01	0.02
comp586_c0_seq1	652	C	T	UTR	UTR5	chr2	0.01	0.44	0	0.43	0	0.01	0.45	0.51
comp586_c0_seq1	1204	T	C	NON-SYN	F->L	chr2	0.41	0.39	0	0.38	0.49	0.39	0	0
comp586_c0_seq1	2425	T	G	NON-SYN	_->G	chr2	0.02	0.01	0.58	0.01	0.56	0.01	0.02	0.01
comp950_c0_seq1	318	G	A	NON-SYN	R->K	NA	0.47	0	0	0	0	0.49	0	0
comp950_c0_seq1	343	A	G	SYN	K->K	NA	0.46	0.51	0	0	0.46	0.45	0	0
comp950_c0_seq1	505	G	A	SYN	K->K	NA	0.45	0.5	0.01	0	0.41	0.44	0	0.01
comp950_c0_seq1	567	C	T	UTR	UTR3	NA	0.49	0.52	0.01	0	0.46	0.54	0	0
comp1503_c2_seq1	8862	C	T	UTR	UTR3	chr3	0.08	0.45	0.86	0.48	0.02	0.64	0.02	0.52
comp1503_c2_seq1	11866	G	A	UTR	UTR3	chr3	0.01	0.5	0.52	0.51	0.01	0.52	0.01	0.55
comp1503_c2_seq1	12283	C	G	UTR	UTR3	chr3	0.02	0.59	0.5	0.52	0.02	0.48	0.02	0.68
comp1378_c0_seq1	262	G	A	UTR	UTR3	chr5	0	0.99	0.48	0.48	0.01	0	0.46	0.46
comp1378_c0_seq1	384	A	G	UTR	UTR3	chr5	0	0.99	0.53	0.55	0.01	0.01	0.52	0.51
comp1378_c0_seq1	411	C	T	UTR	UTR3	chr5	0	0.99	0.51	0.51	0	0	0.48	0.45
comp1378_c0_seq1	413	A	G	UTR	UTR3	chr5	0	1	0.5	0.5	0	0	0.47	0.44
comp1161_c0_seq1	2664	A	G	SYN	T->T	NA	0.01	0.41	0.48	0.43	0	0.49	0	0.01
comp1161_c0_seq1	2958	G	A	UTR	UTR3	NA	0	0.43	0.46	0.46	0.01	0.47	0	0
comp1161_c0_seq1	3040	A	C	UTR	UTR3	NA	0.01	0.45	0.46	0.47	0	0.45	0	0
comp1161_c0_seq1	3430	G	A	UTR	UTR3	NA	0	0.42	0.42	0.43	0	0.42	0	0
comp1161_c0_seq1	3444	C	A	UTR	UTR3	NA	0.01	0.41	0.42	0.43	0.01	0.42	0	0
comp1161_c0_seq1	3560	C	T	UTR	UTR3	NA	0.01	0.49	0.51	0.46	0	0.48	0.01	0.01
comp1161_c0_seq1	3759	A	G	UTR	UTR3	NA	0	0.49	0.5	0.48	0.01	0.5	0	0.01
comp1161_c0_seq1	3898	T	C	UTR	UTR3	NA	0	0	0	0	0.45	0.47	0.98	0.49
comp1161_c0_seq1	5128	A	G	UTR	UTR3	NA	0	0.44	0.53	0.48	0	0.47	0	0.01
comp1161_c0_seq1	5672	A	T	UTR	UTR3	NA	0.14	0.02	0.07	0.08	0.39	0.05	0.82	0.44
comp636_c0_seq1	194	C	T	UTR	UTR3	chr1	0.02	0.01	0.02	0.01	0.02	0.02	0.38	0.01
comp636_c0_seq1	2441	C	T	SYN	K->K	chr1	0	0	0	0	0	0	0.43	0
comp636_c0_seq1	2528	A	G	SYN	N->N	chr1	0	0	0	0	0	0	0.45	0
comp1958_c0_seq1	921	G	A	UTR	UTR3	NA	0.01	0.39	0	0	0	0.01	0	0
comp1958_c0_seq1	2792	G	T	UTR	UTR5	NA	0.02	0.48	0.02	0.02	0.01	0.04	0.03	0.02
comp1121_c0_seq1	575	T	C	UTR	UTR3	chr7	0	0.46	0	0.47	0	0	0	0.43
comp1121_c0_seq1	1959	G	A	UTR	UTR5	chr7	0.45	0.49	0.53	0	0.55	0.48	0.02	0.55
comp466_c0_seq1	922	G	A	UTR	UTR3	NA	0.01	0	0.01	0.41	0.01	0.02	0.02	0.02
comp466_c0_seq1	1197	G	A	UTR	UTR3	NA	0	0	0	0.53	0	0	0	0
comp466_c0_seq1	5503	G	A	SYN	S->S	NA	0.01	0.01	0.01	0.48	0.01	0.01	0.01	0.01
comp466_c0_seq1	5885	G	A	UTR	UTR5	NA	0.01	0	0.01	0.48	0.01	0.01	0.01	0
comp466_c0_seq1	6190	T	C	UTR	UTR5	NA	0.01	0.01	0.01	0.46	0.01	0.01	0.01	0.01
comp1299_c0_seq1	1746	G	C	NON-SYN	D->E	chr15	0.39	0.05	0.03	1	0.02	0.03	0.02	0.02
comp1299_c0_seq1	1765	C	T	NON-SYN	R->H	chr15	0.41	0.04	0.03	0.99	0.02	0.03	0.02	0.02
comp1251_c0_seq1	486	G	A	SYN	S->S	chr5	1	0	0.42	0.44	1	0	0.42	0
comp1251_c0_seq1	550	A	G	NON-SYN	S->G	chr5	1	0.01	0.46	0.44	1	0	0.4	0
comp1251_c0_seq1	2749	G	A	NON-SYN	G->R	chr5	0.99	0	0.48	0.47	1	0	0.47	0
comp1251_c0_seq1	2794	A	G	NON-SYN	K->E	chr5	0.99	0.01	0.5	0.47	0.99	0	0.48	0
comp1251_c0_seq1	3571	G	A	NON-SYN	G->S	chr5	0.99	0.01	0.48	0.48	0.99	0	0.5	0
comp1251_c0_seq1	3590	G	A	NON-SYN	G->D	chr5	1	0	0.41	0.36	1	0	0.45	0
comp1094_c0_seq1	130	C	T	UTR	UTR3	NA	0.34	0.4	0.39	0.01	0.35	0	0	0.35
comp1094_c0_seq1	304	G	A	UTR	UTR3	NA	0.54	0	0	0.52	0	0.98	0	0.5
comp1094_c0_seq1	1801	A	C	NON-SYN	S->A	NA	0.51	0.01	0.98	0	0.45	0.42	0.34	0.02
comp21_c0_seq1	234	A	G	SYN	F->F	chr15	0.36	0	0.37	0.99	0.36	0	0.99	0
comp21_c0_seq1	555	G	A	SYN	G->G	chr15	0.18	0	0.16	0.89	0.24	0	0.91	0
comp21_c0_seq1	804	A	G	SYN	N->N	chr15	0.49	0.01	0.51	1	0.5	0	0.99	0.01
comp21_c1_seq1	1441	T	C	UTR	UTR3	NA	0.01	0	0	0	0	0	0.01	1
comp21_c1_seq1	1485	A	G	UTR	UTR3	NA	0.01	0	0	0	0	0	0	0.99
comp21_c1_seq1	1608	C	A	UTR	UTR3	NA	0	0	0	0	0	0	0.01	1
comp21_c1_seq1	1997	T	C	UTR	UTR3	NA	0.01	0	0	0	0	0	0	0.99
comp21_c1_seq1	2252	A	G	UTR	UTR3	NA	0.01	0	0	0	0	0	0	0.99
comp21_c1_seq1	2395	C	T	UTR	UTR3	NA	0.01	0	0	0	0.01	0	0.01	1
comp21_c1_seq1	2476	A	G	UTR	UTR3	NA	0	0	0	0	0	0	0	0.99
comp21_c1_seq1	2740	G	A	UTR	UTR3	NA	0	0	0	0	0	0	0	0.99
comp21_c1_seq1	2870	G	A	UTR	UTR3	NA	0	0	0.01	0.01	0	0	0.01	1
comp21_c1_seq1	3115	A	G	UTR	UTR3	NA	0	0	0	0	0	0	0.01	1
comp1802_c1_seq1	359	G	A	NON-SYN	E->K	NA	0.01	0.02	0.01	0.01	0.01	1	0.06	0.03
comp1802_c1_seq1	1512	T	A	NON-SYN	L->Q	NA	0	0.01	0.01	0	0	1	1	0.01
comp1433_c0_seq1	3541	A	G	UTR	UTR3	NA	0.45	0.45	0.01	0.44	0.45	0	0.48	0.01
comp1433_c0_seq1	4111	G	A	SYN	H->H	NA	0	0.47	0	0.44	0	0	0	0.01
comp1066_c0_seq1	964	C	A	UTR	UTR3	NA	0	0.52	0.53	0.57	0.52	0	0	0.55
comp885_c0_seq1	1380	T	A	NON-SYN	L->H	NA	0	0	0.56	0	0.01	0.5	0	0
comp885_c0_seq1	3773	C	T	UTR	UTR3	NA	0	0	0.53	0	0.01	0.55	0	0
comp885_c0_seq1	4611	C	T	UTR	UTR3	NA	0	0	0.49	0	0	0.52	0	0
comp1070_c0_seq1	1344	T	A	UTR	UTR3	NA	0.02	0.03	0.06	0.01	0.01	0.02	1	0.02
comp725_c1_seq1	3344	G	A	UTR	UTR5	chr1	0.14	0.63	0.02	0.99	0.48	0.02	0.02	0.01
comp725_c1_seq1	3537	C	T	UTR	UTR5	chr1	0.02	0.51	0.01	1	0.52	0.01	0.02	0.01
comp725_c1_seq1	3602	C	T	UTR	UTR5	chr1	0.01	0.51	0.01	1	0.49	0.01	0.01	0.01
comp725_c1_seq1	4388	G	A	SYN	K->K	chr1	0.29	0.22	0.34	0	0.16	0.37	0.49	0.45
comp725_c1_seq1	5242	T	C	UTR	UTR3	chr1	0.01	0.47	0	1	0.49	0.01	0	0
comp1612_c0_seq1	3151	C	T	NON-SYN	V->M	NA	0.01	0	0.01	0.01	0	0.01	0.54	0.53
comp1585_c0_seq1	2239	C	T	UTR	UTR3	chr23	0.01	0.38	0.01	0	0.01	0.39	0.01	0.01
comp72_c0_seq1	238	T	C	SYN	Y->Y	chr23	0	0.01	0	0	0.46	0	0.48	0
comp72_c0_seq1	412	T	C	SYN	T->T	chr23	0	0	0	0	0.44	0	0.46	0
comp72_c0_seq1	439	T	C	SYN	S->S	chr23	0	0	0.01	0	0.55	0	0.56	0
comp72_c0_seq1	466	T	C	SYN	Y->Y	chr23	0	0.01	0.01	0	0.5	0	0.49	0
comp72_c0_seq1	487	G	C	SYN	G->G	chr23	0.01	0	0.01	0	0.45	0	0.49	0
comp629_c0_seq1	343	C	G	NON-SYN	T->S	chr24	0.01	0.01	0.01	0	0.01	0.01	1	0.02
comp629_c0_seq1	363	C	T	SYN	L->L	chr24	0.01	0	0.01	0	0.01	0.01	1	0.01
comp629_c0_seq1	570	G	T	NON-SYN	A->S	chr24	0	0	0.01	0.01	0	0	1	0
comp629_c1_seq1	342	T	C	NON-SYN	M->T	NA	0.04	0.06	0.04	0.05	0.01	1	0.08	0.04
comp629_c1_seq1	349	T	C	SYN	S->S	NA	0.04	0.06	0.05	0.05	0.01	1	0.09	0.03
comp629_c1_seq1	350	G	A	NON-SYN	G->R	NA	0.04	0.06	0.05	0.05	0.01	1	0.09	0.03
comp629_c1_seq1	358	T	C	SYN	T->T	NA	0.05	0.07	0.05	0.04	0.01	1	0.09	0.03
comp629_c1_seq1	550	A	G	SYN	Q->Q	NA	1	0.03	0.01	0.03	0.02	0.01	0.02	0.01
comp629_c1_seq1	2135	C	G	UTR	UTR3	NA	1	0.02	0.67	0.01	0.53	0.01	1	1
comp629_c1_seq1	2937	G	A	UTR	UTR3	NA	0.01	0.01	0.01	0.01	0.01	1	1	0.02
comp629_c3_seq1	7371	G	T	NON-SYN	A->D	NA	1	0.02	0.01	0.02	0.01	1	0.06	0.02
comp629_c3_seq1	7388	T	G	SYN	T->T	NA	0.03	0.02	0.01	0.03	0.01	1	0.04	0.02
comp629_c3_seq1	7392	T	G	NON-SYN	N->T	NA	0.03	0.02	0.01	0.02	0.01	1	0.04	0.02
comp629_c3_seq1	7857	A	G	NON-SYN	M->T	NA	0.01	0	0	0	0.01	0.01	0.4	0.36
comp502_c0_seq1	2502	T	A	UTR	UTR3	chr10	0.59	0.01	0.02	0.01	0.37	1	0.45	0.04
comp61_c0_seq1	3783	A	G	UTR	UTR3	chr8	0.39	0.01	1	0.01	0.02	0.52	0.5	0.5
comp333_c0_seq1	1508	C	T	UTR	UTR5	NA	0	0	0	0	0.49	0	0	0.5
comp326_c0_seq1	147	G	A	NON-SYN	G->S	NA	0	0.01	0	0.48	0	0.01	0.49	0.42
comp326_c0_seq1	1646	G	A	SYN	P->P	NA	0	0.99	0	0.35	0	0.01	1	0.37
comp326_c0_seq1	2674	C	T	UTR	UTR3	NA	0	0	0	0.42	0.01	0	0	0.44
comp744_c0_seq1	4090	A	G	UTR	UTR3	chr13	0.02	0.01	0.01	0.43	0.04	0.02	0.02	0.56
comp453_c0_seq1	2508	A	G	UTR	UTR3	NA	0.44	0	0	0	0	0.46	0	1
comp1452_c0_seq1	3553	A	G	UTR	UTR3	NA	0.36	0.29	0.38	0	0.32	0.38	0	0.31
comp1452_c0_seq1	3555	C	T	UTR	UTR3	NA	0.36	0.29	0.37	0	0.32	0.38	0	0.3
comp1452_c0_seq1	3819	C	T	UTR	UTR3	NA	0.39	0.41	0.41	0	0.36	0.44	0	0.39
comp1452_c0_seq1	3824	G	A	UTR	UTR3	NA	0.39	0.4	0.41	0	0.37	0.43	0	0.38
comp1452_c0_seq1	3873	A	G	UTR	UTR3	NA	0.37	0.37	0.39	0	0.38	0.4	0	0.37
comp1452_c0_seq1	3874	C	T	UTR	UTR3	NA	0.37	0.37	0.38	0	0.37	0.4	0	0.37
comp1452_c0_seq1	3879	C	T	UTR	UTR3	NA	0.41	0.42	0.42	0	0.42	0.43	0	0.39
comp1673_c0_seq1	40	G	A	UTR	UTR3	chr18	0.01	0.01	0.01	0.45	0.39	0.5	1	1
comp1673_c0_seq1	658	G	A	SYN	H->H	chr18	0	0	0.01	0.47	0.51	0.5	0.99	1
comp1215_c0_seq1	985	G	A	NON-SYN	R->C	chr9	0	0	0	0.47	0	0	0	0
comp1444_c0_seq1	152	G	C	NON-SYN	A->P	NA	0	0.44	0.49	0.01	0.02	0.01	0.5	0.66
comp1444_c0_seq1	181	C	T	SYN	F->F	NA	0	0.44	0.51	0	0.01	0	0.51	0.65
comp1444_c0_seq1	754	T	C	SYN	A->A	NA	0.01	0.01	0.01	0.35	1	0.01	0.54	0
comp1444_c0_seq1	931	C	T	SYN	T->T	NA	0	0.45	0.47	0	0	0.49	0.48	0.7
comp1135_c0_seq1	241	G	A	UTR	UTR3	chr28	0	0.43	0	1	0.44	0.44	0	0.44
comp1135_c0_seq1	464	G	A	UTR	UTR3	chr28	0.01	0.5	0	0.99	0.46	0.42	0	0.46
comp1135_c0_seq1	553	A	G	NON-SYN	L->S	chr28	0.01	0.35	0	1	0.39	0.26	0.01	0.38
comp1135_c0_seq1	570	G	A	SYN	D->D	chr28	0.01	0.35	0	1	0.44	0.27	0.01	0.39
comp1135_c0_seq1	644	C	T	NON-SYN	G->R	chr28	0.01	0.4	0	0.99	0.4	0.35	0.01	0.37
comp1135_c0_seq1	975	A	G	SYN	D->D	chr28	0	0.01	0	0.47	0.49	0.43	0.01	0.47
comp1135_c0_seq1	1222	G	A	NON-SYN	A->V	chr28	0	0	0.5	0.44	0.46	0.44	0	0.49
comp1135_c0_seq1	1247	G	C	NON-SYN	P->A	chr28	0	0	0.48	0.47	0.48	0.43	0	0.48
comp132_c0_seq1	605	C	T	SYN	F->F	NA	0	0.01	0.43	0.3	0.27	0.38	0.39	0.4
comp1814_c0_seq1	1452	G	T	UTR	UTR3	NA	0.04	0.03	0.52	1	0.54	0.02	0.03	0.02
comp1814_c0_seq1	3777	A	G	UTR	UTR3	NA	0.01	0.42	0.49	0.99	0.39	0.02	0.01	0.36
comp939_c0_seq1	313	G	A	UTR	UTR5	NA	0.51	0.51	0.49	1	0.5	0	0	0.46
comp939_c0_seq1	9832	C	T	UTR	UTR3	NA	0.51	0.46	0.49	1	0.5	0	0	0.48
comp103_c1_seq1	2177	G	A	UTR	UTR3	chr19	0.03	0.53	0.02	0.01	0.01	0.01	0.02	0.01
comp103_c2_seq1	200	G	A	UTR	UTR3	chr17	0.45	0.49	1	0.46	0.47	0	1	0.5
comp103_c2_seq1	243	C	A	UTR	UTR3	chr17	0.08	0.19	0.37	0.08	0.04	0.05	0.08	0.04
comp103_c2_seq1	249	T	A	UTR	UTR3	chr17	0.07	0.19	0.4	0.09	0.04	0.05	0.09	0.05
comp1441_c0_seq1	3856	T	G	NON-SYN	T->L	NA	0.01	0	0	0	0	0.46	0	0.02
comp1441_c0_seq1	3904	A	G	SYN	L->L	NA	0.01	0.01	0	0	0.48	0.5	0	0.01
comp1763_c0_seq1	294	C	T	NON-SYN	P->L	chr13	0.01	0	0	0.01	0.03	1	0.01	0
comp1763_c0_seq1	955	G	T	NON-SYN	M->T	chr13	0.01	0	0	0	0.02	1	0	0.01
comp1763_c0_seq1	1423	G	A	SYN	S->S	chr13	0.01	1	0.47	0.41	0	0.48	0.4	0.46
comp1763_c0_seq1	4520	C	T	UTR	UTR3	chr13	0.01	1	0.42	0.5	0	0.54	0.5	0.44
comp1687_c0_seq1	76	A	G	UTR	UTR3	NA	0.03	0.63	0.06	0.55	0.02	0.03	0.01	0.57
comp1687_c0_seq1	872	G	A	UTR	UTR3	NA	0.01	0.59	0.01	0.53	0.02	0.01	0.02	0.52
comp1687_c0_seq1	903	C	T	UTR	UTR3	NA	0.01	0.6	0.01	0.47	0.02	0.01	0.02	0.51
comp1687_c0_seq1	1016	C	T	UTR	UTR3	NA	0.01	0.54	0.01	0.62	0.03	0.02	0.01	0.56
comp1687_c0_seq1	1144	C	T	UTR	UTR3	NA	0.01	0.46	0	0.51	0	0	0	0.49
comp1593_c0_seq1	301	T	A	NON-SYN	F->Y	NA	0	0	0	0.48	0	0.54	0	0.01
comp1593_c0_seq1	2597	A	T	UTR	UTR3	NA	0	0	0	0.58	0	0.56	0	0.01
comp1879_c0_seq1	455	C	T	NON-SYN	R->Q	NA	0	0	0	0	0.52	0.55	0	0.48
comp1879_c0_seq1	799	A	G	SYN	A->A	NA	0.52	0	0.99	0	0.5	0.52	0.53	0.99
comp1879_c0_seq1	962	G	A	NON-SYN	P->L	NA	0.5	0	0.73	0	0	0	0.52	0.57
comp1879_c0_seq1	984	T	C	NON-SYN	T->A	NA	0.01	0.01	0	0.01	0.52	0.46	0.01	0.41
comp1879_c0_seq1	988	A	G	SYN	A->A	NA	0.04	0.03	0.02	0.03	0.53	0.48	0.04	0.43
comp1879_c0_seq1	994	C	T	SYN	P->P	NA	0	0.01	0.01	0.01	0.48	0.44	0.01	0.39
comp1879_c0_seq1	1093	T	C	SYN	K->K	NA	0.54	0.01	0.78	0	0.53	0.49	0.55	0.99
comp1879_c0_seq1	1115	G	A	NON-SYN	A->V	NA	0	0	0	0	0.47	0.48	0	0.45
comp1879_c0_seq1	1210	T	C	SYN	K->K	NA	0.54	0	0.77	0	0	0	0.52	0.49
comp1879_c0_seq1	1222	A	G	SYN	G->G	NA	0.56	0.01	0.8	0.01	0.02	0.02	0.58	0.57
comp1879_c0_seq1	1324	G	A	SYN	R->R	NA	0.41	0	0.68	0.01	0.01	0.01	0.65	0.55
comp1721_c0_seq1	3155	A	G	UTR	UTR5	chr14	0.51	0	0	0.01	0	0.49	0	0.01
comp1721_c0_seq1	3197	T	C	UTR	UTR5	chr14	0.55	0.01	0.02	0.01	0.01	0.54	0.01	0.01
comp852_c0_seq1	147	A	G	UTR	UTR5	chrUn_JH376210	0.24	0.36	0	0	0.29	0.32	0	0
comp852_c0_seq1	164	G	C	UTR	UTR5	chrUn_JH376210	0.29	0.37	0	0	0.34	0.34	0	0
comp852_c0_seq1	180	C	T	UTR	UTR5	chrUn_JH376210	0.28	0.36	0	0	0.31	0.33	0	0
comp852_c0_seq1	227	A	G	SYN	Q->Q	chrUn_JH376210	0.36	0.39	0	0	0.35	0.32	0	0
comp852_c0_seq1	308	A	G	SYN	Q->Q	chrUn_JH376210	0.34	0.38	0	0	0.37	0.33	0	0
comp852_c0_seq1	338	A	G	SYN	E->E	chrUn_JH376210	0.38	0.41	0	0	0.39	0.37	0	0
comp852_c0_seq1	398	T	C	SYN	G->G	chrUn_JH376210	0.4	0.44	0	0.01	0.39	0.38	0.01	0.01
comp852_c0_seq1	539	G	A	SYN	L->L	chrUn_JH376210	0.39	0.4	0	0	0.41	0.4	0	0
comp852_c0_seq1	566	T	C	SYN	S->S	chrUn_JH376210	0.37	0.4	0	0	0.4	0.4	0	0
comp852_c0_seq1	591	C	T	SYN	L->L	chrUn_JH376210	0.37	0.38	0	0	0.39	0.4	0	0
comp852_c0_seq1	593	G	A	SYN	L->L	chrUn_JH376210	0.37	0.38	0	0	0.39	0.4	0	0
comp852_c0_seq1	606	C	T	SYN	L->L	chrUn_JH376210	0.38	0.39	0	0	0.39	0.39	0	0
comp852_c0_seq1	671	C	T	SYN	T->T	chrUn_JH376210	0.37	0.33	0	0	0.36	0.36	0	0
comp852_c0_seq1	689	G	A	SYN	Q->Q	chrUn_JH376210	0.36	0.33	0	0	0.34	0.35	0	0
comp852_c0_seq1	698	C	T	SYN	C->C	chrUn_JH376210	0.36	0.35	0	0	0.36	0.36	0	0
comp852_c0_seq1	716	A	G	SYN	R->R	chrUn_JH376210	0.34	0.37	0	0	0.36	0.37	0	0
comp852_c0_seq1	725	C	T	SYN	L->L	chrUn_JH376210	0.34	0.38	0.01	0	0.36	0.38	0	0
comp852_c0_seq1	731	A	T	SYN	G->G	chrUn_JH376210	0.35	0.4	0	0	0.36	0.38	0	0
comp852_c0_seq1	737	G	A	SYN	K->K	chrUn_JH376210	0.35	0.39	0	0	0.36	0.36	0	0
comp852_c0_seq1	740	G	A	SYN	P->P	chrUn_JH376210	0.36	0.39	0	0	0.36	0.37	0	0
comp852_c0_seq1	818	C	T	SYN	Y->Y	chrUn_JH376210	0.41	0.43	0	0	0.42	0.38	0	0
comp852_c0_seq1	842	G	A	SYN	T->T	chrUn_JH376210	0.42	0.41	0	0	0.44	0.39	0	0
comp852_c0_seq1	893	T	A	SYN	P->P	chrUn_JH376210	0.37	0.35	0	0	0.39	0.37	0	0
comp852_c0_seq1	968	G	A	SYN	P->P	chrUn_JH376210	0.37	0.4	0	0	0.38	0.42	0	0
comp852_c0_seq1	1142	C	T	SYN	Y->Y	chrUn_JH376210	0.45	0.41	0	0	0.4	0.39	0	0
comp852_c0_seq1	1184	C	T	SYN	D->D	chrUn_JH376210	0.43	0.37	0	0	0.4	0.4	0	0
comp852_c0_seq1	1190	G	A	SYN	Q->Q	chrUn_JH376210	0.42	0.37	0	0	0.4	0.4	0	0
comp852_c0_seq1	1199	A	G	SYN	E->E	chrUn_JH376210	0.42	0.39	0	0	0.42	0.41	0	0
comp852_c0_seq1	1394	C	A	SYN	P->P	chrUn_JH376210	0.39	0.38	0	0	1	1	0.01	0
comp852_c0_seq1	1454	T	C	SYN	N->N	chrUn_JH376210	0.39	0.43	0	0	0.4	0.37	0	0
comp852_c0_seq1	1844	C	T	UTR	UTR3	chrUn_JH376210	0.38	0.29	0	0	0.34	0.35	0	0
comp852_c0_seq1	1865	T	C	UTR	UTR3	chrUn_JH376210	0.37	0.33	0	0	0.33	0.35	0	0
comp852_c0_seq1	1928	A	G	UTR	UTR3	chrUn_JH376210	0.35	0.36	0.01	0	0.34	0.36	0	0.01
comp852_c0_seq1	2531	C	A	UTR	UTR3	chrUn_JH376210	0	0	0	0	0	1	0	0
comp1584_c1_seq1	517	G	A	UTR	UTR3	NA	1	0.03	1	0.04	0.07	0.05	0.01	0.03
comp1584_c2_seq1	2023	A	T	UTR	UTR3	NA	1	0.01	0	0.01	1	1	0.01	0.01
comp1584_c2_seq1	5254	T	C	SYN	E->E	NA	0.01	0.01	0.01	1	1	1	1	0.5
comp1584_c2_seq1	6058	G	C	NON-SYN	D->E	NA	1	0.02	0.03	0.03	1	0.04	0.02	0.05
comp1584_c3_seq1	8487	C	T	UTR	UTR3	NA	0.06	0.04	1	0.05	1	1	0.05	0.06
comp1584_c4_seq1	232	A	G	NON-SYN	E->G	NA	0.01	0.01	0.02	0.03	0.02	1	0.02	0.03
comp1584_c4_seq1	272	G	A	SYN	E->E	NA	0.08	0.05	1	0.02	0.07	1	0.01	1
comp1584_c4_seq1	278	C	A	NON-SYN	D->E	NA	0.1	0.06	1	0.03	0.05	1	0.02	1
comp1584_c4_seq1	2022	G	C	NON-SYN	G->R	NA	1	0.01	0.01	1	1	1	0.03	1
comp1035_c0_seq1	1781	G	A	UTR	UTR5	NA	0.02	0	0.04	0.02	0.07	0.53	0.04	0.05
comp1035_c0_seq1	3626	G	C	UTR	UTR5	NA	0.03	0.34	0.25	0.41	0.02	0.02	0.27	0.02
comp1035_c0_seq1	3636	G	T	UTR	UTR5	NA	0.03	0.33	0.24	0.36	0.02	0.02	0.27	0.02
comp1035_c0_seq1	4550	T	G	UTR	UTR5	NA	0.03	0.38	0.38	0.55	0.02	0.02	0.35	0.01
comp1035_c0_seq1	4556	C	T	UTR	UTR5	NA	0.02	0.26	0.29	0.43	0.01	0.01	0.24	0.01
comp1035_c0_seq1	4557	A	G	UTR	UTR5	NA	0.02	0.26	0.28	0.42	0.01	0.01	0.24	0.01
comp1035_c0_seq1	4565	G	T	UTR	UTR5	NA	0.01	0.55	0.53	0.66	0.01	0.02	0.52	0.01
comp1035_c0_seq1	4634	A	T	UTR	UTR5	NA	0.02	0.71	0.68	0.75	0.01	0	0.61	0
comp1035_c0_seq1	4641	C	T	UTR	UTR5	NA	0.02	0.73	0.7	0.76	0.01	0	0.61	0
comp1035_c0_seq1	4672	T	C	UTR	UTR5	NA	0.06	0.68	0.7	0.77	0.05	0.1	0.68	0.02
comp1035_c0_seq1	4673	G	A	UTR	UTR5	NA	0.05	0.68	0.7	0.77	0.05	0.09	0.68	0.01
comp1035_c0_seq1	4676	T	C	UTR	UTR5	NA	0.06	0.67	0.71	0.76	0.05	0.1	0.69	0.02
comp1035_c0_seq1	4685	T	C	UTR	UTR5	NA	0.02	0.74	0.71	0.79	0.01	0.01	0.65	0
comp1035_c0_seq1	4690	C	T	UTR	UTR5	NA	0.02	0.71	0.7	0.77	0.01	0	0.63	0
comp1035_c0_seq1	4705	G	A	UTR	UTR5	NA	0.03	0.71	0.71	0.8	0.01	0	0.66	0
comp1035_c0_seq1	4735	T	C	UTR	UTR5	NA	0.09	0.77	0.74	0.82	0.08	0.12	0.76	0.03
comp1035_c0_seq1	4737	A	T	UTR	UTR5	NA	0.08	0.73	0.72	0.8	0.07	0.11	0.73	0.03
comp1035_c0_seq1	4742	T	G	UTR	UTR5	NA	0.09	0.83	0.74	0.85	0.07	0.12	0.78	0.03
comp1035_c0_seq1	4765	T	C	UTR	UTR5	NA	0.04	0.85	0.76	0.88	0.01	0.01	0.77	0
comp1035_c0_seq1	5120	G	A	UTR	UTR5	NA	0.05	0.72	0.73	0.74	0.04	0.09	0.69	0.01
comp1035_c0_seq1	5298	G	C	UTR	UTR5	NA	0.03	0.4	0.24	0.26	0.01	0.01	0.27	0.01
comp1035_c0_seq1	5344	A	G	UTR	UTR5	NA	0.01	0.38	0.34	0.32	0.01	0.01	0.36	0.01
comp1035_c0_seq1	5352	A	G	UTR	UTR5	NA	0.01	0.37	0.32	0.31	0.01	0.01	0.34	0.02
comp1035_c0_seq1	5373	A	C	UTR	UTR5	NA	0.03	0.33	0.34	0.32	0.01	0.02	0.37	0.01
comp1035_c0_seq1	5397	G	A	UTR	UTR5	NA	0.02	0.34	0.45	0.35	0.01	0.01	0.36	0.01
comp1035_c0_seq1	5421	G	A	UTR	UTR5	NA	0.02	0.31	0.32	0.35	0.01	0.01	0.3	0.01
comp1035_c0_seq1	5429	T	C	UTR	UTR5	NA	0.02	0.33	0.3	0.35	0.01	0.01	0.32	0.02
comp1035_c0_seq1	5433	C	T	UTR	UTR5	NA	0.02	0.33	0.29	0.37	0.01	0.01	0.3	0.01
comp1035_c0_seq1	5439	G	A	UTR	UTR5	NA	0.02	0.32	0.28	0.37	0.01	0.01	0.29	0.01
comp1035_c0_seq1	5573	T	C	UTR	UTR5	NA	0.05	0.37	0.32	0.38	0.01	0.02	0.26	0.01
comp1035_c0_seq1	5591	C	G	UTR	UTR5	NA	0.03	0.35	0.26	0.34	0.01	0.02	0.26	0.02
comp1035_c0_seq1	5614	G	T	UTR	UTR5	NA	0.02	0.36	0.21	0.28	0.02	0.03	0.27	0.01
comp1035_c0_seq1	5617	A	G	UTR	UTR5	NA	0.02	0.37	0.23	0.3	0.01	0.02	0.34	0.02
comp1035_c0_seq1	5634	G	A	UTR	UTR5	NA	0.02	0.35	0.27	0.27	0.01	0.02	0.26	0.01
comp1035_c0_seq1	5878	A	G	UTR	UTR5	NA	0.01	0.37	0.36	0.41	0.01	0.01	0.35	0.01
comp1035_c0_seq1	5901	A	G	UTR	UTR5	NA	0.05	0.42	0.38	0.46	0.03	0.05	0.42	0.02
comp1035_c0_seq1	5912	G	A	UTR	UTR5	NA	0	0.38	0.34	0.41	0	0.01	0.36	0
comp1035_c0_seq1	5929	C	T	UTR	UTR5	NA	0.01	0.39	0.37	0.44	0	0.01	0.36	0.01
comp1035_c0_seq1	5935	A	G	UTR	UTR5	NA	0.02	0.39	0.37	0.45	0.01	0.01	0.39	0
comp1035_c0_seq1	5937	G	A	UTR	UTR5	NA	0.02	0.39	0.38	0.46	0.01	0.01	0.38	0
comp1035_c0_seq1	5950	G	A	UTR	UTR5	NA	0.05	0.45	0.42	0.51	0.03	0.05	0.45	0.02
comp1035_c0_seq1	5964	G	A	UTR	UTR5	NA	0	0.4	0.42	0.47	0.01	0.01	0.38	0
comp1035_c0_seq1	5983	C	T	UTR	UTR5	NA	0.06	0.43	0.48	0.53	0.03	0.05	0.45	0.02
comp1035_c0_seq1	6006	T	C	UTR	UTR5	NA	0.03	0.41	0.51	0.51	0.03	0.05	0.47	0.01
comp1035_c0_seq1	6026	C	T	UTR	UTR5	NA	0.01	0.33	0.41	0.47	0.01	0	0.36	0.01
comp1035_c0_seq1	6027	A	G	UTR	UTR5	NA	0.04	0.37	0.47	0.5	0.04	0.05	0.42	0.02
comp1035_c0_seq1	6058	C	T	UTR	UTR5	NA	0.01	0.3	0.31	0.46	0	0	0.31	0
comp1035_c0_seq1	6060	C	T	UTR	UTR5	NA	0.05	0.35	0.34	0.46	0.03	0.01	0.32	0.02
comp1035_c0_seq1	6071	C	T	UTR	UTR5	NA	0.01	0.37	0.35	0.51	0	0	0.35	0
comp1035_c0_seq1	6084	C	T	UTR	UTR5	NA	0.01	0.43	0.39	0.54	0	0	0.42	0
comp1035_c0_seq1	6096	G	A	UTR	UTR5	NA	0.01	0.58	0.5	0.6	0	0	0.44	0
comp1035_c0_seq1	6098	T	C	UTR	UTR5	NA	0.01	0.59	0.53	0.62	0	0	0.45	0.01
comp1035_c0_seq1	6102	A	G	UTR	UTR5	NA	0.05	0.61	0.58	0.65	0.02	0.03	0.5	0.01
comp1035_c0_seq1	6104	A	G	UTR	UTR5	NA	0.02	0.6	0.55	0.63	0	0	0.46	0
comp1035_c0_seq1	6114	G	A	UTR	UTR5	NA	0.06	0.69	0.64	0.71	0.02	0.04	0.56	0.01
comp1035_c0_seq1	6154	A	G	UTR	UTR5	NA	0.1	0.78	0.76	0.82	0.03	0.06	0.74	0.03
comp1035_c0_seq1	6166	G	C	UTR	UTR5	NA	0.08	0.79	0.76	0.81	0.04	0.06	0.75	0.02
comp1035_c0_seq1	6174	A	G	UTR	UTR5	NA	0.11	0.81	0.78	0.81	0.05	0.06	0.77	0.03
comp1035_c0_seq1	6195	A	G	UTR	UTR5	NA	0.04	0.77	0.77	0.79	0.01	0	0.75	0.03
comp1035_c0_seq1	6479	C	A	UTR	UTR5	NA	0.01	0.7	0.7	0.71	0.02	0.01	0.63	0
comp1035_c0_seq1	6500	C	T	UTR	UTR5	NA	0.01	0.63	0.63	0.71	0.02	0.01	0.57	0
comp1035_c0_seq1	6511	A	G	UTR	UTR5	NA	0.01	0.62	0.63	0.7	0.02	0.01	0.58	0
comp1035_c0_seq1	6513	A	G	UTR	UTR5	NA	0.01	0.62	0.63	0.7	0.02	0.01	0.59	0.01
comp1035_c0_seq1	6520	T	C	UTR	UTR5	NA	0.01	0.63	0.64	0.71	0.01	0.01	0.59	0.01
comp1035_c0_seq1	6606	C	A	UTR	UTR5	NA	0.48	0.05	0.05	0.05	0.43	0.29	0.06	0.52
comp685_c0_seq1	525	G	T	UTR	UTR3	NA	0.02	0.01	0.01	0.02	0.02	0.02	0.02	0.6
comp1139_c0_seq1	253	G	A	UTR	UTR3	chr21	0.02	0.62	0.01	0.01	0.01	0.02	0.01	0.01
comp1139_c0_seq1	459	C	G	UTR	UTR3	chr21	0.02	0.46	0.08	0.04	0.05	0.02	0.04	0.01
comp1139_c0_seq1	460	C	G	UTR	UTR3	chr21	0.02	0.43	0.02	0.02	0.02	0.04	0.02	0.01
comp1139_c0_seq1	1121	A	G	UTR	UTR3	chr21	0	0.52	0	0	0.01	0	0	0
comp1773_c1_seq1	343	G	C	UTR	UTR3	chr27_JH375221_random	0.02	0.4	0.4	0.41	0.49	0.37	0.42	0.02
comp1773_c1_seq1	904	C	G	UTR	UTR3	chr27_JH375221_random	0.01	0.45	0.5	0.47	0.43	0.52	0.47	0.01
comp1773_c1_seq1	2175	A	G	UTR	UTR3	chr27_JH375221_random	0.01	0	0.01	0.01	0.01	0.45	0.01	0.01
comp1773_c1_seq1	2248	A	C	UTR	UTR3	chr27_JH375221_random	0.01	0	0.01	0.01	0.01	0.45	0.01	0.01
comp1617_c0_seq1	292	G	A	UTR	UTR5	chr5	0.02	0	0.43	0.01	0.02	0.01	0.01	0.01
comp1862_c0_seq1	15	G	A	UTR	UTR3	chr26	0.03	0.02	0.02	0.03	0.02	0.41	0.43	0.02
comp361_c0_seq1	207	C	T	NON-SYN	R->Q	NA	0.5	0.01	0	0	0.99	0	0	0
comp361_c0_seq1	328	C	T	NON-SYN	G->R	NA	0.53	0.01	0	0	1	0	0	0
comp361_c0_seq1	453	C	T	NON-SYN	R->H	NA	0	0	0	0	0	0	0.47	0
comp361_c0_seq1	459	T	C	NON-SYN	H->R	NA	0.5	0.47	0.51	0.45	0.01	0.51	0.01	0
comp1422_c0_seq1	541	T	C	UTR	UTR5	chr14	0.02	0	0.01	0.01	0.01	0.55	0.4	0.46
comp1422_c1_seq1	811	C	T	NON-SYN	R->Q	NA	0	0	0	0	0	0	0	0.51
comp198_c1_seq1	497	G	A	UTR	UTR5	chr27	0.02	0.02	0.01	0.01	0.45	0.43	0.56	0.01
comp1534_c0_seq1	940	A	T	UTR	UTR3	chr6	0.46	0.5	0.49	0	0.99	0	0	0
comp1916_c0_seq1	1482	T	C	UTR	UTR3	chr8	0	1	0	0.51	0.51	0.5	0.49	0.52
comp1916_c0_seq1	2395	A	G	UTR	UTR3	chr8	0.01	0.99	0.01	0.45	0.51	0.4	0.48	0.52
comp1916_c0_seq1	2544	C	A	UTR	UTR3	chr8	0.01	0.99	0.01	0.01	0.5	0.01	0.01	0.56
comp997_c0_seq1	86	G	C	NON-SYN	A->P	NA	0.01	0.5	0.48	1	0.01	0.02	0	0.01
comp997_c0_seq1	853	A	G	UTR	UTR3	NA	0.01	0.41	0.01	1	0	0.44	0	0
comp997_c0_seq1	893	A	G	UTR	UTR3	NA	0	0.45	0	1	0	0.43	0.01	0
comp1903_c0_seq1	8276	G	A	SYN	T->T	chr4_JH375168_random	0.01	0.01	0	0.01	0.01	0.51	0.01	0.01
comp1970_c0_seq1	3278	A	G	UTR	UTR3	NA	0.01	0.52	0	0.47	0.01	0	0	0
comp1970_c0_seq1	3674	G	A	UTR	UTR3	NA	0	0.52	0.01	0.47	0	0.51	0.52	1
comp675_c0_seq1	827	C	T	UTR	UTR3	NA	0.5	0.51	0	0	0.01	0.02	0.55	0.01
comp675_c0_seq1	2162	C	T	UTR	UTR3	NA	0.02	0.93	0.58	0.01	0.02	0.03	0.58	0.97
comp675_c0_seq1	2180	T	G	UTR	UTR3	NA	0.04	0.96	0.56	0.02	0.02	0.08	0.53	0.98
comp675_c0_seq1	2336	T	C	UTR	UTR3	NA	0.02	0.99	0.54	0.01	0.01	0.02	0.5	1
comp675_c0_seq1	2353	G	C	UTR	UTR3	NA	0.02	1	0.53	0.02	0.01	0.02	0.49	1
comp675_c0_seq1	2354	G	A	UTR	UTR3	NA	0.02	0.98	0.51	0.01	0.01	0.02	0.49	0.99
comp675_c0_seq1	2360	A	G	UTR	UTR3	NA	0.02	1	0.56	0.01	0.03	0.02	0.49	1
comp675_c0_seq1	2420	A	G	UTR	UTR3	NA	0.01	0.98	0.49	0.01	0.01	0.01	0.46	1
comp675_c0_seq1	2502	C	G	UTR	UTR3	NA	0.03	0.99	0.58	0.01	0.01	0.01	0.56	1
comp675_c0_seq1	2812	G	A	UTR	UTR3	NA	0.39	0.01	0.45	0.02	0.02	0.04	0.02	0.01
comp675_c0_seq1	3272	C	T	UTR	UTR3	NA	0.01	0.01	0.02	0.01	0.01	0.03	0.61	0.73
comp675_c0_seq1	3860	G	A	SYN	T->T	NA	0.51	0	0.44	0.01	0.98	0.95	0.43	0
comp675_c0_seq1	4040	C	T	SYN	T->T	NA	0.47	0.01	0.01	0.46	0.01	0.01	0.45	0.45
comp675_c0_seq1	6059	G	A	SYN	F->F	NA	0.01	0	0.01	0	0.01	0.01	0.51	0.44
comp1163_c0_seq1	847	C	T	UTR	UTR3	NA	1	0.51	0.62	0.49	1	0.02	0.47	0.01
comp531_c0_seq1	1429	G	C	SYN	A->A	chr16	0.49	0.47	0.46	0	0.49	0	0.49	0.45
comp531_c0_seq1	1435	T	C	SYN	C->C	chr16	0.52	0.56	0.51	0	0.51	0	0.51	0.49
comp531_c0_seq1	1561	G	A	SYN	E->E	chr16	0.48	0.52	0.49	0	0.49	0	0.45	0.5
comp531_c0_seq1	1624	G	A	SYN	A->A	chr16	0.45	0.35	0.41	0	0.44	0	0.42	0.46
comp531_c0_seq1	1978	C	T	SYN	P->P	chr16	0.48	0.49	0.48	0.5	0.01	0	0	0.51
comp531_c0_seq1	2524	A	G	SYN	S->S	chr16	0.48	0.46	0.5	0	0.01	0.01	0.01	0.01
comp528_c0_seq1	40	G	A	UTR	UTR5	NA	0	0.33	0.02	0.37	0.36	0.39	0.34	0.45
comp528_c0_seq1	5890	T	C	UTR	UTR3	NA	0.01	0.44	0.58	0.48	0.02	1	0.5	1
comp1448_c0_seq1	2891	A	G	UTR	UTR3	NA	0.04	0.52	0.61	1	0.02	0.49	0.01	0.01
comp1448_c0_seq1	4636	T	C	SYN	K->K	NA	0.01	0.46	0.46	1	0.01	0.48	0	0
comp1550_c0_seq1	170	C	T	SYN	T->T	NA	0.12	0.23	0	0	0.32	0.39	0	0
comp1550_c0_seq1	172	C	T	NON-SYN	T->M	NA	0.12	0.23	0	0	0.32	0.39	0	0
comp1550_c0_seq1	179	C	T	SYN	Y->Y	NA	0.16	0.31	0	0	0.41	0.48	0	0
comp1550_c0_seq1	191	C	G	SYN	G->G	NA	0.19	0.32	0	0	0.44	0.53	0	0
comp1550_c0_seq1	200	C	T	SYN	P->P	NA	0.18	0.33	0	0	0.42	0.54	0	0.01
comp1550_c0_seq1	203	C	T	SYN	N->N	NA	0.17	0.32	0	0	0.41	0.52	0	0
comp1550_c0_seq1	205	C	T	NON-SYN	A->V	NA	0.16	0.31	0	0	0.4	0.5	0	0
comp1550_c0_seq1	209	G	T	SYN	S->S	NA	0.16	0.31	0	0	0.4	0.52	0	0
comp1550_c0_seq1	212	C	T	SYN	A->A	NA	0.16	0.3	0	0	0.4	0.51	0	0
comp1550_c0_seq1	236	C	T	SYN	R->R	NA	0.17	0.34	0	0	0.47	0.54	0	0
comp1550_c0_seq1	239	A	G	SYN	K->K	NA	0.18	0.34	0	0	0.46	0.53	0	0
comp1550_c0_seq1	245	G	A	SYN	A->A	NA	0.19	0.36	0	0	0.46	0.51	0	0
comp1550_c0_seq1	248	C	G	SYN	L->L	NA	0.19	0.36	0	0	0.46	0.52	0	0
comp1550_c0_seq1	251	G	A	SYN	K->K	NA	0.19	0.36	0	0	0.46	0.51	0	0.01
comp1550_c0_seq1	260	T	C	SYN	P->P	NA	0.18	0.35	0	0	0.43	0.51	0	0
comp1550_c0_seq1	263	C	T	SYN	D->D	NA	0.17	0.34	0	0	0.43	0.5	0	0
comp1550_c0_seq1	275	C	T	SYN	N->N	NA	0.16	0.34	0	0	0.45	0.49	0	0
comp1550_c0_seq1	281	C	T	SYN	G->G	NA	0.16	0.33	0	0	0.43	0.48	0	0
comp1550_c0_seq1	305	G	A	SYN	Q->Q	NA	0.12	0.29	0	0	0.37	0.4	0	0
comp1550_c0_seq1	308	T	C	SYN	A->A	NA	0.12	0.29	0	0	0.38	0.41	0	0
comp1550_c0_seq1	311	T	C	SYN	Y->Y	NA	0.12	0.3	0	0	0.38	0.41	0	0
comp1550_c0_seq1	315	G	A	NON-SYN	V->T	NA	0.12	0.3	0	0	0.39	0.42	0	0
comp1550_c0_seq1	328	C	A	NON-SYN	P->H	NA	0.11	0.29	0	0	0.37	0.4	0	0.01
comp1550_c0_seq1	329	C	G	SYN	P->P	NA	0.11	0.29	0	0	0.37	0.4	0	0
comp1550_c0_seq1	350	C	T	SYN	D->D	NA	0.14	0.32	0	0	0.42	0.45	0	0
comp1550_c0_seq1	356	C	T	SYN	G->G	NA	0.12	0.3	0	0.01	0.37	0.43	0	0
comp1550_c0_seq1	368	C	A	SYN	A->A	NA	0.16	0.33	0.01	0	0.41	0.47	0	0
comp1550_c0_seq1	374	G	A	SYN	K->K	NA	0.19	0.34	0	0	0.41	0.49	0	0
comp1550_c0_seq1	380	C	T	SYN	G->G	NA	0.18	0.35	0	0	0.4	0.5	0	0
comp1550_c0_seq1	386	T	C	SYN	S->S	NA	0.17	0.33	0	0	0.39	0.5	0	0
comp1550_c0_seq1	387	G	A	NON-SYN	G->S	NA	0.17	0.33	0	0	0.39	0.5	0	0
comp1550_c0_seq1	395	C	T	SYN	S->S	NA	0.2	0.37	0	0	0.41	0.54	0	0
comp1550_c0_seq1	434	C	A	SYN	G->G	NA	0.22	0.42	0	0	0.44	0.57	0	0
comp1550_c0_seq1	443	A	G	SYN	G->G	NA	0.2	0.39	0.01	0.01	0.42	0.55	0	0.01
comp1550_c0_seq1	497	T	C	SYN	S->S	NA	0.21	0.43	0	0	0.45	0.54	0	0
comp1550_c0_seq1	506	C	T	SYN	D->D	NA	0.21	0.42	0	0	0.44	0.53	0	0
comp1550_c0_seq1	512	C	T	SYN	Y->Y	NA	0.21	0.41	0	0	0.44	0.52	0	0
comp1550_c0_seq1	524	A	G	SYN	T->T	NA	0.19	0.37	0	0	0.4	0.49	0	0
comp1550_c0_seq1	527	G	A	SYN	R->R	NA	0.18	0.36	0	0	0.39	0.49	0	0
comp1550_c0_seq1	533	A	G	SYN	L->L	NA	0.21	0.41	0	0	0.4	0.51	0	0
comp1550_c0_seq1	551	T	G	SYN	V->V	NA	0.22	0.43	0	0	0.41	0.52	0	0
comp1550_c0_seq1	560	T	C	SYN	D->D	NA	0.21	0.42	0	0	0.4	0.51	0	0
comp1550_c0_seq1	572	C	T	SYN	G->G	NA	0.21	0.44	0	0	0.39	0.51	0	0
comp1550_c0_seq1	575	C	T	SYN	R->R	NA	0.2	0.42	0	0	0.38	0.49	0	0
comp1550_c0_seq1	578	C	T	SYN	G->G	NA	0.2	0.42	0	0	0.38	0.5	0	0
comp1550_c0_seq1	602	T	C	SYN	C->C	NA	0.25	0.53	0	0	0.48	0.55	0	0
comp1550_c0_seq1	653	G	T	SYN	G->G	NA	0.25	0.5	0	0	0.53	0.52	0	0
comp1550_c0_seq1	671	A	G	SYN	Q->Q	NA	0.23	0.42	0	0	0.48	0.49	0	0
comp1550_c0_seq1	674	T	C	SYN	T->T	NA	0.23	0.42	0	0	0.47	0.5	0	0
comp1550_c0_seq1	680	T	C	SYN	S->S	NA	0.24	0.44	0	0	0.5	0.52	0	0
comp1550_c0_seq1	686	C	T	SYN	C->C	NA	0.24	0.45	0	0	0.51	0.53	0	0
comp1550_c0_seq1	701	A	G	SYN	G->G	NA	0.25	0.43	0	0	0.49	0.52	0	0
comp1550_c0_seq1	734	T	C	SYN	C->C	NA	0.23	0.45	0.01	0.01	0.48	0.51	0.01	0.01
comp1550_c0_seq1	745	A	C	NON-SYN	N->T	NA	0.2	0.44	0	0	0.46	0.5	0	0
comp1550_c0_seq1	776	A	C	SYN	T->T	NA	0.17	0.39	0	0	0.46	0.47	0	0
comp1550_c0_seq1	788	T	C	SYN	H->H	NA	0.14	0.34	0	0	0.41	0.44	0.01	0
comp1550_c0_seq1	824	A	G	SYN	T->T	NA	0.24	0.68	0	0	0.49	0.55	0	0
comp1550_c0_seq1	839	G	C	SYN	G->G	NA	0.25	0.63	0	0	0.48	0.55	0	0
comp1550_c0_seq1	860	G	A	SYN	E->E	NA	0.24	0.59	0	0.01	0.5	0.53	0	0
comp1550_c0_seq1	896	T	C	SYN	D->D	NA	0.21	0.46	0	0	0.46	0.48	0	0
comp1550_c0_seq1	900	T	C	NON-SYN	S->P	NA	0.2	0.47	0	0	0.46	0.48	0	0
comp1550_c0_seq1	916	A	G	NON-SYN	Q->R	NA	0.18	0.42	0	0	0.4	0.41	0	0
comp1550_c0_seq1	919	A	G	NON-SYN	D->G	NA	0.18	0.42	0	0	0.41	0.41	0	0
comp1550_c0_seq1	926	T	C	SYN	D->D	NA	0.18	0.45	0	0	0.44	0.42	0	0
comp1550_c0_seq1	930	C	G	NON-SYN	L->V	NA	0.17	0.42	0	0	0.41	0.39	0	0
comp1550_c0_seq1	933	T	A	NON-SYN	L->M	NA	0.16	0.42	0	0	0.41	0.39	0	0
comp1550_c0_seq1	937	C	G	NON-SYN	S->C	NA	0.18	0.46	0	0	0.43	0.4	0	0
comp1550_c0_seq1	950	A	G	SYN	Q->Q	NA	0.18	0.44	0	0	0.41	0.4	0	0
comp1550_c0_seq1	965	A	G	SYN	L->L	NA	0.18	0.45	0	0	0.4	0.41	0	0
comp1550_c0_seq1	992	G	A	SYN	T->T	NA	0.21	0.47	0	0	0.42	0.43	0	0
comp1550_c0_seq1	1001	C	T	SYN	N->N	NA	0.2	0.45	0	0	0.41	0.42	0	0
comp1550_c0_seq1	1019	C	T	SYN	T->T	NA	0.2	0.4	0.01	0	0.37	0.42	0	0
comp1550_c0_seq1	1022	C	T	SYN	S->S	NA	0.21	0.41	0	0	0.38	0.44	0	0
comp1550_c0_seq1	1740	T	C	UTR	UTR3	NA	0.13	0.34	0	0	0.35	0.36	0	0
comp1550_c0_seq1	1753	C	T	UTR	UTR3	NA	0.15	0.34	0	0	0.4	0.39	0	0.01
comp1550_c0_seq1	1758	T	C	UTR	UTR3	NA	0.15	0.36	0	0	0.39	0.4	0	0
comp1550_c0_seq1	1761	A	G	UTR	UTR3	NA	0.15	0.36	0	0	0.4	0.4	0	0
comp1550_c0_seq1	1779	A	T	UTR	UTR3	NA	0.2	0.4	0	0	0.44	0.45	0	0
comp1550_c0_seq1	1780	A	G	UTR	UTR3	NA	0.2	0.41	0	0	0.44	0.45	0	0
comp1550_c0_seq1	1788	G	A	UTR	UTR3	NA	0.22	0.46	0	0	0.48	0.47	0	0
comp1550_c0_seq1	1791	G	A	UTR	UTR3	NA	0.22	0.46	0	0	0.49	0.47	0	0
comp1550_c0_seq1	1792	A	G	UTR	UTR3	NA	0.22	0.46	0	0	0.49	0.48	0	0
comp1550_c0_seq1	1828	G	A	UTR	UTR3	NA	0.27	0.56	0	0	0.56	0.54	0	0
comp1550_c0_seq1	1843	T	A	UTR	UTR3	NA	0.24	0.5	0	0	0.51	0.49	0	0
comp1550_c0_seq1	1849	A	G	UTR	UTR3	NA	0.23	0.47	0	0	0.48	0.46	0	0
comp1550_c0_seq1	1870	G	A	UTR	UTR3	NA	0.21	0.53	0	0	0.48	0.45	0	0
comp1550_c0_seq1	1899	C	G	UTR	UTR3	NA	0.23	0.57	0	0	0.46	0.5	0	0
comp1550_c0_seq1	1926	A	T	UTR	UTR3	NA	0.2	0.53	0	0	0.41	0.45	0	0
comp1550_c0_seq1	1929	A	T	UTR	UTR3	NA	0.2	0.52	0	0	0.41	0.45	0	0
comp1550_c0_seq1	1939	C	T	UTR	UTR3	NA	0.18	0.44	0	0	0.37	0.44	0	0
comp1550_c0_seq1	1959	T	C	UTR	UTR3	NA	0.11	0.2	0	0	0.25	0.36	0	0
comp1550_c0_seq1	1960	T	A	UTR	UTR3	NA	0.11	0.2	0	0	0.25	0.36	0	0
comp1149_c0_seq1	1011	T	C	UTR	UTR5	chr4	0.02	0.01	0.01	0.43	0.03	0.58	0.4	0.38
comp1149_c0_seq1	1116	G	A	UTR	UTR5	chr4	0.02	0	0.01	0.47	0.01	0.53	0.52	0.42
comp1149_c0_seq1	1117	C	T	UTR	UTR5	chr4	0.01	0	0.01	0.45	0.01	0.52	0.53	0.42
comp1149_c0_seq1	1808	G	A	SYN	T->T	chr4	0	0	0	0.53	0	0.61	0	0.59
comp1149_c0_seq1	1988	A	G	SYN	K->K	chr4	0.55	0.48	1	0	0	0	0.5	0.36
comp1008_c0_seq1	3681	T	C	UTR	UTR3	NA	0.01	0	0.49	0	0.01	0.45	0.01	0
comp1114_c0_seq1	5913	C	G	SYN	G->G	chr7	0.06	0.04	0.04	0.09	0.07	0.06	1	0.06
comp1114_c1_seq1	325	T	C	UTR	UTR5	chr7	0.08	0.11	1	0.02	0.11	1	0.14	0.04
comp1114_c1_seq1	326	G	C	UTR	UTR5	chr7	0.09	0.11	0.09	0.04	0.11	1	0.14	0.04
comp1114_c2_seq1	1302	A	C	UTR	UTR5	chr7	0.02	0.03	0.03	0.03	0.04	1	0.02	0.02
comp1114_c2_seq1	1303	A	C	UTR	UTR5	chr7	0.03	0.04	0.05	0.04	0.05	1	0.02	0.04
comp1114_c3_seq1	425	G	A	NON-SYN	E->K	chr7	0.02	0.02	0.01	0.01	0	1	0.01	0.01
comp1114_c3_seq1	2381	T	C	UTR	UTR3	chr7	0.05	0.37	0.03	1	0.06	1	0.03	0.03
comp1866_c0_seq1	715	A	C	SYN	G->G	NA	0.06	0.45	0.03	0.36	0.01	0.06	0.14	0.4
comp1866_c0_seq1	874	C	T	SYN	N->N	NA	0.42	0.42	0.99	0.46	0.49	0.02	0.01	0.69
comp1866_c0_seq1	1099	C	T	SYN	P->P	NA	0.44	0.44	1	0.51	0.47	0.01	0.01	0.52
comp1866_c0_seq1	1114	T	C	SYN	V->V	NA	0.43	0.46	1	0.51	0.45	0.01	0.01	0.51
comp40_c0_seq1	227	G	A	UTR	UTR5	chr14	0	0	0.01	0	0	0	0.99	0.32
comp1669_c0_seq1	773	A	G	SYN	V->V	NA	0.61	0.44	0	0.5	0.47	1	0	0.51
comp1669_c0_seq1	1838	T	C	UTR	UTR3	NA	0.54	0.45	0.01	0.44	0.51	1	0.01	0.46
comp1669_c0_seq1	3544	G	A	UTR	UTR3	NA	0.5	0.47	0	0.47	0.47	1	0.01	0.48
comp1165_c0_seq1	555	T	A	SYN	V->V	chr15	1	0.02	1	0	0.01	1	0.01	0.01
comp1165_c0_seq1	2499	C	T	SYN	D->D	chr15	0.55	0.54	1	0.52	1	1	0	0.51
comp1165_c0_seq1	6784	T	A	UTR	UTR3	chr15	0.02	0.04	0.05	0.01	0.01	1	0.01	1
comp1165_c0_seq1	12568	G	A	UTR	UTR3	chr15	0.41	0.48	0.01	0.49	0.55	0.51	0	0.54
comp1165_c0_seq1	12587	G	A	UTR	UTR3	chr15	0.01	0.01	0	0	0.01	0.01	0	1
comp710_c0_seq1	260	T	C	NON-SYN	S->P	NA	0.02	0.56	0.01	0.49	0.01	1	0.46	1
comp710_c0_seq1	1063	G	C	UTR	UTR3	NA	1	0.01	0	0	0.01	1	0.01	0.01
comp710_c0_seq1	1512	T	A	UTR	UTR3	NA	0.02	0	0	0.01	0	1	0	0.01
comp710_c0_seq1	1578	A	T	UTR	UTR3	NA	1	0.01	0.01	0.01	0.01	1	0.01	0.01
comp710_c0_seq1	2607	A	G	UTR	UTR3	NA	0.02	0.04	0.02	0.02	0.02	0.01	1	0.03
comp710_c0_seq1	2608	T	C	UTR	UTR3	NA	0.08	0.03	0.03	0.05	0.03	0.03	1	0.02
comp710_c0_seq1	2610	T	C	UTR	UTR3	NA	0.02	0.02	0.04	0.03	0.03	0.05	1	0.01
comp710_c0_seq1	2615	A	G	UTR	UTR3	NA	0.03	0.03	0.06	0.02	1	0.06	1	1
comp710_c0_seq1	4973	A	G	UTR	UTR3	NA	0.01	0.49	0.01	0.48	0.01	0.45	0.46	0.98
comp1683_c0_seq1	5717	G	A	UTR	UTR3	chr2	0.01	0	0	0	0.01	0.48	0.03	0.4
comp1683_c0_seq1	6003	T	C	UTR	UTR3	chr2	0.01	0	0	0	0.02	0.52	0.01	0.43
comp101_c0_seq1	500	G	A	UTR	UTR5	chr4	0	0	0	0	0.37	0	0	0
comp1630_c1_seq1	950	G	A	UTR	UTR5	NA	0.21	0.01	0.02	0.01	0.28	1	0.33	0.01
comp1630_c1_seq1	1021	C	T	UTR	UTR5	NA	0.42	0.01	0.01	0.01	0.4	0.99	0.45	0.01
comp1630_c1_seq1	3065	G	A	UTR	UTR5	NA	0.01	0.51	0	0	0	0	0	0
comp577_c1_seq1	323	T	C	UTR	UTR3	NA	0.47	0	1	0	0.47	0.46	0.48	0
comp577_c1_seq1	1777	G	A	UTR	UTR3	NA	0.47	0	1	0	0.46	0.47	0.47	0
comp577_c1_seq1	3916	A	G	NON-SYN	V->A	NA	0.42	1	0.01	1	0.31	0.52	0.46	1
comp1736_c0_seq1	983	G	A	UTR	UTR3	chrUn_AADN03025864	0.59	0.01	1	0.01	0.48	0.43	0.53	0.01
comp36_c0_seq1	2365	G	A	NON-SYN	P->S	NA	0.02	0.5	0.01	0.01	0.01	0.01	0.01	0.02
comp36_c1_seq1	124	C	T	SYN	C->C	chr1	0.02	0.98	0.29	0	0.27	0.02	0.38	0.41
comp1266_c0_seq1	3421	G	A	UTR	UTR3	chr5	0.02	1	0.52	0.46	0.05	0.01	0.51	0.99
comp714_c0_seq1	355	C	T	SYN	T->T	NA	0	0.5	0	0.5	0.42	0	0	0.46
comp0_c0_seq1	646	G	A	UTR	UTR3	NA	0.03	0.52	0.01	0.56	0.38	0.37	0.01	0.57
comp1430_c0_seq1	281	A	G	UTR	UTR3	NA	0	1	0.49	0.49	0.51	0	0.48	1
comp1430_c0_seq1	1034	G	A	UTR	UTR3	NA	0	1	0.47	0.5	0.5	0	0.5	1
comp1430_c0_seq1	2347	A	T	UTR	UTR3	NA	0.01	0.99	0.46	0.53	0.52	0	0.49	0.98
comp1430_c0_seq1	4306	C	T	UTR	UTR3	NA	0.01	1	0.51	0.41	0.41	0.01	0.54	1
comp1430_c0_seq1	4649	T	C	UTR	UTR3	NA	0.01	0.99	0.57	0.49	0.53	0.01	0.5	0.99
comp1430_c0_seq1	6109	C	T	NON-SYN	R->Q	NA	0.01	1	0.47	0.46	0.5	0	0.47	1
comp1430_c0_seq1	6306	T	C	SYN	Q->Q	NA	0.01	1	0.48	0.51	0.54	0	0.54	1
comp721_c1_seq1	333	G	A	UTR	UTR5	chr1	0.01	0.51	0.02	0.52	0.53	0.62	0.52	0.01
comp721_c1_seq1	4745	A	G	UTR	UTR5	chr1	0.23	0.31	0.08	0.71	0.41	0.04	0.03	0.07
comp721_c1_seq1	8710	T	C	UTR	UTR3	chr1	0	0	0.44	1	0.43	0.47	0.43	1
comp344_c0_seq1	173	G	C	NON-SYN	P->R	NA	0.01	0	0.46	0.32	0.01	0.01	0.55	0.02
comp344_c0_seq1	334	G	A	SYN	A->A	NA	0	0.53	0	0	0	0.49	0	0.01
comp344_c0_seq1	1486	G	A	SYN	A->A	NA	0	0	0.43	0.41	0	0	0.55	0
comp647_c0_seq1	418	G	A	UTR	UTR3	NA	0.01	0	0	0	0	0	0.47	0
comp647_c0_seq1	962	T	C	NON-SYN	N->S	NA	0	0.5	0.48	0.49	1	0.49	0.48	0.99
comp647_c0_seq1	1096	C	T	SYN	A->A	NA	0.01	0.01	0.01	0.01	0.01	0.01	0.51	0.02
comp647_c0_seq1	1223	G	A	NON-SYN	S->L	NA	0	0	0	0	0	0	0.47	0
comp11_c0_seq1	1036	G	A	UTR	UTR3	chr26	0	0.39	0.48	0.47	0.48	0	0	1
comp11_c0_seq1	5827	A	T	UTR	UTR5	chr26	0	0.01	0.01	0.5	0	0.47	0.49	0.01
comp797_c0_seq1	788	T	C	UTR	UTR3	chr3	0	0	0	0	0	0.43	0	0
comp797_c0_seq1	2710	G	A	UTR	UTR5	chr3	0.45	0.54	0.01	0	0.99	0.5	0.99	0.49
comp797_c0_seq1	2720	A	G	UTR	UTR5	chr3	0.46	0.56	0.01	0.01	1	0.49	1	0.46
comp797_c0_seq1	2778	A	G	UTR	UTR5	chr3	0.37	0.55	0.01	0.02	1	0.57	0.99	0.49
comp174_c0_seq1	482	T	C	SYN	G->G	chr23	0	0	0	0.45	0	0.5	0.44	0.45
comp174_c0_seq1	827	T	C	UTR	UTR3	chr23	0.03	0.03	0.03	0.54	0.02	0.49	0.52	0.49
comp905_c0_seq1	802	A	G	UTR	UTR3	NA	0	0	0.48	0	0	0	0	0
comp905_c0_seq1	2557	A	G	UTR	UTR3	NA	0.02	0.01	0.4	0.01	0.01	0.01	0.01	0.02
comp905_c0_seq1	2663	A	G	UTR	UTR3	NA	0.01	0.01	0.64	0.01	0.01	0.01	0.01	0.01
comp905_c0_seq1	2671	A	G	UTR	UTR3	NA	0.01	0.01	0.62	0.01	0.01	0.01	0.01	0.01
comp905_c0_seq1	7049	T	C	UTR	UTR5	NA	0.04	0.34	0.61	0.61	0.02	0.65	0.04	0.99
comp1680_c0_seq1	2488	A	G	NON-SYN	K->R	chr6	0.47	0.01	0.5	0.44	1	0	0	0
comp193_c1_seq1	529	G	T	SYN	L->L	chr14	0.01	0.22	0.2	0.01	0.31	0.01	0.02	0.66
comp193_c1_seq1	1219	T	C	SYN	R->R	chr14	0.21	0.02	0.35	0.2	0.24	0.28	0.19	0.26
comp193_c1_seq1	1901	T	C	UTR	UTR3	chr14	0	0.4	0.5	0	0.47	0	0	0.99
comp1311_c1_seq1	7572	C	T	SYN	L->L	NA	0	0	0	0	0	0.46	0	0.01
comp563_c0_seq1	7693	A	G	SYN	L->L	chr1	0.41	0.46	0	0.49	0.48	0.43	0.99	0.01
comp373_c0_seq1	145	C	G	UTR	UTR5	chr5	0.01	0.46	0	0	0	0	0.48	0
comp373_c0_seq1	1629	C	T	SYN	S->S	chr5	0	0.46	0.01	0.02	0.01	0.02	0.48	0.01
comp373_c0_seq1	1734	A	G	SYN	K->K	chr5	0	0.45	0	0	0	0	0.49	0
comp1757_c0_seq1	3798	T	G	SYN	T->T	NA	0.47	0.43	0	0.49	1	0.51	1	1
comp1685_c0_seq1	1255	C	T	UTR	UTR5	chr15	0.53	0	0	0.49	0	0	0	0
comp1341_c0_seq1	1902	C	A	SYN	P->P	NA	0	0	0.01	0	0	0	0.61	0.53
comp1331_c0_seq1	1827	C	T	UTR	UTR3	chr9	0	0	0	0	0	0.55	0	0
comp1908_c1_seq1	1107	A	T	UTR	UTR3	chr3	0	0	0	0.44	0	0	0	0.47
comp14_c0_seq1	573	G	C	UTR	UTR3	chr5	0	0	0	0	0	0	0	0.48
comp1519_c0_seq1	4815	G	T	UTR	UTR3	chr2	1	0.28	0.01	0	0.18	0.33	0.01	0.01
comp1519_c0_seq1	4892	G	A	UTR	UTR3	chr2	0.38	0.38	0.01	0	0.25	0.32	0.01	0.01
comp1519_c0_seq1	5105	A	T	UTR	UTR3	chr2	1	0.37	1	0.01	0.41	0.35	1	0.01
comp1519_c0_seq1	6087	T	C	UTR	UTR3	chr2	1	0.49	0.01	0.01	0.41	1	0.01	0.01
comp1519_c0_seq1	6202	A	G	UTR	UTR3	chr2	1	0.5	0.02	0.01	0.42	0.35	0.01	0.01
comp1519_c0_seq1	6511	C	T	UTR	UTR3	chr2	1	0.5	0.02	0.01	1	1	0.01	0.01
comp1519_c0_seq1	6749	C	T	UTR	UTR3	chr2	1	0.41	0.01	0.01	0.43	0.38	0.01	0.01
comp1519_c0_seq1	6777	C	T	UTR	UTR3	chr2	1	0.48	0.01	0.01	0.49	0.45	1	0.01
comp1519_c0_seq1	6798	A	C	UTR	UTR3	chr2	1	0.51	0.03	0.01	0.52	0.45	0.01	0.01
comp1519_c0_seq1	6821	T	C	UTR	UTR3	chr2	1	0.49	0.01	0.01	0.51	0.41	0.01	0.01
comp1519_c0_seq1	6825	A	G	UTR	UTR3	chr2	1	0.49	0.01	0.01	0.49	0.39	1	0.01
comp1519_c0_seq1	6830	A	G	UTR	UTR3	chr2	1	0.47	0.01	0.01	0.48	0.37	1	0.01
comp1519_c0_seq1	6832	T	G	UTR	UTR3	chr2	1	0.02	0.01	0.02	0.02	0.01	1	0.02
comp1519_c0_seq1	6835	T	C	UTR	UTR3	chr2	1	0.44	0.01	0.01	0.47	0.4	1	0.01
comp1519_c0_seq1	6927	G	A	UTR	UTR3	chr2	0.54	0.5	0.01	0.01	0.52	1	0.01	0.01
comp1519_c0_seq1	7009	C	T	UTR	UTR3	chr2	1	0.49	0.01	0.02	0.52	1	0.01	0.01
comp1519_c0_seq1	7103	C	T	UTR	UTR3	chr2	0.38	0.43	0.01	0.01	0.43	1	0.01	0.01
comp1519_c0_seq1	7877	C	A	UTR	UTR3	chr2	0.95	0.91	1	0.01	0.9	0.92	1	0.03
comp1519_c0_seq1	7894	T	A	UTR	UTR3	chr2	0.9	0.84	1	0.01	0.87	0.88	1	0.02
comp1519_c0_seq1	7931	A	T	UTR	UTR3	chr2	0.8	0.76	1	0.01	0.76	0.8	1	0.01
comp1519_c0_seq1	7950	G	A	UTR	UTR3	chr2	0.78	0.75	0.01	0.01	0.78	1	0.01	0.01
comp1519_c0_seq1	7963	A	C	UTR	UTR3	chr2	0.78	0.8	0.01	0.01	0.79	0.8	0.01	0.01
comp1519_c0_seq1	8207	C	T	UTR	UTR3	chr2	0.59	0.67	0.01	1	0.62	1	0.01	0.01
comp1519_c0_seq1	8218	T	C	UTR	UTR3	chr2	0.65	0.73	0.01	1	0.63	1	0.01	0.01
comp1519_c0_seq1	8298	C	T	UTR	UTR3	chr2	1	0.79	1	0.01	0.72	1	1	0.01
comp1519_c0_seq1	8586	C	T	UTR	UTR3	chr2	0.51	0.53	0.01	1	0.47	0.34	1	1
comp1519_c0_seq1	9273	A	C	UTR	UTR3	chr2	1	1	0.02	0.01	0.66	0.58	0.01	0.02
comp1519_c0_seq1	10093	C	T	UTR	UTR3	chr2	0.34	0.33	0	0	0.35	0.3	0	0
comp1519_c0_seq1	10138	A	G	UTR	UTR3	chr2	0.46	0.42	0	0	0.41	0.4	0	0
comp1519_c0_seq1	10201	A	G	UTR	UTR3	chr2	0.51	0.53	0	0	0.48	0.46	0	0
comp1519_c0_seq1	10223	T	A	UTR	UTR3	chr2	0.51	0.55	0	0.01	0.49	0.49	0	0
comp1519_c0_seq1	10293	C	T	UTR	UTR3	chr2	0.49	0.55	0	0	0.47	0.49	0	0
comp1519_c0_seq1	10348	G	T	UTR	UTR3	chr2	0.49	0.5	0	0	0.49	0.49	0	0
comp1519_c0_seq1	10526	C	T	UTR	UTR3	chr2	0.53	0.53	0	0	0.55	0.56	0	0.01
comp1519_c0_seq1	10619	T	G	UTR	UTR3	chr2	0.43	0.54	0	0	0.45	0.51	0	0.01
comp1519_c0_seq1	10698	A	C	UTR	UTR3	chr2	0.37	0.49	0	0	0.45	0.47	0	0.01
comp1519_c0_seq1	10754	A	G	UTR	UTR3	chr2	0.38	0.54	0	0	0.54	0.5	0	0
comp1519_c0_seq1	10760	A	G	UTR	UTR3	chr2	0.37	0.54	0	0	0.53	0.49	0	0
comp1519_c0_seq1	10832	T	C	NON-SYN	S->G	chr2	0.44	0.61	0	0	0.58	0.57	0	0
comp1519_c0_seq1	10957	C	T	NON-SYN	R->Q	chr2	0.44	0.47	0	0	0.47	0.46	0	0.01
comp1519_c0_seq1	11315	G	A	NON-SYN	R->_	chr2	0.27	0.38	0	0	0.28	0.27	0	0
comp1519_c0_seq1	11320	T	C	NON-SYN	H->R	chr2	0.29	0.4	0	0	0.31	0.3	0	0.01
comp1519_c0_seq1	11381	C	T	NON-SYN	V->M	chr2	0.41	0.54	0	0	0.47	0.46	0	0
comp1519_c0_seq1	11414	G	A	SYN	L->L	chr2	0.4	0.51	0	0	0.49	0.47	0.01	0
comp1519_c0_seq1	11487	C	T	UTR	UTR5	chr2	0.26	0.3	0.01	0.01	0.4	0.31	0.01	0.01
comp1519_c0_seq1	11492	T	C	UTR	UTR5	chr2	0.27	0.3	0.01	0.01	0.4	0.3	0.01	0.01
comp1519_c0_seq1	11497	T	C	UTR	UTR5	chr2	0.27	0.28	0.01	0.01	0.38	0.25	0.01	0.01
comp1519_c0_seq1	12036	G	T	UTR	UTR5	chr2	0.83	0.93	0.03	0.04	0.91	0.87	0.1	0.11
comp1519_c0_seq1	12070	A	G	UTR	UTR5	chr2	0.03	0.02	1	1	0.02	0.03	1	0.25
comp1519_c0_seq1	12082	C	T	UTR	UTR5	chr2	0.02	0.02	1	1	0.03	0.03	1	0.33
comp1519_c0_seq1	12150	C	T	UTR	UTR5	chr2	0.02	0.01	1	1	0.02	0.01	1	0.67
comp1519_c0_seq1	12151	G	T	UTR	UTR5	chr2	0.02	0.01	1	1	0.02	0.01	1	0.67
comp1519_c0_seq1	12192	T	G	UTR	UTR5	chr2	0.03	0.02	1	1	0.03	0.01	1	1
comp1519_c0_seq1	12211	G	A	UTR	UTR5	chr2	0.02	0.02	1	1	0.02	0.01	1	1
comp1519_c0_seq1	12312	C	T	UTR	UTR5	chr2	0.08	0.02	1	1	0.03	0.03	0.83	1
comp1519_c0_seq1	12315	G	A	UTR	UTR5	chr2	0.09	0.02	1	1	0.03	0.03	0.83	1
comp1519_c0_seq1	12345	C	T	UTR	UTR5	chr2	0.09	0.05	1	1	0.03	0.03	0.89	1
comp1519_c0_seq1	12399	A	C	UTR	UTR5	chr2	0.1	0.07	1	1	0.03	0.03	1	1
comp1519_c0_seq1	12407	G	A	UTR	UTR5	chr2	0.11	0.06	1	1	0.03	0.03	1	1
comp1519_c0_seq1	12564	G	A	UTR	UTR5	chr2	0.51	0.56	0	0	0.56	0.62	0	0
comp1519_c0_seq1	12689	A	G	UTR	UTR5	chr2	0.34	0.4	0	0	0.37	0.39	0	0
comp1519_c0_seq1	12761	T	C	UTR	UTR5	chr2	0.42	0.44	0	0	0.44	1	0	0
comp1519_c0_seq1	12767	T	C	UTR	UTR5	chr2	0.47	0.46	0	0	0.48	1	0	0
comp1519_c0_seq1	12823	T	G	UTR	UTR5	chr2	0.55	0.53	0	0	0.58	0.57	0	0
comp1519_c0_seq1	12902	A	C	UTR	UTR5	chr2	0.49	0.53	0	0	0.51	0.54	0.01	0.01
comp1519_c0_seq1	12995	G	A	UTR	UTR5	chr2	0.42	0.41	0	0	0.47	0.47	0	0.01
comp1519_c0_seq1	13173	C	A	UTR	UTR5	chr2	0.46	0.47	0	0	0.39	0.48	0	0.01
comp1519_c0_seq1	13228	G	A	UTR	UTR5	chr2	0.43	0.43	0	0	0.42	0.43	0	0
comp1519_c0_seq1	13298	A	T	UTR	UTR5	chr2	0.47	0.47	0.01	0	0.47	0.43	0.01	0
comp1519_c0_seq1	13320	T	C	UTR	UTR5	chr2	0.49	0.5	0	0	0.49	0.45	0	0
comp1519_c0_seq1	13383	T	C	UTR	UTR5	chr2	0.44	0.5	0	0	0.52	0.47	0	0
comp1519_c0_seq1	13428	G	A	UTR	UTR5	chr2	0.35	0.36	0	0	0.42	0.37	0	0
comp1519_c0_seq1	13904	C	T	UTR	UTR5	chr2	1	0.78	0.03	1	0.66	0.78	1	0.02
comp1519_c0_seq1	13906	G	A	UTR	UTR5	chr2	1	0.78	0.03	1	0.67	0.79	1	0.02
comp1519_c0_seq1	13919	T	C	UTR	UTR5	chr2	1	0.03	0.03	1	0.01	0.01	1	0.02
comp1519_c0_seq1	14094	A	T	UTR	UTR5	chr2	1	0	0.02	0.01	0.03	0.02	1	0.02
comp1519_c0_seq1	14213	G	A	UTR	UTR5	chr2	1	0.67	1	0.01	0.5	0.65	1	1
comp1519_c0_seq1	14248	T	G	UTR	UTR5	chr2	1	0.76	1	0.01	0.58	1	1	0.05
comp1519_c0_seq1	14935	G	A	UTR	UTR5	chr2	0.82	0.89	0.04	0.01	0.87	1	1	0.02
comp1519_c0_seq1	15223	G	A	UTR	UTR5	chr2	0.56	0.64	0.01	0.01	0.64	0.62	0.01	0.02
comp1519_c0_seq1	15303	A	G	UTR	UTR5	chr2	0.77	0.82	0.01	1	0.68	0.68	0.01	0.01
comp1519_c0_seq1	15314	G	A	UTR	UTR5	chr2	0.77	0.8	0.01	1	0.66	0.7	0.01	0.01
comp1519_c0_seq1	15558	T	G	UTR	UTR5	chr2	0.66	0.73	0.01	0	0.61	0.55	0.01	0
comp1519_c0_seq1	15571	C	T	UTR	UTR5	chr2	0.65	0.7	0.01	0	0.57	0.51	0.01	0
comp1519_c0_seq1	15590	T	A	UTR	UTR5	chr2	0.61	0.68	0.01	0.01	0.53	0.48	0.01	0
comp1519_c0_seq1	15627	A	T	UTR	UTR5	chr2	1	0.42	0.02	0	0.27	0.29	0.01	0.01
comp1519_c0_seq1	15644	G	T	UTR	UTR5	chr2	0.29	0.35	0.01	0	0.14	0.24	0	0.01
comp1519_c0_seq1	15993	T	C	UTR	UTR5	chr2	1	0.54	0.02	0.01	0.26	0.27	0.02	0.02
comp1519_c0_seq1	16511	G	A	UTR	UTR5	chr2	0.43	0.48	0.01	0.01	0.34	1	1	0.01
comp1519_c0_seq1	16593	C	T	UTR	UTR5	chr2	0.23	0.37	0.01	0.01	0.37	0.25	0.01	0.01
comp1519_c0_seq1	16629	A	G	UTR	UTR5	chr2	0.28	0.44	0.01	0.01	0.35	0.34	0.01	0.01
comp1519_c0_seq1	16677	A	T	UTR	UTR5	chr2	1	0.04	0.01	0.01	0.01	1	1	0.01
comp1519_c0_seq1	16722	T	G	UTR	UTR5	chr2	1	0.47	0.01	1	0.41	1	0.01	0.01
comp1519_c0_seq1	16743	G	A	UTR	UTR5	chr2	1	0.42	1	1	0.36	1	0.01	0.01
comp1519_c0_seq1	16771	G	A	UTR	UTR5	chr2	1	0.5	0.02	0.01	1	1	0.01	0.02
comp1519_c0_seq1	16795	G	T	UTR	UTR5	chr2	1	0.47	0.01	0.01	1	1	0.01	0.01
comp1519_c0_seq1	16818	A	C	UTR	UTR5	chr2	1	0.52	0.01	0.01	1	1	0.01	0.01
comp1519_c0_seq1	17009	G	A	UTR	UTR5	chr2	0.23	0.46	1	0.01	0.35	1	0.01	0.01
comp1519_c0_seq1	17433	A	G	UTR	UTR5	chr2	1	0.4	0.01	0.01	0.32	1	0.01	0.01
comp1519_c0_seq1	17966	T	C	UTR	UTR5	chr2	1	0.32	1	0.01	0.27	1	0.01	0.01
comp1519_c0_seq1	17970	T	C	UTR	UTR5	chr2	1	0.34	1	0.01	0.3	1	0.01	0.01
comp1519_c0_seq1	18118	C	T	UTR	UTR5	chr2	0.28	0.47	0.01	1	0.33	1	0.01	1
comp1519_c0_seq1	18128	A	G	UTR	UTR5	chr2	0.28	0.41	0.01	0.01	0.35	1	0.01	1
comp1519_c0_seq1	18129	G	T	UTR	UTR5	chr2	0.28	0.4	0.01	0.01	0.35	1	0.01	1
comp1519_c0_seq1	18135	T	C	UTR	UTR5	chr2	0.31	0.44	0.01	0.01	0.34	1	0.01	1
comp1519_c0_seq1	18195	A	G	UTR	UTR5	chr2	0.37	0.49	0.02	0.01	0.33	1	0.01	1
comp1519_c0_seq1	18705	C	A	UTR	UTR5	chr2	0.28	0.39	0.02	0	0.51	0.28	0.01	0.01
comp293_c0_seq1	1696	G	A	UTR	UTR3	NA	0	0	0	0.46	0	0.44	0	0
comp293_c0_seq1	4839	G	A	UTR	UTR3	NA	0	0	0	0.51	0	0.5	0	0
comp874_c0_seq1	3864	G	A	UTR	UTR3	chr7	0	0	0.48	0	0	0	0.01	0.5
comp1392_c0_seq1	923	T	C	UTR	UTR3	NA	0.03	0.01	0.01	0.01	0.01	0.02	0.01	0.47
comp1392_c0_seq1	928	C	T	UTR	UTR3	NA	0.03	0.01	0.01	0.01	0.01	0.02	0.01	0.46
comp1392_c0_seq1	1143	C	T	UTR	UTR3	NA	0.02	0.01	0.02	0.01	0.02	0.03	0.02	0.46
comp1392_c0_seq1	2191	A	C	UTR	UTR3	NA	0.01	0	0.01	0	0.01	0.01	0.02	0.51
comp1392_c0_seq1	2746	C	T	UTR	UTR3	NA	0	0	0	0	0	0	0	0.5
comp1392_c0_seq1	2747	A	G	UTR	UTR3	NA	0	0	0	0	0	0	0	0.5
comp1392_c0_seq1	2866	A	G	UTR	UTR3	NA	0	0	0	0	0	0	0.01	0.52
comp1392_c0_seq1	3286	G	A	UTR	UTR3	NA	0	0	0	0	0	0	0	0.5
comp1392_c0_seq1	3394	G	A	UTR	UTR3	NA	0	0	0	0	0	0	0	0.51
comp1392_c0_seq1	3770	G	A	UTR	UTR3	NA	0	0	0.01	0	0	0	0	0.49
comp1392_c0_seq1	3921	G	A	UTR	UTR3	NA	0	0	0	0	0	0	0	0.52
comp1392_c0_seq1	4925	A	G	UTR	UTR3	NA	0	0	0	0	0.44	0	0	0.5
comp1392_c0_seq1	5183	A	G	SYN	D->D	NA	0	0	0	0	0	0	0.01	0.51
comp1392_c0_seq1	5636	C	G	NON-SYN	Q->H	NA	0	0.41	0.42	0	1	0.46	1	0.47
comp1392_c0_seq1	5743	G	T	NON-SYN	P->T	NA	0	0.37	0.35	0	0.93	0.39	0.94	0.46
comp1392_c0_seq1	5746	T	C	NON-SYN	S->G	NA	0.01	0.41	0.39	0.02	0.98	0.4	1	0.49
comp1392_c0_seq1	5879	C	G	SYN	V->V	NA	0	0.46	0.39	0	1	0.51	1	0.51
comp1392_c0_seq1	5983	T	G	NON-SYN	K->Q	NA	0.18	0.2	0.22	0.12	0.12	0.37	0.13	0.04
comp593_c3_seq1	83	T	C	UTR	UTR3	chr2	0.01	0.01	0.01	0.01	0	0.55	0.01	0.01
comp1130_c1_seq1	2586	T	A	UTR	UTR3	NA	0.58	0.01	0.03	0.01	0.64	0.43	0.01	0.01
comp1130_c1_seq1	8744	C	G	NON-SYN	S->T	NA	0	0.01	0.51	0	0.5	0.46	0.5	0.48
comp1130_c1_seq1	9922	T	A	NON-SYN	E->D	NA	0	0	0.48	0	0.43	0.47	0.48	0.45
comp1130_c1_seq1	9955	G	A	SYN	S->S	NA	0	0.01	0.49	0	0.42	0.49	0.46	0.48
comp1379_c0_seq1	2221	T	C	UTR	UTR5	NA	0.01	0.41	0.46	0.43	0.41	0.41	0.4	0.44
comp1379_c0_seq1	2404	T	C	UTR	UTR5	NA	0.01	0.42	0.35	0.47	0.46	0.42	0.4	0.47
comp1379_c0_seq1	2716	C	T	UTR	UTR5	NA	0.01	0.41	0.52	0.52	0.51	0.47	0.58	0.46
comp27_c1_seq1	1809	G	A	SYN	V->V	chr4	0.01	0.47	0.01	0	0.44	0.57	0.01	0.01
comp27_c1_seq1	4602	T	C	SYN	T->T	chr4	0.06	0.48	0.01	0.01	0.57	0.41	0.02	0.03
comp381_c0_seq1	1584	C	T	SYN	K->K	NA	0	0	0	0.51	0	0.54	0	1
comp381_c0_seq1	5724	A	G	UTR	UTR5	NA	0.04	0.01	0.03	0.55	0.03	0.51	0.07	1
comp765_c0_seq1	2438	C	T	UTR	UTR3	chr19	0	0.45	0.47	0.43	0	0	1	0
comp765_c0_seq1	2725	A	G	UTR	UTR3	chr19	0	0.38	0.37	0.36	0.01	0	0.39	0
comp765_c0_seq1	2784	G	A	UTR	UTR3	chr19	0.01	0.46	0.44	0.44	0.01	0.01	0.44	0
comp765_c0_seq1	3088	C	T	UTR	UTR3	chr19	0	0.42	0.42	0.4	0	0	0.38	0
comp765_c0_seq1	3210	T	C	UTR	UTR3	chr19	0.01	0.43	0.47	0.48	0	0	0.43	0
comp765_c0_seq1	3507	C	T	UTR	UTR3	chr19	0.01	0.47	0.51	0.46	0	0	0.44	0
comp765_c0_seq1	4021	A	G	UTR	UTR3	chr19	0.01	0.45	0.42	0.42	0.01	0.01	0.39	0.01
comp765_c0_seq1	4078	A	T	UTR	UTR3	chr19	0.03	0.03	1	0.02	0.04	0.02	0.03	0.03
comp765_c0_seq1	4156	C	T	UTR	UTR3	chr19	0.01	0.49	0.44	0.5	0.01	1	0.48	0
comp765_c1_seq1	593	G	A	UTR	UTR3	chrUn_AADN03016405	0.01	0.46	0.48	0.43	0	0	0.45	0
comp765_c1_seq1	728	T	C	UTR	UTR3	chrUn_AADN03016405	0.01	0.43	0.44	0.49	0.01	0	0.41	0.01
comp765_c1_seq1	1242	G	A	UTR	UTR3	chrUn_AADN03016405	0	0.45	0.45	0.47	0	1	0.46	0
comp765_c1_seq1	1539	A	G	UTR	UTR3	chrUn_AADN03016405	0.01	0.38	0.38	0.4	0	0	0.35	0
comp765_c1_seq1	1661	G	A	UTR	UTR3	chrUn_AADN03016405	0	0.46	0.4	0.49	0	0	0.43	0
comp765_c1_seq1	1965	C	T	UTR	UTR3	chrUn_AADN03016405	0	0.41	0.43	0.43	0	0.01	0.42	0
comp765_c1_seq1	2024	T	C	UTR	UTR3	chrUn_AADN03016405	0.01	0.49	0.47	0.49	0	0	0.52	0
comp765_c1_seq1	2311	G	A	UTR	UTR3	chrUn_AADN03016405	0	0.45	0.48	1	0	0	0.45	0
comp765_c1_seq1	2632	G	A	UTR	UTR3	chrUn_AADN03016405	0.1	0.08	1	0.04	0.11	0.08	0.04	0.09
comp765_c1_seq1	2765	C	T	UTR	UTR3	chrUn_AADN03016405	0.47	0.01	0.01	0.02	0.5	1	0.01	0.56
comp765_c1_seq1	3817	C	A	NON-SYN	D->Y	chrUn_AADN03016405	0.01	0.01	1	0.01	0.06	0.02	0.03	0.03
comp765_c1_seq1	3819	T	A	NON-SYN	D->V	chrUn_AADN03016405	0.02	0.02	1	0.01	0.06	0.02	0.03	0.03
comp765_c1_seq1	3821	T	G	SYN	T->T	chrUn_AADN03016405	0.02	0.01	1	0.01	0.06	0.02	0.03	0.03
comp552_c0_seq1	1754	A	G	SYN	C->C	NA	0.49	0.48	0.47	0.01	0.5	0.51	0	0
comp552_c0_seq1	1925	G	A	SYN	N->N	NA	0.52	0.45	0.45	0	0.49	0.48	0	0
comp1239_c0_seq1	914	G	T	UTR	UTR3	NA	0.01	0	0.01	0	0	0.39	0	0
comp1239_c0_seq1	3721	T	C	SYN	E->E	NA	0.01	0.51	0	1	0.47	0.49	0	0.46
comp1675_c0_seq1	598	A	G	SYN	F->F	chrUn_JH375657	0	0	0.01	0	0	0	0	0.42
comp1675_c0_seq1	853	A	G	SYN	G->G	chrUn_JH375657	0.01	0.51	0.02	1	0.44	0.02	0.99	0.4
comp1675_c0_seq1	889	G	A	SYN	G->G	chrUn_JH375657	0	0.46	0.01	0.99	0.39	0	0.99	0
comp989_c0_seq1	31	A	C	UTR	UTR3	NA	0.01	0.6	0.01	0.64	0.98	0.46	1	0.53
comp989_c0_seq1	151	A	G	UTR	UTR3	NA	0.61	0.47	0.64	0.44	0.03	0.5	0.03	0.04
comp989_c0_seq1	247	G	A	SYN	F->F	NA	0	0.4	0.01	0.47	0.99	0.39	1	0.51
comp989_c0_seq1	809	G	A	NON-SYN	A->V	NA	0.01	0.51	0	0.52	0	0	0	0
comp1793_c0_seq1	69	G	T	SYN	G->G	chr22	0.29	0	0.45	0.01	0.01	0.62	0.98	0.02
comp1324_c0_seq1	89	G	A	UTR	UTR3	NA	0.5	1	0	1	0.52	0.5	0	0.49
comp1324_c0_seq1	517	G	A	UTR	UTR3	NA	0.49	1	0	1	0.48	0.49	0	0.49
comp1324_c0_seq1	605	G	C	UTR	UTR3	NA	0.44	0.01	0.99	0	0.46	0.44	1	0.44
comp1324_c0_seq1	998	A	G	UTR	UTR3	NA	0.43	0	1	0	0.43	0.48	1	0.45
comp1324_c0_seq1	1718	C	T	UTR	UTR5	NA	0.56	0	1	0	0.43	0.42	1	0.44
comp1324_c0_seq1	1732	T	C	UTR	UTR5	NA	0.57	0	1	0	0.43	0.42	1	0.42
comp1324_c0_seq1	2139	C	T	UTR	UTR5	NA	0.4	0	0.99	0.01	0.42	0.43	0.99	0.47
comp1324_c0_seq1	2239	A	T	UTR	UTR5	NA	0.5	0.99	0	0.99	0.47	0.53	0.01	0.5
comp1324_c0_seq1	2716	C	T	UTR	UTR5	NA	0.4	0	1	0	0.37	0.52	1	0.42
comp1324_c0_seq1	2721	C	T	UTR	UTR5	NA	0.4	0	1	0	0.37	0.51	1	0.43
comp1324_c0_seq1	2879	C	T	UTR	UTR5	NA	0.42	0.01	1	0	0.45	0.39	1	0.46
comp1324_c0_seq1	2955	C	T	UTR	UTR5	NA	0.63	0.01	1	0	0.49	0.41	1	0.44
comp1324_c0_seq1	3085	A	T	UTR	UTR5	NA	0.46	0.01	1	0	0.46	0.39	1	0.55
comp1324_c0_seq1	3117	C	T	UTR	UTR5	NA	0.44	0.01	1	0	0.4	0.35	0.99	0.51
comp1324_c0_seq1	3128	G	A	UTR	UTR5	NA	0.42	0.01	1	0.01	0.42	0.37	1	0.51
comp1324_c0_seq1	3286	G	A	UTR	UTR5	NA	0.5	0	1	0	0.42	0.4	0.97	0.48
comp1324_c0_seq1	3485	G	A	UTR	UTR5	NA	0.44	0.01	1	0	0.45	0.47	1	0.49
comp1324_c0_seq1	3988	T	C	UTR	UTR5	NA	0.18	0.01	0.99	0.01	0.41	0.47	1	0.34
comp1324_c0_seq1	4138	T	C	UTR	UTR5	NA	0.55	0.02	0.99	0.01	0.5	0.42	1	0.02
comp1324_c0_seq1	4352	C	T	UTR	UTR5	NA	0.47	0	0.99	0	0.01	0.01	1	0.48
comp1324_c0_seq1	4375	T	C	UTR	UTR5	NA	0.49	0	1	0	0.37	0.42	1	0.45
comp1324_c0_seq1	4451	A	G	UTR	UTR5	NA	0.29	0.01	1	0	0.41	0.44	0.99	0.42
comp1324_c0_seq1	4541	A	G	UTR	UTR5	NA	0.35	0	1	0.01	0.41	0.43	0.99	0.43
comp1324_c0_seq1	5195	C	T	UTR	UTR5	NA	0.44	0.01	1	0.01	0.49	0.4	0.98	0.34
comp20_c0_seq1	1034	A	T	UTR	UTR3	chr1	0.02	0	0.01	0.01	1	1	0.01	0
comp20_c2_seq1	505	A	G	SYN	S->S	NA	0.05	0.03	0.01	0.04	0.35	0.36	0.4	0.07
comp20_c2_seq1	598	G	A	SYN	V->V	NA	0.27	0.01	0.29	0.24	0.02	0.01	0.02	0.36
comp20_c2_seq1	646	T	C	SYN	D->D	NA	0.95	0.04	0.94	0.95	0.36	0.42	0.39	0.95
comp20_c2_seq1	647	G	C	NON-SYN	G->R	NA	1	0.04	0.99	1	0.37	0.42	0.39	0.99
comp20_c2_seq1	648	G	A	NON-SYN	G->D	NA	0.45	0.01	0.46	0.42	0.12	0.15	0.13	0.44
comp20_c2_seq1	679	G	A	SYN	Q->Q	NA	0.63	0	0.47	0.56	0.59	0.63	0.6	0.63
comp20_c2_seq1	681	C	T	SYN	T->T	NA	0.68	0.02	0.5	0.59	0.56	0.61	0.58	0.67
comp20_c2_seq1	789	G	A	NON-SYN	R->Q	NA	0.03	0.03	0.02	0.36	0.04	0.03	0.05	0.03
comp20_c2_seq1	797	C	G	NON-SYN	Q->E	NA	0.28	0.03	0.2	1	0.29	0.28	0.25	0.28
comp20_c2_seq1	803	T	C	NON-SYN	Y->H	NA	0.43	0.05	0.42	0.73	0.28	0.31	0.27	0.45
comp20_c2_seq1	814	T	C	SYN	D->D	NA	0.47	0.03	0.32	0.45	0.35	0.34	0.34	0.5
comp20_c2_seq1	855	T	A	NON-SYN	F->Y	NA	0.09	0.03	0.08	0.38	0.13	0.13	0.15	0.12
comp20_c2_seq1	859	C	T	SYN	T->T	NA	0.08	0.02	0.06	0.39	0.11	0.12	0.13	0.1
comp20_c2_seq1	862	G	A	SYN	A->A	NA	0.17	0.03	0.12	0.71	0.16	0.18	0.18	0.18
comp20_c2_seq1	873	C	G	NON-SYN	A->G	NA	0.23	0.05	0.2	0.86	0.24	0.24	0.26	0.29
comp20_c2_seq1	874	A	G	SYN	A->A	NA	0.23	0.04	0.19	0.86	0.23	0.23	0.26	0.29
comp20_c2_seq1	891	A	G	NON-SYN	K->R	NA	0.25	0.04	0.23	0.99	0.29	0.24	0.26	0.3
comp20_c2_seq1	908	G	C	NON-SYN	E->Q	NA	0.06	0.01	0.02	0.39	0.06	0.06	0.05	0.05
comp20_c2_seq1	913	C	G	SYN	A->A	NA	0.05	0.01	0	0.4	0.05	0.04	0.04	0.04
comp20_c2_seq1	946	C	G	NON-SYN	N->K	NA	0.24	0.01	0.2	0.35	0.2	0.24	0.22	0.28
comp20_c2_seq1	1122	A	G	NON-SYN	H->R	NA	0.33	0.05	0.26	0.41	0.3	0.37	0.32	0.35
comp20_c2_seq1	1306	C	T	SYN	T->T	NA	0.38	0.15	0.32	0	0.39	0.35	0.41	0.34
comp20_c2_seq1	1375	C	G	NON-SYN	S->R	NA	0.34	0.04	0.24	0.13	0.44	0.37	0.4	0.37
comp20_c2_seq1	2988	C	A	UTR	UTR3	NA	0.53	0.04	0.4	0.27	0.42	0.45	0.44	0.33
comp20_c2_seq1	3759	A	G	UTR	UTR3	NA	0.01	0.42	0	0	0	0	0	0
comp20_c2_seq1	4889	G	A	UTR	UTR3	NA	0	0.35	0	0	0	0	0	0
comp1390_c0_seq1	1768	C	A	UTR	UTR3	chr5	0.01	0.44	0	0	0	0.48	0	1
comp1390_c0_seq1	2221	A	G	UTR	UTR3	chr5	0	0.49	0	0	0	0.51	0	1
comp1234_c0_seq1	2600	A	G	UTR	UTR3	NA	0.47	0.46	0.01	0.48	0	0.49	0.52	0
comp439_c0_seq1	11	C	T	SYN	P->P	NA	0.01	0.02	0.02	0.05	0.05	1	0.04	0.05
comp439_c0_seq1	16	C	T	NON-SYN	P->L	NA	0.01	0.02	0.02	0.05	0.05	1	0.04	0.05
comp439_c0_seq1	21	C	G	NON-SYN	P->A	NA	0.05	0.03	0.06	0.11	0.05	1	0.07	0.05
comp439_c0_seq1	548	T	C	SYN	Y->Y	NA	0.5	0.41	0	0.47	0.47	0.48	0.99	0
comp1_c0_seq1	174	C	T	UTR	UTR3	chr1	0.4	0	0	0	0	0	0	0
comp1_c1_seq1	50	T	C	UTR	UTR5	chr1	0.56	0.01	0.11	0.96	0.05	0.01	1	0.96
comp1_c1_seq1	51	T	G	UTR	UTR5	chr1	0.99	0.02	0.04	0.93	0.21	0.01	0.05	0.01
comp1_c1_seq1	1520	G	A	UTR	UTR3	chr1	0.4	0	0	0	0	0	0	0
comp1096_c0_seq1	6781	T	G	NON-SYN	N->H	NA	0.04	0.01	0.02	0.52	0.46	0.02	0.02	0.61
comp1555_c0_seq1	744	T	C	UTR	UTR3	chr3	0	0	0	0	0	0.49	0	0
comp49_c0_seq1	77	A	G	UTR	UTR3	chrUn_AADN03024004	0.01	0.01	0.03	0.01	0.51	0.03	0.99	0.02
comp49_c0_seq1	191	G	A	UTR	UTR3	chrUn_AADN03024004	0	0.01	0.01	0	0.49	0	0.99	0
comp49_c0_seq1	935	A	G	SYN	L->L	chrUn_AADN03024004	0.47	0.01	0	0.49	0.48	0.43	0.01	0
comp49_c0_seq1	1097	G	A	SYN	N->N	chrUn_AADN03024004	0	0	0.5	0	0	0	0	0.51
comp77_c0_seq1	2843	C	T	UTR	UTR3	NA	0.01	0.14	0	0	0.37	0	0.09	0
comp1380_c0_seq1	2282	T	C	UTR	UTR3	NA	0	0.01	0.45	0	0.49	0.45	0	0
comp1342_c0_seq1	1418	T	A	UTR	UTR3	NA	0	0	0	0.53	0	0	0	0
comp1342_c0_seq1	3159	G	A	UTR	UTR3	NA	0.01	0	0.01	0.52	0.02	0.01	0.01	0.01
comp1342_c0_seq1	3306	C	T	NON-SYN	S->N	NA	0.01	0.01	0.01	0.52	0.01	0.01	0.01	0.01
comp1342_c0_seq1	3383	A	G	SYN	D->D	NA	0.01	0	0.01	0.52	0.01	0.01	0.01	0.01
comp1342_c0_seq1	4145	T	G	SYN	V->V	NA	0.03	0	0.02	0.5	0.01	0.01	0.01	0.01
comp1342_c0_seq1	4617	A	G	SYN	T->T	NA	0.02	0.01	0.02	0.47	0.02	0.02	0.02	0.01
comp1342_c0_seq1	4619	C	T	SYN	L->L	NA	0.02	0.01	0.02	0.47	0.02	0.02	0.02	0.01
comp1941_c0_seq1	112	G	A	UTR	UTR3	NA	0.01	0.01	0.01	0.52	0.99	0	0.47	0.52
comp1941_c0_seq1	114	G	A	UTR	UTR3	NA	0	0.01	0	0.52	0.98	0	0.47	0
comp1051_c0_seq1	365	C	A	SYN	T->T	NA	0	0	0	0	0	0.52	0.49	0
comp1051_c0_seq1	524	T	C	SYN	R->R	NA	0.01	0.02	0.02	0.02	0.02	0.55	0.52	0.01
comp1051_c0_seq1	929	C	T	SYN	T->T	NA	0	0	0	0	0	0.48	0.5	0
comp1051_c0_seq1	959	T	C	SYN	D->D	NA	0	0	0	0	0	0.47	0.53	0.01
comp1051_c0_seq1	1151	G	A	SYN	A->A	NA	0	0	0	0	0	0.56	0.52	0
comp1051_c0_seq1	1201	A	G	NON-SYN	Q->R	NA	0.01	0.02	0.01	0.01	0.01	0.55	0.52	0.01
comp1051_c0_seq1	1311	A	G	NON-SYN	T->A	NA	0.01	0	0.01	0.01	0.01	0.5	0.48	0
comp1051_c0_seq1	1409	C	T	SYN	F->F	NA	0	0	0.01	0	0	0.5	0.57	0
comp1051_c0_seq1	1515	A	G	NON-SYN	S->G	NA	0.01	0.03	0.03	0.01	0.02	0.55	0.49	0.04
comp1051_c0_seq1	1581	A	G	NON-SYN	T->A	NA	0.01	0.01	0.02	0.02	0.01	0.44	0.45	0.01
comp1051_c0_seq1	1584	A	G	NON-SYN	M->V	NA	0.01	0.01	0.01	0.02	0.01	0.42	0.42	0.01
comp1051_c0_seq1	1655	C	T	SYN	D->D	NA	0	0	0.02	0	0	0.48	0.47	0.01
comp1051_c0_seq1	1892	A	G	SYN	A->A	NA	0	0	0	0	0	0.49	0.49	0
comp1051_c0_seq1	1925	A	G	SYN	E->E	NA	0	0	0	0	0	0.48	0.49	0
comp1051_c0_seq1	2082	G	A	NON-SYN	V->T	NA	0	0	0	0	0	0.47	0.54	0
comp1051_c0_seq1	2228	T	C	SYN	P->P	NA	0	0.01	0.01	0.01	0.01	0.54	0.52	0.01
comp1051_c0_seq1	2235	G	T	NON-SYN	A->S	NA	0	0	0.01	0	0.01	0.54	0.51	0.01
comp1051_c0_seq1	2342	A	G	SYN	P->P	NA	0.02	0.01	0.01	0.01	0.01	0.6	0.67	0.01
comp1051_c0_seq1	2401	G	A	NON-SYN	G->D	NA	0	0	0	0	0.01	0.65	0.8	0.01
comp1051_c0_seq1	2406	C	T	NON-SYN	P->S	NA	0	0	0	0	0.01	0.65	0.78	0.01
comp1051_c0_seq1	2411	T	C	SYN	P->P	NA	0.02	0.01	0.02	0.03	0.02	0.69	0.79	0.05
comp1051_c0_seq1	2417	G	A	SYN	P->P	NA	0.01	0	0	0.01	0.01	0.71	0.79	0.01
comp1051_c0_seq1	2429	C	T	SYN	P->P	NA	0	0	0	0.01	0	0.66	0.71	0.01
comp1051_c0_seq1	2545	T	C	NON-SYN	L->P	NA	0.01	0.01	0.01	0	0.01	0.54	0.61	0.02
comp1051_c0_seq1	2630	G	A	SYN	P->P	NA	0	0	0.02	0	0	0.44	0.62	0.02
comp1051_c0_seq1	2737	T	C	NON-SYN	V->A	NA	0	0.01	0.03	0.02	0.01	0.5	0.48	0.01
comp1051_c0_seq1	2791	A	G	NON-SYN	Q->R	NA	0.01	0	0.01	0	0.01	0.35	0.35	0.01
comp1051_c0_seq1	2856	A	G	UTR	UTR3	NA	0.01	0	0	0	0.01	0.34	0.41	0.01
comp1051_c0_seq1	2913	T	C	UTR	UTR3	NA	0	0	0.01	0.01	0.01	0.37	0.39	0.01
comp1051_c0_seq1	3026	G	C	UTR	UTR3	NA	0	0	0.01	0.01	0	0.38	0.44	0.01
comp1051_c0_seq1	3067	T	C	UTR	UTR3	NA	0.01	0.01	0.02	0.01	0.02	0.39	0.4	0.01
comp1051_c0_seq1	3116	T	C	UTR	UTR3	NA	0.01	0.01	0.02	0.01	0.01	0.46	0.44	0.01
comp1051_c0_seq1	3246	T	C	UTR	UTR3	NA	0.01	0.01	0.01	0.01	0.01	0.47	0.52	0.01
comp1051_c0_seq1	3292	T	C	UTR	UTR3	NA	0	0.01	0.01	0	0.01	0.49	0.5	0.01
comp1051_c0_seq1	3299	G	A	UTR	UTR3	NA	0.01	0.99	0.47	0.44	0	0	0	0.47
comp1051_c0_seq1	3365	A	G	UTR	UTR3	NA	0.01	0.99	0.47	0.43	0.01	0.46	0.44	0.47
comp1051_c0_seq1	3505	C	T	UTR	UTR3	NA	0	0	0.01	0	0	0.49	0.49	0
comp1051_c0_seq1	3805	C	A	UTR	UTR3	NA	0	0	0.01	0	0	0.55	0.54	0.01
comp1051_c0_seq1	3953	T	C	UTR	UTR3	NA	0	0.01	0.01	0	0	0.49	0.51	0
comp1051_c0_seq1	4018	T	C	UTR	UTR3	NA	0	0	0.01	0	0.01	0.49	0.56	0
comp1051_c0_seq1	4022	A	G	UTR	UTR3	NA	0	0	0.01	0.01	0	0.5	0.56	0
comp1051_c0_seq1	4095	T	C	UTR	UTR3	NA	0	0	0.01	0	0.01	0.46	0.53	0.01
comp1051_c0_seq1	4252	A	G	UTR	UTR3	NA	0	0.01	0.01	0.01	0	0.52	0.53	0.01
comp1051_c0_seq1	4360	C	T	UTR	UTR3	NA	0.01	0	0	0	0	0.5	0.55	0
comp1051_c0_seq1	4410	A	G	UTR	UTR3	NA	0	0	0.01	0	0.01	0.5	0.54	0.01
comp1051_c0_seq1	4514	C	T	UTR	UTR3	NA	0	0	0	0	0	0.48	0.48	0
comp1051_c0_seq1	4537	A	G	UTR	UTR3	NA	0	0	0	0	0	0.48	0.49	0
comp1051_c0_seq1	4660	C	T	UTR	UTR3	NA	0	0	0	0	0	0.46	0.52	0
comp1051_c0_seq1	4700	C	G	UTR	UTR3	NA	0.01	0	0.01	0	0.01	0.43	0.5	0
comp1768_c0_seq1	1469	A	T	UTR	UTR3	NA	0.46	0	0.01	0.01	0.01	0.01	0.01	0.03
comp1768_c0_seq1	3129	T	A	UTR	UTR3	NA	0.04	0.82	0.4	0.33	0.34	0.03	0.73	0.87
comp1768_c0_seq1	3130	A	T	UTR	UTR3	NA	0.4	0.01	0.01	0.02	0.01	0.03	0.01	0.02
comp534_c0_seq1	63	T	C	UTR	UTR3	NA	0.13	1	0	0	0.15	1	1	0.52
comp534_c0_seq1	710	A	G	UTR	UTR5	NA	0.02	0.98	0.01	0.01	0.01	0.99	1	0.45
comp1496_c0_seq1	378	T	C	SYN	A->A	chrUn_AADN03019687	0.49	0.5	0.01	1	1	0.51	0	0
comp1496_c0_seq1	732	T	C	SYN	S->S	chrUn_AADN03019687	0.5	0.51	0	1	1	0.52	0	0
comp1496_c0_seq1	782	A	G	SYN	L->L	chrUn_AADN03019687	0.54	0.53	0	1	1	0.56	0	0
comp821_c0_seq1	6503	T	A	UTR	UTR3	chr13	0.03	0.48	0.01	0.51	0.39	0.48	0.02	0.55
comp1129_c0_seq1	6426	C	T	UTR	UTR3	chr19	0.37	0	0	0.01	0	0.43	0	0.42
comp1129_c0_seq1	6808	C	A	UTR	UTR3	chr19	0.47	0	0.01	0.01	0.01	0.52	0.01	0.45
comp1129_c0_seq1	8785	G	A	UTR	UTR3	chr19	0.44	0	0	0	0	0.52	0	0.52
comp1167_c0_seq1	967	A	G	SYN	E->E	chr10	0	0.01	0.46	0	0.46	0	0	0.47
comp46_c0_seq1	588	A	G	SYN	P->P	NA	0	0.3	0.37	0.2	0	0	0	0.32
comp46_c0_seq1	645	C	T	SYN	D->D	NA	0	0.41	0.45	0	0	0	0	0
comp46_c0_seq1	1080	C	T	SYN	A->A	NA	0	0.4	0.47	0	0	0.01	0	0
comp46_c0_seq1	1223	C	T	UTR	UTR3	NA	0	0	0	0.41	0	0	0	0.43
comp46_c0_seq1	1247	G	A	UTR	UTR3	NA	0	0.5	0.56	0	0	0	0.01	0
comp605_c0_seq1	4053	A	G	UTR	UTR3	NA	0	0	0	0	0	0	0.01	0.91
comp605_c0_seq1	4626	G	A	UTR	UTR3	NA	0.53	0	0	0.51	0.99	0.01	0	0
comp605_c0_seq1	4701	T	C	UTR	UTR3	NA	0	0	0	0	0	0.01	0.01	1
comp605_c0_seq1	4891	A	G	UTR	UTR3	NA	0.51	0.53	0.52	0	0	0.51	0.51	0
comp605_c0_seq1	5493	T	C	UTR	UTR3	NA	0.52	0	0	0.5	1	0	0.01	1
comp605_c0_seq1	7931	G	C	NON-SYN	T->R	NA	0.51	0.01	0	0.51	1	0	0	0.01
comp605_c0_seq1	8104	C	T	SYN	K->K	NA	0.56	0.02	0	0.49	0.99	1	0.01	0
comp605_c0_seq1	8573	G	A	NON-SYN	T->M	NA	0.49	0.01	0	0.47	0.99	1	0	0
comp605_c0_seq1	8630	A	G	NON-SYN	F->S	NA	0.01	0	0.01	0	0	1	0.01	0.01
comp605_c1_seq1	753	C	T	NON-SYN	T->M	NA	0.56	0	0.01	0.52	1	0.01	0	0.02
comp605_c1_seq1	1222	G	A	SYN	K->K	NA	1	0.01	0.01	1	1	1	0.01	0
comp605_c1_seq1	1254	G	A	NON-SYN	S->N	NA	0.01	0.01	0.01	1	0.01	1	0.03	0.02
comp605_c1_seq1	1395	C	G	NON-SYN	T->R	NA	0.59	0	0	0.52	1	0	1	0
comp605_c1_seq1	3833	A	G	UTR	UTR3	NA	0.5	0.01	0	0.5	1	0	0	1
comp605_c1_seq1	4154	T	A	UTR	UTR3	NA	1	0	0.01	0	0	0.02	0	0.01
comp605_c1_seq1	4435	T	C	UTR	UTR3	NA	0.54	0.47	0.49	0	0	0.5	0.51	0
comp605_c1_seq1	4625	A	G	UTR	UTR3	NA	0	0	0	0	0	0	0	0.99
comp605_c1_seq1	4700	C	T	UTR	UTR3	NA	0.51	0	0.01	0.51	0.99	0	0	0
comp605_c1_seq1	5273	T	C	UTR	UTR3	NA	0	0	0	0	0	0	0.01	0.92
comp1152_c0_seq1	322	C	T	UTR	UTR5	NA	0.38	0	0.01	0	0.01	0.03	0.34	0.01
comp1152_c0_seq1	841	T	C	UTR	UTR3	NA	0.46	0	0.01	0	0.01	0	0.42	0
comp679_c1_seq1	361	G	T	NON-SYN	G->C	NA	0.51	0	0.01	0.51	0.03	0.52	0.01	1
comp679_c1_seq1	1174	A	C	UTR	UTR3	NA	0.49	0.01	0.01	0.49	0.01	0.47	0	0.98
comp679_c1_seq1	1444	T	C	UTR	UTR3	NA	0.56	0	0	0.44	0	0.54	0	0.99
comp679_c1_seq1	1703	A	G	UTR	UTR3	NA	0.47	0	0	0.5	0.01	0.45	0.01	0.99
comp679_c1_seq1	1725	A	G	UTR	UTR3	NA	0.5	0.01	0.01	0.51	0.03	0.48	0.01	1
comp679_c1_seq1	1949	C	T	UTR	UTR3	NA	0.45	0	0.01	0.46	0.01	0.5	0	1
comp679_c1_seq1	1950	A	G	UTR	UTR3	NA	0.45	0	0.02	0.46	0.01	0.49	0.02	1
comp679_c1_seq1	2424	G	A	UTR	UTR3	NA	0.59	0	0.01	0.49	0.01	0.54	0.01	1
comp679_c1_seq1	2529	A	G	UTR	UTR3	NA	0.58	0.01	0.01	0.49	0.01	0.42	0.01	1
comp679_c1_seq1	2550	C	T	UTR	UTR3	NA	0.51	0	0.01	0.5	0.01	0.42	0.01	0.98
comp679_c1_seq1	2591	T	C	UTR	UTR3	NA	0.54	0.01	0.01	0.46	0.01	0.5	0.01	0.99
comp679_c1_seq1	2658	T	C	UTR	UTR3	NA	0.46	0.01	0.01	0.37	0.01	0.48	0.01	0.99
comp679_c1_seq1	2857	A	C	UTR	UTR3	NA	0.24	0.54	0.58	0.31	0.52	0.24	0.5	0.02
comp679_c1_seq1	2859	A	C	UTR	UTR3	NA	0.13	0.05	0.04	0.25	0.08	0.24	0.01	0.37
comp238_c0_seq1	639	A	G	NON-SYN	L->P	chr17	0.01	0.45	0.44	0.01	0.45	0.4	0.42	0.99
comp1493_c0_seq1	400	C	T	SYN	S->S	chr1	0.45	0.46	0.01	0.51	0.43	0.01	0	0
comp1493_c0_seq1	413	G	C	NON-SYN	G->R	chr1	0.45	0.47	0	0.5	0.44	0	0	0
comp1852_c0_seq1	491	G	C	NON-SYN	D->E	NA	0	0.5	0.47	1	1	0	1	0.47
comp1852_c0_seq1	689	C	T	SYN	P->P	NA	0.49	0.48	0	0	0	1	0	0.47
comp1852_c0_seq1	814	C	G	NON-SYN	V->L	NA	0	0	0.01	0.42	0.94	0	0.95	0
comp348_c0_seq1	1027	C	A	UTR	UTR3	NA	0	0	0	0.4	0	0	0	0.42
comp948_c0_seq1	3558	A	G	UTR	UTR3	NA	0	0	0	0	0	0	0.45	0
comp832_c0_seq1	1779	C	T	NON-SYN	R->K	NA	0.5	0.5	0.99	0	0.01	0	0.01	0.46
comp832_c0_seq1	2559	A	G	NON-SYN	V->A	NA	0.53	0.41	1	0.01	0.03	0.03	0.02	0.4
comp813_c0_seq1	2090	G	A	NON-SYN	S->L	NA	0.47	0.48	0	0	0	0.51	0	0
comp813_c0_seq1	2248	A	G	SYN	D->D	NA	0	0	0	1	0.46	0	0	0
comp417_c0_seq1	210	G	C	UTR	UTR3	chrZ	0.28	0.3	0	0	0.37	0.32	0	0
comp417_c0_seq1	341	G	A	SYN	S->S	chrZ	0.32	0.31	0	0	0.38	0.3	0	0.01
comp417_c0_seq1	649	T	C	NON-SYN	K->E	chrZ	0.33	0.34	0	0	0.37	0.39	0	0
comp417_c0_seq1	655	C	A	NON-SYN	V->L	chrZ	0.32	0.31	0	0	0.36	0.37	0	0
comp417_c0_seq1	760	T	C	NON-SYN	T->V	chrZ	0.3	0.29	0	0	0.36	0.33	0	0
comp417_c0_seq1	902	C	T	SYN	K->K	chrZ	0.31	0.36	0	0	0.38	0.36	0	0
comp417_c0_seq1	1018	C	T	UTR	UTR5	chrZ	0.32	0.34	0	0	0.39	0.38	0	0
comp417_c0_seq1	1027	C	T	UTR	UTR5	chrZ	0.33	0.34	0	0	0.41	0.38	0	0
comp417_c1_seq1	736	C	T	SYN	T->T	NA	0.02	0.46	0.02	0.01	0.02	0.03	0.02	0.02
comp417_c1_seq1	1579	T	C	SYN	T->T	NA	0.4	0.44	0.36	1	0.51	0.02	0.01	0.46
comp417_c1_seq1	1697	G	A	NON-SYN	G->S	NA	0.59	0.01	0.51	1	0.54	0.01	0.01	0.48
comp417_c1_seq1	1753	A	G	SYN	Q->Q	NA	0.32	0.52	0.39	0.01	0.45	1	1	0.52
comp417_c1_seq1	2183	A	G	NON-SYN	T->A	NA	0.02	0.43	0.01	0.01	0.01	0.01	0.01	0.01
comp417_c1_seq1	2215	G	A	SYN	A->A	NA	0.02	0.51	0.01	0.01	0.01	0.01	0.01	0.01
comp417_c1_seq1	2260	T	C	SYN	N->N	NA	0.01	0.61	0.01	0.01	0.01	0.01	0.01	0.01
comp417_c1_seq1	3406	A	G	SYN	S->S	NA	0.01	0.45	0	0	0.02	0.01	0.01	0.01
comp417_c1_seq1	4177	C	A	SYN	T->T	NA	0	0.43	0.01	0.01	0	0.01	0.01	0.01
comp417_c1_seq1	4558	C	T	SYN	R->R	NA	0.51	0.5	0.48	0.01	0.52	0.52	0.99	0
comp417_c1_seq1	5824	G	A	SYN	A->A	NA	0	0	0.01	0	1	0.55	0.45	0.43
comp417_c1_seq1	5839	T	G	SYN	T->T	NA	0.01	0	0	0.01	1	0.54	0.42	0.42
comp417_c1_seq1	6050	G	A	NON-SYN	A->T	NA	0.5	0.99	0.39	0	0.01	0.47	0.43	0
comp417_c1_seq1	6153	G	A	NON-SYN	R->Q	NA	0.01	0	0.01	0	0.99	0.55	0.46	0.44
comp417_c1_seq1	6349	G	A	SYN	T->T	NA	0	0.01	0.01	0.01	1	0.52	0.47	0.56
comp417_c1_seq1	6757	C	T	SYN	T->T	NA	0	0.01	0	0.01	0.98	0.49	0.54	0.52
comp417_c1_seq1	7090	T	C	UTR	UTR3	NA	0	0	0.01	0	0.01	0	0.54	0
comp417_c1_seq1	7140	G	A	UTR	UTR3	NA	0	0	0	0	0.01	0.01	0.55	0.01
comp417_c1_seq1	7274	C	T	UTR	UTR3	NA	0	0	0.01	0	0	0.01	0.54	0
comp417_c1_seq1	7406	A	G	UTR	UTR3	NA	0	0	0.01	0	0	0	0.53	0
comp417_c1_seq1	7604	G	A	UTR	UTR3	NA	0	0	0	0	0	0	0.48	0
comp417_c1_seq1	7758	C	G	UTR	UTR3	NA	0	0	0	0	0	0.01	0.49	0.01
comp417_c1_seq1	7996	G	A	UTR	UTR3	NA	0	0.01	0.02	0.01	0	0.01	0.55	0.01
comp417_c1_seq1	8030	T	C	UTR	UTR3	NA	0	0	0.02	0.01	0.01	0.01	0.61	0.01
comp82_c1_seq1	2219	T	C	NON-SYN	N->S	NA	0.34	1	0.41	0.52	0.53	0.03	0.48	1
comp145_c2_seq1	1373	G	A	UTR	UTR3	NA	0.01	0.49	0	0	0	0	0	0
comp145_c2_seq1	1926	G	A	UTR	UTR3	NA	0.46	0	0	0	0.01	0	0.01	0.52
comp883_c0_seq1	1324	C	T	UTR	UTR3	chr20	0.01	0.34	0.4	0.38	0.37	0.39	0.39	0
comp883_c0_seq1	1666	G	A	UTR	UTR3	chr20	0.02	0.01	0.04	0.01	0.56	0.01	0.45	0.01
comp1877_c0_seq1	740	C	T	SYN	L->L	NA	0.01	0.48	0	0.44	0.5	0.5	0	0.48
comp1877_c0_seq1	1016	G	A	NON-SYN	E->K	NA	0	0.45	0	0.49	0.47	0.5	0	0.5
comp1877_c0_seq1	5838	C	T	UTR	UTR3	NA	0.74	0.61	0.02	0.02	0.02	0.03	0.02	0.02
comp250_c0_seq1	1036	G	A	SYN	L->L	chr1	0.5	0	0.02	0	0.01	0.01	0.47	0.01
comp1660_c1_seq1	6916	C	T	UTR	UTR3	chr5	0	0.56	0.52	0.54	0	0	0	0
comp1660_c1_seq1	7340	C	T	UTR	UTR3	chr5	0	0.49	0.53	0.53	0	0	0	0
comp1428_c1_seq1	56	A	G	UTR	UTR3	chr4	0.03	0.01	0.01	0.51	0.51	0.54	0.5	1
comp1428_c1_seq1	127	G	T	UTR	UTR3	chr4	0.01	0.01	0.01	0.01	0.41	0.01	0.01	0.01
comp1428_c1_seq1	1457	T	C	UTR	UTR3	chr4	0.02	0.01	0.01	0.47	0.46	0.35	0.41	1
comp1428_c2_seq1	1033	T	G	UTR	UTR5	NA	0.01	0	0.3	0.35	0	0	0	0.35
comp1428_c2_seq1	1169	C	T	UTR	UTR5	NA	0.01	0	0.32	0.32	0	0	0	0.44
comp1428_c2_seq1	1689	A	G	UTR	UTR5	NA	0	0	0.41	0.45	0.01	0.01	0	0.41
comp1428_c2_seq1	1692	C	A	UTR	UTR5	NA	0.01	0	0.41	0.45	0.01	0	0	0.42
comp476_c0_seq1	717	T	C	UTR	UTR3	NA	0.5	0.41	0.02	0.01	0.02	0.53	0.02	0.02
comp476_c0_seq1	2136	C	T	UTR	UTR3	NA	0.71	0.55	0.02	0.01	0.03	0.46	0.02	0.02
comp476_c0_seq1	10308	G	A	SYN	F->F	NA	0	0.01	0.56	0.48	0	0.01	0.48	0.52
comp4_c0_seq1	593	T	C	UTR	UTR5	NA	0.01	0.36	0.01	0	0.01	0.34	0.33	0.26
comp4_c0_seq1	596	A	G	UTR	UTR5	NA	0.01	0.36	0.01	0	0.02	0.33	0.33	0.27
comp4_c0_seq1	1005	T	C	NON-SYN	V->A	NA	0.01	0.42	0.01	0	0	0.39	0.28	0.34
comp4_c0_seq1	2452	A	G	SYN	S->S	NA	0.02	0.44	0.01	0.01	0.01	0.47	0.27	0.34
comp4_c1_seq1	185	C	T	UTR	UTR3	chr2	0.46	0	0.47	0	0.01	0.01	1	0.49
comp4_c1_seq1	2492	T	A	UTR	UTR5	chr2	0	0	0	0.47	0.47	0.01	0	0
comp4_c2_seq1	553	G	A	UTR	UTR3	NA	0.02	0.49	0	0.54	0	0	0	0
comp4_c2_seq1	2579	C	G	UTR	UTR3	NA	0	0	0.48	0	0	0.53	0.01	0.99
comp4_c2_seq1	2708	C	A	UTR	UTR3	NA	0.01	0.35	0.38	0.34	0.01	0.39	0	1
comp4_c2_seq1	2709	C	A	UTR	UTR3	NA	0.01	0.38	0.41	0.36	0.01	0.4	0.01	0.98
comp4_c2_seq1	3190	A	C	UTR	UTR3	NA	0.04	0.04	0.42	0.06	0.06	0.44	0.06	0.99
comp4_c2_seq1	3495	T	C	UTR	UTR3	NA	0.01	0.45	0.5	0.51	0	0.37	0.01	1
comp4_c2_seq1	5379	T	C	SYN	Q->Q	NA	0.02	0.51	0.54	0.41	0.02	0.35	0.01	0.97
comp1755_c0_seq1	283	T	C	NON-SYN	S->G	NA	0.48	0	0.51	0.49	0.47	0.01	0.47	0.45
comp1755_c0_seq1	379	C	T	NON-SYN	G->S	NA	0.51	0	0.53	0.46	0.47	0	0.46	0.51
comp1755_c0_seq1	975	T	C	UTR	UTR5	NA	0.45	0	0.45	0.5	0.46	0	0.43	0.44
comp1755_c0_seq1	1181	G	C	UTR	UTR5	NA	0.48	0	0.47	0.47	0.49	0	0.49	0.47
comp1755_c0_seq1	1194	C	T	UTR	UTR5	NA	0.5	0	0.49	0.48	0.5	0	0.5	0.48
comp1755_c0_seq1	1348	A	G	UTR	UTR5	NA	0.54	0	0.54	0.52	0.52	0	0.54	0.52
comp1755_c0_seq1	1373	T	C	UTR	UTR5	NA	0.54	0.01	0.53	0.52	0.5	0	0.52	0.54
comp1755_c0_seq1	1416	T	C	UTR	UTR5	NA	0.57	0.01	0.56	0.51	0.46	0	0.53	0.55
comp1755_c0_seq1	1628	T	C	UTR	UTR5	NA	0.41	0.01	0.44	0.42	0.32	0.02	0.52	0.27
comp1755_c0_seq1	1781	T	C	UTR	UTR5	NA	0.43	0.01	0.39	0.3	0.26	0.02	0.38	0.42
comp1755_c0_seq1	1923	T	G	UTR	UTR5	NA	0.5	0.01	0.39	0.46	0.28	0.02	0.48	0.42
comp1842_c1_seq1	30	C	T	UTR	UTR5	chrZ	0.34	0.39	0.02	0.01	0.46	0.56	0.03	0.02
comp1842_c1_seq1	35	C	A	UTR	UTR5	chrZ	0.37	0.46	0.03	0.02	0.46	0.57	0.03	0.02
comp1842_c1_seq1	42	G	A	UTR	UTR5	chrZ	0.35	0.37	0.01	0.01	0.4	0.51	0.02	0.01
comp1842_c1_seq1	51	C	T	UTR	UTR5	chrZ	0.41	0.4	0.01	0.01	0.45	0.57	0.02	0.02
comp1842_c1_seq1	52	C	G	UTR	UTR5	chrZ	0.43	0.4	0.04	0.04	0.49	0.59	0.03	0.02
comp1842_c1_seq1	62	C	T	UTR	UTR5	chrZ	0.4	0.4	0.01	0	0.46	0.57	0.01	0.01
comp1842_c1_seq1	64	G	C	UTR	UTR5	chrZ	0.38	0.39	0.02	0	0.45	0.56	0.01	0.01
comp1842_c1_seq1	68	C	T	UTR	UTR5	chrZ	0.36	0.37	0.01	0	0.42	0.51	0.01	0.01
comp1842_c1_seq1	71	C	A	UTR	UTR5	chrZ	0.32	0.35	0.01	0	0.4	0.47	0.01	0.01
comp1842_c1_seq1	76	G	C	UTR	UTR5	chrZ	0.29	0.33	0.01	0	0.38	0.42	0.01	0.01
comp1842_c1_seq1	78	G	A	UTR	UTR5	chrZ	0.29	0.33	0.01	0	0.38	0.42	0.02	0.01
comp1842_c1_seq1	81	G	C	UTR	UTR5	chrZ	0.28	0.31	0.01	0	0.36	0.39	0.01	0.01
comp1842_c1_seq1	112	C	T	SYN	C->C	chrZ	0.34	0.36	0	0	0.38	0.39	0	0.01
comp1842_c1_seq1	965	A	G	NON-SYN	T->A	chrZ	0.29	0.37	0	0	0.32	0.34	0	0
comp1842_c1_seq1	1084	T	C	SYN	S->S	chrZ	0.25	0.38	0.01	0	0.28	0.29	0	0
comp1842_c1_seq1	1087	C	T	SYN	S->S	chrZ	0.25	0.38	0	0	0.28	0.3	0	0
comp1842_c1_seq1	1120	C	T	SYN	A->A	chrZ	0.28	0.37	0	0	0.3	0.29	0	0
comp1842_c1_seq1	1581	C	T	UTR	UTR3	chrZ	0.39	0.25	0.01	0	0.28	0.29	0.01	0.01
comp1842_c1_seq1	1615	G	A	UTR	UTR3	chrZ	0.51	0.53	0.02	0.02	0.45	0.38	0.02	0.02
comp1842_c1_seq1	1681	T	G	UTR	UTR3	chrZ	0.21	0.42	0.02	0.01	0.36	0.44	0.02	0.02
comp1842_c1_seq1	1715	T	A	UTR	UTR3	chrZ	0.29	0.4	0.02	0.01	0.33	0.4	0.02	0.02
comp1842_c1_seq1	1717	C	T	UTR	UTR3	chrZ	0.29	0.41	0.03	0.01	0.34	0.42	0.02	0.02
comp1842_c1_seq1	1718	A	G	UTR	UTR3	chrZ	0.3	0.42	0.03	0.01	0.34	0.41	0.02	0.02
comp1842_c1_seq1	1722	C	A	UTR	UTR3	chrZ	0.27	0.36	0.03	0.01	0.32	0.33	0.02	0.02
comp1842_c1_seq1	1733	G	T	UTR	UTR3	chrZ	0.31	0.43	0.02	0.01	0.34	0.39	0.01	0.01
comp1842_c1_seq1	1752	G	A	UTR	UTR3	chrZ	0.33	0.39	0.02	0.01	0.39	0.27	0.01	0.01
comp1842_c1_seq1	1757	C	T	UTR	UTR3	chrZ	0.3	0.33	0.02	0.01	0.39	0.25	0.01	0.01
comp1842_c1_seq1	1776	T	C	UTR	UTR3	chrZ	0.31	0.27	0.02	0.01	0.37	0.25	0.01	0.01
comp1842_c1_seq1	1899	T	C	UTR	UTR3	chrZ	0.4	0.23	0.02	0.01	0.21	0.25	0.02	0.02
comp1842_c1_seq1	1911	T	G	UTR	UTR3	chrZ	0.36	0.23	0.02	0.01	0.17	0.2	0.02	0.01
comp1842_c1_seq1	2169	C	T	UTR	UTR3	chrZ	0.39	0.52	0.03	0.01	0.58	0.64	0.04	0.07
comp539_c0_seq1	502	G	A	UTR	UTR5	chrUn_JH375617	0	0.47	0.45	0	0.01	0.45	0.01	0
comp539_c0_seq1	764	C	T	SYN	S->S	chrUn_JH375617	0	0	0	0	0	0.51	0	0.01
comp539_c0_seq1	1286	A	G	SYN	P->P	chrUn_JH375617	0	0	0	0	0	1	0.01	0
comp539_c0_seq1	2226	G	A	UTR	UTR3	chrUn_JH375617	0	0	0	0	0	0.97	0	0
comp539_c0_seq1	2240	A	G	UTR	UTR3	chrUn_JH375617	0.01	0.02	0.01	0.02	0.02	1	0.01	0.01
comp539_c0_seq1	2536	C	G	UTR	UTR3	chrUn_JH375617	0	0	0	0	0	1	0	0
comp539_c0_seq1	2690	T	G	UTR	UTR3	chrUn_JH375617	0	0	0	0	0	0.51	0	0
comp539_c0_seq1	2887	C	A	UTR	UTR3	chrUn_JH375617	0	0	0	0	0	0.53	0	0
comp539_c0_seq1	2914	C	T	UTR	UTR3	chrUn_JH375617	0	0	0	0	0	0.53	0	0
comp539_c0_seq1	2970	A	G	UTR	UTR3	chrUn_JH375617	0.01	0.01	0.01	0.01	0.01	0.57	0.01	0.01
comp1720_c0_seq1	2475	A	G	UTR	UTR3	chr13	0.5	0.52	0.5	0	0	0	0	0.01
comp1720_c0_seq1	4537	T	C	UTR	UTR3	chr13	0.43	0.46	0.4	0	0.01	0.02	0.01	0.01
comp886_c0_seq1	592	G	A	NON-SYN	P->S	NA	0.01	0.5	0	0	0.51	0.01	0	0.42
comp1404_c0_seq1	3016	G	A	UTR	UTR3	NA	0	0.43	0	0.47	0.46	0.48	0.5	0.01
comp1404_c0_seq1	3052	A	G	UTR	UTR3	NA	0.01	0.45	0	0.49	0.46	0.47	0.51	0
comp1928_c0_seq1	646	G	A	UTR	UTR5	NA	0.41	0.53	0.01	0.01	0.39	0.39	0.01	0.01
comp1928_c0_seq1	2346	G	A	UTR	UTR3	NA	0.02	0.01	0.02	0.01	0.02	0.02	0.48	0.02
comp1928_c0_seq1	3109	C	T	UTR	UTR3	NA	0.02	0.01	0.02	0.01	0.02	0.04	0.63	0.01
comp1928_c0_seq1	3521	A	C	UTR	UTR3	NA	0.4	0	0.97	0.01	0.41	0.34	0.36	0
comp1076_c0_seq1	411	C	T	UTR	UTR3	NA	0.56	0	0.52	0	0	0.52	0	0
comp1076_c0_seq1	580	T	C	UTR	UTR3	NA	0.51	0	0.54	0	0	0.51	0	0
comp1076_c0_seq1	939	A	C	UTR	UTR3	NA	0.51	0	0.49	0	0	0.56	0	0
comp1076_c0_seq1	1267	T	C	UTR	UTR3	NA	0.54	0	0.58	0	0	0.53	0	0.01
comp1076_c0_seq1	1339	C	A	UTR	UTR3	NA	0.56	0	0.56	0	0	0.52	0.01	0
comp1076_c0_seq1	1355	C	T	UTR	UTR3	NA	0.57	0	0.56	0	0	0.53	0	0
comp1076_c0_seq1	1373	G	A	UTR	UTR3	NA	0.57	0.01	0.55	0	0	0.53	0	0
comp1076_c0_seq1	1635	C	A	UTR	UTR3	NA	0	0	0	0	0	0	0.46	0
comp1076_c0_seq1	1938	C	A	UTR	UTR3	NA	0.52	0	0.44	0.01	0.01	0.5	0	0.01
comp1076_c0_seq1	2644	A	C	UTR	UTR3	NA	0.45	0	0.48	0	0	0.5	0	0.01
comp1076_c0_seq1	3001	T	C	UTR	UTR3	NA	0.5	0	0.52	0	0	0.5	0	0
comp1076_c0_seq1	3008	C	T	UTR	UTR3	NA	0.49	0	0.53	0	0.01	0.51	0.01	0.01
comp1076_c0_seq1	3035	A	T	UTR	UTR3	NA	0.48	0	0.49	0	0	0.49	0	0.01
comp1076_c0_seq1	3128	T	A	UTR	UTR3	NA	0.43	0.01	0.45	0	0	0.49	0	0
comp1076_c0_seq1	3132	T	A	UTR	UTR3	NA	0.45	0	0.47	0	0.01	0.53	0	0
comp1076_c0_seq1	3223	T	A	UTR	UTR3	NA	0.48	0	0.51	0	0	0.49	0	0
comp1076_c0_seq1	3346	G	A	UTR	UTR3	NA	0.49	0	0.43	0	0	0.52	0	0
comp1076_c0_seq1	3347	A	C	UTR	UTR3	NA	0.5	0	0.44	0	0	0.51	0	0
comp1076_c0_seq1	3553	G	A	UTR	UTR3	NA	0.49	0	0.48	0	0	0.46	0	0.01
comp1076_c0_seq1	3719	C	T	UTR	UTR3	NA	0.45	0	0.47	0.01	0	0.51	0	0
comp1076_c0_seq1	3849	G	A	UTR	UTR3	NA	0.51	0	0.5	0	0	0.49	0	0.01
comp1076_c0_seq1	5733	C	G	SYN	G->G	NA	0.4	0.01	0.41	0.01	0.01	0.48	0.01	0.02
comp109_c0_seq1	5314	G	A	SYN	D->D	chr10	0	0.01	0.46	0.42	0.41	0	0	0.49
comp109_c0_seq1	5857	A	G	SYN	N->N	chr10	0	0	0.5	0.47	0.5	0	0	0.52
comp109_c0_seq1	6971	G	A	UTR	UTR5	chr10	0	0	0.02	0	0	0	0.52	0
comp109_c0_seq1	6991	G	A	UTR	UTR5	chr10	0	0	0.01	0	0	0	0.55	0
comp109_c0_seq1	7251	C	T	UTR	UTR5	chr10	0.01	0	0.01	0.01	0.01	0.02	0.47	0.01
comp109_c1_seq1	1517	C	T	UTR	UTR3	NA	0	0	0	0	0.48	0.45	0	0
comp109_c1_seq1	1560	C	T	UTR	UTR3	NA	0.01	0.01	0	0	0.5	0.42	0	0
comp109_c1_seq1	1629	G	A	UTR	UTR3	NA	0	0	0.01	0	0.46	0	0.45	0
comp109_c1_seq1	1831	G	T	UTR	UTR3	NA	0	0.01	0	0	0.53	0.45	0	0
comp109_c1_seq1	2190	C	G	UTR	UTR3	NA	0	0.01	0.01	0	0.67	0	0.67	0
comp109_c1_seq1	2387	G	A	UTR	UTR3	NA	0	0	0	0	0.44	0	0.44	0
comp109_c1_seq1	2758	C	A	UTR	UTR3	NA	0.01	0.01	0.01	0.01	0.99	0.58	0.64	0.01
comp109_c1_seq1	3464	C	T	UTR	UTR3	NA	0	0.01	0	0	1	0.39	0.35	0
comp109_c1_seq1	3465	A	G	UTR	UTR3	NA	0.01	0.01	0	0	1	0.4	0.35	0
comp109_c1_seq1	3807	G	A	SYN	S->S	NA	0	0	0	0	0.99	0.44	0.39	0
comp109_c1_seq1	4053	A	G	SYN	D->D	NA	0	0	0	0	0.99	0.39	0.43	0
comp1684_c0_seq1	1637	C	T	SYN	D->D	NA	0.3	0.32	1	0	0.45	0.99	1	0.02
comp1684_c0_seq1	1921	T	C	NON-SYN	V->A	NA	0.6	0.6	0	1	0.54	0.01	0.01	1
comp1684_c0_seq1	1949	T	C	SYN	P->P	NA	0.57	0.59	0.01	1	0.49	0.01	0.01	1
comp353_c0_seq1	245	G	A	NON-SYN	P->L	NA	0	0	0	0	0	0.46	0	1
comp877_c0_seq1	711	T	G	UTR	UTR3	chr3	0.47	0.44	0.99	0.99	0	0	0	0.45
comp877_c0_seq1	1747	G	A	UTR	UTR5	chr3	0.45	0.46	0.98	1	0	0.01	0	0.41
comp65_c0_seq1	2397	T	C	UTR	UTR3	NA	0	0.01	0	0	0.43	0	0	0
comp282_c0_seq1	6569	A	G	UTR	UTR3	chr26	0.39	0.02	0.02	0.45	0.03	0.6	0.33	0.56
comp862_c0_seq1	1977	A	G	UTR	UTR3	chr3	0.49	0.01	0	0	1	1	0	0
comp1307_c0_seq1	702	C	T	NON-SYN	R->C	NA	0.55	0	0	0.49	0.48	0	0.44	0.01
comp1307_c0_seq1	952	C	T	NON-SYN	P->L	NA	0.47	0	0	0.45	0.45	0	0.45	0
comp1307_c0_seq1	1073	G	A	NON-SYN	M->T	NA	0.47	0	0	0.47	0.51	0	0.46	0
comp1307_c0_seq1	3031	G	A	UTR	UTR3	NA	0.98	0.01	0.45	0.49	0.45	0.01	0.52	0
comp1226_c0_seq1	1365	T	A	UTR	UTR3	chr4	0.07	0.5	0.55	0.05	0.02	0.04	0.02	0.05
comp1521_c0_seq1	101	G	A	UTR	UTR5	NA	0	0.43	0	0	0	0	0.4	0.46
comp1521_c0_seq1	1107	C	T	UTR	UTR5	NA	0.48	0.43	0.46	0	0.52	1	0.33	0.37
comp1521_c0_seq1	1187	C	T	UTR	UTR5	NA	0.49	0.45	0.41	0	1	1	0.36	0.31
comp1521_c0_seq1	1440	G	A	NON-SYN	R->H	NA	0.43	0.36	0.55	0	0.49	0.43	0.36	0.31
comp1521_c0_seq1	1520	G	A	NON-SYN	V->M	NA	0.48	0.42	0.56	0.01	0.5	1	0.38	0.29
comp1521_c0_seq1	2526	C	T	UTR	UTR3	NA	0	0.42	0	0	0	0	0.42	0.41
comp1580_c0_seq1	2411	C	T	SYN	A->A	chr14	0	0	0	0	0	0	0.48	0.52
comp1580_c0_seq1	3341	T	C	SYN	G->G	chr14	0.01	0	0.01	1	0.01	1	0.47	0.02
comp1580_c0_seq1	3710	A	G	UTR	UTR3	chr14	0.04	0.02	0.02	1	0.02	0.86	0.5	0.04
comp1580_c0_seq1	3712	A	G	UTR	UTR3	chr14	0.06	0.02	0.02	1	0.03	1	0.38	0.05
comp1109_c0_seq1	141	G	A	SYN	A->A	NA	0.01	0.56	0.01	0.39	0.42	0.01	0.01	0.01
comp1109_c0_seq1	415	A	G	NON-SYN	T->A	NA	0.01	0.38	0.01	0.3	0.34	0.02	0.01	0.01
comp1109_c0_seq1	624	G	A	SYN	A->A	NA	0	0.53	0	0.61	0.65	0.43	0.5	1
comp1109_c0_seq1	1333	A	G	UTR	UTR3	NA	0	0.45	0	0.32	0.32	0	0	0
comp1109_c0_seq1	1400	A	G	UTR	UTR3	NA	0	0.49	0	0.38	0.38	0	0	0
comp1109_c0_seq1	1486	G	A	UTR	UTR3	NA	0	0.51	0	0.43	0.42	0	0	0
comp1109_c0_seq1	1673	G	A	UTR	UTR3	NA	0	0.45	0	0.37	0.34	0	0	0
comp1109_c0_seq1	1740	T	C	UTR	UTR3	NA	0	0.46	0	0.42	0.36	0	0	0
comp1109_c0_seq1	2242	T	C	UTR	UTR3	NA	0	0.46	0	0.33	0.33	0	0	0
comp1109_c0_seq1	2252	A	G	UTR	UTR3	NA	0.01	0.44	0.01	0.32	0.32	0	0	0
comp1109_c0_seq1	2254	G	A	UTR	UTR3	NA	0.01	0.44	0	0.32	0.32	0	0	0
comp1109_c0_seq1	2256	T	C	UTR	UTR3	NA	0.01	0.44	0.01	0.33	0.33	0.01	0	0.01
comp1109_c0_seq1	2336	A	G	UTR	UTR3	NA	0	0.5	0	0.41	0.37	0	0	0
comp1109_c0_seq1	2371	G	A	UTR	UTR3	NA	0	0.51	0	0.4	0.37	0	0	0
comp1109_c0_seq1	2568	A	G	UTR	UTR3	NA	0	0.5	0	0.37	0.34	0	0	0
comp1109_c0_seq1	2746	C	T	UTR	UTR3	NA	0	0.5	0	0.4	0.35	0	0	0
comp201_c0_seq1	509	A	G	UTR	UTR5	chr1	0.01	0.53	0.52	1	0.51	0.54	0.54	0.01
comp201_c0_seq1	1032	C	T	UTR	UTR3	chr1	0	0.37	0.35	0.99	0.42	0.32	0.41	0.01
comp163_c0_seq1	1869	C	T	UTR	UTR3	NA	0	0	0.01	0	0.55	0	0.52	0.55
comp163_c0_seq1	3101	C	T	UTR	UTR3	NA	0.01	0.01	0.01	0.02	0.45	0.01	0.51	0.42
comp163_c0_seq1	3582	A	G	UTR	UTR3	NA	0.01	0.01	0.01	0.01	0.22	0.01	0.44	0.33
comp163_c0_seq1	3585	G	A	UTR	UTR3	NA	0.01	0.01	0.01	0.01	0.22	0.01	0.45	0.34
comp163_c0_seq1	3880	T	C	UTR	UTR3	NA	0.02	0.03	0.03	0.03	0.02	0.02	1	0.04
comp1245_c0_seq1	367	A	G	UTR	UTR3	chr9	0.43	0.01	0.4	0.41	0.37	1	0.01	0.39
comp1245_c0_seq1	475	G	A	UTR	UTR3	chr9	0.37	0.01	0.37	0.3	0.32	0.85	0.01	0.35
comp354_c0_seq1	1562	T	C	UTR	UTR3	NA	0.01	0.49	0	0.43	0	0.49	0.49	0.99
comp354_c0_seq1	3375	C	A	UTR	UTR3	NA	0	0.46	0	0.45	0	0.46	0.52	1
comp354_c0_seq1	4573	T	C	UTR	UTR3	NA	0	0.58	0	0.49	0	0.54	0.54	1
comp1582_c0_seq1	848	C	A	UTR	UTR3	chr1	0.37	0.95	0.01	0.47	0.45	0.01	0.01	0.32
comp435_c0_seq1	268	A	G	UTR	UTR5	NA	0.01	0.37	0.37	0.38	0.4	0	0	0.99
comp435_c0_seq1	273	C	T	UTR	UTR5	NA	0.01	0.35	0.33	0.37	0.34	0	0	0.98
comp435_c0_seq1	320	C	T	UTR	UTR5	NA	0	0.45	0.43	0.45	0.44	0	0	0.98
comp435_c0_seq1	1043	C	T	SYN	T->T	NA	0	0.51	0.53	0.5	0.51	0	0.01	0.99
comp435_c0_seq1	1436	T	C	SYN	S->S	NA	0.01	0.42	0.45	0.44	0.49	0	0	1
comp435_c0_seq1	1475	A	G	SYN	P->P	NA	0.01	0.39	0.47	0.52	0.51	0	0.01	1
comp87_c0_seq1	1743	A	G	NON-SYN	D->G	NA	0.01	0.46	0.01	0	0.48	0	0.52	0.46
comp1822_c0_seq1	2771	G	A	UTR	UTR3	chr3	0.02	0.43	0.01	0.01	0.01	0.01	0.01	0.55
comp1822_c0_seq1	3907	A	G	UTR	UTR3	chr3	0.02	0.01	0.02	0.01	0.01	0.01	1	0.44
comp1608_c0_seq1	490	T	C	SYN	A->A	NA	0.01	0.52	0.01	0.51	1	0.45	1	0.52
comp1608_c0_seq1	1180	C	T	SYN	H->H	NA	1	0.39	0.44	0.42	0.01	0	0	0
comp1608_c0_seq1	1743	G	A	UTR	UTR3	NA	0.01	0.53	0.54	0.55	0.98	0.98	0.98	0.99
comp1608_c0_seq1	1865	G	A	UTR	UTR3	NA	1	0.42	0.49	0.42	0	0	0	0
comp1608_c0_seq1	1871	C	A	UTR	UTR3	NA	1	0.43	0.48	0.43	0	0	0	0
comp1608_c0_seq1	1902	C	T	UTR	UTR3	NA	1	0.42	0.49	0.42	0	0	0	0
comp111_c0_seq1	2969	T	C	UTR	UTR3	chr3	0.01	0	0.47	1	0	0.44	1	1
comp249_c0_seq1	511	G	A	SYN	E->E	chr8	0.5	0	0.99	0	0	0	0.48	0
comp249_c0_seq1	918	C	G	UTR	UTR3	chr8	0.44	0	0.99	0	0.01	0	0.41	0
comp118_c1_seq1	2864	G	A	UTR	UTR5	chr2	0	0	0.42	0	0.46	0	0	0.43
comp630_c1_seq1	223	C	T	UTR	UTR3	NA	0	0	0	0	0	0.43	0	0
comp630_c1_seq1	303	G	A	UTR	UTR3	NA	0	0	0	0	0.01	0.46	0	0
comp630_c1_seq1	354	A	G	UTR	UTR3	NA	0	0	0.01	0	0	0.45	0.01	0
comp630_c1_seq1	540	A	T	UTR	UTR3	NA	0	0	0	0	0	0.45	0.01	0
comp630_c1_seq1	905	C	T	UTR	UTR3	NA	0	0	0	0	0	0.44	0.01	0
comp630_c1_seq1	1134	A	G	UTR	UTR3	NA	0.01	0	0.01	0.01	0.01	0.49	0.01	0.01
comp630_c1_seq1	1216	T	G	UTR	UTR3	NA	0.01	0	0.01	0.01	0.01	0.43	0.01	0.01
comp630_c1_seq1	1389	G	C	UTR	UTR3	NA	0.01	0	0.01	0.01	0.01	0.49	0.01	0.01
comp630_c1_seq1	2057	T	C	UTR	UTR3	NA	0.01	0.01	0.01	0.01	0.01	0.45	0.01	0.01
comp630_c1_seq1	2871	C	T	UTR	UTR3	NA	0	0	0	0	0.01	0.48	0	0
comp630_c1_seq1	3215	T	C	UTR	UTR3	NA	0.01	0	0	0.01	0	0.45	0.01	0
comp630_c1_seq1	6352	A	G	UTR	UTR3	NA	0	0.01	0.01	0.01	0.02	0.56	0	0
comp630_c1_seq1	7445	C	T	SYN	T->T	NA	0	0	0	0	0	0.49	0	0
comp630_c1_seq1	7953	T	C	NON-SYN	Q->R	NA	0	0	0	0.01	0	0.58	0.01	0
comp1674_c1_seq1	4543	G	A	UTR	UTR3	NA	0.54	0.01	0.01	0	0.01	0.01	0.62	0.01
comp1917_c0_seq1	199	C	T	UTR	UTR3	NA	0.02	0.01	0.02	0.43	0.03	0.03	0.45	0.02
comp1633_c0_seq1	1660	C	T	SYN	S->S	NA	0.02	1	0.57	0.49	0.58	0.01	1	1
comp795_c0_seq1	1035	C	T	UTR	UTR3	NA	0	0.01	0	0.01	0.52	0	0	0.53
comp795_c0_seq1	1461	T	A	UTR	UTR3	NA	0	0	0	0	0.53	0	0	0.49
comp1812_c0_seq1	6586	G	A	UTR	UTR3	chr17	0.5	0	0.01	0	0	0	0.51	0
comp1812_c0_seq1	10163	T	C	SYN	S->S	chr17	0.41	0	0.01	0	0.01	0.01	0.43	0.01
comp1756_c0_seq1	1157	C	T	UTR	UTR3	NA	0	0	0	0	0.01	0.01	0.49	0.51
comp1756_c0_seq1	2084	T	C	NON-SYN	E->G	NA	0.01	0	0.01	0	0.01	0.01	0.47	0.4
comp1756_c0_seq1	2521	G	A	SYN	C->C	NA	0	0	0.01	0	0	0	0.48	0.48
comp89_c0_seq1	287	C	G	SYN	G->G	chr14	0	0	0	0	0.42	0.01	0.01	0
comp176_c0_seq1	249	C	T	SYN	P->P	chrZ	0.42	0.29	0	0	0.4	0.44	0	0
comp176_c0_seq1	423	C	T	SYN	D->D	chrZ	0.42	0.34	0.01	0.03	0.4	0.47	0.01	0.02
comp176_c0_seq1	435	C	T	SYN	V->V	chrZ	0.45	0.38	0	0	0.39	0.48	0	0
comp176_c0_seq1	594	C	T	UTR	UTR3	chrZ	0.5	0.53	0.01	0.01	0.48	0.5	0.01	0
comp602_c0_seq1	503	C	T	UTR	UTR3	NA	0.01	0.01	0.01	0.58	0.44	0.01	0.01	0.01
comp602_c0_seq1	944	T	C	UTR	UTR3	NA	0.02	0.01	0.01	0.49	0.41	0.01	0.01	0.01
comp602_c0_seq1	2604	C	T	NON-SYN	D->N	NA	0.01	0.46	0	0	0	0	0	0
comp1611_c0_seq1	392	G	A	UTR	UTR3	chr5	0.01	0.01	0.52	0.51	0.98	0.52	0.51	0.58
comp1611_c0_seq1	467	T	G	UTR	UTR3	chr5	0	0.01	0.3	0.44	0.73	0.55	0.33	0.47
comp400_c0_seq1	598	G	A	UTR	UTR3	chr3	0.38	0	0	0	0	0	0	0
comp588_c0_seq1	8194	A	G	UTR	UTR3	chr14	0	0.37	0	0	0.99	0.01	0.39	0
comp588_c0_seq1	8201	T	C	UTR	UTR3	chr14	0.51	0.37	0	1	1	0.46	0.99	0.44
comp588_c0_seq1	8224	C	T	UTR	UTR3	chr14	0	0.25	0.01	0	0.99	0.01	0.36	0.01
comp1923_c0_seq1	4586	C	T	UTR	UTR3	NA	0.5	0.48	0.99	0.5	0.01	0	0	0
comp1723_c0_seq1	864	A	G	SYN	K->K	chr1	0.01	0.49	0	0.48	0	0.44	0	0.52
comp1723_c0_seq1	1635	A	G	UTR	UTR3	chr1	0	0.43	0.01	0.49	0	0.5	0	0.48
comp159_c0_seq1	532	A	G	UTR	UTR5	chr5	0.03	0.56	0.02	0.01	0.01	0.46	0.03	0.01
comp362_c0_seq1	134	G	T	NON-SYN	G->V	chrZ	0.45	0.53	0.01	0.01	0.43	0.61	0.03	0.01
comp362_c0_seq1	152	C	T	NON-SYN	P->L	chrZ	0.39	0.42	0.01	0	0.38	0.44	0.01	0
comp362_c0_seq1	190	T	C	NON-SYN	C->R	chrZ	0.55	0.53	0.01	0.01	0.53	0.6	0.01	0.01
comp362_c0_seq1	205	T	C	NON-SYN	C->R	chrZ	0.54	0.53	0	0	0.53	0.57	0.01	0.01
comp362_c0_seq1	212	C	T	NON-SYN	S->F	chrZ	0.49	0.49	0	0	0.5	0.55	0.01	0.01
comp362_c0_seq1	403	T	C	SYN	L->L	chrZ	0.53	0.51	0	0	0.56	0.56	0	0
comp362_c0_seq1	450	C	T	SYN	N->N	chrZ	0.61	0.59	0	0	0.62	0.61	0	0
comp362_c0_seq1	646	C	T	NON-SYN	P->S	chrZ	0.56	0.59	0	0	0.57	0.54	0	0
comp362_c0_seq1	818	T	C	UTR	UTR3	chrZ	0.61	0.58	0	0	0.61	0.62	0	0
comp362_c0_seq1	839	T	C	UTR	UTR3	chrZ	0.51	0.53	0	0	0.49	0.57	0	0
comp362_c0_seq1	865	G	A	UTR	UTR3	chrZ	0.59	0.58	0.01	0.01	0.57	0.64	0.01	0
comp362_c0_seq1	881	G	A	UTR	UTR3	chrZ	0.53	0.51	0.01	0	0.55	0.58	0.01	0.01
comp362_c0_seq1	961	T	C	UTR	UTR3	chrZ	0.55	0.55	0	0	0.63	0.62	0	0
comp362_c0_seq1	1006	G	A	UTR	UTR3	chrZ	0.55	0.55	0	0	0.62	0.6	0.01	0
comp362_c0_seq1	1010	C	T	UTR	UTR3	chrZ	0.55	0.54	0	0	0.62	0.6	0.01	0
comp362_c0_seq1	1023	C	T	UTR	UTR3	chrZ	0.53	0.54	0.01	0	0.58	0.61	0	0
comp362_c0_seq1	1024	A	G	UTR	UTR3	chrZ	0.53	0.54	0	0	0.58	0.61	0	0.01
comp362_c0_seq1	1074	G	A	UTR	UTR3	chrZ	0.31	0.38	0.03	0.01	0.48	0.47	0.01	0.02
comp362_c0_seq1	1078	G	A	UTR	UTR3	chrZ	0.36	0.44	0.02	0.01	0.51	0.46	0.01	0.02
comp362_c0_seq1	1774	A	G	UTR	UTR3	chrZ	0.52	0.39	0.02	0.01	0.39	0.38	0.02	0.02
comp362_c0_seq1	1784	T	C	UTR	UTR3	chrZ	0.51	0.42	0.02	0.01	0.49	0.4	0.02	0.02
comp362_c0_seq1	1830	G	A	UTR	UTR3	chrZ	0.48	0.4	0.02	0.01	0.52	0.41	0.02	0.02
comp362_c0_seq1	1831	T	A	UTR	UTR3	chrZ	0.48	0.41	0.02	0.01	0.52	0.42	0.02	0.02
comp362_c0_seq1	1853	A	C	UTR	UTR3	chrZ	0.56	0.45	0.02	0.02	0.48	0.47	0.02	0.02
comp362_c0_seq1	1869	G	T	UTR	UTR3	chrZ	0.56	0.42	0.02	0.01	0.47	0.46	0.02	0.02
comp362_c0_seq1	1874	A	G	UTR	UTR3	chrZ	0.57	0.46	0.02	0.01	0.45	0.48	0.02	0.02
comp362_c0_seq1	1939	C	T	UTR	UTR3	chrZ	0.49	0.39	0.02	0.01	0.48	0.54	0.02	0.02
comp362_c0_seq1	2031	T	C	UTR	UTR3	chrZ	0.57	0.42	0.02	0.02	0.53	0.52	0.02	0.02
comp362_c0_seq1	2050	A	G	UTR	UTR3	chrZ	0.6	0.43	0.02	0.02	0.48	0.55	0.02	0.02
comp362_c0_seq1	2088	A	G	UTR	UTR3	chrZ	0.63	0.41	0.02	0.02	0.49	0.56	0.02	0.02
comp362_c0_seq1	2313	A	G	UTR	UTR3	chrZ	0.4	0.43	0.03	0.01	0.43	0.51	0.01	0.04
comp362_c0_seq1	2353	A	G	UTR	UTR3	chrZ	0.44	0.44	0.02	0.01	0.52	0.43	0.01	0.02
comp362_c0_seq1	2422	A	G	UTR	UTR3	chrZ	0.5	0.38	0.02	0.01	0.42	0.54	0.01	0.02
comp362_c0_seq1	2423	C	T	UTR	UTR3	chrZ	0.48	0.37	0.02	0.01	0.42	0.53	0.01	0.02
comp362_c0_seq1	2434	C	A	UTR	UTR3	chrZ	0.46	0.42	0.02	0.01	0.43	0.53	0.01	0.02
comp362_c0_seq1	2511	G	A	UTR	UTR3	chrZ	0.42	0.39	0.03	0.02	0.41	0.35	0.01	0.02
comp362_c0_seq1	2540	C	T	UTR	UTR3	chrZ	0.39	0.38	0.03	0.02	0.35	0.33	0.01	0.02
comp362_c0_seq1	2548	G	A	UTR	UTR3	chrZ	0.44	0.41	0.03	0.02	0.35	0.34	0.02	0.02
comp362_c0_seq1	2551	C	G	UTR	UTR3	chrZ	0.42	0.45	0.03	0.02	0.38	0.34	0.02	0.02
comp362_c0_seq1	2658	T	C	UTR	UTR3	chrZ	0.3	0.43	0.02	0.02	0.35	0.4	0.01	0.02
comp666_c0_seq1	291	C	T	UTR	UTR3	NA	0.04	0.01	0.55	0.01	0.03	0.07	0.53	0.01
comp666_c0_seq1	314	G	A	UTR	UTR3	NA	0.02	0.01	0.6	0.01	0.04	0.06	0.55	0.01
comp1416_c0_seq1	828	C	T	UTR	UTR3	NA	0.01	0.09	0.14	0.13	0.01	0.4	0.19	0.4
comp1416_c0_seq1	2282	C	G	UTR	UTR3	NA	0	0.5	0.51	0.48	0	1	0.46	1
comp1416_c0_seq1	3434	G	A	UTR	UTR3	NA	0.43	0	0	0.46	0.42	0	0.43	0.01
comp1403_c0_seq1	1977	G	A	UTR	UTR3	chr8	0.48	0.01	0	0.46	0.5	0.54	0.5	0.49
comp1349_c0_seq1	133	C	T	UTR	UTR5	chr14	0.7	0.02	0.56	0.03	0.02	0.58	0.06	0.02
comp1349_c0_seq1	1616	T	C	SYN	Y->Y	chr14	0.02	0	0.52	0.52	0.01	0.01	0.01	0.01
comp1349_c0_seq1	2160	C	T	NON-SYN	R->W	chr14	0.01	0.45	0	0	0.01	0.01	0	0.01
comp1349_c0_seq1	2660	A	G	SYN	E->E	chr14	0.01	0.01	0.46	0.44	0.52	0.01	0	0.01
comp1704_c0_seq1	413	T	A	SYN	V->V	NA	0.48	0	0	0	0	0	0	0
comp661_c0_seq1	1953	T	C	NON-SYN	Q->R	NA	0.36	0	0.56	0	0.97	0.01	0.52	0.01
comp661_c0_seq1	2324	C	T	SYN	T->T	NA	0.45	0.01	0.49	0	1	0.01	0.49	0
comp661_c0_seq1	2488	C	T	NON-SYN	G->S	NA	0.5	0	0.51	0	0.99	0	0.5	0
comp661_c0_seq1	3497	C	T	SYN	V->V	NA	0.49	0	0.48	0	0.99	0	0.5	0
comp3907_c0_seq1	1092	G	A	NON-SYN	P->L	chr1	0	0.47	0	0	0	0	0	0.01
comp2013_c0_seq1	4976	A	G	UTR	UTR3	NA	0.42	0.44	0	0	0.44	0.36	0	0
comp2013_c0_seq1	5097	C	T	UTR	UTR3	NA	0.42	0.44	0	0	0.43	0.46	0	0
comp2013_c0_seq1	5155	T	A	UTR	UTR3	NA	0.38	0.39	0	0	0.4	0.41	0	0
comp2013_c0_seq1	5191	A	G	UTR	UTR3	NA	0.31	0.33	0	0	0.34	0.37	0	0
comp2013_c0_seq1	5193	C	T	UTR	UTR3	NA	0.31	0.33	0	0	0.34	0.37	0	0
comp2013_c0_seq1	5243	G	A	UTR	UTR3	NA	0.34	0.35	0	0	0.34	0.38	0	0
comp2013_c0_seq1	5276	C	T	UTR	UTR3	NA	0.32	0.39	0.01	0	0.35	0.36	0	0
comp2013_c0_seq1	5431	C	T	UTR	UTR3	NA	0.4	0.4	0	0	0.39	0.4	0	0
comp2013_c0_seq1	5469	C	T	UTR	UTR3	NA	0.43	0.41	0	0	0.42	0.41	0	0
comp2013_c0_seq1	5609	G	A	UTR	UTR3	NA	0.4	0.44	0	0	0.39	0.4	0	0
comp2013_c0_seq1	5680	G	A	UTR	UTR3	NA	0.29	0.41	0	0	0.29	0.34	0	0
comp2013_c0_seq1	5690	C	T	UTR	UTR3	NA	0.32	0.44	0	0	0.32	0.38	0	0
comp2013_c0_seq1	5718	T	C	UTR	UTR3	NA	0.32	0.44	0	0	0.35	0.39	0	0
comp2013_c0_seq1	5724	C	T	UTR	UTR3	NA	0.32	0.45	0	0	0.37	0.39	0	0
comp2013_c0_seq1	5756	C	G	UTR	UTR3	NA	0.34	0.36	0	0	0.34	0.39	0	0
comp2013_c0_seq1	5767	T	C	UTR	UTR3	NA	0.36	0.35	0	0	0.36	0.4	0	0
comp2013_c0_seq1	5828	C	T	UTR	UTR3	NA	0.42	0.4	0	0	0.35	0.4	0	0
comp2013_c0_seq1	5829	A	G	UTR	UTR3	NA	0.42	0.4	0	0	0.35	0.39	0	0
comp2013_c0_seq1	5839	A	G	UTR	UTR3	NA	0.43	0.42	0	0	0.39	0.41	0	0
comp2013_c0_seq1	5928	T	C	UTR	UTR3	NA	0.4	0.42	0	0	0.43	0.41	0.01	0
comp2013_c0_seq1	5937	G	T	UTR	UTR3	NA	0.39	0.41	0	0	0.42	0.39	0	0
comp2013_c0_seq1	5972	T	C	UTR	UTR3	NA	0.36	0.42	0	0	0.43	0.35	0	0
comp2013_c0_seq1	6019	C	A	UTR	UTR3	NA	0.35	0.45	0	0	0.44	0.35	0	0
comp2013_c0_seq1	6096	C	T	UTR	UTR3	NA	0.33	0.41	0	0	0.37	0.33	0	0
comp2013_c0_seq1	6168	T	C	UTR	UTR3	NA	0.32	0.37	0.01	0.01	0.34	0.38	0.01	0
comp2013_c0_seq1	6173	A	G	UTR	UTR3	NA	0.29	0.33	0	0	0.31	0.36	0	0
comp2013_c0_seq1	6182	T	C	UTR	UTR3	NA	0.31	0.35	0	0	0.33	0.39	0	0
comp2013_c0_seq1	6188	T	C	UTR	UTR3	NA	0.31	0.33	0	0	0.32	0.38	0	0
comp2013_c0_seq1	6189	G	A	UTR	UTR3	NA	0.3	0.33	0	0	0.31	0.37	0	0
comp2013_c0_seq1	6213	G	T	UTR	UTR3	NA	0.3	0.32	0	0	0.33	0.37	0	0
comp2013_c0_seq1	6234	A	G	UTR	UTR3	NA	0.3	0.35	0	0	0.34	0.35	0	0
comp2013_c0_seq1	6362	C	T	SYN	E->E	NA	0.43	0.41	0	0	0.41	0.42	0	0
comp2013_c0_seq1	6375	T	C	NON-SYN	E->G	NA	0.41	0.41	0	0	0.39	0.42	0	0
comp2013_c0_seq1	6404	G	A	SYN	T->T	NA	0.46	0.45	0	0	0.43	0.44	0	0
comp2013_c0_seq1	6425	T	G	NON-SYN	Q->H	NA	0.45	0.44	0	0	0.41	0.44	0	0
comp2013_c0_seq1	6485	A	C	SYN	L->L	NA	0.44	0.43	0	0	0.39	0.39	0	0
comp2013_c0_seq1	6497	G	A	SYN	C->C	NA	0.43	0.4	0	0	0.39	0.38	0	0
comp2013_c0_seq1	6629	A	G	SYN	G->G	NA	0.42	0.46	0	0	0.48	0.46	0.01	0
comp2013_c0_seq1	6854	C	G	SYN	L->L	NA	0.58	0.58	0.01	0	0.52	0.57	0.01	0.01
comp2013_c0_seq1	6920	A	G	SYN	S->S	NA	0.44	0.44	0	0	0.43	0.46	0	0
comp2013_c0_seq1	7217	G	A	SYN	A->A	NA	0.42	0.5	0	0	0.51	0.52	0.01	0
comp2013_c0_seq1	7691	A	G	SYN	S->S	NA	0.33	0.44	0.01	0	0.4	0.43	0.01	0.01
comp2013_c0_seq1	7770	C	T	NON-SYN	G->D	NA	0.44	0.43	0.01	0	0.37	0.3	0.01	0.01
comp2013_c0_seq1	7784	A	G	SYN	G->G	NA	0.4	0.41	0.02	0.04	0.38	0.29	0.01	0.01
comp3242_c0_seq1	4369	A	C	UTR	UTR3	chr6	0.54	0.02	0.05	0.43	1	0.53	0.02	0.33
comp3242_c1_seq1	2853	C	A	UTR	UTR3	NA	0.46	0.03	0.04	0.03	0.03	0.03	0.02	0.02
comp3242_c1_seq1	3354	C	T	UTR	UTR3	NA	0.02	0.01	0.01	0.01	0.01	0.02	0.61	0.35
comp3242_c1_seq1	3516	G	A	UTR	UTR3	NA	0.03	0.03	0.06	0.07	0.05	0.08	0.36	0.58
comp3153_c0_seq1	694	G	C	NON-SYN	V->L	chr1	1	0.01	0.01	0	1	1	0.01	0.01
comp2905_c0_seq1	699	A	G	UTR	UTR3	NA	0.44	0.45	0.01	0.01	0.34	0.31	0.01	0.01
comp2905_c0_seq1	737	G	A	UTR	UTR3	NA	0.58	0.61	0	0	0.57	0.5	0	0
comp2905_c0_seq1	830	T	C	UTR	UTR3	NA	0.52	0.54	0.01	0.01	0.55	0.6	0.01	0.01
comp2905_c0_seq1	947	A	T	UTR	UTR3	NA	0.57	0.64	0	0	0.56	0.58	0	0.01
comp2905_c0_seq1	958	T	C	UTR	UTR3	NA	0.57	0.64	0	0	0.58	0.58	0	0.01
comp2905_c0_seq1	1088	A	G	UTR	UTR3	NA	0.57	0.6	0	0	0.58	0.55	0	0.01
comp2905_c0_seq1	1094	G	C	UTR	UTR3	NA	0.56	0.61	0	0	0.58	0.55	0	0.01
comp2905_c0_seq1	1410	C	T	SYN	A->A	NA	0.75	0.69	0.01	0.01	0.58	0.66	0.01	0.01
comp2905_c0_seq1	1547	C	G	NON-SYN	E->Q	NA	0.58	0.57	0	0	0.54	0.56	0	0.01
comp2905_c0_seq1	1592	T	C	NON-SYN	N->D	NA	0.57	0.6	0	0	0.53	0.55	0	0.01
comp2905_c0_seq1	1875	C	G	NON-SYN	E->D	NA	0.54	0.56	0	0	0.53	0.59	0	0.01
comp2905_c0_seq1	1980	G	A	SYN	Y->Y	NA	0.56	0.61	0	0	0.6	0.56	0	0
comp2905_c0_seq1	2035	T	C	NON-SYN	K->R	NA	0.57	0.56	0.01	0	0.55	0.55	0	0
comp2905_c0_seq1	2091	A	C	SYN	V->V	NA	0.62	0.59	0	0	0.56	0.58	0	0
comp2905_c0_seq1	2156	A	G	NON-SYN	S->P	NA	0.64	0.63	0	0	0.6	0.56	0	0.01
comp2905_c0_seq1	2643	T	C	SYN	S->S	NA	0.6	0.6	0.01	0	0.56	0.64	0	0.01
comp2394_c0_seq1	364	T	C	UTR	UTR3	chr20	0.62	0.73	0.02	0.02	0.66	0.48	1	0.51
comp2394_c0_seq1	626	G	A	UTR	UTR3	chr20	0.67	0.01	0.02	0.01	0.02	0.65	0.01	0.57
comp2394_c0_seq1	712	G	A	UTR	UTR3	chr20	0.59	0.01	0.02	0.02	0.01	0.61	0.01	0.52
comp2394_c0_seq1	1340	T	C	UTR	UTR3	chr20	0.68	0.01	0.02	0.02	0.04	0.47	0.01	0.57
comp2394_c0_seq1	1396	A	G	UTR	UTR3	chr20	0.54	0.01	0.02	0.02	0.03	0.36	0.02	0.64
comp2394_c0_seq1	2118	T	A	UTR	UTR3	chr20	0.38	0.4	0.01	0.01	0.47	0.39	0.97	0.46
comp2394_c0_seq1	2169	G	A	UTR	UTR3	chr20	0.44	0	0.01	0	0	0.49	0.01	0.47
comp2394_c0_seq1	2204	T	C	UTR	UTR3	chr20	0.48	0	0	0	0.01	0.54	0	0.47
comp2394_c0_seq1	2252	G	T	UTR	UTR3	chr20	0.5	0	0.01	0	0	0.52	0.01	0.45
comp2394_c0_seq1	2423	G	A	UTR	UTR3	chr20	0.53	0	0	0	0	0.48	0	0.47
comp2394_c0_seq1	2455	A	G	UTR	UTR3	chr20	0.49	0	0	0	0	0.48	0	0.46
comp2394_c0_seq1	2697	T	C	UTR	UTR3	chr20	0.51	0	0	0	0	0.49	0	0.48
comp2394_c0_seq1	4453	C	T	SYN	S->S	chr20	0.47	0	0	0	0	0.45	0	0.41
comp2035_c1_seq1	281	T	C	NON-SYN	V->A	NA	0.41	0.37	0.01	0.01	0.35	0.32	0.01	0.01
comp2035_c1_seq1	283	T	G	NON-SYN	Y->D	NA	0.4	0.37	0.01	0	0.34	0.32	0.01	0.01
comp2035_c1_seq1	423	G	A	SYN	E->E	NA	0.32	0.45	0.01	0	0.35	0.36	0	0
comp2035_c1_seq1	442	C	G	NON-SYN	L->V	NA	0.3	0.45	0	0	0.33	0.37	0.01	0.01
comp2035_c1_seq1	523	G	A	NON-SYN	D->N	NA	0.27	0.34	0.01	0	0.47	0.42	0.01	0.01
comp2035_c1_seq1	1223	A	G	NON-SYN	H->R	NA	0.32	0.36	0	0	0.35	0.45	0	0
comp2035_c1_seq1	1316	T	G	NON-SYN	T->R	NA	0.25	0.37	0	0	0.39	0.4	0	0
comp2035_c1_seq1	1386	G	A	SYN	R->R	NA	0.28	0.43	0	0	0.37	0.41	0.01	0
comp2035_c1_seq1	1387	G	A	NON-SYN	A->T	NA	0.28	0.43	0	0	0.37	0.41	0	0.01
comp2035_c1_seq1	1438	G	A	NON-SYN	V->T	NA	0.3	0.46	0	0	0.42	0.44	0.01	0
comp2035_c1_seq1	1593	A	G	SYN	E->E	NA	0.38	0.4	0.01	0	0.41	0.42	0	0
comp2035_c1_seq1	1734	T	C	SYN	T->T	NA	0.39	0.46	0	0	0.41	0.37	0.01	0
comp2035_c1_seq1	1838	A	G	NON-SYN	N->S	NA	0.5	0.52	0	0.01	0.48	0.46	0	0
comp2035_c1_seq1	1845	G	A	SYN	L->L	NA	0.53	0.53	0	0.01	0.49	0.47	0	0
comp2035_c1_seq1	1976	A	G	NON-SYN	N->S	NA	0.47	0.47	0.01	0.01	0.39	0.52	0	0.01
comp2035_c1_seq1	1979	A	G	NON-SYN	N->S	NA	0.49	0.48	0.01	0	0.4	0.53	0	0.01
comp2035_c1_seq1	2003	T	C	NON-SYN	M->T	NA	0.46	0.49	0	0	0.41	0.55	0	0.01
comp2035_c1_seq1	2004	G	A	NON-SYN	M->T	NA	0.46	0.49	0	0	0.42	0.55	0	0.01
comp2035_c1_seq1	2060	A	C	NON-SYN	K->T	NA	0.45	0.49	0	0	0.42	0.51	0	0
comp2035_c1_seq1	2093	C	T	NON-SYN	A->V	NA	0.4	0.49	0	0	0.39	0.43	0	0
comp2035_c1_seq1	2094	A	G	SYN	A->A	NA	0.41	0.49	0.01	0	0.4	0.43	0	0
comp2035_c1_seq1	2223	C	T	SYN	N->N	NA	0.39	0.48	0	0	0.4	0.39	0	0
comp2035_c1_seq1	2224	A	G	NON-SYN	K->E	NA	0.38	0.48	0	0	0.39	0.39	0	0
comp2035_c1_seq1	2258	A	C	NON-SYN	Q->P	NA	0.41	0.49	0	0	0.4	0.38	0	0
comp2035_c1_seq1	2259	G	A	SYN	Q->Q	NA	0.41	0.49	0	0	0.4	0.38	0	0
comp2035_c1_seq1	2440	C	A	NON-SYN	Q->K	NA	0.42	0.49	0	0	0.33	0.38	0	0
comp2035_c1_seq1	2441	A	G	NON-SYN	Q->R	NA	0.42	0.48	0	0	0.33	0.38	0	0
comp2035_c1_seq1	2505	T	C	SYN	L->L	NA	0.41	0.43	0	0	0.4	0.37	0	0
comp2035_c1_seq1	2506	G	A	NON-SYN	E->K	NA	0.41	0.42	0	0	0.39	0.35	0.01	0
comp2035_c1_seq1	2707	A	G	NON-SYN	N->D	NA	0.23	0.36	0	0	0.34	0.36	0	0
comp2035_c1_seq1	2711	T	C	NON-SYN	M->T	NA	0.22	0.35	0.01	0	0.33	0.35	0	0
comp2035_c1_seq1	5351	C	T	UTR	UTR3	NA	0.01	0.56	0	0	0.42	0	0	0.01
comp2035_c1_seq1	5542	T	C	UTR	UTR3	NA	0.02	0.01	0.01	0.55	0.54	0.65	0.58	0.01
comp3417_c0_seq1	79	C	T	UTR	UTR5	NA	0.01	0.01	0.01	0.01	0.01	0.03	0.01	0.5
comp3417_c0_seq1	3948	A	G	UTR	UTR5	NA	0	0	0	0	0	0	0.5	0.55
comp3417_c0_seq1	4010	C	T	UTR	UTR5	NA	0	0	0.01	0.01	0	0.01	0.51	0.57
comp3417_c0_seq1	6545	A	G	NON-SYN	H->R	NA	0.02	0.01	0.02	0.01	0.01	0.01	0.46	0.51
comp3430_c0_seq1	230	C	T	SYN	A->A	NA	0	0	0	0.5	0	0	0	0
comp3430_c0_seq1	564	C	G	NON-SYN	R->P	NA	0.01	0	0.01	0.01	0	0.41	0.01	0.39
comp3430_c0_seq1	630	C	G	NON-SYN	R->P	NA	0.01	0	0	0.51	0	0.01	0.01	0.01
comp3430_c0_seq1	731	T	C	SYN	A->A	NA	0.42	0.99	0.02	0.5	0	0.37	0.31	0.98
comp3430_c0_seq1	745	T	C	NON-SYN	N->D	NA	0.44	0.99	0.01	0.49	0.01	0.41	0.3	0.99
comp3430_c0_seq1	763	G	A	NON-SYN	R->W	NA	0.46	0.99	0	0.99	0.01	0.38	0.31	0.96
comp3430_c0_seq1	954	C	T	UTR	UTR5	NA	0.51	0.01	1	0.01	0.95	0.53	0.49	0.01
comp2548_c0_seq1	2761	C	T	UTR	UTR5	chr28	0.28	0.01	0.4	0.44	0.02	0.02	0.02	0.02
comp3704_c0_seq1	714	A	G	SYN	P->P	chr24	0.52	0.43	0.49	0.55	0.44	0.02	0.53	1
comp3704_c0_seq1	2014	T	C	NON-SYN	S->P	chr24	0.51	0.49	0.43	0.57	0.58	0.01	0.59	1
comp3704_c0_seq1	2138	A	C	NON-SYN	D->A	chr24	0.01	0.49	0.49	0.01	0.54	0.63	0.01	0.01
comp3704_c0_seq1	3369	T	A	SYN	A->A	chr24	0.5	0.45	0.52	0.52	0.56	0.01	0.46	1
comp3704_c0_seq1	4017	C	G	SYN	L->L	chr24	0.44	0.43	0.49	0	0.45	1	0.42	0.01
comp3704_c0_seq1	4404	C	T	UTR	UTR3	chr24	0.42	0.5	0.46	0	0.51	1	0.49	0
comp3704_c0_seq1	4708	T	C	UTR	UTR3	chr24	0.5	0.44	0.46	0.02	0.43	1	0.43	0.01
comp3682_c0_seq1	1664	T	C	UTR	UTR3	NA	0.02	0.01	0.02	0.01	0.01	0.24	1	0.01
comp3682_c0_seq1	1759	T	A	UTR	UTR3	NA	0.02	0.01	0.01	0.01	0.01	0.33	1	0.01
comp3682_c0_seq1	1888	A	T	UTR	UTR3	NA	0.02	0.01	0.03	0.01	0.02	0.46	1	0.01
comp3682_c0_seq1	1981	A	C	UTR	UTR3	NA	0.02	0.01	0.03	0.01	0.02	0.48	1	0.01
comp3682_c0_seq1	2233	C	T	UTR	UTR3	NA	0.02	0.01	0.02	0.01	0.01	0.45	1	0.01
comp2759_c0_seq1	983	A	G	SYN	S->S	NA	0.52	0.49	0.01	0.48	0.99	1	0.48	0.01
comp2952_c0_seq1	85	A	C	NON-SYN	S->R	NA	0.01	0.53	0.01	0.01	0.02	0.49	0.01	0.45
comp2952_c0_seq1	120	G	T	SYN	L->L	NA	0.01	0.49	0	0	0	0.51	0	0.49
comp2952_c0_seq1	634	T	C	UTR	UTR3	NA	0	0	0.36	0	0.01	0.37	0.01	0.01
comp2952_c0_seq1	644	T	C	UTR	UTR3	NA	0	0.01	0.36	0	0.01	0.36	0	0.01
comp2952_c0_seq1	667	G	A	UTR	UTR3	NA	0	0.01	0.35	0	0	0.34	0	0.01
comp3191_c0_seq1	158	C	T	UTR	UTR3	NA	0	0	0	0.01	0.01	0.01	0.01	0.48
comp3191_c0_seq1	778	C	T	SYN	G->G	NA	0.48	0	0	0	0	0	0	0
comp3191_c0_seq1	1809	T	C	NON-SYN	S->G	NA	0.01	0	0	0.01	0	0.01	0.01	0.46
comp3894_c0_seq1	420	C	A	SYN	G->G	NA	0.02	0.45	0.46	0.47	0.99	0.54	0.01	0.47
comp2157_c0_seq1	330	G	A	UTR	UTR3	NA	0.01	0.46	0	0	0.47	0.45	0	0.44
comp2157_c0_seq1	3409	T	A	UTR	UTR3	NA	0.02	0.43	0.01	0.01	0.43	0.48	0	0.44
comp2850_c0_seq1	1344	G	T	UTR	UTR3	chr25	0.38	0.4	0.03	0.53	0.02	0.55	0.02	0.39
comp2040_c0_seq1	2326	G	A	NON-SYN	G->S	chr13	0.57	0.5	0.51	0	0	0.5	0	0.5
comp2040_c0_seq1	3664	G	A	UTR	UTR3	chr13	0.54	0.47	0.53	0	0	0.52	0	0.49
comp2040_c0_seq1	4252	G	A	UTR	UTR3	chr13	0.5	0.47	0.54	0.01	0.01	0.54	0.01	0.43
comp2090_c0_seq1	37	A	G	UTR	UTR3	NA	0.01	0.53	0.01	0.47	0.46	0.01	0.55	0.01
comp2090_c0_seq1	868	C	A	UTR	UTR3	NA	0.01	0.5	0	0.49	0.43	0	0.46	0
comp2090_c0_seq1	1688	G	A	UTR	UTR3	NA	0.01	0.41	0	0.51	0.45	0.01	0.52	0
comp3488_c0_seq1	1262	C	T	SYN	T->T	NA	0.49	0.46	0.01	0	0.98	0.01	1	0.01
comp3488_c0_seq1	1475	A	G	SYN	T->T	NA	0.46	0.38	0.01	0	1	0.01	1	0.01
comp3488_c0_seq1	1532	T	C	SYN	P->P	NA	0.36	0.42	0.01	0.01	1	0.01	1	0.01
comp3488_c0_seq1	1535	G	A	SYN	K->K	NA	0.35	0.43	0.01	0.01	1	0.01	1	0.01
comp3488_c0_seq1	2819	A	G	SYN	S->S	NA	0.53	0.51	0.01	0	1	0	1	0
comp3488_c0_seq1	2855	A	G	SYN	E->E	NA	0.46	0.47	0.03	0.01	0.99	0	1	0
comp3488_c0_seq1	2945	C	T	SYN	N->N	NA	0.47	0.41	0.01	0	1	0	1	0
comp3488_c0_seq1	6649	C	G	UTR	UTR3	NA	0.48	0.01	0.01	0	1	0	1	0
comp2831_c0_seq1	2126	C	A	UTR	UTR3	chr5	0.01	0.46	0	0	0.99	0.48	1	0.43
comp2831_c0_seq1	2404	T	G	UTR	UTR3	chr5	0.8	0.35	0.76	0.73	0.01	0.34	0.01	0.35
comp2831_c0_seq1	3039	T	A	UTR	UTR3	chr5	0.01	0.47	0	0.5	0	0.52	0.51	1
comp2318_c0_seq1	501	G	A	UTR	UTR3	NA	0	0.01	0	0	0	0	0	0.51
comp3725_c0_seq1	616	C	T	SYN	E->E	chrUn_JH375654	0	0	0	0	0	0	0.52	0
comp3725_c0_seq1	1642	G	A	SYN	F->F	chrUn_JH375654	0.54	0.01	0.51	0.01	0.58	0.01	0.64	0.68
comp3725_c0_seq1	1648	G	A	SYN	G->G	chrUn_JH375654	0.52	0.01	0.51	0	0.57	0.01	0.64	0.69
comp3725_c0_seq1	1651	A	G	SYN	R->R	chrUn_JH375654	0.54	0.01	0.52	0.01	0.59	0.01	0.64	0.71
comp3725_c0_seq1	2299	A	G	SYN	A->A	chrUn_JH375654	0.51	0.49	0.54	0.01	0.5	0	0.53	0.47
comp3310_c0_seq1	528	A	G	NON-SYN	D->G	NA	0	0.4	0.44	0.41	0.01	0.47	0.99	0.01
comp3310_c0_seq1	670	T	C	SYN	H->H	NA	0	0.47	0.44	0.46	0.01	0.49	1	0
comp2890_c0_seq1	799	T	C	UTR	UTR3	chr5	0	0.47	0	0.5	0	0	0.5	0
comp2890_c0_seq1	1584	T	C	SYN	S->S	chr5	0.01	0.5	0.01	0.51	0.01	0	0.55	0
comp2890_c0_seq1	1845	T	C	SYN	E->E	chr5	0.01	0.49	0	0.51	0	0	0.49	0
comp3382_c0_seq1	1925	G	A	NON-SYN	T->M	chr13	0.48	0	0	0	0.01	0.46	0	0.02
comp2849_c1_seq1	344	A	G	SYN	L->L	chrZ	0.65	0.57	0.01	0.02	0.64	0.54	0.02	0.02
comp2849_c1_seq1	370	G	A	NON-SYN	R->K	chrZ	0.6	0.55	0.03	0.03	0.58	0.63	0.02	0.02
comp2849_c1_seq1	497	C	T	SYN	T->T	chrZ	0.39	0.52	0.01	0.01	0.52	0.49	0.02	0.02
comp2849_c1_seq1	584	T	C	SYN	F->F	chrZ	0.64	0.64	0.02	0.04	0.67	0.61	0.02	0.02
comp2849_c1_seq1	917	C	T	SYN	A->A	chrZ	0.47	0.57	0.01	0.01	0.55	0.54	0.01	0.02
comp2849_c1_seq1	918	A	G	NON-SYN	T->V	chrZ	0.48	0.56	0.01	0.01	0.55	0.54	0.01	0.02
comp2849_c1_seq1	1001	A	G	SYN	L->L	chrZ	0.36	0.65	0.01	0.01	0.68	0.63	0.02	0.01
comp2849_c1_seq1	1184	G	A	SYN	P->P	chrZ	0.61	0.57	0.01	0.01	0.53	0.45	0.01	0.01
comp2849_c1_seq1	1358	A	G	SYN	A->A	chrZ	0.5	0.51	0.01	0.01	0.52	0.61	0.01	0.03
comp2849_c1_seq1	1379	C	A	SYN	A->A	chrZ	0.28	0.37	0.01	0.01	0.37	0.42	0.01	0.01
comp2849_c1_seq1	1484	A	G	UTR	UTR3	chrZ	0.63	0.53	0.01	0.01	0.33	0.53	0.01	0.01
comp2849_c1_seq1	1530	C	T	UTR	UTR3	chrZ	0.5	0.53	0.01	0.01	0.29	0.64	0.01	0.01
comp2849_c1_seq1	1548	G	A	UTR	UTR3	chrZ	0.53	0.53	0.01	0.01	0.33	0.58	0.01	0.01
comp2849_c1_seq1	1583	T	C	UTR	UTR3	chrZ	0.49	0.53	0.01	0.01	0.39	0.54	0.01	0.01
comp2849_c1_seq1	1598	T	C	UTR	UTR3	chrZ	0.5	0.54	0.01	0.01	0.44	0.55	0.01	0.01
comp2849_c1_seq1	1764	C	T	UTR	UTR3	chrZ	0.4	0.57	0.01	0.01	0.54	0.67	0.01	0.01
comp2849_c1_seq1	1825	C	T	UTR	UTR3	chrZ	0.35	0.53	0.01	0.02	0.56	0.53	0.01	0.01
comp2849_c1_seq1	1826	A	G	UTR	UTR3	chrZ	0.35	0.53	0.01	0.01	0.56	0.55	0.01	0.01
comp2849_c1_seq1	1837	T	C	UTR	UTR3	chrZ	0.36	0.55	0.01	0.01	0.53	0.55	0.01	0.03
comp2849_c1_seq1	1838	G	A	UTR	UTR3	chrZ	0.35	0.55	0.01	0.01	0.53	0.55	0.01	0.03
comp2849_c1_seq1	1897	A	T	UTR	UTR3	chrZ	0.45	0.58	0.02	0.01	0.59	0.62	0.01	0.04
comp2849_c1_seq1	1933	A	G	UTR	UTR3	chrZ	0.45	0.6	0.02	0.04	0.61	0.67	0.01	0.01
comp3056_c0_seq1	1308	A	G	SYN	V->V	chr4	0.46	0	0.45	0	0	0.44	0.01	0
comp3056_c0_seq1	1311	G	A	SYN	P->P	chr4	0.46	0.01	0.44	0	0.51	0.41	0	0
comp3056_c0_seq1	3125	A	T	UTR	UTR3	chr4	0.48	0.03	0.55	0.05	0.5	0.43	0.02	0.06
comp2761_c0_seq1	542	C	T	UTR	UTR3	chr4	0.01	0	0	0.53	1	0	0	0
comp3702_c1_seq1	476	C	T	UTR	UTR3	NA	0.38	0.01	0.01	0.49	0.02	0.01	0.01	0.02
comp3702_c1_seq1	1553	T	C	SYN	T->T	NA	0.52	0	0.01	0.58	0	0.01	0.59	0.48
comp3684_c0_seq1	3216	C	T	UTR	UTR3	chr9	0.03	0.01	0.03	0.46	0.02	0.02	0.02	0.02
comp3375_c1_seq1	709	C	T	SYN	H->H	NA	0.01	0.53	0.5	0	0.01	0.01	0.5	0.01
comp3375_c1_seq1	883	A	G	SYN	G->G	NA	0.04	0.5	0.57	0.02	0.04	0.01	0.53	0.05
comp3375_c1_seq1	1041	G	A	NON-SYN	S->N	NA	0.01	0.44	0.54	0	0.01	0.01	0.51	0.03
comp3375_c1_seq1	5085	C	T	UTR	UTR3	NA	0.08	0.45	0.54	0.01	0.01	0.01	0.49	0.01
comp3375_c1_seq1	7273	C	T	UTR	UTR3	NA	0.06	0.41	0.47	0.01	0.02	0.02	0.34	0.02
comp2499_c0_seq1	1542	A	G	UTR	UTR3	NA	0.41	0.48	0.45	0.48	0.01	0.54	1	0.02
comp2499_c0_seq1	2091	C	T	UTR	UTR3	NA	0.34	0.34	0.38	0.37	0	0.35	0.99	0
comp2499_c0_seq1	2114	G	A	UTR	UTR3	NA	0.35	0.35	0.36	0.36	0	0.31	0.99	0
comp2499_c0_seq1	2149	A	G	UTR	UTR3	NA	0.36	0.36	0.4	0.35	0	0.34	0.99	0
comp2162_c0_seq1	131	C	T	SYN	L->L	NA	0.5	0.01	0.01	1	1	0.49	1	0.57
comp2162_c0_seq1	1354	T	C	SYN	Y->Y	NA	0.01	1	0.5	0	0	0.44	0	0.5
comp2162_c0_seq1	1609	G	A	SYN	P->P	NA	0.51	0	0.51	0	0	0	0	0
comp2162_c0_seq1	2370	C	T	UTR	UTR3	NA	0.5	0.99	0.48	0.49	0.45	0.42	0.01	0.46
comp2162_c0_seq1	2411	C	G	UTR	UTR3	NA	0.46	0.99	0.46	0.47	0.42	0.43	0	0.48
[truncated: 10,385 more rows]
