# Supplementary material for: Sixteen kiwi (Apteryx spp) transcriptomes provide a wealth of genetic markers and insight into sex chromosome evolution in birds
Source: BMC Genomics. 2016 May 26;17:410. doi: 10.1186/s12864-016-2714-2 (PMC4882810; doi:10.1186/s12864-016-2714-2)
Supplement: Additional file 5: — Comma separated file (.csv) of 29,313 SNPs that differentiate among rowi. Includes SNP position within the reference assembly, reference and alternative alleles, if SNP is untranslated or causes synonymous or non-synonymous substitutions, predicted chicken chromosome synteny, and the SNP frequency in each rowi sequenced. (CSV 2237 kb) [file 12864_2016_2714_MOESM5_ESM.csv]

LSK contig	Position (bp)	Reference allele	Alternative allele	Protein coding change type	Protein coding change detail	Chicken chromosome synteny	SNP frequency Rowi1	SNP frequency Rowi2	SNP frequency Rowi3	SNP frequency Rowi4	SNP frequency Rowi5	SNP frequency Rowi6	SNP frequency Rowi7	SNP frequency Rowi8
comp668_c0_seq1	149	G	C	NON-SYN	A->P	chrZ	0.39	0.48	0.28	0.47	0.05	0.33	0.32	0.37
comp668_c0_seq1	3580	A	G	UTR	UTR3	chrZ	0.09	0.06	0.61	0.03	1	0.97	0.01	0.47
comp1703_c0_seq1	371	G	A	UTR	UTR5	chr10	0.01	0.01	0.52	0.49	0.01	0.5	0.47	1
comp1703_c0_seq1	889	G	T	NON-SYN	E->D	chr10	0.01	1	0.51	0	0.56	0	0	0.01
comp1703_c0_seq1	1942	G	A	UTR	UTR3	chr10	0	0	0	0	0	0	0.48	0
comp839_c0_seq1	526	C	T	UTR	UTR3	chrNA	0	0	0	0	0	0	0	0.51
comp839_c0_seq1	3310	C	T	NON-SYN	R->Q	chrNA	0.42	0.44	1	0.43	0.34	0.99	0	0.45
comp839_c0_seq1	3471	G	A	SYN	S->S	chrNA	0.17	1	0.14	0.87	0.17	0.03	0.96	0.02
comp569_c0_seq1	25	T	C	UTR	UTR3	chrNA	0.03	0.59	0.01	0.52	0.03	0.01	0.01	0.01
comp569_c0_seq1	26	G	A	UTR	UTR3	chrNA	0.03	0.59	0.01	0.5	0.03	0.01	0	0.01
comp569_c0_seq1	88	A	C	UTR	UTR3	chrNA	0.43	0.01	0.47	0.01	0	0.48	0.01	0.47
comp569_c0_seq1	186	G	A	UTR	UTR3	chrNA	0.01	0.51	0	0.47	0	0	0	0
comp569_c0_seq1	277	T	C	UTR	UTR3	chrNA	0.44	0	0.44	0.4	0.46	0.45	0.53	0
comp569_c0_seq1	284	G	A	UTR	UTR3	chrNA	0	0.41	0	0	0	0	0	0
comp569_c0_seq1	766	C	T	SYN	T->T	chrNA	0.53	0	0.54	0	0	0.52	0	0.52
comp569_c0_seq1	981	T	C	NON-SYN	M->V	chrNA	0	0.57	0	0	0	0	0	0
comp1228_c1_seq1	4147	A	G	UTR	UTR3	chrNA	0.65	0.91	0.01	1	0.03	0.01	1	1
comp1113_c0_seq1	931	A	T	NON-SYN	N->T	chr8	0	0	0	0	0	0.01	0.43	0
comp1113_c0_seq1	2614	C	T	UTR	UTR3	chr8	0.02	0.03	0.44	0.01	0.02	0.01	0.01	0.01
comp1537_c0_seq1	766	T	G	SYN	A->A	chr2	0	0.47	0.01	0	1	0.47	0.02	0
comp1107_c0_seq1	3974	C	T	UTR	UTR3	chr7	0.53	0.01	0	0.52	0	0	0	0.46
comp1841_c0_seq1	316	G	A	NON-SYN	R->Q	chr2	0	0.43	1	0.45	0	0	0.43	0
comp1841_c0_seq1	1018	C	T	UTR	UTR3	chr2	0	0.43	1	0.43	0.01	0	0.46	0
comp1841_c0_seq1	1246	T	C	UTR	UTR3	chr2	0.56	0.01	0	0	0.01	0	0	0
comp952_c0_seq1	82	G	A	SYN	S->S	chrNA	0.02	0.9	0.46	1	0.04	0.01	0.01	0.02
comp952_c0_seq1	991	A	G	UTR	UTR3	chrNA	0	0	0	0	0	0.44	0.99	0.45
comp952_c0_seq1	1057	C	T	UTR	UTR3	chrNA	0.99	0	0.51	0	0.47	0.52	0	0
comp952_c0_seq1	1120	T	C	UTR	UTR3	chrNA	1	0	0.51	0	0.52	0.54	0	0
comp952_c0_seq1	1343	C	G	UTR	UTR3	chrNA	0	0.01	0	0	0	0.44	1	0.46
comp758_c0_seq1	129	G	A	UTR	UTR3	chrNA	0.45	0.01	0.46	0.01	0.51	0	0.01	0.01
comp758_c0_seq1	259	C	T	UTR	UTR3	chrNA	0.47	0.04	0.53	0.01	0.52	0.01	0.01	0.01
comp758_c0_seq1	334	C	T	UTR	UTR3	chrNA	0.59	0.05	0.46	0.02	0.53	0.01	0	0.01
comp758_c0_seq1	361	C	T	UTR	UTR3	chrNA	0.46	0.05	0.44	0.01	0.47	0.46	0	0.02
comp758_c0_seq1	708	C	T	UTR	UTR3	chrNA	0.51	0	0.49	0.52	0.51	0.46	0	0.47
comp758_c0_seq1	789	C	T	UTR	UTR3	chrNA	0.42	0.01	0.47	0.51	0.51	0.01	0.01	0.5
comp1982_c0_seq1	1779	G	T	NON-SYN	Q->K	chrNA	0.5	0.01	0.49	0.41	0.97	0.42	1	0
comp1982_c0_seq1	1786	A	G	SYN	C->C	chrNA	0.51	0.01	0.51	0.43	0.98	0.45	1	0
comp1982_c0_seq1	1789	A	G	SYN	S->S	chrNA	0.5	0.01	0.51	0.42	0.97	0.44	1	0
comp10_c2_seq1	128	T	C	UTR	UTR3	chrNA	0.01	0.01	0	0	0.01	0.01	0.44	0
comp10_c2_seq1	271	G	T	UTR	UTR3	chrNA	0.53	0.46	0.44	0	0.97	1	0.57	1
comp10_c2_seq1	461	C	T	NON-SYN	A->T	chrNA	0.38	0.39	0.23	0	0.94	0.66	0.21	0.61
comp10_c2_seq1	737	G	A	NON-SYN	R->C	chrNA	0.59	0.56	0.59	0	0.99	0.01	0.56	0.99
comp10_c3_seq1	78	C	T	NON-SYN	R->C	chrNA	0.36	0.44	0.12	0	0.97	0	0.06	0.9
comp10_c3_seq1	354	G	A	NON-SYN	A->T	chrNA	0.53	0.51	0.46	0	0.98	0.97	0.41	0.98
comp10_c3_seq1	544	C	A	UTR	UTR3	chrNA	0.77	1	0.73	0.01	0.99	1	0.8	1
comp676_c0_seq1	2712	T	C	UTR	UTR3	chrNA	0	0	0.47	0.49	0	0	0	0
comp676_c0_seq1	2714	G	T	UTR	UTR3	chrNA	0	0.51	0.47	0.5	0.01	0	0	1
comp339_c0_seq1	181	T	C	UTR	UTR3	chr25	0.57	0.99	0	0	0.47	0	0.45	0
comp339_c0_seq1	448	C	T	UTR	UTR3	chr25	0	0	0	0	0.46	0.5	0	0.51
comp339_c0_seq1	835	C	T	UTR	UTR3	chr25	0.55	1	0.42	0.99	1	0.98	0	0.98
comp339_c0_seq1	844	C	T	UTR	UTR3	chr25	0.57	1	0.42	1	0.99	0.99	0.01	0.98
comp339_c0_seq1	883	C	T	UTR	UTR3	chr25	0.56	1	0.42	0.99	0.51	0.47	0	0.46
comp339_c0_seq1	1184	C	T	UTR	UTR3	chr25	1	0.29	0.01	0.99	0.02	0.45	0.52	0.47
comp339_c0_seq1	1192	C	T	UTR	UTR3	chr25	0.02	0.7	0.99	0.01	1	0.51	0.46	0.46
comp339_c0_seq1	1238	C	T	UTR	UTR3	chr25	0.96	0.31	0	0.99	0.02	0.41	0.49	0.43
comp339_c0_seq1	1284	G	A	UTR	UTR3	chr25	0.03	0.66	0.98	0.01	1	0.55	0.49	0.58
comp339_c0_seq1	1288	C	T	UTR	UTR3	chr25	0.04	0.03	0	0.49	0.01	0	0.01	0
comp339_c0_seq1	1292	G	A	UTR	UTR3	chr25	0.03	0.63	0.99	0.01	0.99	0.57	0.5	0.57
comp339_c0_seq1	1391	C	T	SYN	T->T	chr25	1	0.34	0	0.99	0.02	0.49	0.5	0.52
comp339_c0_seq1	1796	C	T	SYN	T->T	chr25	0.99	0.47	0	0.47	0.02	0.51	0.58	0.55
comp339_c0_seq1	1946	G	A	SYN	D->D	chr25	0.02	0.45	0.99	0.48	1	0.5	0.5	0.55
comp339_c0_seq1	2225	G	A	SYN	T->T	chr25	0.01	0.01	0	0.5	0.02	0	0.01	0
comp339_c0_seq1	2603	C	T	SYN	P->P	chr25	0.59	1	0.5	0	0.98	0	0.41	0
comp339_c0_seq1	2735	G	A	SYN	T->T	chr25	0.01	0.46	0.47	0.02	1	0.01	0.42	0.01
comp339_c0_seq1	2744	G	A	SYN	T->T	chr25	0.01	0.01	0.01	0.46	0.04	0	0.01	0.01
comp339_c0_seq1	2796	G	A	NON-SYN	T->M	chr25	0.42	0.52	0.01	0.01	0.03	0	0	0.01
comp339_c0_seq1	2981	G	A	SYN	P->P	chr25	0.41	0.96	0.47	0.01	1	0	0.51	0.01
comp339_c0_seq1	3302	T	C	SYN	T->T	chr25	0.29	0.44	0.46	0.01	0.11	0.01	0.01	0.01
comp339_c0_seq1	3313	C	T	NON-SYN	A->T	chr25	0.02	0.55	0.52	0.02	0.89	0.01	0.56	0.01
comp1065_c0_seq1	1137	A	G	UTR	UTR3	chr7	0.51	0.61	0.61	0.01	1	0.02	0.01	0.01
comp22_c0_seq1	1905	G	C	UTR	UTR5	chr4	0.14	0.06	0.02	0.02	0.04	0.02	0.02	0.43
comp22_c0_seq1	1979	T	C	UTR	UTR5	chr4	0.42	0.47	0	0	0	0	0	0
comp22_c0_seq1	2254	C	T	UTR	UTR5	chr4	0.49	0.51	0	0	0.01	0.01	0.01	0.01
comp76_c0_seq1	64	C	T	NON-SYN	L->F	chrNA	0.39	0.03	0.01	0.39	0.02	0.53	0	0
comp39_c0_seq1	154	G	A	UTR	UTR3	chr4	0.03	0.01	0.01	0	0.01	0.37	0.01	0.41
comp39_c0_seq1	526	A	G	UTR	UTR3	chr4	0	0	0	0	0	0.35	0	0.37
comp39_c0_seq1	659	A	G	UTR	UTR3	chr4	0.15	0.01	0.36	0.32	0.12	0	0.41	0.3
comp39_c0_seq1	729	T	A	UTR	UTR3	chr4	0.47	1	0	0	0.51	0.99	0	0.01
comp39_c0_seq1	878	C	T	UTR	UTR3	chr4	0.49	1	0.01	0	0.6	1	0.01	0.01
comp39_c0_seq1	910	C	A	UTR	UTR3	chr4	0.48	0.01	1	1	0.39	0.01	1	1
comp39_c0_seq1	963	T	C	UTR	UTR3	chr4	0.5	0.01	1	1	0.42	0.01	0.99	1
comp39_c0_seq1	1168	T	C	UTR	UTR3	chr4	0.54	1	0.01	0	0.5	0.98	0.01	0.01
comp39_c0_seq1	1394	T	C	UTR	UTR3	chr4	0.42	1	0	0.01	0.45	1	0	0
comp39_c0_seq1	1395	G	A	UTR	UTR3	chr4	0.01	1	0	0.01	0.46	1	0.01	0
comp39_c0_seq1	2212	C	T	SYN	T->T	chr4	0.4	0.01	1	1	0.36	0.01	1	1
comp39_c0_seq1	2949	G	A	SYN	L->L	chr4	0.39	0	0.99	0.47	0.52	0	1	0.49
comp39_c0_seq1	3450	A	G	SYN	L->L	chr4	0.61	1	0.01	0.01	0.52	0.98	0	0.01
comp39_c0_seq1	3622	C	T	SYN	P->P	chr4	0.53	0.89	0.91	0.93	0.96	0.41	0.43	0.01
comp39_c0_seq1	3625	C	T	SYN	P->P	chr4	0.02	0.03	0.01	0	0.02	0.02	0.34	0.86
comp39_c0_seq1	3745	G	A	SYN	P->P	chr4	0	0.01	0	0	0	0	0	0.81
comp1438_c0_seq1	6	G	C	NON-SYN	V->L	chrNA	0.48	0.1	0.2	0	0.18	0.09	0.93	0.01
comp1438_c0_seq1	66	G	A	NON-SYN	G->S	chrNA	0.47	0.01	0	0	0.01	0.01	0.01	0
comp1438_c0_seq1	68	C	T	SYN	G->G	chrNA	0.44	0.01	0	0	0.02	0.01	0.61	0.02
comp1438_c0_seq1	82	G	A	NON-SYN	G->D	chrNA	0.01	0.01	0	0	0	0	0.61	0.01
comp1438_c0_seq1	83	T	C	SYN	G->G	chrNA	0.55	0.06	0.05	0.29	0.1	0.02	0.71	0.17
comp1438_c0_seq1	87	T	C	NON-SYN	C->R	chrNA	0.5	0.02	0.01	0.01	0.03	0.01	0.69	0.04
comp1438_c0_seq1	133	C	T	NON-SYN	A->V	chrNA	0.01	0.01	0	0	0	0	0.66	0.01
comp1438_c0_seq1	139	C	G	NON-SYN	S->C	chrNA	0.51	0.03	0.01	0.01	0.02	0	0.72	0.02
comp1438_c0_seq1	176	T	C	SYN	A->A	chrNA	0.62	0.27	0.01	0.1	0.24	0.04	0.76	0.34
comp1438_c0_seq1	179	G	A	SYN	L->L	chrNA	0.46	0.04	0.02	0.02	0.03	0.03	0.75	0.02
comp1438_c0_seq1	231	T	A	NON-SYN	S->T	chrNA	0.02	0.02	0.14	0.38	0.03	0.01	0.22	0.06
comp1438_c0_seq1	234	C	A	NON-SYN	L->T	chrNA	0.02	0.02	0.17	0.39	0.03	0.01	0.24	0.06
comp1438_c0_seq1	258	G	A	NON-SYN	E->K	chrNA	0.08	0.03	0.21	0.72	0.05	0.01	0.5	0.18
comp1438_c0_seq1	267	C	G	NON-SYN	R->G	chrNA	0.56	0.79	0.6	0.11	0.57	0.81	0.25	0.02
comp1438_c0_seq1	275	G	A	SYN	T->T	chrNA	0.61	0.62	0.63	0.11	0.49	0.86	0.33	0.05
comp1438_c0_seq1	286	G	A	NON-SYN	R->H	chrNA	0.04	0.21	0.01	0.12	0.1	0.05	0.01	0.63
comp1438_c0_seq1	327	C	A	NON-SYN	L->T	chrNA	0.03	0.16	0.01	0.12	0.17	0.06	0	0.56
comp1438_c0_seq1	332	G	A	SYN	P->P	chrNA	0.01	0.01	0.02	0.44	0.04	0.02	0.48	0.02
comp1438_c0_seq1	1427	A	C	UTR	UTR3	chrNA	0.07	0.18	0.36	0.01	0.06	0.06	0.01	0.1
comp1438_c0_seq1	1429	G	C	UTR	UTR3	chrNA	0.06	0.19	0.36	0.01	0.06	0.03	0.01	0.09
comp1438_c0_seq1	1433	T	C	UTR	UTR3	chrNA	0.1	0.36	0.07	0.07	0.18	0.22	0.03	0.16
comp1438_c0_seq1	1434	C	T	UTR	UTR3	chrNA	0.06	0.21	0.4	0.17	0.12	0.03	0.05	0.18
comp1438_c0_seq1	1818	C	G	UTR	UTR3	chrNA	0.01	0.07	0.04	0.47	0.2	0.02	0.18	0.73
comp1438_c0_seq1	1819	C	T	UTR	UTR3	chrNA	0.89	0.07	0.04	0.01	0.2	0.02	0.01	0.01
comp1438_c0_seq1	1844	C	T	UTR	UTR3	chrNA	0.01	0.05	0.03	0.47	0.1	0.03	0.39	0.02
comp1438_c0_seq1	1848	G	A	UTR	UTR3	chrNA	0.87	0.05	0.03	0.12	0.1	0.01	0.04	0.07
comp1438_c0_seq1	1881	C	T	UTR	UTR3	chrNA	0.05	0.14	0.28	0.24	0.12	0.1	0.35	0.13
comp1438_c0_seq1	1883	A	G	UTR	UTR3	chrNA	0.01	0.05	0.01	0.01	0.02	0.01	0.32	0.62
comp1438_c0_seq1	1886	G	A	UTR	UTR3	chrNA	0.17	0.51	0.37	0.16	0.44	0.5	0	0.01
comp1438_c0_seq1	1890	C	T	UTR	UTR3	chrNA	0.01	0.02	0.01	0.2	0.02	0.01	0.15	0.57
comp1438_c0_seq1	1901	T	C	UTR	UTR3	chrNA	0.01	0.02	0.01	0.01	0.02	0.01	0.01	0.48
comp1438_c0_seq1	1903	C	G	UTR	UTR3	chrNA	0.01	0.02	0.01	0.01	0.02	0.01	0	0.48
comp1438_c0_seq1	1917	G	A	UTR	UTR3	chrNA	0.01	0.02	0.01	0.01	0.02	0.01	0	0.44
comp1438_c0_seq1	1919	G	A	UTR	UTR3	chrNA	0.04	0.06	0.24	0.57	0.07	0.06	0.11	0.24
comp1438_c0_seq1	1942	C	T	UTR	UTR3	chrNA	0.42	0.01	0	0	0.01	0	0.12	0
comp1223_c0_seq1	2348	C	T	NON-SYN	A->T	chrNA	0	0.49	0.01	0	1	0	0	0
comp1204_c0_seq1	1662	A	G	SYN	Q->Q	chrNA	0.45	0.39	0	0.46	1	0.44	0	0
comp1204_c0_seq1	1986	A	T	UTR	UTR3	chrNA	0.42	0.43	0	0.47	1	0.43	0.01	0
comp1204_c0_seq1	2029	G	A	UTR	UTR3	chrNA	0.43	0.44	0	0.49	0.99	0.47	0.01	0.01
comp1204_c0_seq1	2459	A	G	UTR	UTR3	chrNA	0.01	0.01	0	0	0.01	0	0	0.53
comp1692_c0_seq1	1741	G	A	UTR	UTR3	chrNA	0	0.56	0.44	0	0.57	0.01	0.5	0
comp1692_c0_seq1	3436	G	A	SYN	D->D	chrNA	0.01	0.57	0.48	0.01	0.48	0	0.5	0.01
comp1308_c0_seq1	3355	T	A	NON-SYN	T->K	chr6	0.03	1	0.02	0.03	0.02	0.02	0.01	0.02
comp1308_c0_seq1	7553	G	A	UTR	UTR3	chr6	0.02	0.7	0.03	0.02	1	0.54	0.01	0.01
comp1308_c1_seq1	1241	C	T	UTR	UTR3	chr6	0.02	1	0	0	0.01	0.01	0.01	0.01
comp1308_c1_seq1	1244	C	G	UTR	UTR3	chr6	0.01	1	0	0	0.01	0.01	0.01	0.01
comp1308_c1_seq1	6468	T	A	SYN	P->P	chr6	0.08	0.14	0.11	0.09	1	0.17	0.14	0.04
comp1472_c0_seq1	77	G	A	UTR	UTR5	chrNA	0.98	1	0	0.5	0.39	0.47	0	0
comp1472_c0_seq1	303	G	A	UTR	UTR5	chrNA	0.01	0.5	1	0.53	0.6	1	1	1
comp1472_c0_seq1	551	C	T	UTR	UTR5	chrNA	0.97	0.51	0.01	1	0.47	0.45	0	0
comp1472_c0_seq1	552	G	A	UTR	UTR5	chrNA	0.01	1	1	0.55	0.52	0.53	1	1
comp1472_c0_seq1	555	G	A	UTR	UTR5	chrNA	0.01	1	1	0.56	0.51	0.52	1	1
comp1472_c0_seq1	564	T	C	UTR	UTR5	chrNA	1	1	0	0	0.47	0.01	0	0
comp1472_c0_seq1	576	C	T	UTR	UTR5	chrNA	0.01	1	1	0.52	0.49	0.53	0.99	0.99
comp1472_c0_seq1	607	T	A	UTR	UTR5	chrNA	0.99	1	0.01	0.48	0.4	0.46	0.01	0
comp1472_c1_seq1	392	C	T	NON-SYN	G->R	chrNA	0.43	1	0.01	0.47	0.01	0.51	0.01	0
comp1472_c1_seq1	676	G	A	UTR	UTR5	chrNA	0.01	0.52	0.99	0.56	0.5	0.45	1	1
comp1472_c1_seq1	697	C	T	UTR	UTR5	chrNA	0.01	0.52	0.99	0.54	0.57	0.46	0.99	0.99
comp1472_c1_seq1	700	C	T	UTR	UTR5	chrNA	0.01	0.52	0.99	0.54	0.56	0.45	1	1
comp1472_c1_seq1	701	G	A	UTR	UTR5	chrNA	0.98	0.5	0.01	0.43	0.4	0.51	0	0
comp1472_c1_seq1	949	C	T	UTR	UTR5	chrNA	0.01	1	1	0.43	0.56	0.52	0.99	0.99
comp1472_c1_seq1	1033	G	T	UTR	UTR5	chrNA	0.01	0.57	1	0.53	0.57	0.56	0.99	1
comp134_c0_seq1	341	T	C	SYN	G->G	chrNA	0	0	0	0	0	0.49	0	0
comp730_c0_seq1	4952	A	C	UTR	UTR3	chr9	0	0.45	0	0	0	0	0	0
comp730_c0_seq1	5457	C	T	UTR	UTR3	chr9	0.5	0	0	0	0.48	0.46	0	0
comp730_c0_seq1	5781	C	T	UTR	UTR3	chr9	0.42	0.37	0.39	0	0.41	0.43	0	0.44
comp730_c0_seq1	6365	T	C	UTR	UTR3	chr9	0.42	0.45	0.49	0	0.44	0.45	0	0.48
comp730_c0_seq1	7163	G	A	UTR	UTR3	chr9	0.38	0	0	0	0.47	0.43	0	0
comp1819_c0_seq1	4629	G	A	UTR	UTR5	chrNA	0.01	0.02	0	0.41	0.02	0.01	0.01	0.99
comp738_c0_seq1	1957	G	T	UTR	UTR5	chr18	0.44	0.01	0.9	0	0.01	0.54	0	0.01
comp378_c0_seq1	220	G	A	SYN	S->S	chrNA	0.48	0.99	0.41	0.48	0.41	0.52	0.49	0.01
comp378_c0_seq1	577	G	A	SYN	H->H	chrNA	0.48	0	0.44	0	0.44	0	0	0
comp378_c1_seq1	24	C	G	UTR	UTR5	chrNA	1	0.08	0.06	0.05	0.12	0.04	0.03	0.03
comp378_c1_seq1	33	C	G	UTR	UTR5	chrNA	0.04	1	0.12	0	0.05	0.1	0.01	0.12
comp378_c1_seq1	420	C	T	SYN	H->H	chrNA	0.44	0.01	0.41	0	0.42	0	0	0
comp378_c1_seq1	777	C	T	SYN	S->S	chrNA	0.47	0.99	0.41	0.49	0.43	0.54	0.5	0
comp300_c0_seq1	213	G	A	UTR	UTR5	chr5	0	0.49	0	0.45	0.02	0	0	0
comp300_c0_seq1	1071	A	G	SYN	E->E	chr5	0.51	0	0	0	0	0.99	0.43	0
comp300_c0_seq1	1145	C	A	NON-SYN	P->Q	chr5	0	0.52	0	0.49	0	0	0	0
comp300_c0_seq1	1323	A	G	SYN	L->L	chr5	0.51	0	0	0	0	0.99	0.43	0
comp300_c0_seq1	1539	C	T	SYN	L->L	chr5	0	0.49	0	0.46	0	0	0.01	0.01
comp410_c0_seq1	805	T	G	UTR	UTR3	chrNA	0.67	0.95	0.03	0.41	0.05	0.01	0.01	0.01
comp410_c0_seq1	1437	A	C	UTR	UTR3	chrNA	0.57	0.05	0.99	0.49	1	0.99	1	1
comp410_c0_seq1	4894	A	G	UTR	UTR5	chrNA	0.01	0.01	0	0.46	0.01	0.49	0.46	0.45
comp410_c0_seq1	5496	A	G	UTR	UTR5	chrNA	0.03	0.03	0.01	0.01	0.02	0.43	0.47	0.01
comp410_c0_seq1	5661	C	T	UTR	UTR5	chrNA	0.41	0.65	0.55	0.54	1	0.01	0.01	0.01
comp1007_c0_seq1	29	C	G	NON-SYN	T->S	chrNA	0.15	0.43	0.18	0.03	0.12	0.16	0.13	0.23
comp1007_c0_seq1	111	C	T	SYN	G->G	chrNA	0.07	0.11	0.03	0.53	0.05	0.04	0.02	0.02
comp1007_c0_seq1	681	C	T	UTR	UTR3	chrNA	0	0.01	0	0	0	0.36	0.01	0
comp1007_c0_seq1	741	G	A	UTR	UTR3	chrNA	0.01	0	0	0	0.01	0.36	0.01	0.01
comp1007_c0_seq1	878	G	A	UTR	UTR3	chrNA	0	0.01	0	0	0.01	0.4	0.01	0
comp1007_c0_seq1	944	G	A	UTR	UTR3	chrNA	0	0.01	0	0	0	0.44	0	0.01
comp1007_c0_seq1	946	C	T	UTR	UTR3	chrNA	0	0.02	0	0	0	0.43	0	0
comp321_c0_seq1	637	G	A	SYN	S->S	chrNA	0.42	0.41	0	0	0.01	0.01	0	0
comp321_c0_seq1	886	C	T	SYN	G->G	chrNA	0.48	0.53	0	0	0.02	0	0	0.01
comp321_c0_seq1	910	C	T	SYN	A->A	chrNA	0.47	0.5	0	0	0.01	0.01	0	0
comp1312_c0_seq1	145	C	T	UTR	UTR3	chr1	0	1	0	0.46	0.01	0.46	0.49	0.01
comp1522_c0_seq1	512	G	A	UTR	UTR3	chrNA	0.02	0.01	0.01	0.01	0.5	0.01	0	0
comp1522_c0_seq1	588	T	C	UTR	UTR3	chrNA	0.03	0.01	0.01	0.02	0.61	0.01	0.01	0
comp1522_c0_seq1	670	C	T	UTR	UTR3	chrNA	0.02	0.02	0.01	0.51	0.06	0.01	0	0
comp1522_c0_seq1	1533	A	C	UTR	UTR3	chrNA	0.58	0.01	0.77	0.43	0.39	0	0.01	0.39
comp1522_c0_seq1	1536	A	C	UTR	UTR3	chrNA	0.61	0.02	0.78	0.43	0.41	0.01	0	0.39
comp1522_c0_seq1	1551	A	T	UTR	UTR3	chrNA	0.86	0.03	0.93	0.56	0.58	0.01	0.01	0.53
comp1522_c0_seq1	1596	T	G	UTR	UTR3	chrNA	0	0.99	0	0.4	0.4	1	1	0.43
comp1522_c0_seq1	1597	A	G	UTR	UTR3	chrNA	0	0.99	0	0.4	0.39	0.99	1	0.42
comp1522_c0_seq1	1609	T	C	UTR	UTR3	chrNA	0	1	0	0.41	0.39	1	1	0.44
comp1522_c0_seq1	1812	C	T	UTR	UTR3	chrNA	1	0.01	1	0.5	0.44	0	0	0.51
comp1522_c0_seq1	1825	T	C	UTR	UTR3	chrNA	0.99	0.01	0.99	0.52	0.43	0	0	0.53
comp1522_c0_seq1	2000	A	G	UTR	UTR3	chrNA	0.01	1	0	0.43	0.4	1	1	0.46
comp1522_c0_seq1	2345	C	T	SYN	Q->Q	chrNA	0	0	0	0	0.54	0.01	0	0.5
comp1157_c0_seq1	67	G	A	UTR	UTR3	chrUn_AADN03027014	0.02	0.02	0	0.59	0.02	0.01	0	0
comp1157_c0_seq1	82	A	G	UTR	UTR3	chrUn_AADN03027014	0.01	0.01	0	0.39	0.02	0	0	0
comp1157_c0_seq1	439	A	C	UTR	UTR3	chrUn_AADN03027014	0.52	0.55	0	0	0.53	0.01	0	0.51
comp1157_c0_seq1	1884	T	C	SYN	E->E	chrUn_AADN03027014	0.01	0.49	0.01	0.48	0.01	0.46	0.01	0.47
comp1157_c0_seq1	2562	G	A	SYN	R->R	chrUn_AADN03027014	0	0	0	0	0	0.48	0	0
comp1157_c0_seq1	2724	G	A	SYN	S->S	chrUn_AADN03027014	0.99	0.49	0.99	0	0.98	0.46	0.99	0.5
comp1157_c0_seq1	3522	G	A	SYN	T->T	chrUn_AADN03027014	0	0	0	0.47	0	0	0	0
comp1157_c0_seq1	3531	G	A	SYN	T->T	chrUn_AADN03027014	0	0	0	0.48	0.01	0	0	0
comp1157_c0_seq1	4764	G	A	SYN	Y->Y	chrUn_AADN03027014	0.49	0	0.01	0	0.01	0	0	0
comp1157_c0_seq1	5508	C	T	SYN	T->T	chrUn_AADN03027014	0.01	0	0.01	0.53	0.01	0.46	0.01	0.01
comp1157_c0_seq1	6315	A	G	SYN	S->S	chrUn_AADN03027014	0	0.46	0.01	0.01	0.03	0.01	0	0.45
comp1157_c0_seq1	7506	G	T	SYN	G->G	chrUn_AADN03027014	0	0.48	0.03	0.01	0.05	0.01	0	0.45
comp1157_c0_seq1	7803	C	T	SYN	T->T	chrUn_AADN03027014	0	0.53	0.04	0.01	0.07	0	0	0.49
comp1157_c0_seq1	8178	A	G	SYN	D->D	chrUn_AADN03027014	0.42	0.44	0.02	0.49	0.1	0.01	0	0.5
comp1157_c0_seq1	8985	C	T	SYN	T->T	chrUn_AADN03027014	0	0	0.04	0.46	0.02	0.44	0	0
comp1157_c0_seq1	9349	G	A	NON-SYN	T->M	chrUn_AADN03027014	0	0.5	0.13	0.01	0.03	0	0	0.5
comp1157_c0_seq1	10176	G	T	SYN	S->S	chrUn_AADN03027014	0	0.46	0.17	0.59	0.17	0	0.01	0.54
comp1157_c0_seq1	11784	A	G	SYN	N->N	chrUn_AADN03027014	0.34	0.49	0.13	1	0.31	0.49	0	0.45
comp1157_c0_seq1	12126	C	T	SYN	T->T	chrUn_AADN03027014	0.51	0	0.14	0.02	0.05	0.01	0	0.01
comp1157_c0_seq1	13389	T	C	SYN	A->A	chrUn_AADN03027014	0.49	0.01	0.13	0.03	0.06	0.01	0.01	0.01
comp1157_c0_seq1	14445	G	A	SYN	S->S	chrUn_AADN03027014	0.55	0.5	1	0.03	0.71	0.45	1	0.58
comp1517_c0_seq1	1731	C	T	UTR	UTR3	chrNA	0.01	0.01	0	0.48	0.39	0	0.01	0.01
comp1517_c0_seq1	1985	G	C	UTR	UTR3	chrNA	0.01	0.02	0	0	0.41	0.42	0.38	0.48
comp637_c0_seq1	942	G	A	UTR	UTR3	chrLGE22C19W28_E50C23	0.48	0	0.51	0.53	0.47	0.48	0	0.46
comp1828_c0_seq1	106	T	C	UTR	UTR3	chrNA	0.47	0.43	0	0.99	0.49	0.44	0.48	0
comp1828_c0_seq1	1176	T	C	UTR	UTR3	chrNA	0.56	0.01	0.01	0	0	0.01	0.52	0
comp1500_c0_seq1	1995	G	A	UTR	UTR5	chr2	0	0	0.01	0.47	0.01	0.45	0.01	1
comp1655_c0_seq1	172	G	A	UTR	UTR3	chrNA	0	0	0	0.49	0	0	0	0
comp665_c0_seq1	114	T	C	NON-SYN	C->R	chr6	1	0.61	1	0.02	0.6	0.99	0.99	1
comp665_c0_seq1	440	C	A	NON-SYN	D->E	chr6	0.49	0	0.48	0	0.44	0.01	0	0.01
comp665_c0_seq1	1175	C	T	SYN	S->S	chr6	0.5	0	0.48	0	0.51	0.01	1	0.54
comp665_c0_seq1	1720	T	C	UTR	UTR3	chr6	1	0.45	1	0	0.47	1	1	1
comp665_c0_seq1	2379	G	A	UTR	UTR3	chr6	0.47	0	0.55	0	0.46	0.01	1	0
comp665_c0_seq1	2577	C	T	UTR	UTR3	chr6	0.43	0	0.49	0	0.49	0	1	0
comp665_c0_seq1	2890	C	T	UTR	UTR3	chr6	0.52	0	0.49	0	0.46	0	1	0
comp665_c0_seq1	2984	T	C	UTR	UTR3	chr6	0.52	0	0.49	0	0.45	0	0.99	0
comp665_c0_seq1	3084	T	C	UTR	UTR3	chr6	0.42	1	0.48	1	0.48	1	0	0.43
comp665_c0_seq1	3234	G	T	UTR	UTR3	chr6	0.48	0.01	0.48	0.01	0.46	0.01	0.99	0.01
comp665_c0_seq1	3628	C	T	UTR	UTR3	chr6	0.5	0	0.51	0	0.54	0	0	0
comp665_c0_seq1	3813	T	C	UTR	UTR3	chr6	0.48	0.37	0.45	0.98	0.99	0	1	0.48
comp665_c0_seq1	3983	T	C	UTR	UTR3	chr6	0.49	0.01	0.5	0	0.53	0	0.99	0
comp308_c0_seq1	99	C	G	UTR	UTR5	chr1	0.09	0.33	0.5	0.18	0.15	0.08	0.04	0.06
comp308_c0_seq1	100	C	G	UTR	UTR5	chr1	0.09	0.33	0.5	0.17	0.15	0.08	0.05	0.06
comp308_c0_seq1	135	G	C	UTR	UTR5	chr1	0.05	0.4	0.21	0.13	0.6	0.24	0.26	0.26
comp308_c0_seq1	1869	G	A	UTR	UTR3	chr1	0.45	0	0	0	0	0	0	0
comp308_c0_seq1	2494	G	A	UTR	UTR3	chr1	0.04	0.1	0.41	0.13	0.58	0.13	0.15	0.37
comp308_c0_seq1	3030	C	A	UTR	UTR3	chr1	0.04	0.05	0.02	0.55	0.11	0.02	0.01	0.67
comp308_c0_seq1	3307	A	T	UTR	UTR3	chr1	0.05	0.05	0.02	0.41	0.06	0.02	0.04	0.01
comp308_c0_seq1	3662	T	C	UTR	UTR3	chr1	0.02	0.03	0.01	0.57	0.08	0.01	0.01	0.01
comp1541_c0_seq1	11	G	A	SYN	L->L	chrNA	0.24	0.29	0.23	0.87	0.93	0.26	0.28	0
comp1541_c0_seq1	81	A	G	NON-SYN	M->T	chrNA	0.38	0.45	0.34	0.78	0.9	0.36	0.33	0
comp1541_c0_seq1	109	C	T	NON-SYN	A->T	chrNA	0.44	0.39	0.38	0.01	0.01	0.34	0.36	0.66
comp1541_c0_seq1	343	A	G	NON-SYN	S->P	chrNA	0.33	0.26	0.37	0.01	0.01	0.36	0.32	0.99
comp1541_c0_seq1	360	G	A	UTR	UTR5	chrNA	0.3	0.24	0.37	0.01	0.03	0.34	0.34	0.99
comp1541_c0_seq1	476	C	T	UTR	UTR5	chrNA	0.44	0.46	0.48	0	0.01	0.45	0.45	0.97
comp1541_c0_seq1	491	G	A	UTR	UTR5	chrNA	0.5	0.51	0.48	0.99	0.98	0.52	0.51	0
comp1541_c0_seq1	602	G	A	UTR	UTR5	chrNA	0.64	0.43	0.6	0.98	0.98	0.67	0.66	0.01
comp925_c0_seq1	360	G	A	SYN	T->T	chrNA	0.06	0.08	0.51	0.57	0.03	0.03	0.4	0.03
comp925_c0_seq1	486	C	T	SYN	G->G	chrNA	1	0.99	0	0	0.52	0.47	0.5	0.01
comp925_c0_seq1	7025	G	A	UTR	UTR3	chrNA	0.06	0.04	0.01	0.4	0.7	0.01	0.01	0.01
comp1792_c0_seq1	399	G	A	SYN	K->K	chr15	1	0.57	0.6	1	0.92	0.01	0.52	1
comp1619_c1_seq1	155	G	C	NON-SYN	R->P	chr21	0.01	0.43	0.01	0	0.01	0	0	0.48
comp1619_c1_seq1	543	G	A	SYN	V->V	chr21	0.49	0.48	1	0	0.47	0.43	1	0.42
comp1575_c0_seq1	1322	C	T	UTR	UTR3	chrNA	0	0	0	0.45	0	0	0.42	0
comp51_c0_seq1	66	C	T	UTR	UTR5	chrZ	0.02	0.1	0.01	0.27	0.41	0.95	0	0.98
comp51_c0_seq1	354	T	A	SYN	G->G	chrZ	0.99	0.5	0.99	0.43	0.44	0.51	0.98	0
comp51_c0_seq1	498	C	A	SYN	T->T	chrZ	1	0.46	0.99	0.36	0.47	0.28	0.96	0
comp51_c0_seq1	663	A	G	SYN	E->E	chrZ	0.99	0.5	1	0.45	0.51	0.48	0.99	0.01
comp1918_c0_seq1	606	A	G	NON-SYN	T->A	chr1	0.02	0.33	0.46	0.01	0.99	0.01	0.01	0.47
comp1918_c0_seq1	789	A	G	NON-SYN	T->V	chr1	0.01	0.01	0	0.55	0.01	0	0	0
comp868_c1_seq1	271	T	C	UTR	UTR3	chrNA	0.58	0.46	0	0.99	0.5	0	0	1
comp868_c1_seq1	513	G	A	UTR	UTR3	chrNA	0.51	0.51	0	0.51	0	0	0.01	0.99
comp868_c1_seq1	555	A	G	UTR	UTR3	chrNA	0.52	0.51	0	0.53	0	0	0	0.99
comp868_c1_seq1	1147	C	T	UTR	UTR3	chrNA	0.49	0.54	0	0.5	0.01	0	0.01	1
comp868_c1_seq1	1192	G	A	UTR	UTR3	chrNA	0	0.01	0	0.48	0.01	0	0	0
comp868_c1_seq1	1453	G	A	UTR	UTR3	chrNA	0	0	0	0	0.45	0	0	0
comp868_c1_seq1	3134	G	A	UTR	UTR3	chrNA	0.01	0.56	0	0	0.01	0.49	0	0.49
comp868_c1_seq1	3166	G	T	UTR	UTR3	chrNA	0	0	0	0	0.5	0	0	0
comp868_c1_seq1	3295	C	T	UTR	UTR3	chrNA	0.51	0	1	0	0.52	0.49	0.99	0
comp868_c1_seq1	3420	A	G	SYN	A->A	chrNA	0	0.01	0	0	0.47	0	0	0
comp868_c1_seq1	4163	G	A	UTR	UTR5	chrNA	0	0.47	0	0	0.36	0.52	0.01	0.46
comp868_c1_seq1	4176	A	C	UTR	UTR5	chrNA	0.44	0.5	0	0.4	0.02	0.01	0.01	0.5
comp868_c1_seq1	4192	G	A	UTR	UTR5	chrNA	0.35	0.13	0.02	0.96	0.02	0.01	0.5	0.44
comp272_c0_seq1	765	G	A	SYN	N->N	chr13	0	0	0.46	0.46	0	0	0.42	0
comp272_c0_seq1	2100	G	A	SYN	S->S	chr13	0	0	0.46	0.49	0	0.01	0.42	0.01
comp272_c0_seq1	2242	G	A	UTR	UTR5	chr13	0.99	0.99	0.48	0.45	1	0.65	0.42	0.01
comp1626_c0_seq1	995	G	A	SYN	A->A	chr3	0.01	0.49	0.32	0.52	0.38	0.51	0.44	0.47
comp1626_c0_seq1	1061	G	C	SYN	L->L	chr3	0.01	0.52	0.38	0.43	0.48	0.53	0.48	0.52
comp1626_c0_seq1	1373	C	T	SYN	H->H	chr3	0.02	0.02	0.61	0.4	0.47	0.01	0	0.01
comp1626_c0_seq1	1571	T	C	SYN	A->A	chr3	0.02	0.03	0.05	0.03	0.07	0.44	0.5	0.02
comp1626_c0_seq1	1691	G	A	SYN	Q->Q	chr3	0.02	0.02	0.03	0.02	0.08	0.01	0.01	0.44
comp1626_c0_seq1	1790	T	C	SYN	P->P	chr3	0.02	0.44	0.43	0.48	1	0.03	0.42	0.57
comp1626_c0_seq1	1802	C	T	SYN	Y->Y	chr3	0.02	0.05	0.04	0.02	0.06	0.54	0.57	0.01
comp1626_c0_seq1	1820	C	T	SYN	L->L	chr3	1	0.54	0.53	0.43	0.05	0.99	0.54	0.42
comp1626_c0_seq1	1838	G	A	SYN	A->A	chr3	0.02	0.02	0.04	0.03	0.05	0.01	0.01	0.44
comp1626_c0_seq1	1943	C	T	SYN	N->N	chr3	1	0.97	0.97	0.93	0.46	0.42	0.01	0.01
comp1626_c0_seq1	1964	G	A	SYN	A->A	chr3	0.02	0.02	0.03	0.02	0.52	0.01	0.44	0.52
comp1626_c0_seq1	2429	G	A	SYN	S->S	chr3	0.03	0.72	0.56	0.5	0.61	0.01	0.01	0.58
comp1626_c0_seq1	2435	G	A	SYN	S->S	chr3	0.02	0.74	0.53	0.47	0.61	0.01	0	0.59
comp1626_c0_seq1	2891	C	T	SYN	R->R	chr3	0.01	0.01	0.01	0.01	0.02	0.01	0.02	0.47
comp1626_c0_seq1	2912	G	A	SYN	A->A	chr3	0.01	0.01	0.01	0.01	0.02	0	0	0.47
comp1626_c1_seq1	719	G	C	SYN	R->R	chrNA	0.33	0.17	0.05	0.35	0.33	0.36	0.38	0.01
comp1482_c0_seq1	2155	G	A	UTR	UTR3	chrNA	0.07	0.07	0.03	0.02	0.06	0.75	0.01	0.01
comp1482_c0_seq1	2488	C	T	UTR	UTR3	chrNA	1	0.05	0.85	0.9	0.63	0.01	0.01	0.64
comp1482_c0_seq1	2976	C	T	UTR	UTR3	chrNA	0	0	0.5	0	0.01	0.38	0	0
comp1659_c0_seq1	247	C	T	SYN	N->N	chr9	0.01	0.41	1	0	0	0.01	0	0.43
comp1659_c0_seq1	796	G	A	UTR	UTR3	chr9	0	0.48	1	0	0.42	0.42	0	0.47
comp1659_c0_seq1	1037	G	A	UTR	UTR3	chr9	0	0.61	0	0.49	0.5	0.54	0	0.54
comp1659_c0_seq1	1040	C	T	UTR	UTR3	chr9	0	0	0	0	0.47	0.45	0	0
comp1659_c0_seq1	1044	A	G	UTR	UTR3	chr9	0	0	0	0	0	0	0.99	0
comp1400_c0_seq1	229	G	A	SYN	T->T	chrNA	1	0.99	0.42	0.46	0.43	0.45	0	0
comp1400_c0_seq1	317	T	C	SYN	L->L	chrNA	1	1	0.42	0.4	0.38	0.45	0	0
comp1400_c0_seq1	400	T	C	SYN	D->D	chrNA	0.99	1	0.42	0.49	0.4	0.48	0.01	0
comp1400_c0_seq1	469	C	T	SYN	A->A	chrNA	0.01	0.42	0.37	0	0.34	0	0	0
comp780_c0_seq1	645	G	A	SYN	N->N	chr26	0	0	0	0.49	0.4	0	0	0
comp340_c0_seq1	976	A	G	UTR	UTR3	chrNA	0	0	0.6	0	0.49	0	0	0
comp340_c0_seq1	1025	T	A	UTR	UTR3	chrNA	0	0.01	0	0.61	0	0.56	0	0
comp340_c0_seq1	1056	T	C	UTR	UTR3	chrNA	0.01	0	0.62	0	0.55	0	0	0
comp340_c0_seq1	1070	A	G	UTR	UTR3	chrNA	0	0	0	0.56	0	0	0	0
comp340_c0_seq1	2432	C	A	UTR	UTR3	chrNA	0.01	0.01	0.53	0.01	0.56	0	0.01	0
comp340_c0_seq1	4284	C	A	UTR	UTR3	chrNA	0.02	0.02	0.64	0.02	0.73	0.03	0.01	0.01
comp340_c0_seq1	5060	C	G	UTR	UTR3	chrNA	0.03	0.02	0.02	0.44	0.05	0.49	0.01	0.01
comp340_c0_seq1	11048	C	T	UTR	UTR3	chrNA	0.03	0.03	0.5	0.03	0.63	0.01	0.01	0.02
comp340_c0_seq1	12260	A	C	UTR	UTR3	chrNA	0.02	0.02	0.03	0.4	0.03	0.46	0.01	0.01
comp340_c0_seq1	12382	A	G	UTR	UTR3	chrNA	0.02	0.03	0.04	0.45	0.03	0.49	0	0.01
comp340_c0_seq1	15398	T	C	UTR	UTR5	chrNA	0.02	0.02	0.55	0.01	0.39	0.01	0	0.01
comp340_c0_seq1	16640	T	A	UTR	UTR5	chrNA	0.02	0.02	0.35	0.01	0.39	0.01	0	0.01
comp41_c0_seq1	290	G	A	UTR	UTR3	chr4	0.99	0.49	0.99	0.48	0.51	0.39	0.01	0.98
comp41_c0_seq1	2410	T	C	UTR	UTR3	chr4	0.55	0.02	0.01	0.53	0.03	0.01	0.01	0.01
comp41_c0_seq1	2650	G	A	SYN	S->S	chr4	0.03	0.01	0.01	0.03	0.63	0.01	0	0.47
comp41_c0_seq1	3143	C	G	NON-SYN	S->T	chr4	0.46	0.54	0.02	0.4	0.03	0.01	0.53	0.01
comp41_c0_seq1	3151	A	G	SYN	N->N	chr4	0.47	0.59	0.02	0.41	0.63	0.01	0.54	0.64
comp41_c0_seq1	3176	G	A	NON-SYN	S->L	chr4	0.4	0.55	0.02	0.56	0.6	0.01	0.55	0.59
comp81_c1_seq1	159	C	T	NON-SYN	A->V	chr5	0.03	0.06	0.01	0.62	0.61	0.99	0.56	0.94
comp81_c1_seq1	237	C	T	NON-SYN	P->L	chr5	0.31	0.02	0.01	0.59	0.54	0.97	0.99	0.98
comp81_c1_seq1	339	C	A	NON-SYN	P->H	chr5	0.02	0.02	0.44	0.02	0.04	0.47	0.51	0
comp81_c1_seq1	469	G	T	SYN	L->L	chr5	0.54	0.44	0.01	0.01	0.01	0.01	0.01	0
comp81_c1_seq1	682	G	T	SYN	R->R	chr5	0	0.01	0	0.01	0.01	0	0.39	0.48
comp81_c1_seq1	1411	C	T	SYN	Y->Y	chr5	0.58	0.51	0.39	1	0.48	0.4	0	0
comp81_c1_seq1	1699	A	G	SYN	E->E	chr5	0	0	0.38	1	0.46	0.39	0.01	0
comp81_c1_seq1	2450	T	C	SYN	L->L	chr5	0.4	0	0.55	0	0	0.55	0.55	0
comp81_c1_seq1	2638	C	T	SYN	S->S	chr5	0.58	0.39	0	0	0.01	0.01	0	0
comp1592_c0_seq1	357	C	T	UTR	UTR3	chr8	0.44	0.58	0.01	0.6	0.52	0.5	0.53	1
comp1592_c0_seq1	538	T	C	UTR	UTR3	chr8	0.03	0.04	1	0.36	0.34	0.01	0.02	0.01
comp1592_c0_seq1	560	A	G	UTR	UTR3	chr8	0.44	0.54	0.02	0.01	0.03	0.44	0.34	0.01
comp1592_c0_seq1	656	G	A	UTR	UTR3	chr8	0.2	0.46	0.02	0.01	0.03	0.33	0.41	0.01
comp1592_c0_seq1	848	T	G	UTR	UTR3	chr8	0.29	0.42	0.05	0.01	0.04	0.43	0.44	0.01
comp1592_c0_seq1	1195	G	A	UTR	UTR3	chr8	0.57	0.45	0.04	0.01	0.05	0.42	0.47	0.02
comp1592_c0_seq1	1853	C	A	UTR	UTR3	chr8	0.19	0.17	0.41	0.21	0.18	0.18	0.21	0.01
comp1592_c0_seq1	1863	C	A	UTR	UTR3	chr8	0.56	0.48	0.99	0.48	0.48	0.48	0.52	0
comp1592_c0_seq1	2119	T	C	UTR	UTR3	chr8	0.47	0.52	0	0	0.01	0.53	0.51	0
comp168_c0_seq1	262	G	A	SYN	R->R	chrNA	0	0.41	0.97	0.21	0.97	0.9	0.19	0.25
comp363_c1_seq1	1490	C	T	SYN	L->L	chrNA	0.71	0.01	0.01	0.01	0.02	0.03	0.01	0.54
comp1557_c0_seq1	148	C	T	NON-SYN	S->F	chr21	0.02	0.03	0.51	1	0.56	0.51	0.37	0.04
comp1557_c0_seq1	884	C	T	SYN	L->L	chr21	1	1	0	0	0.01	0.01	0.49	0.43
comp1557_c0_seq1	1217	G	A	SYN	T->T	chr21	0	0	0.5	0	0.45	0.46	0.46	0
comp1557_c0_seq1	1334	C	T	SYN	F->F	chr21	1	1	0	0	0.01	0	0.47	0.44
comp1557_c0_seq1	1568	C	T	SYN	A->A	chr21	0.01	0.01	0.5	0	0.44	0.46	0.45	0
comp1557_c0_seq1	1758	G	A	NON-SYN	A->T	chr21	0	0.01	0.45	0	0	0.52	0.52	0.01
comp1557_c0_seq1	1829	C	T	SYN	G->G	chr21	0.99	0.98	0.52	0	0.55	0.45	0.44	0.5
comp1557_c0_seq1	1868	G	A	SYN	P->P	chr21	0.01	0.02	0.44	0.01	0.01	0.53	0	0.01
comp1557_c0_seq1	2043	C	T	NON-SYN	R->_	chr21	0.01	0.02	0.01	0.01	0.01	0.01	0.01	0.51
comp1557_c0_seq1	2232	C	T	NON-SYN	R->C	chr21	0.01	0.02	0.01	0.01	0.02	0.01	0	0.54
comp1557_c0_seq1	2711	G	A	SYN	P->P	chr21	0.61	0.03	0.01	0.01	0.02	0.01	0.49	0.02
comp1426_c0_seq1	625	A	C	UTR	UTR3	chrNA	0.53	0.43	0.53	0	1	0	0.99	0.01
comp1426_c0_seq1	852	G	T	UTR	UTR3	chrNA	0.67	0.47	0.51	1	0.05	0.99	0.01	0.99
comp1426_c0_seq1	1175	T	C	UTR	UTR3	chrNA	0.49	0.48	0.53	0.43	0.99	0	1	0.45
comp1275_c0_seq1	263	T	C	UTR	UTR5	chr19	0	0	0	0	0.46	0.01	0	0
comp1275_c0_seq1	357	C	T	UTR	UTR5	chr19	0.01	0	0.46	0.5	0.01	0.46	0.01	0.46
comp1275_c0_seq1	658	C	T	UTR	UTR5	chr19	0.37	0.02	0.01	0.49	0.01	0.86	0.86	0.44
comp1275_c0_seq1	1098	A	G	NON-SYN	H->R	chr19	0	0.01	0	0	0.01	0.5	1	0.52
comp1275_c0_seq1	1168	G	A	SYN	V->V	chr19	0.48	0	0	0.51	0	0.51	1	0.48
comp85_c1_seq1	460	G	A	UTR	UTR3	chr18	0.42	0	0	0	0	0	0	0.42
comp320_c0_seq1	894	A	G	UTR	UTR3	chr4	0.01	0.01	0	0.99	0.01	0.46	0	0.47
comp1913_c0_seq1	1549	T	A	UTR	UTR3	chr26	0.01	1	0.44	0	1	0.54	1	0.5
comp1913_c0_seq1	1961	G	A	UTR	UTR3	chr26	0.48	0.01	0.5	0.44	0	0.49	0.01	0.47
comp1638_c0_seq1	1857	A	G	UTR	UTR3	chrNA	0.5	0.5	0.99	0.46	0.54	0.49	0	0.99
comp1638_c0_seq1	1980	C	G	UTR	UTR3	chrNA	0.42	0	0.45	0	0.54	0.48	0	0.47
comp1638_c0_seq1	2045	T	C	UTR	UTR3	chrNA	0	0.46	0	0	0.01	0.5	0.5	0
comp1638_c0_seq1	2371	T	A	UTR	UTR3	chrNA	0	0.01	0	0.52	0.49	0	0	0
comp1638_c0_seq1	2855	G	A	UTR	UTR3	chrNA	0	0	0	0.51	0.51	0	0	0.01
comp1638_c0_seq1	3171	T	C	UTR	UTR3	chrNA	0.42	0.01	0	0	0	0	0	0
comp1638_c0_seq1	3180	T	A	UTR	UTR3	chrNA	0	0.35	0.43	0.47	0	0	0	0.4
comp1638_c0_seq1	3244	C	T	UTR	UTR3	chrNA	0	0	0	0.47	0	0	0	0
comp1638_c0_seq1	3352	A	G	UTR	UTR3	chrNA	0	0.46	0.45	0.46	0	0	0	0.52
comp1483_c0_seq1	1025	T	C	SYN	A->A	chr5	0.02	0.46	0	0	1	0	0	0
comp1025_c0_seq1	1587	A	T	NON-SYN	Q->L	chr15	1	1	0.01	0.03	1	0.01	0.01	1
comp1025_c0_seq1	1612	G	A	SYN	S->S	chr15	1	1	0.58	0.43	1	0.52	0	0
comp1025_c0_seq1	4787	C	G	UTR	UTR3	chr15	1	1	1	0.5	1	0.01	0.45	0.99
comp1025_c0_seq1	5090	C	T	UTR	UTR3	chr15	0.03	1	0.01	0.4	1	1	0.51	0.02
comp1025_c0_seq1	5115	C	T	UTR	UTR3	chr15	1	1	1	0.59	0.5	0.01	0.43	1
comp1025_c0_seq1	5122	C	G	UTR	UTR3	chr15	1	1	1	0.59	0.52	0.02	0.43	1
comp1025_c0_seq1	5142	A	G	UTR	UTR3	chr15	1	1	1	0.59	0.62	0.02	0.47	1
comp1025_c0_seq1	5173	G	A	UTR	UTR3	chr15	1	1	1	0.57	0.7	0.02	0.46	1
comp1025_c0_seq1	5269	A	G	UTR	UTR3	chr15	1	0.49	1	0.51	0.61	0.01	0.5	1
comp1025_c0_seq1	5410	G	A	UTR	UTR3	chr15	0.02	0.46	0.01	0.39	0.33	1	0.4	0
comp1025_c1_seq1	179	T	C	UTR	UTR3	chr15	1	1	1	1	1	0.01	0.5	1
comp1025_c1_seq1	408	G	A	UTR	UTR3	chr15	1	1	0.44	0.47	1	0.02	0.45	1
comp1025_c1_seq1	574	T	C	UTR	UTR3	chr15	1	1	0.02	0.43	1	0.98	0.45	0.01
comp1025_c1_seq1	647	T	C	UTR	UTR3	chr15	1	1	1	0.68	1	0.04	0.51	1
comp1025_c1_seq1	1328	T	C	UTR	UTR3	chr15	1	0.64	0.63	0.69	1	0.99	0.56	0.01
comp1025_c1_seq1	4266	T	G	NON-SYN	T->L	chr15	0.02	1	1	1	1	0.01	0.02	0.02
comp1025_c1_seq1	5209	T	C	SYN	P->P	chr15	0.25	1	0.1	0.07	1	0.05	0.16	0.06
comp1025_c1_seq1	5214	G	C	NON-SYN	L->V	chr15	0.19	1	0.07	0.04	1	0.16	0.13	0.12
comp1025_c1_seq1	5215	C	T	SYN	P->P	chr15	1	1	0.05	0.02	1	0.06	0.07	0.05
comp1025_c1_seq1	5218	G	A	SYN	F->F	chr15	0.15	1	0.05	0.01	1	0.04	0.02	0.02
comp1025_c1_seq1	5221	G	A	SYN	R->R	chr15	1	1	0.08	0.05	1	0.17	0.16	0.11
comp1628_c0_seq1	898	G	A	UTR	UTR3	chr3	0	0.01	0.55	0	0	0	0	0
comp1628_c0_seq1	1338	T	C	UTR	UTR3	chr3	0.51	0.02	0.46	0	0.02	0.51	0.48	0.45
comp1628_c0_seq1	1801	G	A	UTR	UTR3	chr3	0.01	0.04	0.01	0.01	0.01	0.02	0.01	0.47
comp1628_c0_seq1	1939	C	T	UTR	UTR3	chr3	0.52	0.02	0.01	0.01	0.01	0.48	0.52	0
comp1628_c0_seq1	1987	G	A	UTR	UTR3	chr3	0.41	0.41	0.51	0.03	0.35	0.57	0.47	0.56
comp1628_c0_seq1	2044	G	T	UTR	UTR3	chr3	0.47	0.25	0.51	0.02	0.56	0.54	0.47	0.54
comp1628_c0_seq1	2049	C	T	UTR	UTR3	chr3	0.01	0.72	0.01	0.48	0.44	0	0	0.01
comp1628_c0_seq1	2074	G	C	UTR	UTR3	chr3	0.01	0.02	0.01	0.02	0.02	0.02	0.01	0.43
comp1628_c0_seq1	2285	A	G	UTR	UTR3	chr3	0.02	0.03	0.01	0.01	0.02	0.01	0	0.36
comp187_c0_seq1	676	G	A	SYN	Q->Q	chrNA	0	0	0	0	0	0.49	0	0.01
comp187_c0_seq1	1085	C	T	UTR	UTR3	chrNA	0.98	0.49	0	0	0	0.34	0.43	0.42
comp187_c0_seq1	1436	C	T	UTR	UTR3	chrNA	0	0	0	0.41	0	0	0	0.35
comp187_c0_seq1	1725	G	A	UTR	UTR3	chrNA	0	0	0	0.46	0	0	0	0.48
comp187_c0_seq1	1929	C	T	UTR	UTR3	chrNA	0.01	0.01	0	0.41	0.02	0.01	0	0.46
comp187_c0_seq1	2027	G	A	UTR	UTR3	chrNA	0.01	0.03	0.01	0.36	0.45	0	0	0.4
comp187_c0_seq1	2083	T	C	UTR	UTR3	chrNA	0.01	0.02	0	0.34	0.01	0	0	0.39
comp187_c0_seq1	2085	G	C	UTR	UTR3	chrNA	0.02	0.02	0	0.33	0.01	0	0	0.39
comp187_c0_seq1	2219	C	T	UTR	UTR3	chrNA	0.01	0.54	0.43	0.01	0.41	0.53	0.01	0
comp187_c0_seq1	2314	C	T	UTR	UTR3	chrNA	0.01	0.51	0.44	0	0.45	0.49	0	0
comp468_c0_seq1	270	G	A	SYN	R->R	chrNA	0	0	0.49	0.51	0.5	0.51	0.48	0.46
comp654_c0_seq1	101	G	C	UTR	UTR5	chrNA	1	0.58	0.61	1	0.84	1	0.85	0.02
comp654_c0_seq1	106	C	G	UTR	UTR5	chrNA	1	0.59	0.61	1	0.86	0.99	0.83	0.01
comp654_c0_seq1	111	T	G	UTR	UTR5	chrNA	0.01	0.02	0.39	0.01	0.04	0.01	0.03	1
comp1796_c0_seq1	1066	A	C	UTR	UTR3	chrNA	0	0.47	0	0	0.01	0	0	0.49
comp1796_c0_seq1	1365	G	A	UTR	UTR3	chrNA	1	0.01	0.46	0.48	0.44	1	0.47	0.47
comp1796_c0_seq1	1856	T	C	UTR	UTR3	chrNA	0.01	0.63	0.02	0.01	0.02	0.01	0	0.43
comp1796_c0_seq1	2624	A	G	UTR	UTR3	chrNA	0.03	0.43	0.44	0.55	0.29	0.01	0.56	0
comp1796_c0_seq1	3223	C	T	SYN	P->P	chrNA	0.43	0.01	0.52	0.55	0.51	0.99	0.5	0.44
comp414_c4_seq1	832	T	C	SYN	S->S	chr15	0.03	0.58	0.01	0.68	0.05	0.99	0.48	1
comp414_c7_seq1	3528	C	T	UTR	UTR3	chrNA	0.46	0.01	0	0.48	0.32	0.45	0	0.01
comp414_c7_seq1	4121	T	G	UTR	UTR3	chrNA	0.49	0	0	0.53	0.56	0.52	0	0
comp414_c7_seq1	4547	A	G	SYN	T->T	chrNA	0.54	0	0	0.52	0.48	0.5	0.01	0.01
comp414_c7_seq1	4728	G	A	NON-SYN	P->L	chrNA	0.57	0.01	0	0.52	0.5	0.51	0.01	0.01
comp414_c7_seq1	4729	G	A	NON-SYN	P->S	chrNA	0	1	1	0.46	0.47	0.47	0.98	0.99
comp414_c7_seq1	4802	A	G	SYN	F->F	chrNA	0.5	1	0.5	0.3	1	0.3	0.02	0.1
comp724_c0_seq1	257	T	C	UTR	UTR3	chrNA	0	0	0	0.99	0	0.01	0.43	0
comp724_c0_seq1	313	A	G	UTR	UTR3	chrNA	0	0	0	1	0	0	0.57	0
comp724_c0_seq1	446	C	T	UTR	UTR3	chrNA	1	1	1	0	1	1	0.47	1
comp724_c0_seq1	639	C	T	UTR	UTR3	chrNA	0.99	1	1	0	1	0.99	0.46	1
comp724_c0_seq1	975	G	A	UTR	UTR3	chrNA	1	1	1	0	1	1	0.45	1
comp724_c0_seq1	1581	C	T	UTR	UTR3	chrNA	0.45	0	0	0	0	0	0	0
comp724_c0_seq1	2126	G	A	UTR	UTR3	chrNA	0	0	0	1	0	0	0.51	0
comp724_c0_seq1	2702	G	A	UTR	UTR3	chrNA	1	1	1	0	1	1	0.43	0.99
comp724_c0_seq1	3928	C	T	UTR	UTR3	chrNA	0	0	0	1	0	0.01	0.58	0.02
comp724_c0_seq1	4172	G	C	UTR	UTR3	chrNA	0	1	0.99	0	1	0	0.42	0
comp724_c0_seq1	4969	C	T	UTR	UTR3	chrNA	1	1	1	0	1	1	0.44	1
comp724_c0_seq1	5234	C	T	SYN	P->P	chrNA	0	0	0.01	0.99	0.01	0	0.49	0
comp724_c0_seq1	6182	G	C	SYN	L->L	chrNA	0.96	0.01	0.06	0.98	0.05	0	0.45	0.39
comp724_c0_seq1	6184	G	T	NON-SYN	L->T	chrNA	0.02	0.88	0.86	0.01	0.78	0.03	0.33	0.03
comp724_c0_seq1	6186	G	C	NON-SYN	P->R	chrNA	0.93	0.2	0.33	0.93	0.2	0.01	0.7	0.39
comp724_c0_seq1	6187	G	C	NON-SYN	P->A	chrNA	0.02	0.01	0.07	0.01	0.05	0.74	0.01	0.28
comp724_c0_seq1	6189	T	G	NON-SYN	D->A	chrNA	0.04	0.01	0.07	0.02	0.05	0.86	0.02	0.34
comp499_c0_seq1	1557	A	G	SYN	Q->Q	chr17	0	0	0.56	0.01	0.03	0	0	0
comp816_c1_seq1	254	C	T	UTR	UTR5	chrNA	0.52	0	1	0.51	0.49	0.5	1	0.01
comp816_c1_seq1	738	G	A	UTR	UTR5	chrNA	0.44	0.01	0.98	0.46	0.48	0.49	1	0.01
comp816_c1_seq1	906	A	T	UTR	UTR5	chrNA	0.5	0	0.01	0.01	0.01	0	0	0
comp816_c1_seq1	1834	C	T	UTR	UTR5	chrNA	0	0	0.01	0.01	0	0	0	0.48
comp816_c1_seq1	2355	G	T	UTR	UTR5	chrNA	0.51	0	0	0	0.01	0	0	0
comp816_c1_seq1	2356	A	T	UTR	UTR5	chrNA	0.51	0.01	0	0	0	0.01	0.01	0
comp816_c1_seq1	3450	T	C	UTR	UTR3	chrNA	0	0.49	0	0	0.02	0	0	0
comp816_c1_seq1	3525	T	C	UTR	UTR3	chrNA	0.48	0	0	0	0	0	0	0
comp816_c1_seq1	4253	G	A	UTR	UTR3	chrNA	0	0.48	0	0	0.01	0	0	0
comp816_c1_seq1	5230	T	C	UTR	UTR3	chrNA	0	0	1	0.43	0.49	0.47	1	0
comp816_c1_seq1	5451	T	C	UTR	UTR3	chrNA	0	0	1	0.51	0.49	0.5	1	0
comp816_c1_seq1	6304	A	G	UTR	UTR3	chrNA	0.01	0.01	1	0.51	0.66	0.01	0.51	0.01
comp816_c1_seq1	6764	T	G	UTR	UTR3	chrNA	0.04	0.02	0.01	0.01	0.03	0.46	0.51	0.01
comp816_c1_seq1	8674	A	G	UTR	UTR3	chrNA	0.03	0.02	0.01	0.01	0.48	0.6	0.01	0.51
comp1269_c0_seq1	869	G	A	NON-SYN	R->Q	chrNA	0.99	1	0.49	0.55	0.57	0.56	0	0.99
comp1269_c0_seq1	1448	G	T	UTR	UTR3	chrNA	0.06	0.03	0	0.01	0.01	0.02	0.01	0.53
comp1269_c0_seq1	2110	A	G	UTR	UTR3	chrNA	0.03	0.73	0.61	0.02	0.73	0.02	0.01	0.58
comp1269_c0_seq1	2387	C	T	UTR	UTR3	chrNA	1	0.04	0.3	0.58	0.05	0.99	1	0.01
comp1269_c0_seq1	2767	T	C	UTR	UTR3	chrNA	1	0.06	0.58	0.58	0.07	1	1	0.01
comp1269_c0_seq1	2995	A	G	UTR	UTR3	chrNA	0.03	0.27	0.58	0.03	0.6	0.01	0.01	0.47
comp1269_c0_seq1	3008	C	G	UTR	UTR3	chrNA	0.03	0.07	0.3	0.02	0.5	0.03	0.01	0.16
comp1269_c0_seq1	3014	T	A	UTR	UTR3	chrNA	0.03	0.12	0.3	0.02	0.5	0.01	0.01	0.15
comp1269_c0_seq1	3015	G	C	UTR	UTR3	chrNA	0.03	0.12	0.29	0.03	0.56	0.01	0.01	0.14
comp1269_c0_seq1	3016	T	A	UTR	UTR3	chrNA	0.03	0.12	0.29	0.03	0.56	0.01	0.01	0.15
comp1269_c0_seq1	3024	C	T	UTR	UTR3	chrNA	0.03	0.25	0.47	0.02	0.78	0.01	0.01	0.34
comp1269_c0_seq1	3055	C	T	UTR	UTR3	chrNA	1	0.04	0.38	0.53	0.05	0.99	1	0.01
comp1269_c0_seq1	3115	C	T	UTR	UTR3	chrNA	0.04	0.47	0.02	0.43	0.41	0.01	0.01	0.47
comp1269_c0_seq1	3627	G	A	UTR	UTR3	chrNA	0.02	0.41	0.47	0.01	0.36	0.01	0	0.34
comp1269_c0_seq1	3948	C	T	UTR	UTR3	chrNA	0.02	0.33	0.01	0.39	0.15	0.01	0.01	0.44
comp1343_c0_seq1	1042	G	C	UTR	UTR3	chrNA	0	0.01	0	0.51	0	1	1	0.48
comp1343_c0_seq1	2511	T	C	NON-SYN	N->S	chrNA	1	0.5	0.53	0.61	0.06	0	0.01	0.47
comp1343_c0_seq1	2827	T	C	NON-SYN	M->V	chrNA	1	0.51	0.41	0.52	0.04	0	0	0.45
comp1343_c0_seq1	3361	G	A	UTR	UTR5	chrNA	0.38	0.47	0.61	0.02	0.29	0.01	0.03	0.59
comp95_c0_seq1	144	G	A	UTR	UTR5	chrNA	0.06	0.89	0.61	0.02	0.07	0.6	0.03	0.99
comp95_c0_seq1	172	C	G	UTR	UTR5	chrNA	1	0.41	0.29	1	0.99	0.17	0.99	0
comp100_c0_seq1	541	G	A	NON-SYN	E->K	chr15	0	0	0	0.33	0.43	0.01	0	0.01
comp100_c0_seq1	990	C	T	SYN	L->L	chr15	0.49	0.48	0.44	1	0.46	0	0	0.43
comp100_c0_seq1	1341	A	G	SYN	K->K	chr15	0.54	1	1	0	0.52	0.99	1	0.62
comp817_c0_seq1	855	A	G	UTR	UTR3	chr5	0.01	0.47	0	0	0.02	0	0.01	0
comp1827_c0_seq1	3156	T	C	UTR	UTR5	chr7	0.51	0.03	0.02	0.02	0.03	0.01	0.01	0.01
comp1827_c0_seq1	4702	T	A	UTR	UTR5	chr7	0.33	0.39	0.01	0.27	0.29	0.44	0.26	0.25
comp1231_c0_seq1	3409	A	C	SYN	L->L	chrNA	0.01	0	0	0	0.46	0	0	1
comp762_c0_seq1	2615	G	A	SYN	D->D	chrNA	0	0.48	0	0	0.01	0	0	0.59
comp762_c0_seq1	2770	T	G	NON-SYN	M->L	chrNA	0	0.45	0	0	0.01	0	0	0.62
comp404_c0_seq1	305	A	G	UTR	UTR5	chr9	0	0	0	0	0.53	0	0	0
comp404_c0_seq1	1041	G	A	UTR	UTR5	chr9	0.04	0.05	0.56	0.07	0.08	0.07	0.47	0.09
comp404_c0_seq1	1994	G	A	UTR	UTR5	chr9	0.52	0.31	0	0.32	0.01	0.46	0	0
comp404_c0_seq1	2132	A	G	UTR	UTR5	chr9	0.48	0.31	0.43	0.33	0	0.44	0.31	0.29
comp404_c0_seq1	2287	T	A	UTR	UTR5	chr9	0.8	0.83	0.91	0.72	0.53	0.96	0.06	0.04
comp404_c0_seq1	2757	T	C	NON-SYN	C->R	chr9	0.5	0.35	0	0.35	0	0.51	0	0
comp404_c0_seq1	2862	T	C	UTR	UTR3	chr9	0.04	0.03	0.48	0.01	0.01	0.01	0.34	0.01
comp483_c0_seq1	2008	C	T	SYN	S->S	chr15	0.01	0.42	0.02	0.01	0.01	0.42	0	0
comp1642_c0_seq1	9	A	G	UTR	UTR3	chr4	0.24	0.24	0.21	0.22	0.17	0.61	0.01	0.54
comp1642_c0_seq1	3040	A	G	SYN	L->L	chr4	0.01	0.01	0.47	0	0.41	0	0.51	0
comp860_c0_seq1	302	T	C	SYN	S->S	chrNA	0.01	0.01	0	0	0.46	0.01	0	0
comp860_c0_seq1	420	C	T	NON-SYN	R->Q	chrNA	0.44	0.53	0.45	0	0.01	0	0.44	0.5
comp860_c0_seq1	753	C	T	NON-SYN	R->K	chrNA	0.59	1	0.55	0.55	0.56	0.03	0.53	0.51
comp707_c0_seq1	3926	C	T	UTR	UTR3	chr2	0.03	0.56	0.01	0.01	1	0.01	0.01	0.01
comp707_c0_seq1	7246	A	G	UTR	UTR3	chr2	0	0	0	0	0	0	0.49	0.51
comp707_c0_seq1	14046	A	G	UTR	UTR5	chr2	0.56	0.39	0.01	0.01	0.95	0.48	0.01	0.01
comp1508_c0_seq1	2291	G	A	SYN	S->S	chrNA	0.54	0.01	0.48	0	0.01	0.01	0.47	0.01
comp1922_c0_seq1	989	G	A	UTR	UTR3	chr2	0.04	0.41	0.04	0.02	1	0.37	0.01	0.02
comp1922_c0_seq1	4833	C	T	UTR	UTR3	chr2	0.55	0.43	0.01	0.01	0.38	0.01	0	0.01
comp1826_c0_seq1	1958	G	C	UTR	UTR5	chrNA	0.03	0.05	0.66	0.01	0.06	0.01	0.02	0.02
comp960_c1_seq1	1142	C	T	UTR	UTR3	chrNA	0.55	1	0.01	0.99	0.04	0	0.01	0
comp960_c1_seq1	1412	C	A	NON-SYN	Q->H	chrNA	0.51	1	0	1	0.01	0	0	0
comp960_c1_seq1	2555	C	T	SYN	L->L	chrNA	0.38	0.01	0	0	0.01	0	1	0.01
comp960_c1_seq1	2597	G	A	SYN	A->A	chrNA	0.37	0.01	0.49	0.52	0.41	0	0.99	0
comp960_c1_seq1	2787	C	G	UTR	UTR5	chrNA	0.43	1	1	1	1	0.98	0.01	0.99
comp1950_c0_seq1	533	T	C	SYN	A->A	chrUn_AADN03017964	0.46	0.46	0.44	0.47	1	0.51	0	0.48
comp1950_c0_seq1	948	C	T	NON-SYN	R->C	chrUn_AADN03017964	0	0	0	0.53	0	0.49	0.54	0.01
comp286_c1_seq1	228	C	T	UTR	UTR3	chr4	0	0	0	0	0.48	0	0	0
comp286_c1_seq1	566	G	A	UTR	UTR3	chr4	0.46	1	0.99	0	0.99	0.47	0.46	0
comp286_c1_seq1	1231	G	A	SYN	S->S	chr4	0.44	1	1	0	1	0.47	0.99	0.43
comp286_c1_seq1	1966	C	T	SYN	E->E	chr4	0.51	0	0	0.99	0.01	0.52	0.01	0.49
comp286_c1_seq1	2021	C	T	NON-SYN	R->H	chr4	0	0	0.99	0	0.47	0	0.42	0
comp336_c0_seq1	57	G	A	SYN	S->S	chrNA	0.06	0.38	0.03	0.05	0.07	0.27	0.08	0.17
comp336_c0_seq1	63	G	A	SYN	S->S	chrNA	0.39	0.08	0.15	0.01	0.03	0.67	0.65	0.33
comp336_c0_seq1	149	C	T	NON-SYN	A->V	chrNA	0.02	0.11	0.75	0.02	0.04	0.01	0.48	0.01
comp336_c0_seq1	393	T	C	SYN	A->A	chrNA	0.43	0.02	0.52	0.02	0.01	0.5	1	0.5
comp336_c0_seq1	402	C	T	SYN	L->L	chrNA	0.52	1	0.46	1	1	0.48	0.01	0.47
comp336_c0_seq1	916	A	G	UTR	UTR3	chrNA	0	0.01	0.45	0.46	0.46	0	0	0.01
comp336_c0_seq1	1824	C	T	UTR	UTR3	chrNA	0	0	0	0	0	0	0.01	0.46
comp336_c0_seq1	1998	T	C	UTR	UTR3	chrNA	0	0.49	0.46	0.52	1	0	0	0.47
comp336_c0_seq1	2023	T	C	UTR	UTR3	chrNA	1	0.48	0.49	0.44	0	1	1	0.99
comp336_c0_seq1	2614	C	T	UTR	UTR3	chrNA	0.98	0.44	0.5	0.48	0.01	0.99	1	0.46
comp336_c0_seq1	3079	C	A	UTR	UTR3	chrNA	0.48	0.02	0.97	0.95	0.46	0.45	0.41	0.45
comp336_c0_seq1	3127	G	A	UTR	UTR3	chrNA	0.5	0.58	0.02	0.02	0.04	0.41	0.45	0.41
comp336_c0_seq1	3137	G	A	UTR	UTR3	chrNA	0.04	0.05	0.5	0.38	0.03	0.48	0.52	0.01
comp336_c0_seq1	3333	G	A	UTR	UTR3	chrNA	0.02	0.57	0.01	0.01	0.48	0.01	0	0.47
comp336_c0_seq1	3340	C	T	UTR	UTR3	chrNA	0.02	0.62	0.01	0.01	0.42	0.01	0	0.01
comp336_c0_seq1	3485	G	A	UTR	UTR3	chrNA	0.6	0.48	0.01	0.01	0.02	0.51	0.5	1
comp336_c0_seq1	3709	C	T	UTR	UTR3	chrNA	0.01	0.01	0	0.01	0.01	0.01	0	0.55
comp336_c0_seq1	3860	C	T	UTR	UTR3	chrNA	0.38	0.55	0	0.01	0.02	0.58	0.5	0.45
comp336_c0_seq1	3985	C	T	UTR	UTR3	chrNA	0.01	0.01	0.01	0	0.01	0.01	0	0.51
comp336_c0_seq1	4039	A	G	UTR	UTR3	chrNA	0.52	0.02	1	1	0.49	0.44	0.5	0.01
comp336_c0_seq1	4351	G	C	UTR	UTR3	chrNA	0.01	0.01	0.54	0.54	0.01	0.37	0.45	0.01
comp75_c0_seq1	579	G	A	UTR	UTR5	chrNA	0.57	0.53	0.51	0.99	0.41	0.01	0.59	0.55
comp75_c0_seq1	624	G	A	UTR	UTR5	chrNA	0.39	0.03	0.47	0.01	0.01	0.47	0.45	0.01
comp75_c0_seq1	648	C	T	UTR	UTR5	chrNA	0.4	0.43	0.5	0.01	0.01	1	0.46	0
comp75_c0_seq1	877	C	T	UTR	UTR5	chrNA	0.41	0.41	0.43	0	0.51	1	0.44	0.42
comp75_c0_seq1	1008	C	T	UTR	UTR5	chrNA	0.01	0.44	0.01	0.01	0.04	0.01	0	0
comp75_c0_seq1	1621	G	A	UTR	UTR5	chrNA	0.4	0.26	0.42	0.01	0.48	1	0.44	0.43
comp75_c0_seq1	2376	G	A	UTR	UTR5	chrNA	0.37	0.48	0.26	0.01	0.04	0.47	0.5	0.02
comp75_c0_seq1	2435	A	G	UTR	UTR5	chrNA	0.51	0.55	0.68	0.98	0.62	0.02	0.5	0.53
comp75_c0_seq1	2804	G	A	UTR	UTR5	chrNA	0.64	0.45	0.44	1	0.6	0.02	0.64	0.64
comp75_c0_seq1	2853	C	T	UTR	UTR5	chrNA	0.33	0.6	0.5	0.01	0.06	0.55	0.43	0.02
comp75_c0_seq1	3246	G	A	UTR	UTR5	chrNA	0.46	0.69	0.59	0.99	0.6	0.01	0.52	0.51
comp75_c0_seq1	3589	C	T	UTR	UTR5	chrNA	0.01	0.03	0.03	0.01	0.03	0.59	0	0.02
comp75_c0_seq1	3681	G	A	UTR	UTR5	chrNA	0.51	0.45	0.53	0.01	0.02	0.45	0.48	0
comp509_c0_seq1	632	A	T	UTR	UTR3	chr11	0.46	0.98	0.99	0.49	1	0.99	0.01	0.99
comp1178_c0_seq1	336	G	A	UTR	UTR3	chrNA	0.03	0.02	0	0.56	0.01	0.59	0.59	0
comp1011_c0_seq1	487	G	A	UTR	UTR5	chrNA	0.99	0.61	0.99	1	0.01	0.02	0.54	0.99
comp1011_c0_seq1	564	T	C	UTR	UTR5	chrNA	1	1	1	0.09	1	0.05	0.03	0.03
comp1011_c0_seq1	610	C	T	NON-SYN	P->S	chrNA	1	0.09	0.05	1	1	0.03	0.04	0.07
comp1011_c0_seq1	706	C	T	NON-SYN	Q->_	chrNA	1	1	0.99	0.99	0.01	0.01	0.48	0.99
comp1011_c1_seq1	130	A	G	NON-SYN	E->G	chr19	1	1	1	0.34	0.24	0.34	0.99	0
comp1011_c1_seq1	132	G	A	NON-SYN	A->T	chr19	1	1	1	0.31	0.22	0.32	0.99	0
comp1011_c1_seq1	520	A	G	UTR	UTR3	chr19	0	0.01	0.51	0	0	0	0	0
comp1011_c1_seq1	549	T	C	UTR	UTR3	chr19	0	1	0.45	0.5	1	0.45	0	1
comp1011_c1_seq1	781	A	G	UTR	UTR3	chr19	1	0.01	0.54	0.5	0	0.55	1	0
comp1011_c2_seq1	933	T	C	UTR	UTR3	chr19	0.01	1	0	0	0.01	0	0.01	0
comp1011_c2_seq1	1124	T	C	UTR	UTR3	chr19	0.99	1	0.52	0.5	0	0.52	1	0
comp1011_c2_seq1	1356	A	G	UTR	UTR3	chr19	0.01	1	0.46	0.5	1	0.46	0	0.99
comp1011_c2_seq1	1385	T	C	UTR	UTR3	chr19	0	0	0.48	0	0	0	0	0
comp1011_c2_seq1	1773	C	T	NON-SYN	A->T	chr19	1	1	1	0.3	1	0.31	0.99	0
comp1011_c2_seq1	1775	T	C	NON-SYN	E->G	chr19	0.97	0.43	1	0.33	1	0.33	1	0
comp1601_c0_seq1	3174	G	A	UTR	UTR3	chr4	0.6	0.01	0.52	0.51	0.5	0.01	0.45	0.47
comp1601_c0_seq1	3778	T	C	SYN	P->P	chr4	0.01	0.39	0.01	0	0.02	0	0	0
comp1601_c0_seq1	4849	C	T	SYN	S->S	chr4	0.41	0.41	0.01	0.42	0.04	0	0.49	0.4
comp1601_c0_seq1	4990	C	T	SYN	T->T	chr4	0.52	0.01	0.02	0.01	0.02	0.45	0	0
comp1601_c0_seq1	5336	G	T	UTR	UTR5	chr4	0.63	0.54	0.06	0.51	0.05	0.01	0.48	0.46
comp1601_c0_seq1	6440	C	T	UTR	UTR5	chr4	0.47	0.01	0.36	0.01	0.01	0.47	0.51	0
comp938_c0_seq1	139	C	T	SYN	T->T	chrNA	0	0	0	0	0	0	0	0.48
comp938_c0_seq1	271	T	C	SYN	D->D	chrNA	0.46	0	0	0	0	0	0	0
comp1453_c0_seq1	471	T	C	UTR	UTR3	chr6	0.52	0.38	0.01	0.62	0.04	1	0.43	0.01
comp1453_c0_seq1	2096	C	G	UTR	UTR5	chr6	0.65	0.65	0.97	0.6	1	0.02	0.71	0.97
comp1453_c0_seq1	2654	C	T	UTR	UTR5	chr6	0.44	0.52	0.01	0.01	0.53	0.53	0.01	0.52
comp1453_c0_seq1	2767	C	G	UTR	UTR5	chr6	0.02	0.53	0.01	0.42	0.02	0.45	1	0.01
comp1453_c0_seq1	2771	T	A	UTR	UTR5	chr6	0.45	0.42	0.47	0	0.99	0.48	0.01	0.49
comp1453_c0_seq1	3338	G	A	UTR	UTR5	chr6	0.39	0.01	0.91	0.49	0.47	0.01	0	0.44
comp1453_c0_seq1	3489	G	A	UTR	UTR5	chr6	0.41	1	0.47	0.44	0.98	0.49	0.99	0
comp1453_c0_seq1	3788	C	A	UTR	UTR5	chr6	0	0.02	0	0	0	0.51	0	0.5
comp1453_c0_seq1	3976	T	G	UTR	UTR5	chr6	0.01	0.02	0	0.01	0.03	0.54	0.01	0.5
comp1453_c0_seq1	3977	T	G	UTR	UTR5	chr6	0.01	0.02	0	0.01	0.02	0.45	0	0.44
comp1453_c0_seq1	4269	G	A	UTR	UTR5	chr6	0.01	0.02	0	0	0.01	0.49	0.01	0.53
comp1453_c0_seq1	4297	C	T	UTR	UTR5	chr6	0.48	0.03	0.45	0.38	0.01	0.01	0.02	0.47
comp53_c0_seq1	366	C	T	UTR	UTR5	chrNA	0	0.47	0	0	0.01	0	0.01	0
comp53_c0_seq1	417	C	T	SYN	G->G	chrNA	0.97	0	0.43	0.44	0	0.41	0.38	0.41
comp727_c0_seq1	2097	G	A	UTR	UTR3	chr17	0.01	0.98	0	0	0.01	0.01	0.47	0.01
comp727_c0_seq1	2281	T	C	UTR	UTR3	chr17	0.99	0.01	0.99	1	0.98	0.99	0.43	0.98
comp1004_c0_seq1	640	C	T	SYN	N->N	chrNA	1	1	1	0.46	0.99	0.44	0	0.44
comp1004_c0_seq1	3104	A	G	UTR	UTR3	chrNA	0	0	0	0.52	0	0.51	0	0.51
comp1004_c0_seq1	4130	A	G	UTR	UTR3	chrNA	0.04	0.02	0	0.52	0.02	0.5	0.01	0.58
comp1892_c0_seq1	92	T	A	NON-SYN	H->L	chrNA	0.01	0.02	0.01	0.01	1	0.01	0.01	0.01
comp1892_c0_seq1	186	G	A	SYN	L->L	chrNA	0.01	0.02	0.02	0.01	0.01	0.42	0.01	0.01
comp1892_c0_seq1	396	G	A	SYN	L->L	chrNA	0	0.04	0.02	0.02	0.03	0.4	0.02	0.02
comp970_c0_seq1	1389	A	G	UTR	UTR3	chr3	0.99	0.53	0	1	0.49	0.5	1	0.52
comp970_c0_seq1	3481	C	T	SYN	A->A	chr3	0.5	0.02	0.03	0.02	0.03	0.01	0.48	0
comp1026_c0_seq1	144	G	T	UTR	UTR5	chr13	0.01	0.01	0	0	0	0.34	0.99	0
comp1026_c0_seq1	252	C	T	UTR	UTR5	chr13	0.44	0.51	0.44	0	0.48	0.6	0	0
comp1026_c0_seq1	378	A	G	UTR	UTR5	chr13	1	1	1	1	1	0.67	0	1
comp1026_c0_seq1	440	A	G	UTR	UTR5	chr13	0.99	0.99	1	1	1	0.56	0.01	0.99
comp1026_c0_seq1	475	A	T	UTR	UTR5	chr13	0.99	0.99	1	1	1	0.54	0.04	1
comp1026_c0_seq1	491	C	T	UTR	UTR5	chr13	0.98	0.98	0.99	0.98	0.99	0.47	0.01	0.99
comp1026_c0_seq1	521	G	C	UTR	UTR5	chr13	0.44	0.4	0.43	0.01	0.43	0.39	0	0.01
comp1026_c0_seq1	544	T	C	UTR	UTR5	chr13	0.52	0.53	0.55	0.02	0.55	0.49	0.04	0.03
comp1026_c0_seq1	566	G	A	UTR	UTR5	chr13	0.44	0.41	0.42	0	0.41	0.35	0.01	0
comp1026_c0_seq1	575	G	A	UTR	UTR5	chr13	0	0.01	0	0	0.01	0.01	0.5	0.03
comp1026_c0_seq1	577	T	A	UTR	UTR5	chr13	0.43	0.38	0.41	0.01	0.4	0.35	0.01	0.01
comp1026_c0_seq1	599	C	T	UTR	UTR5	chr13	0.42	0.38	0.4	0	0.41	0.34	0.01	0
comp1026_c0_seq1	624	G	A	UTR	UTR5	chr13	0	0	0	0	0.01	0.57	0.49	0.01
comp1026_c0_seq1	645	A	G	UTR	UTR5	chr13	0.4	0.43	0.45	0	0.36	0.39	0.01	0.01
comp1026_c0_seq1	672	T	C	UTR	UTR5	chr13	0.43	0.43	0.49	0	0.36	0.41	0	0
comp1026_c0_seq1	736	C	T	UTR	UTR5	chr13	0.4	0.39	0.45	0	0.46	0.36	0.01	0.01
comp1026_c0_seq1	757	T	C	UTR	UTR5	chr13	0.43	0.35	0.44	0	0.48	0.37	0	0
comp1026_c0_seq1	835	A	G	UTR	UTR5	chr13	0.01	0.01	0	0	0	0	0	0.5
comp1026_c0_seq1	930	G	A	UTR	UTR5	chr13	0.21	0.37	0.3	0.01	0.24	0.28	0.01	0.01
comp1026_c0_seq1	931	A	G	UTR	UTR5	chr13	0.21	0.37	0.31	0	0.23	0.28	0	0
comp1026_c0_seq1	940	A	C	UTR	UTR5	chr13	0.27	0.42	0.37	0	0.29	0.34	0	0
comp1026_c0_seq1	948	C	A	UTR	UTR5	chr13	0.29	0.43	0.38	0	0.29	0.34	0	0.01
comp1026_c0_seq1	1050	C	G	UTR	UTR5	chr13	0.44	0.5	0.41	0	0.44	0.42	0.01	0.01
comp1026_c0_seq1	1056	A	G	UTR	UTR5	chr13	0.44	0.48	0.41	0	0.46	0.41	0	0
comp1026_c0_seq1	1265	C	T	UTR	UTR5	chr13	0.45	0.48	0.44	0	0.38	0.35	0.01	0
comp1026_c0_seq1	1446	G	A	UTR	UTR5	chr13	0.38	0.41	0.45	0	0.38	0.37	0.01	0.01
comp1026_c0_seq1	1539	G	A	UTR	UTR5	chr13	0	0	0	0	0	0.61	0.98	0.01
comp1026_c0_seq1	1657	G	A	UTR	UTR5	chr13	0	0	0	0	0	0.58	1	0
comp1026_c0_seq1	1784	G	C	UTR	UTR5	chr13	0.43	0.47	0.41	0	0.42	0.35	0	0
comp1026_c0_seq1	3009	G	A	UTR	UTR5	chr13	0.03	0.71	0.02	0.02	0.64	0.01	0.01	0.01
comp1026_c0_seq1	3209	A	G	SYN	S->S	chr13	1	1	1	1	1	0.52	0	0.99
comp1026_c0_seq1	3214	C	T	NON-SYN	P->L	chr13	1	1	1	0.99	0.97	0.52	0.02	0.99
comp1026_c0_seq1	3215	A	G	SYN	P->P	chr13	1	1	1	1	1	0.53	0	1
comp1026_c0_seq1	3266	C	T	SYN	H->H	chr13	1	1	1	1	1	0.49	0	1
comp1026_c0_seq1	3757	C	T	NON-SYN	P->L	chr13	0.45	0.48	0.41	0.01	0.38	0.46	0.01	0.02
comp1026_c0_seq1	3935	G	A	SYN	P->P	chr13	0.42	0.53	0.36	0.01	0.51	0.49	0.01	0.01
comp1026_c0_seq1	3952	A	G	NON-SYN	N->S	chr13	0.33	0.38	0.34	0.01	0.57	0.5	0.02	0.01
comp1026_c0_seq1	4039	T	C	NON-SYN	M->T	chr13	0.35	0.29	0.34	0.01	0.33	0.44	0.01	0.01
comp1026_c0_seq1	4051	C	A	NON-SYN	A->E	chr13	0.42	0.39	0.39	0.01	0.33	0.48	0	0
comp1026_c0_seq1	4189	G	A	NON-SYN	R->H	chr13	0.53	0.53	0.57	1	0.67	0.01	0.01	1
comp1026_c0_seq1	4294	G	A	NON-SYN	R->K	chr13	0.72	0.64	0.7	1	0.58	0.02	0	0.99
comp1026_c0_seq1	4313	A	G	SYN	E->E	chr13	0.22	0.3	0.32	0.01	0.36	0.35	0.01	0.01
comp1026_c0_seq1	4409	G	A	SYN	A->A	chr13	0.71	0.58	0.61	0.99	0.7	0.01	0	1
comp1026_c0_seq1	4451	T	C	SYN	P->P	chr13	0.29	0.34	0.34	0	0.4	0.5	0.01	0
comp1026_c0_seq1	4496	G	T	SYN	R->R	chr13	0.6	0.76	0.64	1	0.58	0.01	0	0.99
comp1026_c0_seq1	4499	G	A	SYN	V->V	chr13	0.38	0.27	0.35	0	0.41	0.51	0	0
comp1026_c0_seq1	4936	A	G	UTR	UTR3	chr13	0.59	0.76	0.64	1	0.53	0.01	0	1
comp1026_c0_seq1	7828	T	C	UTR	UTR3	chr13	0.47	0	0.49	0.5	0	0.01	0	0
comp1457_c0_seq1	2476	T	C	UTR	UTR3	chr10	0	0	0	0	0.5	0	0	0
comp1457_c0_seq1	3462	C	T	SYN	T->T	chr10	0	0.48	0	0	0.01	0.01	0	0
comp1457_c0_seq1	4315	G	A	NON-SYN	P->L	chr10	0.02	0.02	0.02	0.38	0.03	0.31	0.01	0.46
comp504_c0_seq1	938	A	G	UTR	UTR5	chr5	0.61	0.57	0.6	0.58	0.03	0.01	0.01	0.01
comp504_c0_seq1	1343	C	A	UTR	UTR5	chr5	0.02	0.07	0.01	0.01	0.62	0.96	0.52	0.01
comp504_c0_seq1	1395	G	A	UTR	UTR5	chr5	0.89	0.5	0.57	0.44	0.07	0.01	0.01	0.01
comp504_c0_seq1	2837	C	T	SYN	S->S	chr5	0.52	0.48	0.5	0.57	0.01	0.01	0.42	0.99
comp504_c0_seq1	2909	T	C	SYN	G->G	chr5	0.01	0.01	0.01	0.01	0.03	0.99	0.51	0.01
comp504_c0_seq1	4356	G	C	UTR	UTR3	chr5	0.5	0.55	0.4	0.43	0.02	0.01	0.01	0.01
comp504_c0_seq1	4505	G	T	UTR	UTR3	chr5	0.04	0.54	0.01	0.45	0.03	0	0	0.01
comp504_c0_seq1	5473	G	A	UTR	UTR3	chr5	0.26	0.39	0.4	0.37	1	0.01	0.39	0.99
comp1937_c0_seq1	9	G	A	NON-SYN	R->Q	chrNA	0.36	0.3	0.01	1	0.96	0.54	0.55	0.98
comp1937_c0_seq1	84	C	T	NON-SYN	P->L	chrNA	0.64	0.02	0.01	0	0.01	0.41	0.46	0
comp1937_c0_seq1	191	G	A	NON-SYN	V->T	chrNA	0.01	0.37	0.52	0	0.01	0	0	0
comp1937_c0_seq1	200	G	A	NON-SYN	A->T	chrNA	0.38	0.57	0	0.99	0.96	0.47	0.48	0.97
comp1937_c0_seq1	408	G	A	NON-SYN	R->Q	chrNA	0.41	0.55	0.01	0.96	0.98	0.38	0.49	0.95
comp1937_c0_seq1	519	C	T	NON-SYN	S->F	chrNA	0.01	0.01	0.45	0.01	0.01	0.01	0.01	0.01
comp1937_c0_seq1	756	G	T	NON-SYN	G->V	chrNA	0.59	0.67	0.56	0.07	0.08	0.63	0.56	0.01
comp840_c0_seq1	1455	C	T	NON-SYN	R->H	chrNA	0.5	0.59	0	0.01	0.01	0	0	0
comp840_c0_seq1	2049	T	C	NON-SYN	Q->R	chrNA	0.01	0.55	0.46	0	0.42	0	0.48	0
comp96_c0_seq1	622	G	A	SYN	A->A	chr2	0.42	0.46	0	0.34	0.99	0	0	0
comp471_c0_seq1	131	G	C	NON-SYN	S->T	chr9	0.02	0.02	0.02	0.02	0.03	0.48	0.01	0.01
comp471_c0_seq1	195	C	T	SYN	S->S	chr9	0.02	0.01	0.02	0.01	0.04	0.02	0.99	0.01
comp471_c0_seq1	2527	C	T	UTR	UTR3	chr9	0.01	0.49	0.01	0.5	0.51	0	0	0.45
comp471_c0_seq1	2639	C	T	UTR	UTR3	chr9	0.41	0.01	0	0.01	0.01	0.01	1	0.01
comp471_c1_seq1	1032	G	A	NON-SYN	A->V	chr9	0	0	0	0	0	0	0	0.46
comp471_c1_seq1	2423	C	T	SYN	T->T	chr9	0.55	0	0	0.48	0	0	0	0
comp1205_c0_seq1	518	T	C	SYN	D->D	chr8	0.46	0.53	0.49	0	0.53	0.49	0	1
comp1205_c0_seq1	1026	G	A	UTR	UTR3	chr8	1	0.49	0.45	1	1	0.5	1	0
comp1205_c0_seq1	1239	G	A	UTR	UTR3	chr8	0.46	1	0.5	0.01	0.41	0.43	0	1
comp1205_c0_seq1	1401	A	C	UTR	UTR3	chr8	1	0.44	0.53	0.01	1	0.5	0.01	0.98
comp1205_c0_seq1	1652	T	C	UTR	UTR3	chr8	0.01	1	0.47	0.51	0.01	0	0.01	0
comp1205_c0_seq1	1660	A	G	UTR	UTR3	chr8	0.57	1	0.53	0	0.45	0.52	0	1
comp1205_c0_seq1	1686	G	A	UTR	UTR3	chr8	0.01	1	0.01	0	0.01	0.01	0	0.01
comp1205_c0_seq1	2386	A	G	UTR	UTR3	chr8	0.45	1	1	0.53	1	0.45	1	0.01
comp1205_c1_seq1	3499	T	C	UTR	UTR3	chr8	1	1	0.51	0	1	0.52	0.01	1
comp1205_c1_seq1	3762	T	G	UTR	UTR3	chr8	1	0.34	0.29	0	0.27	0.33	0.01	0.77
comp1205_c1_seq1	3848	C	G	UTR	UTR3	chr8	1	1	0.01	1	1	0.01	0	0.01
comp1205_c1_seq1	3920	C	T	UTR	UTR3	chr8	0.56	1	1	0.01	1	0.54	0	1
comp1205_c1_seq1	4133	C	T	UTR	UTR3	chr8	0.43	1	0.44	1	0.47	0.43	1	0
comp1205_c1_seq1	4641	A	G	SYN	D->D	chr8	0.49	0.54	0.47	0	0.45	0.54	0	1
comp1389_c0_seq1	645	A	G	SYN	S->S	chrNA	0.45	0	0.5	0	0.47	1	1	0.49
comp1389_c0_seq1	4280	A	G	UTR	UTR3	chrNA	0.42	0.44	0.49	0.45	0	0.01	0	0.01
comp1389_c0_seq1	5207	C	T	UTR	UTR3	chrNA	0.48	0.01	0.49	0	0.48	1	1	0.45
comp1389_c0_seq1	5338	C	T	UTR	UTR3	chrNA	0.01	0.01	0.01	0.44	0.01	0	0.01	0
comp1389_c0_seq1	5407	T	C	UTR	UTR3	chrNA	0.02	0.73	0.01	0.01	0.49	0.01	0.01	0.43
comp1389_c0_seq1	5816	A	G	UTR	UTR3	chrNA	0.45	0.02	0.55	0.01	0.51	0.99	1	0.38
comp1389_c0_seq1	5920	A	C	UTR	UTR3	chrNA	0.72	0.5	0.49	0.4	0.02	0.01	0.01	0.01
comp1389_c0_seq1	7195	C	T	UTR	UTR3	chrNA	0.06	0.03	0.03	0.44	0.05	0.01	0.01	0.01
comp1389_c0_seq1	7706	T	G	UTR	UTR3	chrNA	0.05	0.63	0.03	0.02	0.59	0.01	0.02	0.59
comp1389_c0_seq1	8059	G	A	UTR	UTR3	chrNA	0.04	0.03	0.02	0.44	0.04	0.01	0.01	0.01
comp1389_c0_seq1	8607	G	A	UTR	UTR3	chrNA	0.48	0.06	0.55	0.01	0.22	0.99	1	0.32
comp1389_c0_seq1	8709	T	C	UTR	UTR3	chrNA	0.1	0.76	0.01	0.01	0.77	0.01	0.02	0.68
comp1389_c0_seq1	9417	G	A	UTR	UTR3	chrNA	0.02	0.03	0.01	0.54	0.04	0.01	0.01	0.01
comp1389_c0_seq1	10069	C	T	UTR	UTR3	chrNA	0.02	0.05	0.02	0.45	0.07	0.01	0.01	0.01
comp33_c0_seq1	243	G	A	UTR	UTR5	chrNA	0.03	0.71	0.02	0.44	0.03	0.9	0.01	0.47
comp1847_c0_seq1	377	C	T	NON-SYN	P->L	chr8	0.01	0.01	0.03	0.03	0.04	0	0.51	0
comp1847_c0_seq1	582	G	A	SYN	V->V	chr8	0.01	0.01	0.03	0.01	0.36	0	0	0
comp1847_c0_seq1	1743	C	T	SYN	L->L	chr8	0	0.44	0.01	0.47	0.02	0	0	0
comp1847_c0_seq1	2049	C	T	SYN	D->D	chr8	0.46	0.5	0.01	0.54	1	1	0.52	1
comp1847_c0_seq1	2268	C	T	SYN	N->N	chr8	0	0.44	0.01	0.47	0.01	0	0	0
comp1847_c0_seq1	2364	C	T	SYN	N->N	chr8	0.48	0.01	0.5	0.01	0.01	0	0.52	0
comp1010_c0_seq1	74	C	T	UTR	UTR5	chrZ	0.04	0.4	1	0.02	0.33	0.56	0.52	0.53
comp1010_c0_seq1	1192	C	A	UTR	UTR3	chrZ	0.01	0.36	0.01	1	0.04	0.39	0.47	0.01
comp1364_c0_seq1	1914	A	G	UTR	UTR3	chr6	0.45	0	0.51	0	0	0	0	0
comp1364_c0_seq1	2063	G	T	UTR	UTR3	chr6	0.6	0.55	0.02	0.01	0.55	0.01	0.01	0.01
comp794_c0_seq1	1736	C	T	SYN	T->T	chr12	0	0	0.01	0.55	0.01	0.01	0.48	0.01
comp1833_c0_seq1	333	G	A	SYN	C->C	chrNA	0.99	1	0.54	0	0.63	0.42	0.01	0.99
comp1833_c0_seq1	354	C	T	SYN	T->T	chrNA	0.01	0.02	0	0	0.01	0.54	0	0
comp1833_c0_seq1	879	G	A	SYN	F->F	chrNA	0.57	0.51	0.01	0.36	0	0.02	0.01	0.99
comp1833_c0_seq1	1008	G	A	SYN	D->D	chrNA	0.01	0.01	0	0.45	0	0	0	0
comp1833_c0_seq1	1308	G	A	UTR	UTR5	chrNA	0.89	0.73	0.03	0.02	0.11	0.02	0.01	0
comp1833_c0_seq1	1383	C	T	UTR	UTR5	chrNA	0.09	0.19	1	0.39	1	0.98	0.01	0
comp1833_c0_seq1	1417	C	T	UTR	UTR5	chrNA	0.08	0.15	1	0.94	1	0.97	0.99	0
comp1833_c0_seq1	1568	A	G	UTR	UTR5	chrNA	0.03	0.03	0.04	0.63	0.13	0.02	0.97	0.01
comp6_c0_seq1	263	T	C	UTR	UTR3	chrUn_AADN03024932	0.39	0.03	0.01	0.67	0.73	0.61	0	0
comp6_c0_seq1	264	G	A	UTR	UTR3	chrUn_AADN03024932	0.41	0.03	0.01	0.67	0.77	0.63	0	0
comp6_c0_seq1	334	G	T	UTR	UTR3	chrUn_AADN03024932	0.58	0.03	0.01	0.67	0.75	0.65	0	0
comp6_c0_seq1	337	G	A	UTR	UTR3	chrUn_AADN03024932	0.58	0.03	0.01	0.67	0.75	0.66	0.01	0.01
comp6_c0_seq1	439	A	T	UTR	UTR3	chrUn_AADN03024932	0.44	0.02	0.01	0.64	0.64	0.58	0	0
comp6_c0_seq1	466	C	A	UTR	UTR3	chrUn_AADN03024932	0.38	0.04	0.01	0.6	0.65	0.62	0	0
comp6_c0_seq1	650	T	A	UTR	UTR3	chrUn_AADN03024932	0.58	0.02	0.01	0.68	0.57	0.63	0	0.01
comp6_c0_seq1	651	T	C	UTR	UTR3	chrUn_AADN03024932	0.58	0.02	0.01	0.68	0.57	0.63	0.01	0
comp6_c0_seq1	786	C	T	UTR	UTR3	chrUn_AADN03024932	0.62	0.02	0.01	0.59	0.53	0.57	0	0
comp6_c0_seq1	982	C	T	UTR	UTR3	chrUn_AADN03024932	0.54	0.02	0.02	0.68	0.73	0.61	0.01	0.01
comp6_c0_seq1	1058	G	A	UTR	UTR3	chrUn_AADN03024932	0.59	0.02	0.02	0.6	0.51	0.62	0.02	0
comp6_c0_seq1	1062	A	G	UTR	UTR3	chrUn_AADN03024932	0.59	0.02	0.01	0.6	0.53	0.62	0	0.01
comp6_c0_seq1	1554	A	G	UTR	UTR3	chrUn_AADN03024932	0.58	0.01	0.01	0.59	0.68	0.55	0.01	0.01
comp6_c0_seq1	1615	G	A	UTR	UTR3	chrUn_AADN03024932	0.42	0.02	0.01	0.55	0.58	0.51	0.01	0.01
comp6_c0_seq1	1682	G	A	UTR	UTR3	chrUn_AADN03024932	0.61	0.02	0	0.47	0.43	0.48	0	0
comp6_c0_seq1	1702	T	G	UTR	UTR3	chrUn_AADN03024932	0.64	0.02	0	0.42	0.34	0.45	0	0
comp6_c0_seq1	2045	T	C	SYN	A->A	chrUn_AADN03024932	0.42	0.01	0.01	0.41	0.55	0.44	0	0
comp6_c0_seq1	2117	G	A	SYN	P->P	chrUn_AADN03024932	0.41	0.02	0.01	0.38	0.01	0.43	0.01	0
comp6_c0_seq1	2294	A	G	SYN	N->N	chrUn_AADN03024932	0.47	0.01	0.01	0.38	0.41	0.42	0	0
comp6_c0_seq1	2696	G	A	SYN	L->L	chrUn_AADN03024932	0.35	0.01	0.01	0.39	0.32	0.4	0.01	0.01
comp6_c0_seq1	2699	G	A	SYN	A->A	chrUn_AADN03024932	0.32	0.01	0.01	0.38	0.32	0.39	0	0
comp6_c0_seq1	2778	T	C	NON-SYN	H->R	chrUn_AADN03024932	0.26	0.01	0.01	0.4	0.36	0.45	0	0
comp6_c0_seq1	2784	T	G	NON-SYN	K->T	chrUn_AADN03024932	0.24	0.01	0.01	0.4	0.36	0.44	0	0
comp6_c0_seq1	2785	T	A	NON-SYN	K->_	chrUn_AADN03024932	0.24	0.01	0.01	0.39	0.35	0.43	0	0.01
comp6_c0_seq1	2827	C	T	NON-SYN	V->T	chrUn_AADN03024932	0.39	0.01	0.01	0.37	0.42	0.5	0	0
comp6_c0_seq1	2880	C	T	NON-SYN	R->H	chrUn_AADN03024932	0.51	0.01	0.01	0.48	0.53	0.49	0	0
comp6_c0_seq1	3594	C	T	NON-SYN	S->N	chrUn_AADN03024932	0.35	0.02	0.02	0.51	0.39	0.43	0	0
comp6_c0_seq1	3629	C	T	SYN	E->E	chrUn_AADN03024932	0.35	0.02	0.02	0.48	0.56	0.38	0.02	0
comp6_c0_seq1	3955	G	A	NON-SYN	L->F	chrUn_AADN03024932	0.5	0.03	0.04	0.36	0.56	0.32	0.02	0.01
comp6_c0_seq1	3956	G	A	SYN	R->R	chrUn_AADN03024932	0.41	0.03	0.04	0.36	0.56	0.29	0.01	0.01
comp6_c0_seq1	3973	G	A	NON-SYN	P->S	chrUn_AADN03024932	0.33	0.03	0.04	0.34	0.46	0.31	0.01	0.02
comp776_c0_seq1	2098	T	C	UTR	UTR3	chrNA	0.38	0.35	0	0.47	0.01	0	0	0
comp776_c0_seq1	3308	T	C	UTR	UTR3	chrNA	0.02	0.01	0.01	0.01	0.03	0	0	0.49
comp776_c0_seq1	3656	T	C	UTR	UTR3	chrNA	0.49	0.61	0.01	0.01	0.04	0	0	0
comp776_c0_seq1	3665	A	G	UTR	UTR3	chrNA	0.49	0.01	0.02	0.01	0.02	0	0.01	0
comp776_c0_seq1	6175	C	T	UTR	UTR3	chrNA	0.51	0.46	0.03	0.01	0.08	0.01	0.01	0.01
comp776_c0_seq1	7932	A	G	UTR	UTR3	chrNA	0.65	0.54	0.03	0.01	0.02	0.01	0.01	0.01
comp776_c0_seq1	8282	A	G	UTR	UTR3	chrNA	0.02	0.03	0.06	0.02	0.04	0.01	0.01	0.49
comp776_c0_seq1	8395	T	G	UTR	UTR3	chrNA	0.02	0.02	0.48	0.02	1	0.01	0.04	0.49
comp978_c0_seq1	2208	G	A	UTR	UTR3	chr10	0.03	0.04	0.01	0.01	0.6	0.01	0	0.01
comp978_c0_seq1	2708	T	C	UTR	UTR3	chr10	0.03	0.53	0.01	0.01	0.02	0.01	0.58	0
comp498_c0_seq1	585	T	C	UTR	UTR3	chrNA	1	0	0.43	0.42	0.44	0.48	0	0.01
comp498_c0_seq1	798	A	G	UTR	UTR3	chrNA	0.01	0.45	0	0	0.01	0.01	0.01	0.02
comp498_c0_seq1	800	G	A	UTR	UTR3	chrNA	0	0.41	0	0	0	0	0.01	0
comp498_c0_seq1	883	G	A	UTR	UTR3	chrNA	0	0.56	0.51	0.53	0.51	0.5	1	0.99
comp498_c0_seq1	929	C	T	UTR	UTR3	chrNA	0	0.5	0.5	0.52	0.5	0.49	0.99	1
comp498_c0_seq1	944	G	A	UTR	UTR3	chrNA	0	0.42	0	0	0.02	0	0	0
comp498_c0_seq1	979	C	T	UTR	UTR3	chrNA	0.46	0.43	0.47	0.46	0.48	0.01	0.01	0.01
comp498_c0_seq1	999	G	A	UTR	UTR3	chrNA	0.45	0.41	0.45	0.45	0.46	0	0	0
comp498_c0_seq1	1066	G	A	UTR	UTR3	chrNA	0.38	0	0.46	0.46	0.45	0.01	0.01	0
comp498_c0_seq1	1270	G	A	UTR	UTR3	chrNA	0	0.57	0.53	0.49	0.52	0.48	1	0.99
comp498_c0_seq1	1365	C	T	UTR	UTR3	chrNA	0	0.48	0	0	0	0.01	0.02	0.01
comp506_c0_seq1	207	C	T	NON-SYN	P->S	chrNA	0.11	0.38	0.93	0.02	0.07	0.01	0.01	0.58
comp506_c0_seq1	350	G	A	SYN	V->V	chrNA	0.99	0.99	1	0.47	0.01	0.48	0.48	0.43
comp506_c0_seq1	356	G	A	SYN	T->T	chrNA	0.99	0.99	1	0.43	0.01	0.45	0.47	0.43
comp506_c0_seq1	690	A	T	UTR	UTR3	chrNA	0.43	0.48	1	0	0.01	0.01	0	0.01
comp460_c0_seq1	394	G	A	UTR	UTR3	chrW	0.09	0.11	0	0.13	0.01	0	0.01	0.37
comp460_c0_seq1	720	T	C	UTR	UTR3	chrW	0.49	0.41	0.5	0	0.98	0	0.47	0
comp460_c0_seq1	1680	G	A	UTR	UTR3	chrW	0.4	0.01	0	0.01	0	0	0	0.01
comp460_c0_seq1	1943	A	G	UTR	UTR3	chrW	0.43	0.01	0	0	0.01	0	0	0
comp460_c0_seq1	3942	C	T	UTR	UTR3	chrW	0.01	0.01	0.01	0.01	0.01	0.01	0	0.46
comp460_c0_seq1	4121	C	T	UTR	UTR3	chrW	0.02	0.02	0.43	0.02	0.02	0	0	0.01
comp460_c0_seq1	4933	T	C	SYN	E->E	chrW	0.01	0.01	0.02	0.01	0.02	0.42	0	0
comp460_c0_seq1	5167	T	C	SYN	P->P	chrW	0.03	0.46	0.44	1	0.42	1	1	0.37
comp898_c0_seq1	200	G	T	UTR	UTR3	chrNA	0.05	0.08	0.01	0.44	0.03	0.02	0.01	0.02
comp898_c0_seq1	201	T	G	UTR	UTR3	chrNA	0.45	0.54	0.96	0.01	0.03	0.98	0.96	0.01
comp898_c0_seq1	994	A	G	UTR	UTR3	chrNA	0.07	0.04	0.02	1	0.03	0.01	0.01	0.97
comp898_c0_seq1	1040	C	T	UTR	UTR3	chrNA	0.04	0.03	0.02	0.46	0.04	0.01	0.01	1
comp898_c0_seq1	1990	G	A	UTR	UTR3	chrNA	0	0	0.01	0.46	0	0.01	0	1
comp898_c0_seq1	3028	C	T	UTR	UTR3	chrNA	0.65	0.42	0	0.01	0.51	0.01	0	0.48
comp898_c0_seq1	3149	C	T	UTR	UTR3	chrNA	0.02	0.02	0.58	0.56	0.01	0.01	0.01	0
comp898_c0_seq1	3469	C	T	UTR	UTR3	chrNA	0.03	0.04	0.01	0.49	0.09	0.01	0.01	0.02
comp898_c0_seq1	5191	G	A	SYN	T->T	chrNA	0.51	0.47	0	0	0.53	0	0.01	0.48
comp214_c0_seq1	3357	G	A	SYN	K->K	chrNA	0.01	0.01	0.01	0	0.52	0	0	0
comp1083_c0_seq1	243	C	T	UTR	UTR5	chr6	0.07	1	0.03	0.45	0.52	0.02	0.48	0.54
comp1083_c0_seq1	250	C	T	UTR	UTR5	chr6	0.09	1	0.97	0.97	1	0.02	0.92	0.96
comp1083_c0_seq1	346	G	T	UTR	UTR5	chr6	0.06	1	1	1	1	0.01	0.97	0.95
comp1083_c0_seq1	362	C	T	UTR	UTR5	chr6	0.06	1	1	0.96	0.95	0.01	0.97	0.96
comp1083_c0_seq1	372	C	T	UTR	UTR5	chr6	0.04	0.25	1	0.94	1	0.01	0.95	0.94
comp1083_c0_seq1	380	G	A	UTR	UTR5	chr6	0.03	0.03	1	0.48	0.03	0.01	0.46	0.51
comp1083_c0_seq1	865	T	C	SYN	T->T	chr6	0	0	0	0.49	0.01	0	0.49	0.48
comp1083_c0_seq1	897	A	G	NON-SYN	T->A	chr6	0	0	0	0.46	0.01	0.01	0.48	0.53
comp1083_c0_seq1	1657	G	A	UTR	UTR3	chr6	0.53	1	0	0	0.99	1	0	0
comp1083_c0_seq1	2874	C	T	UTR	UTR3	chr6	0.05	1	0.01	0.01	1	0.01	0.01	0.01
comp1893_c0_seq1	400	C	T	UTR	UTR5	chrNA	0.51	0.52	0.51	0.48	0.02	0.47	0.46	0.98
comp1893_c0_seq1	861	G	A	UTR	UTR5	chrNA	0.37	0.4	0.4	0.49	0.01	0.48	0.38	0.99
comp1893_c0_seq1	870	C	T	UTR	UTR5	chrNA	0.42	0.39	0.45	0.47	0.02	0.49	0.42	1
comp1893_c0_seq1	965	C	T	UTR	UTR5	chrNA	0.52	0.46	0.5	0.56	1	0.44	0.46	0.01
comp1893_c0_seq1	1264	C	T	SYN	C->C	chrNA	0.44	0.39	0.47	0	0.01	0	0	0.46
comp1088_c0_seq1	117	C	T	UTR	UTR5	chr1	0.01	0.43	0	0.41	0.01	0.01	0	0
comp1088_c0_seq1	912	G	T	UTR	UTR3	chr1	0	0.35	0	0.4	0	0	0.01	0
comp171_c0_seq1	343	C	T	SYN	A->A	chrNA	0.44	0	0	0	0	0	0	0
comp1573_c0_seq1	985	C	T	UTR	UTR3	chr10	0.39	0.04	0.02	0.47	0.03	0.01	0.01	0.01
comp1573_c0_seq1	3420	T	G	UTR	UTR3	chr10	0.53	0.03	0.01	0.02	0.03	0.01	0.01	0.01
comp1573_c0_seq1	4190	T	C	SYN	L->L	chr10	0.47	0.01	0.01	0.01	0.01	0	0	0
comp1573_c0_seq1	7461	C	T	UTR	UTR5	chr10	0.01	0	0	0	0	0	0.48	0
comp1573_c0_seq1	8594	C	T	UTR	UTR5	chr10	0.02	0.37	0.01	0.01	0.05	0.01	0.01	0
comp1573_c0_seq1	9891	G	A	UTR	UTR5	chr10	0.04	0.9	0.02	0.02	0.05	0.01	0.01	0.03
comp783_c0_seq1	3534	G	A	NON-SYN	A->T	chr10	0.01	0.4	0.03	0.02	0.5	0.01	0	0.02
comp783_c0_seq1	5365	C	G	NON-SYN	A->G	chr10	0.98	0.01	0.52	1	0.49	1	0.47	1
comp783_c0_seq1	6835	A	G	UTR	UTR3	chr10	1	0.01	0.51	0.99	0.49	1	0.53	1
comp1566_c2_seq1	1126	T	A	UTR	UTR5	chr1	0.39	0.49	0.01	0.54	0.04	0	0.42	0.01
comp1566_c2_seq1	1258	C	T	UTR	UTR5	chr1	0.01	0.03	0.01	0.01	0.45	0	0.01	0
comp1566_c2_seq1	1287	G	A	UTR	UTR5	chr1	0.57	0.03	0.01	0.01	0.01	0	0.01	0.01
comp1645_c0_seq1	1343	A	G	SYN	T->T	chr8	0.38	1	0.41	1	1	0.46	0	0.39
comp318_c0_seq1	32	C	T	UTR	UTR5	chrNA	0.49	0.8	0.71	0.04	0.76	0.41	0.39	0.66
comp318_c0_seq1	277	C	T	UTR	UTR5	chrNA	0.43	0	0	0	0	0.34	0.36	0
comp318_c0_seq1	304	C	T	UTR	UTR5	chrNA	0.41	0	0	0	0	0.24	0.2	0.01
comp318_c0_seq1	312	G	C	UTR	UTR5	chrNA	0.43	0	0.01	0.47	0	0.31	0.98	0.01
comp318_c0_seq1	440	G	C	UTR	UTR5	chrNA	0.43	0.03	0.02	0.07	0.03	0.41	0.43	0.03
comp318_c0_seq1	635	C	T	UTR	UTR5	chrNA	0.99	0.99	0.99	0	0.99	0.98	0.97	0.98
comp318_c0_seq1	648	C	T	UTR	UTR5	chrNA	0.01	0	0	0.43	0	0.01	0	0
comp318_c0_seq1	689	C	T	UTR	UTR5	chrNA	0.48	0	0	0	0	0.38	0.32	0
comp318_c0_seq1	704	C	T	UTR	UTR5	chrNA	0.01	0	0	0.61	0	0	0	0
comp318_c0_seq1	778	G	A	UTR	UTR5	chrNA	0	0	0	0.54	0	0	0	0
comp318_c0_seq1	858	T	A	UTR	UTR5	chrNA	0.46	0.41	0.34	0.02	0.4	0.08	0.08	0.81
comp318_c0_seq1	865	A	G	UTR	UTR5	chrNA	0	0	0	0.52	0	0	0	0
comp318_c0_seq1	901	C	T	UTR	UTR5	chrNA	0	0	0	0.55	0	0	0.01	0
comp318_c0_seq1	928	G	A	UTR	UTR5	chrNA	0.45	0.99	1	0.01	0.98	0.47	0.01	0.99
comp318_c0_seq1	1578	C	T	UTR	UTR5	chrNA	0.5	0.27	0.44	0.47	0.36	0.01	0.64	1
comp318_c0_seq1	1627	C	T	UTR	UTR5	chrNA	0.47	0.65	0.38	0.03	0.54	1	0.41	0.01
comp318_c0_seq1	1633	T	G	UTR	UTR5	chrNA	0.53	0.35	0.55	0.55	0.46	0.03	0.58	1
comp318_c0_seq1	1636	C	T	UTR	UTR5	chrNA	0.5	0.35	0.58	1	0.43	0.01	0.53	0.99
comp318_c0_seq1	1646	G	A	UTR	UTR5	chrNA	0.44	0.63	0.43	0.03	0.62	1	0.39	0.01
comp318_c0_seq1	1658	T	C	UTR	UTR5	chrNA	0.48	0.61	0.43	0.43	0.59	1	0.37	0.02
comp318_c0_seq1	1676	G	A	UTR	UTR5	chrNA	0.58	0.44	0.45	1	0.28	0.01	0.6	0.98
comp318_c0_seq1	1753	G	A	UTR	UTR5	chrNA	0.31	0.41	0.69	0.02	0.78	0.99	0.38	0.01
comp318_c0_seq1	2446	C	T	SYN	A->A	chrNA	0.07	0.2	0.02	0.37	0.06	0.01	0.01	0.02
comp318_c0_seq1	2621	A	G	NON-SYN	R->G	chrNA	0.42	0.03	0.01	0.01	0.02	0.37	0.46	0.06
comp318_c0_seq1	2719	C	T	SYN	C->C	chrNA	0.03	0.64	0.63	0.02	0.58	0.62	0.01	0
comp318_c0_seq1	2724	C	T	NON-SYN	A->V	chrNA	0.5	0.02	0.01	0.01	0.01	0.33	0.41	0
comp318_c0_seq1	2751	C	T	NON-SYN	P->L	chrNA	0.53	0.36	0.38	1	0.38	0.01	0.52	0.98
comp318_c0_seq1	2801	A	T	NON-SYN	R->_	chrNA	0.35	0.02	0.01	0.01	0.01	0.28	0.38	0.01
comp318_c0_seq1	2847	C	T	NON-SYN	P->L	chrNA	0.03	0.68	0.68	0.01	0.72	0.78	0.01	0.02
comp318_c0_seq1	2916	G	A	NON-SYN	R->Q	chrNA	0.04	0.58	0.73	0.02	0.76	0.81	0.01	0.01
comp318_c0_seq1	3008	C	T	NON-SYN	Q->_	chrNA	0.06	0.7	0.6	0.02	0.5	0.78	0.01	0.01
comp318_c0_seq1	3009	A	G	NON-SYN	Q->R	chrNA	0.06	0.7	0.6	0.02	0.49	0.78	0.01	0.01
comp318_c0_seq1	3070	A	G	UTR	UTR3	chrNA	0.44	0.02	0.01	0.02	0.01	0.17	0.28	0.01
comp318_c0_seq1	3306	G	A	UTR	UTR3	chrNA	0.02	0.69	0.6	0.01	0.67	0.73	0.01	0.01
comp318_c0_seq1	3328	C	T	UTR	UTR3	chrNA	0.02	0.7	0.59	0.01	0.73	0.71	0.01	0
comp318_c0_seq1	3450	G	A	UTR	UTR3	chrNA	0.02	0.66	0.52	0.01	0.57	0.71	0.01	0.01
comp318_c0_seq1	3477	C	T	UTR	UTR3	chrNA	0.02	0.69	0.49	0.01	0.57	0.7	0.02	0.01
comp318_c0_seq1	3480	T	C	UTR	UTR3	chrNA	0.3	0.34	0.49	1	0.39	0.01	0.48	1
comp318_c0_seq1	3533	G	A	UTR	UTR3	chrNA	0.04	0.54	0.48	0.02	0.55	0.63	0.01	0.01
comp318_c0_seq1	3540	C	T	UTR	UTR3	chrNA	0.23	0.48	0.47	1	0.36	0.01	0.49	0.98
comp318_c0_seq1	3546	C	T	UTR	UTR3	chrNA	0.04	0.52	0.44	0.02	0.57	0.62	0.01	0.01
comp318_c0_seq1	3579	C	T	UTR	UTR3	chrNA	0.6	0.07	0.01	0.02	0.04	0.41	0.45	0.01
comp318_c0_seq1	3591	C	T	UTR	UTR3	chrNA	0.03	0.69	0.47	0.02	0.63	0.57	0.01	0.01
comp318_c0_seq1	3668	A	G	UTR	UTR3	chrNA	0.41	0.28	0.33	1	0.29	0.01	0.54	1
comp318_c0_seq1	3680	C	T	UTR	UTR3	chrNA	0.48	0.26	0.34	0.99	0.3	0.01	0.55	0.99
comp318_c0_seq1	3685	G	A	UTR	UTR3	chrNA	0.03	0.7	0.66	0.01	0.69	0.75	0.01	0.02
comp318_c0_seq1	3697	G	C	UTR	UTR3	chrNA	0.48	0.02	0.01	0.01	0.01	0.26	0.46	0.01
comp318_c0_seq1	3718	C	A	UTR	UTR3	chrNA	0.03	0.61	0.64	0.01	0.62	0.73	0.01	0.01
comp318_c0_seq1	3763	G	A	UTR	UTR3	chrNA	0.04	0.66	0.64	0.01	0.57	0.73	0.01	0.01
comp318_c0_seq1	3801	G	A	UTR	UTR3	chrNA	0.43	0.3	0.36	1	0.47	0.01	0.62	1
comp318_c0_seq1	3878	C	T	UTR	UTR3	chrNA	0.02	0.58	0.59	0.01	0.6	0.74	0.01	0
comp318_c0_seq1	4251	C	T	UTR	UTR3	chrNA	0.22	0.03	0.01	0.01	0.02	0.34	0.43	0
comp318_c0_seq1	4323	G	A	UTR	UTR3	chrNA	0.83	0.63	0.48	1	0.56	0.01	0.55	0.99
comp318_c0_seq1	4332	T	C	UTR	UTR3	chrNA	0.22	0.02	0.01	0.01	0.02	0.46	0.4	0.01
comp318_c0_seq1	4369	T	C	UTR	UTR3	chrNA	0.05	0.02	0.01	0.01	0.02	0.41	0.43	0.01
comp318_c0_seq1	4374	T	C	UTR	UTR3	chrNA	0.06	0.03	0.01	0.01	0.02	0.44	0.45	0.01
comp318_c0_seq1	4734	G	A	UTR	UTR3	chrNA	0.35	0.69	0.99	0.01	0.62	0.97	0.44	0.01
comp318_c0_seq1	4756	A	G	UTR	UTR3	chrNA	0.06	0.04	0.01	1	0.02	0.01	0.01	0.01
comp318_c0_seq1	4757	C	T	UTR	UTR3	chrNA	0.06	0.04	0.01	1	0.02	0.01	0.01	0.01
comp318_c0_seq1	4900	G	A	UTR	UTR3	chrNA	0.03	0.56	0.53	0.01	0.38	0.69	0.01	0.01
comp318_c0_seq1	4974	G	A	UTR	UTR3	chrNA	0.45	0.4	1	0.97	0.46	1	0.4	0
comp318_c0_seq1	5028	G	C	UTR	UTR3	chrNA	0.04	0.02	0.01	1	0.02	0.02	0.01	0.01
comp318_c0_seq1	5049	A	G	UTR	UTR3	chrNA	0.04	0.02	0.01	1	0.03	0.02	0.01	0.01
comp318_c0_seq1	5093	C	T	UTR	UTR3	chrNA	0.62	0.52	1	1	0.54	1	0.35	0.01
comp318_c0_seq1	5097	C	T	UTR	UTR3	chrNA	0.55	0.51	0.99	1	0.57	1	0.36	0.01
comp318_c0_seq1	5110	T	C	UTR	UTR3	chrNA	0.63	0.02	0.01	0.02	0.03	0.37	0.36	0.01
comp318_c0_seq1	5128	C	T	UTR	UTR3	chrNA	0.57	0.03	0.44	0.02	0.08	0.37	0.36	0.01
comp318_c0_seq1	5177	G	C	UTR	UTR3	chrNA	0.56	0.54	0.01	0.02	0.23	0.01	0.55	0.99
comp318_c0_seq1	5190	G	A	UTR	UTR3	chrNA	0.65	0.53	0.01	0.02	0.19	0.01	0.54	0.99
comp318_c0_seq1	5191	C	T	UTR	UTR3	chrNA	0.67	0.53	0.01	0.02	0.2	0.02	0.53	1
comp318_c0_seq1	5195	T	C	UTR	UTR3	chrNA	0.64	0.53	0.01	0.02	0.28	0.01	0.56	1
comp318_c0_seq1	5210	A	G	UTR	UTR3	chrNA	0.52	0.69	0.02	0.02	0.33	0.01	0.54	1
comp318_c0_seq1	5377	G	A	UTR	UTR3	chrNA	0.03	0.52	0.47	1	0.41	0.58	0	0.01
comp318_c0_seq1	5436	G	A	UTR	UTR3	chrNA	0.59	0.73	0.01	0.02	0.41	0.01	0.55	0.99
comp318_c0_seq1	5463	G	A	UTR	UTR3	chrNA	0.48	0.69	0.01	0.01	0.35	0.01	0.55	1
comp318_c0_seq1	5466	G	A	UTR	UTR3	chrNA	0.48	0.65	0.01	0.01	0.38	0.01	0.55	1
comp318_c0_seq1	5498	C	T	UTR	UTR3	chrNA	0.48	0.97	0.6	0.01	1	0.6	0.57	0.99
comp318_c0_seq1	5574	G	A	UTR	UTR3	chrNA	0.36	0.03	0.45	1	0.04	0.39	0.4	0.01
comp318_c0_seq1	5614	T	A	UTR	UTR3	chrNA	0.59	0.45	0.01	0.03	0.33	0.01	0.55	0.99
comp318_c0_seq1	5621	G	C	UTR	UTR3	chrNA	0.55	0.5	0.02	0.03	0.38	0.01	0.56	1
comp318_c0_seq1	5622	G	A	UTR	UTR3	chrNA	0.57	0.5	0.02	0.03	0.39	0.01	0.55	0.99
comp318_c0_seq1	5630	C	T	UTR	UTR3	chrNA	0.52	0.48	0.01	0.03	0.42	0.01	0.54	0.99
comp318_c0_seq1	5643	C	T	UTR	UTR3	chrNA	0.5	0.45	0.01	0.02	0.36	0.01	0.55	1
comp318_c0_seq1	5724	G	A	UTR	UTR3	chrNA	0.36	0.35	0.01	0.02	0.45	0.01	0.59	1
comp318_c0_seq1	5741	G	A	UTR	UTR3	chrNA	0.38	0.41	0.02	0.03	0.36	0.01	0.62	0.98
comp318_c0_seq1	5742	A	G	UTR	UTR3	chrNA	0.36	0.41	0.02	0.03	0.38	0.03	0.62	1
comp318_c0_seq1	5860	G	A	UTR	UTR3	chrNA	0.04	0.03	0.01	1	0.05	0.01	0.01	0.01
comp318_c0_seq1	5863	G	A	UTR	UTR3	chrNA	0.04	0.03	0.01	1	0.05	0.02	0.01	0.01
comp318_c0_seq1	5941	C	T	UTR	UTR3	chrNA	0.51	0.02	0.3	1	0.03	0.4	0.44	0.01
comp318_c0_seq1	5947	G	A	UTR	UTR3	chrNA	0.56	0.05	0.32	0.01	0.03	0.42	0.45	0
comp318_c0_seq1	5959	A	C	UTR	UTR3	chrNA	0.55	0.56	1	0.01	0.56	0.99	0.43	0.02
comp318_c0_seq1	6139	C	T	UTR	UTR3	chrNA	0.62	0.61	0.01	0.01	0.73	0.01	0.51	0.97
comp318_c0_seq1	6184	C	T	UTR	UTR3	chrNA	0.52	0.51	0.51	0.96	0.22	0.96	0.99	0.01
comp318_c0_seq1	6207	C	T	UTR	UTR3	chrNA	0.32	0.53	0.38	0.02	0.76	0.02	0.01	0.99
comp318_c0_seq1	6208	G	A	UTR	UTR3	chrNA	0.68	0.45	0.63	1	0.29	0.97	0.99	0.01
comp318_c0_seq1	6243	C	T	UTR	UTR3	chrNA	0.68	0.48	0.58	1	0.45	0.98	0.99	0.02
comp318_c0_seq1	6248	T	C	UTR	UTR3	chrNA	0.67	0.43	0.58	1	0.45	1	1	0.01
comp318_c0_seq1	6279	G	A	UTR	UTR3	chrNA	0.47	0.66	0.02	0.03	0.54	0.01	0.02	0.98
comp318_c0_seq1	6286	T	C	UTR	UTR3	chrNA	0.45	0.71	0.49	0.97	0.52	0.03	0.59	1
comp318_c0_seq1	6287	G	A	UTR	UTR3	chrNA	0.45	0.7	0.48	0.03	0.52	0.01	0.03	0.99
comp318_c0_seq1	6289	A	G	UTR	UTR3	chrNA	0.48	0.38	0.52	1	0.5	1	0.99	0.01
comp318_c0_seq1	6310	T	C	UTR	UTR3	chrNA	0.56	0.32	0.5	1	0.48	1	1	0.01
comp318_c0_seq1	6449	C	T	UTR	UTR3	chrNA	0.04	0.46	0.51	0.04	0.78	0.57	0.47	0.01
comp318_c0_seq1	6517	G	A	UTR	UTR3	chrNA	0.04	0.53	0.39	0.02	0.62	0.65	0.5	0.02
comp1284_c0_seq1	1944	T	C	UTR	UTR3	chr3	0	0.49	0	0	0	0.99	0	0
comp1284_c0_seq1	4751	C	T	NON-SYN	G->S	chr3	0.67	0.06	0.42	0.88	0.05	0.98	0.48	0.02
comp702_c0_seq1	1773	C	T	UTR	UTR3	chrNA	0	0	0	0.49	0	0	0	0
comp702_c0_seq1	2415	T	C	UTR	UTR3	chrNA	0	0.51	0	0	0	1	0	0.46
comp702_c0_seq1	2565	T	C	UTR	UTR3	chrNA	0	0.5	0.01	0	0	1	0.01	0.48
comp702_c0_seq1	3027	G	A	SYN	D->D	chrNA	1	0.48	1	1	0.99	0.01	0.99	0.49
comp1099_c0_seq1	821	G	A	SYN	P->P	chrNA	0.02	1	0.48	0.4	0.99	1	0.47	0.48
comp1099_c0_seq1	1090	C	T	UTR	UTR3	chrNA	0.02	1	0.5	0.38	0.52	0.37	0.4	0.48
comp1099_c0_seq1	1100	G	A	UTR	UTR3	chrNA	0.94	0.03	0.01	0.6	0.02	0.01	0.58	0.01
comp1099_c0_seq1	1109	G	A	UTR	UTR3	chrNA	0.02	1	0.5	0.38	0.49	0.41	0.4	0.49
comp1099_c0_seq1	1111	G	C	UTR	UTR3	chrNA	0.02	1	0.51	0.39	0.49	0.41	0.41	0.49
comp245_c0_seq1	2339	G	A	UTR	UTR3	chrNA	0.49	0.47	0.45	0	0.01	0.44	0	0.5
comp245_c0_seq1	2491	C	T	UTR	UTR3	chrNA	0.48	0.42	0.44	0.01	0.01	0.43	0	0.48
comp245_c0_seq1	3349	T	C	UTR	UTR3	chrNA	0	0	0	0	0	0.53	0.49	0
comp245_c0_seq1	3365	T	G	UTR	UTR3	chrNA	0.4	0.41	0.46	0.96	0.94	0.01	0.36	0.41
comp245_c0_seq1	3840	A	G	UTR	UTR3	chrNA	0	0	0	0	0	0.56	0.54	0
comp245_c0_seq1	5477	T	G	UTR	UTR3	chrNA	0.54	0.47	0.47	0	0	0.42	0	0.47
comp1880_c0_seq1	431	G	A	SYN	R->R	chr4	0	0.01	0.53	0.49	0.5	0.52	0	0.54
comp1880_c0_seq1	983	G	A	SYN	T->T	chr4	0.01	0.01	0.45	0.56	0.49	0.51	0.01	0.49
comp1880_c0_seq1	1645	C	T	UTR	UTR3	chr4	0.57	0.01	0.47	0.5	0.01	0.47	0.01	0.51
comp232_c0_seq1	5769	C	T	UTR	UTR3	chrNA	0.51	0.32	0.59	0.32	0.01	0	0	0
comp232_c0_seq1	6163	C	T	UTR	UTR3	chrNA	0.41	0	0	0	0	0.53	0.53	0.99
comp232_c0_seq1	6193	G	T	UTR	UTR3	chrNA	0.88	0.2	0.98	0.02	1	0.97	0.99	0.98
comp232_c0_seq1	6196	G	A	UTR	UTR3	chrNA	0.03	0.2	1	0.02	1	0.38	0.38	0.01
comp232_c0_seq1	6203	G	C	UTR	UTR3	chrNA	0.04	0.2	1	0.02	1	0.46	0.43	0.02
comp591_c1_seq1	2415	A	G	UTR	UTR3	chr4	0	0	0	0.5	0	0	0	0
comp1287_c0_seq1	2315	T	C	NON-SYN	Q->R	chrNA	0.01	0.01	0.51	0.48	0.01	0	0.47	0
comp1800_c0_seq1	1130	G	A	UTR	UTR3	chr2	0.38	0.02	0.01	0.01	0.02	0.02	0.45	1
comp1800_c0_seq1	2961	G	A	UTR	UTR3	chr2	0.51	0.01	0.01	0	0.02	0	0.47	1
comp1800_c0_seq1	3216	T	C	UTR	UTR3	chr2	0.42	0.01	0.01	0.01	0.01	0	0	1
comp1800_c0_seq1	3648	A	G	UTR	UTR3	chr2	0.42	0.01	0.01	0.01	0.02	0	0	0.01
comp1800_c0_seq1	3732	T	A	UTR	UTR3	chr2	0.54	1	1	1	0.97	1	0.45	0.01
comp1800_c0_seq1	3865	T	G	UTR	UTR3	chr2	0.56	0.01	0.02	0.01	0.02	0	0.39	0.95
comp1800_c0_seq1	4116	C	T	UTR	UTR3	chr2	0.38	1	1	1	1	1	0.5	0
comp1800_c0_seq1	5366	C	G	UTR	UTR3	chr2	0.56	1	1	0.99	1	0.99	0.51	0.01
comp1800_c0_seq1	6167	T	G	UTR	UTR3	chr2	0.01	0.01	0	0	0.01	0	0.41	0
comp1800_c0_seq1	7113	T	C	UTR	UTR5	chr2	0.6	1	1	1	1	1	0.61	0.01
comp1800_c0_seq1	7755	T	G	UTR	UTR5	chr2	0.6	0.75	0.64	0.8	0.73	0.73	0.83	0.02
comp1800_c0_seq1	8093	T	A	UTR	UTR5	chr2	0.92	1	1	1	1	1	0.53	0.03
comp58_c0_seq1	575	G	A	SYN	A->A	chr26	0.61	0.59	0	0.01	0.64	0.45	0.01	0.43
comp58_c0_seq1	578	G	A	SYN	A->A	chr26	0	0	0	0.51	0	0.01	0.01	0
comp58_c0_seq1	581	G	A	SYN	P->P	chr26	0.18	0.23	0.3	0.53	0.01	0.44	0.86	0.47
comp1464_c0_seq1	1906	G	A	UTR	UTR3	chr15	0.01	0.36	0.48	0.45	0.34	0	0.44	0
comp1464_c1_seq1	316	G	A	NON-SYN	A->T	chr4	0.51	0.56	0.37	0.52	0.06	0.56	0.02	0.58
comp1464_c1_seq1	1422	C	T	SYN	S->S	chr4	0.51	0.58	0.47	0.42	0.04	0.47	0.01	0.48
comp1979_c0_seq1	1795	A	G	UTR	UTR3	chr3	0.46	0	0.54	0.51	0.43	0.01	0	0
comp1979_c0_seq1	2082	G	T	UTR	UTR3	chr3	0.01	0.47	0	0.51	0	1	0.47	0.01
comp1352_c0_seq1	216	A	T	UTR	UTR3	chr22	0	0	0	0.5	0.01	0.01	0	0
comp1352_c0_seq1	316	C	T	UTR	UTR3	chr22	0	0.5	0.48	0	0.99	0	0.42	0.45
comp1352_c0_seq1	590	G	A	UTR	UTR3	chr22	0.01	0.01	0.4	0	0.56	0.01	0.01	0.01
comp1352_c0_seq1	622	C	T	UTR	UTR3	chr22	0.45	0.51	0	0.44	0	0	0	0.43
comp1352_c0_seq1	697	G	A	UTR	UTR3	chr22	0.01	0.48	0	0.01	0.48	0.01	0.49	0.53
comp1352_c0_seq1	747	C	T	SYN	L->L	chr22	0.01	0	0	0.5	0	0	0	0
comp1352_c0_seq1	819	G	A	SYN	T->T	chr22	0	0.44	0	0.5	0.48	0	0.44	0.5
comp1352_c0_seq1	852	C	T	SYN	E->E	chr22	0	0.47	0	0.54	0.5	0.01	0.49	0.54
comp1352_c0_seq1	1179	T	C	SYN	Q->Q	chr22	0.01	0.51	0	0	0.01	0	0.45	0
comp910_c0_seq1	2626	A	C	UTR	UTR3	chrNA	0.35	0.45	0	0.98	0.33	0.36	0.4	0.37
comp910_c0_seq1	2662	T	C	UTR	UTR3	chrNA	0.44	0.43	0	0.46	0.4	0.42	0.46	0.42
comp910_c0_seq1	2985	A	C	UTR	UTR3	chrNA	0	0	0	0.45	0	0	0	0
comp910_c0_seq1	3188	G	T	UTR	UTR3	chrNA	0	0	0	0.48	0	0	0	0
comp910_c0_seq1	3245	A	T	UTR	UTR3	chrNA	0.44	0.44	0	0.5	0.53	0.49	0.46	0.5
comp910_c0_seq1	3788	C	T	UTR	UTR3	chrNA	0.44	0.46	0	0.52	0.44	0.49	0.45	0.52
comp910_c0_seq1	4081	G	A	UTR	UTR3	chrNA	0.46	0.42	0	0.52	0.45	0.47	0.46	0.49
comp910_c0_seq1	4254	G	A	UTR	UTR3	chrNA	0.41	0.4	0	0	0.47	0.42	0.49	0.01
comp910_c0_seq1	4275	G	C	UTR	UTR3	chrNA	0.54	0.55	0	0.52	0.5	0.56	0.48	0.47
comp910_c0_seq1	4381	C	T	UTR	UTR3	chrNA	0	0	1	0	0	0.01	0.01	0.48
comp910_c0_seq1	4391	A	G	UTR	UTR3	chrNA	0	0	0	0.44	0.01	0	0	0
comp910_c0_seq1	4443	C	T	UTR	UTR3	chrNA	0	0	1	0	0	0	0	0.45
comp910_c0_seq1	4568	A	G	UTR	UTR3	chrNA	0.46	0.47	0	0.51	0.49	0.44	0.46	0.51
comp910_c0_seq1	4585	G	A	UTR	UTR3	chrNA	0.45	0.43	0	0.47	0.47	0.38	0.42	0.46
comp910_c0_seq1	4634	A	T	UTR	UTR3	chrNA	0.52	0.41	0	0.49	0.46	0.46	0.51	0.48
comp910_c0_seq1	4915	T	G	UTR	UTR3	chrNA	0	0	0	0	0	0	0	0.51
comp1033_c0_seq1	98	A	G	UTR	UTR3	chrNA	0	0.01	0.01	0	0.5	0	0	0
comp1033_c0_seq1	444	A	C	UTR	UTR3	chrNA	0	0	0	0	0	0.47	0	0
comp1033_c0_seq1	1453	T	C	UTR	UTR3	chrNA	0.33	0.05	0.02	0.33	0.43	0.55	0.02	0.04
comp1033_c0_seq1	1454	G	A	UTR	UTR3	chrNA	0.38	0.05	0.02	0.33	0.41	0.54	0.01	0.02
comp1033_c0_seq1	1474	A	G	UTR	UTR3	chrNA	0.42	0.05	0.02	0.41	0.45	0.64	0.01	0.03
comp1033_c0_seq1	1628	G	A	UTR	UTR3	chrNA	0.34	0.05	0.01	0.56	0.58	0.6	0.01	0.01
comp1033_c0_seq1	1969	C	T	UTR	UTR3	chrNA	0.39	0.03	0.02	0.55	0.65	0.56	0.01	0.01
comp1033_c0_seq1	1979	T	C	UTR	UTR3	chrNA	0.39	0.03	0.01	0.57	0.52	0.55	0.01	0.02
comp1033_c0_seq1	1995	T	C	UTR	UTR3	chrNA	0.35	0.03	0.01	0.54	0.5	0.58	0.01	0.01
comp1033_c0_seq1	2097	T	C	UTR	UTR3	chrNA	0.38	0.04	0.02	0.6	0.64	0.59	0.01	0.01
comp1033_c0_seq1	2176	T	C	UTR	UTR3	chrNA	0.38	0.03	0.01	0.4	0.32	0.52	0.01	0.01
comp1033_c0_seq1	2258	C	T	UTR	UTR3	chrNA	0.48	0.03	0.02	0.55	0.36	0.63	0.01	0.01
comp1033_c0_seq1	2559	T	C	UTR	UTR3	chrNA	0.57	0.03	0.02	0.58	0.5	0.6	0.01	0.01
comp1033_c0_seq1	2560	G	A	UTR	UTR3	chrNA	0.57	0.03	0.02	0.59	0.5	0.61	0.01	0.02
comp1033_c0_seq1	2579	A	G	UTR	UTR3	chrNA	0.5	0.03	0.02	0.6	0.5	0.58	0.01	0.01
comp1033_c0_seq1	2582	C	T	UTR	UTR3	chrNA	0.54	0.03	0.02	0.61	0.47	0.58	0.01	0.01
comp1033_c0_seq1	2703	G	A	UTR	UTR3	chrNA	0.46	0.01	0.01	0.47	0.26	0.46	0.01	0
comp1033_c0_seq1	2950	T	C	UTR	UTR3	chrNA	0.41	0.02	0.01	0.46	0.48	0.44	0	0
comp1033_c0_seq1	3417	T	G	UTR	UTR3	chrNA	0.53	0.02	0.01	0.52	0.34	0.36	0.01	0.01
comp1033_c0_seq1	3654	C	A	UTR	UTR3	chrNA	0.51	0.01	0.01	0.33	0.44	0.46	0.01	0.03
comp1033_c0_seq1	3716	C	G	UTR	UTR3	chrNA	0.48	0.02	0.01	0.4	0.28	0.51	0.01	0.01
comp1033_c0_seq1	3820	T	C	UTR	UTR3	chrNA	0.32	0.02	0.01	0.33	0.39	0.34	0	0.01
comp1033_c0_seq1	3821	G	A	UTR	UTR3	chrNA	0.32	0.02	0.01	0.32	0.39	0.34	0.01	0.01
comp1033_c0_seq1	3996	T	A	NON-SYN	N->T	chrNA	0.38	0.01	0	0.38	0.37	0.39	0	0.01
comp1033_c0_seq1	4162	T	C	NON-SYN	T->V	chrNA	0.39	0.01	0.01	0.45	0.36	0.35	0	0.01
comp1033_c0_seq1	4367	T	C	SYN	A->A	chrNA	0.45	0.01	0.01	0.38	0.24	0.4	0	0
comp1033_c0_seq1	4368	G	C	NON-SYN	A->G	chrNA	0.45	0.01	0.01	0.38	0.24	0.41	0	0
comp1033_c0_seq1	4562	A	G	SYN	P->P	chrNA	0.45	0.02	0.01	0.34	0.4	0.36	0.01	0.02
comp1033_c0_seq1	4641	G	A	NON-SYN	P->L	chrNA	0.47	0.02	0.01	0.4	0.35	0.46	0	0.01
comp1033_c0_seq1	4679	T	C	SYN	P->P	chrNA	0.42	0.02	0.01	0.28	0.18	0.42	0.01	0.02
comp1033_c0_seq1	4680	G	A	NON-SYN	P->L	chrNA	0.41	0.02	0.01	0.29	0.18	0.38	0	0
comp1033_c0_seq1	4683	G	A	NON-SYN	P->L	chrNA	0.46	0.02	0.01	0.27	0.18	0.37	0	0
comp1033_c0_seq1	4699	T	C	NON-SYN	T->A	chrNA	0.51	0.02	0.01	0.32	0.19	0.39	0.01	0
comp1033_c0_seq1	4706	A	G	SYN	S->S	chrNA	0.55	0.02	0.01	0.31	0.14	0.37	0	0.02
comp1033_c0_seq1	4739	T	C	SYN	Q->Q	chrNA	0.38	0.02	0.02	0.25	0.15	0.27	0	0
comp1033_c0_seq1	4748	G	A	SYN	N->N	chrNA	0.4	0.02	0.02	0.34	0.18	0.26	0	0
comp1033_c0_seq1	4766	T	C	SYN	R->R	chrNA	0.38	0.02	0.02	0.33	0.25	0.28	0	0
comp1033_c0_seq1	4973	C	T	SYN	Q->Q	chrNA	0.44	0.01	0.01	0.39	0.22	0.3	0	0.01
comp1033_c0_seq1	5053	C	T	NON-SYN	A->T	chrNA	0.37	0.01	0.01	0.4	0.32	0.33	0	0
comp1033_c0_seq1	5073	T	C	NON-SYN	K->R	chrNA	0.36	0.01	0.01	0.38	0.27	0.29	0	0
comp1033_c0_seq1	5396	A	G	SYN	N->N	chrNA	0.49	0.01	0.03	0.4	0.3	0.44	0.01	0.01
comp1033_c0_seq1	5471	C	T	SYN	T->T	chrNA	0.45	0.02	0.02	0.36	0.17	0.37	0.01	0.01
comp1033_c0_seq1	5542	G	T	NON-SYN	H->N	chrNA	0.32	0.01	0.02	0.4	0.33	0.35	0.01	0.01
comp1033_c0_seq1	5650	T	C	NON-SYN	S->G	chrNA	0.34	0.03	0.02	0.45	0.56	0.2	0.03	0.03
comp1766_c0_seq1	238	C	T	UTR	UTR5	chr2	0.54	0.02	0.02	0.01	0.02	0.53	0.01	0.48
comp1766_c0_seq1	782	A	C	SYN	S->S	chr2	0.01	0.01	0.01	0.01	0.01	0	0.53	0
comp1436_c0_seq1	1565	C	T	UTR	UTR5	chrNA	0.1	0.09	0.03	0.16	0.38	0.18	0.1	0.38
comp1436_c0_seq1	1578	C	T	UTR	UTR5	chrNA	0.21	0.13	0.04	0.29	0.43	0.23	0.12	0.52
comp1436_c0_seq1	2005	A	G	UTR	UTR5	chrNA	0.18	0.22	0	0.1	0.5	0.19	0	0.2
comp1436_c0_seq1	2357	T	C	UTR	UTR5	chrNA	0.1	0.18	0.09	0.09	0.36	0.15	0.03	0.13
comp1436_c0_seq1	2604	A	C	UTR	UTR5	chrNA	0.01	0.01	0	0	0.35	0	0	0.01
comp1436_c0_seq1	2763	T	C	UTR	UTR5	chrNA	0.08	0.17	0.04	0.06	0.39	0.18	0.03	0.18
comp1436_c0_seq1	2827	T	G	UTR	UTR5	chrNA	0.02	0.02	0.01	0.01	0.39	0	0	0
comp1436_c0_seq1	3004	A	C	UTR	UTR5	chrNA	0.01	0.01	0	0	0.36	0	0	0
comp1306_c0_seq1	813	G	A	NON-SYN	D->N	chrNA	0.45	0.3	0.38	0.34	0.01	0.49	0.3	0.32
comp86_c0_seq1	533	C	T	SYN	Y->Y	chr8	0	0	0	0	0	0.37	0.99	0
comp864_c0_seq1	83	G	A	UTR	UTR3	chr8	0.01	0.02	0.45	0	0.01	0	0.42	0.01
comp864_c0_seq1	383	G	A	UTR	UTR3	chr8	0.54	0.4	0.46	0.44	0.99	0.44	0	0.44
comp864_c0_seq1	405	C	T	UTR	UTR3	chr8	0.39	0.02	0	0	0.03	0.45	0.49	0.01
comp864_c0_seq1	412	G	A	UTR	UTR3	chr8	0.01	0.02	0.5	0	0.01	0	0.48	0.02
comp864_c0_seq1	472	C	T	UTR	UTR3	chr8	0.01	0.01	0	0	0.01	0.01	0	0.5
comp864_c0_seq1	781	C	T	UTR	UTR3	chr8	0.01	0.41	0	0.47	0.01	0.01	0	0
comp864_c0_seq1	972	G	A	UTR	UTR3	chr8	0.55	0.01	0.01	0	0.01	0.51	0.5	0
comp864_c0_seq1	1016	G	A	UTR	UTR3	chr8	0.01	0.01	0.43	0	0.01	0	0.46	0
comp864_c0_seq1	1130	A	G	UTR	UTR3	chr8	0.03	0.34	0.28	0.32	0.01	0.36	0.02	0.34
comp864_c0_seq1	2093	A	C	UTR	UTR3	chr8	1	0	0.5	0.46	0.99	0.02	0.48	0.52
comp864_c0_seq1	3050	C	T	SYN	S->S	chr8	0.01	0.01	0	0	0.02	0.46	0	0
comp864_c0_seq1	3362	G	A	SYN	H->H	chr8	0	0.39	0.47	0	0.03	0.48	0	0.44
comp864_c0_seq1	3400	C	T	NON-SYN	A->T	chr8	0	0.01	0.01	0	0.01	0.47	0	0.01
comp864_c0_seq1	3494	C	T	SYN	P->P	chr8	1	0.52	0.51	0.99	0.99	0.01	1	0.48
comp864_c0_seq1	3557	C	T	SYN	A->A	chr8	0	0.45	0.4	0	0.01	0.52	0	0.54
comp864_c0_seq1	3784	G	A	NON-SYN	P->S	chr8	0.01	0.01	0	0	0.01	0.48	0	0
comp864_c0_seq1	4085	C	T	SYN	T->T	chr8	0.99	1	0.56	1	0.52	1	0.99	0
comp864_c0_seq1	4295	G	A	SYN	A->A	chr8	1	0.34	0.47	0.44	0.41	0.43	0.43	0
comp864_c0_seq1	4811	G	A	SYN	T->T	chr8	0.01	0.48	0.01	0.02	0.01	0.48	0.49	0
comp1016_c0_seq1	399	C	T	UTR	UTR5	chrNA	0.3	0.42	0.03	0.03	0.06	0.49	0.02	0.02
comp1016_c0_seq1	507	C	T	UTR	UTR5	chrNA	0.48	1	0.03	0.42	1	0.99	0.47	0.01
comp1016_c0_seq1	1379	C	T	UTR	UTR3	chrNA	0.51	0.01	1	0.39	0.02	0.49	0.98	0.99
comp1016_c0_seq1	1387	T	A	UTR	UTR3	chrNA	0.55	0.04	1	0.45	0.02	0.53	1	1
comp1016_c0_seq1	2633	G	A	UTR	UTR3	chrNA	0.73	0.3	0.01	0.02	0.37	0.52	0.02	0.01
comp1016_c0_seq1	4650	A	G	UTR	UTR3	chrNA	0.53	0.01	0	0	0	0	0	0
comp1016_c0_seq1	4991	G	T	UTR	UTR3	chrNA	0.55	0.47	0.01	0.01	0.24	0.41	0.01	0.01
comp1016_c0_seq1	5013	G	A	UTR	UTR3	chrNA	0.47	0.05	0.99	0.37	0.03	0.59	1	0.99
comp1016_c0_seq1	5019	T	C	UTR	UTR3	chrNA	0.52	0.47	0.01	0.01	0.31	0.38	0.01	0.01
comp1016_c0_seq1	6077	G	A	UTR	UTR3	chrNA	0.97	0.74	0.98	0.53	0.03	0.94	0.94	0.96
comp1396_c0_seq1	270	T	C	UTR	UTR3	chrNA	0.45	0.45	0	0.49	0.01	0	1	0
comp1396_c0_seq1	1112	A	G	UTR	UTR3	chrNA	0.47	0.36	1	0	1	0.44	0	0.01
comp1396_c0_seq1	1270	G	A	UTR	UTR3	chrNA	0.59	0.35	0	0.47	0	0	1	0
comp1396_c0_seq1	7666	G	A	SYN	G->G	chrNA	0.49	0.01	0	0.01	0.41	0.01	0.01	0.49
comp1396_c0_seq1	7737	C	T	NON-SYN	A->T	chrNA	0.4	0.01	0	0.01	0.45	0	0.01	0.48
comp1396_c0_seq1	7852	C	T	SYN	Q->Q	chrNA	0.02	0.54	0	0	0.01	0.01	0.53	0.01
comp1396_c0_seq1	7993	C	T	SYN	S->S	chrNA	0	0.01	0	0	0.01	0.55	0	0
comp1396_c0_seq1	8932	G	A	SYN	A->A	chrNA	0.39	0	0.48	0.01	0.98	0.45	0.99	1
comp45_c0_seq1	3615	C	T	UTR	UTR3	chr11	0.45	0.42	0.51	0	0	0	0	0.46
comp45_c0_seq1	3720	C	T	UTR	UTR3	chr11	0.52	0	0	0	0	0	0	0
comp45_c0_seq1	3827	C	T	UTR	UTR3	chr11	0.45	0	0	0	0	0.01	0.01	0
comp45_c0_seq1	3846	G	A	UTR	UTR3	chr11	0.48	0.47	0.44	0	0.01	0	0	0.48
comp45_c0_seq1	3856	A	G	UTR	UTR3	chr11	0.01	0.48	0	0.01	0.4	0.99	0.99	0.01
comp45_c0_seq1	3864	A	T	UTR	UTR3	chr11	0	0	0.51	0	0.55	0	0	0
comp45_c0_seq1	4201	G	A	UTR	UTR3	chr11	0.01	0.02	0.01	0.99	0.01	0	0	0
comp45_c1_seq1	79	C	T	UTR	UTR3	chr5	0.01	0.02	0	0.98	0.01	0	0	0
comp45_c1_seq1	416	T	A	UTR	UTR3	chr5	0.01	0	0.53	0	0.54	0.01	0	0
comp45_c1_seq1	424	T	C	UTR	UTR3	chr5	0.01	0.49	0.01	0.01	0.42	0.99	0.99	0.01
comp45_c1_seq1	434	C	T	UTR	UTR3	chr5	0.52	0.51	0.41	0	0.01	0	0	0.44
comp45_c1_seq1	453	G	A	UTR	UTR3	chr5	0.42	0	0	0	0	0.01	0.01	0.01
comp45_c1_seq1	560	G	A	UTR	UTR3	chr5	0.47	0	0	0	0	0	0	0
comp45_c1_seq1	665	G	A	UTR	UTR3	chr5	0.5	0.49	0.52	0	0	0	0	0.46
comp1017_c0_seq1	455	A	G	SYN	K->K	chr20	0.5	0.48	0	0	0	0.51	0	0
comp1017_c0_seq1	1379	A	G	UTR	UTR3	chr20	0.48	0	0.47	0	0	0.44	0.48	0
comp1412_c0_seq1	91	C	T	UTR	UTR3	chrNA	0.53	1	0.44	0.48	1	0.53	0	1
comp1412_c0_seq1	114	G	A	UTR	UTR3	chrNA	0.56	1	0.47	0.47	1	0.54	0.01	1
comp1412_c0_seq1	119	C	T	UTR	UTR3	chrNA	0.01	0	0.49	0.51	0.01	0.43	0.99	0
comp1412_c0_seq1	138	G	A	UTR	UTR3	chrNA	0	0	0	0.47	0	0.52	0	0
comp1412_c0_seq1	160	C	T	UTR	UTR3	chrNA	0.99	0.99	0.99	0.46	0.99	0.99	0	1
comp1412_c0_seq1	193	G	A	UTR	UTR3	chrNA	0	0.01	0	0	0	0	0.99	0
comp1412_c0_seq1	244	G	A	UTR	UTR3	chrNA	0.49	0.01	0.49	0	0.01	0.51	0	0.01
comp1412_c0_seq1	294	G	A	UTR	UTR3	chrNA	0.48	0.99	0.49	0.44	0.99	0.44	0	0.98
comp1412_c0_seq1	332	T	C	UTR	UTR3	chrNA	0.43	0.01	0.45	0.01	0.01	0.54	1	0.01
comp1412_c0_seq1	343	C	T	UTR	UTR3	chrNA	0.01	0.01	0	0	0.01	0.4	0.01	0.01
comp1412_c0_seq1	361	G	A	UTR	UTR3	chrNA	0.41	0.98	0.49	0.97	0.99	0.42	0	1
comp1412_c0_seq1	370	A	G	UTR	UTR3	chrNA	0.45	0.03	0.42	0.01	0.01	0.47	1	0.01
comp1412_c0_seq1	382	C	T	UTR	UTR3	chrNA	0.57	0.96	0.54	0.97	1	0.5	0.01	0.98
comp1412_c0_seq1	393	T	C	UTR	UTR3	chrNA	0.63	0.94	0.56	0.97	1	0.55	0.01	1
comp1412_c0_seq1	395	C	T	UTR	UTR3	chrNA	0.63	0.92	0.56	0.01	1	0.54	0.01	1
comp1412_c0_seq1	396	G	A	UTR	UTR3	chrNA	0.31	0.04	0.42	0.01	0.02	0.41	0.98	0.02
comp1412_c0_seq1	459	G	A	UTR	UTR3	chrNA	0.42	0.01	0.44	0.98	0.01	0.41	0.99	0.01
comp1412_c0_seq1	475	C	A	UTR	UTR3	chrNA	0.01	0.01	0	0.98	0.01	0	0	0
comp1412_c0_seq1	492	G	A	UTR	UTR3	chrNA	0.01	0.01	0	0.45	0	0.01	0	0
comp1412_c0_seq1	518	G	C	UTR	UTR3	chrNA	0.47	0.01	0.51	0	0	0.47	0.99	0
comp1412_c0_seq1	526	C	T	UTR	UTR3	chrNA	0.53	1	0.47	0.47	1	0.49	0	0.96
comp1412_c0_seq1	560	G	A	UTR	UTR3	chrNA	0.42	0.01	0.49	0	0.01	0.5	1	0.01
comp1412_c0_seq1	613	C	T	UTR	UTR3	chrNA	0.02	0.49	0	0.39	0.04	0.46	0	0.45
comp1412_c0_seq1	660	C	A	UTR	UTR3	chrNA	0.51	1	0.46	0.99	1	0.49	0	0.99
comp1412_c0_seq1	661	T	G	UTR	UTR3	chrNA	0.51	1	0.46	0.99	1	0.49	0.01	1
comp1412_c0_seq1	705	C	T	UTR	UTR3	chrNA	0.45	0.55	0.49	0.01	0.01	0.47	0.98	0.45
comp1412_c0_seq1	735	G	A	UTR	UTR3	chrNA	0.52	0.01	0.52	0.01	0.01	0.43	0.98	0
comp1412_c0_seq1	806	T	C	UTR	UTR3	chrNA	0.01	0.46	0	0.99	0.02	0.55	0.02	0.45
comp1412_c0_seq1	825	G	A	UTR	UTR3	chrNA	0.01	0.45	0.01	0.57	0.02	0.53	0.02	0.43
comp1412_c0_seq1	898	G	A	UTR	UTR3	chrNA	1	0.01	1	0.41	1	0.53	1	0.01
comp1412_c0_seq1	998	A	G	UTR	UTR3	chrNA	0.01	0.33	0	0.53	0.01	0.45	0	0.38
comp1412_c0_seq1	999	T	C	UTR	UTR3	chrNA	0.01	0.33	0	0.53	0.01	0.44	0	0.38
comp1412_c0_seq1	1000	G	A	UTR	UTR3	chrNA	0.02	0.33	0.01	0.53	0.01	0.44	0.01	0.38
comp1412_c0_seq1	1035	G	A	UTR	UTR3	chrNA	0.01	0.01	0	0	0.01	0	0.99	0.01
comp1412_c0_seq1	1066	T	C	UTR	UTR3	chrNA	0.02	0.35	0	0.54	0.03	0.46	0.01	0.46
comp1412_c0_seq1	1223	G	A	UTR	UTR3	chrNA	0.39	0.52	0.47	0.39	0.01	0.48	1	0.44
comp1412_c0_seq1	1274	C	T	UTR	UTR3	chrNA	0.45	0.56	0.53	0.01	0.99	0.01	0.01	0.42
comp1412_c0_seq1	1287	C	T	UTR	UTR3	chrNA	0.01	0.41	0.01	0.99	0.03	0.41	0	0.56
comp1412_c0_seq1	1300	C	T	UTR	UTR3	chrNA	0.49	0.01	0.51	0.01	0.01	0.56	0.98	0.01
comp1412_c0_seq1	1306	G	A	UTR	UTR3	chrNA	0.5	0.01	0.49	0.01	0.01	0.54	0.99	0.01
comp1412_c0_seq1	1469	G	A	UTR	UTR3	chrNA	0.41	0.01	0.45	0.01	0	0.48	0.99	0
comp1412_c0_seq1	1473	C	T	UTR	UTR3	chrNA	0.42	0	0.45	0	0.01	0.49	0.99	0.01
comp1412_c0_seq1	1627	T	C	UTR	UTR3	chrNA	0.5	0	0	0.45	0	0	0	0
comp1412_c0_seq1	2014	G	A	UTR	UTR3	chrNA	0.42	0.36	0.97	0.94	0.91	0.97	0.01	0.47
comp1412_c0_seq1	2038	C	T	UTR	UTR3	chrNA	0.48	0.4	1	1	0.99	1	0	0.5
comp1412_c0_seq1	2128	G	A	UTR	UTR3	chrNA	0.01	0.01	0	0	0.01	0	1	0
comp1412_c0_seq1	2255	G	A	NON-SYN	T->M	chrNA	0.02	0.02	0.03	0.54	0.03	0.01	0.01	0.01
comp1412_c0_seq1	2411	G	A	NON-SYN	T->M	chrNA	0.48	1	1	1	1	0.99	0	1
comp1412_c0_seq1	3361	C	T	SYN	E->E	chrNA	0.98	0.99	0.5	1	1	0	1	1
comp1412_c0_seq1	3385	G	A	SYN	T->T	chrNA	0.01	0.53	0.01	0.01	0.01	0	0	0.52
comp1412_c0_seq1	3396	G	A	NON-SYN	R->W	chrNA	0.01	0.51	0.01	0	0.01	0	0.01	0.52
comp1412_c0_seq1	4057	A	G	SYN	G->G	chrNA	0.01	0.51	0.01	0.02	0.01	0.02	0.01	0.52
comp1412_c0_seq1	4491	G	A	NON-SYN	R->C	chrNA	0.25	0.01	0.03	0.01	0.04	0.48	1	0.01
comp1947_c0_seq1	617	G	A	SYN	P->P	chrNA	0.45	0.46	0	0.43	0.99	0	0.42	0.99
comp1947_c0_seq1	1941	C	T	UTR	UTR3	chrNA	0.01	0.01	0	0.46	0.01	0	0	0
comp1947_c0_seq1	5770	A	G	UTR	UTR3	chrNA	0.04	0.33	0.04	0.02	0.04	0.46	0.54	0.01
comp1947_c0_seq1	6408	G	A	UTR	UTR3	chrNA	0.08	0.67	0.03	0.02	0.04	0.39	0.61	0.01
comp1947_c0_seq1	6708	T	G	UTR	UTR3	chrNA	0.03	0.71	0.01	0.01	0.02	0.46	0.54	0.01
comp1947_c0_seq1	6819	T	C	UTR	UTR3	chrNA	0.5	1	0.01	0.39	1	0.56	0.99	0.99
comp487_c0_seq1	343	C	T	SYN	S->S	chr13	0.51	0	0.01	1	0.01	0.98	0.48	0.5
comp487_c0_seq1	2548	A	G	SYN	K->K	chr13	0.99	0.49	0	1	0	0.98	0.49	0.45
comp487_c0_seq1	2594	A	G	NON-SYN	T->V	chr13	0	0.48	1	0	0.99	0	0.47	0.47
comp487_c0_seq1	2962	A	G	UTR	UTR3	chr13	0.53	0.01	0	1	0.02	1	0.52	0.55
comp487_c0_seq1	3728	C	A	UTR	UTR3	chr13	0.37	0.44	0	0	0.05	0.01	0	0.01
comp1777_c2_seq1	74	C	T	NON-SYN	R->_	chrNA	0.02	0.38	0.46	0.55	0.27	0.98	0.28	0.01
comp1777_c2_seq1	235	G	C	SYN	G->G	chrNA	0.33	0.11	0.05	0.08	0.37	0.18	0.02	0.13
comp1777_c3_seq1	646	T	C	UTR	UTR3	chr2	0.01	1	0.02	0.47	1	0.45	0.46	1
comp1777_c3_seq1	1011	G	A	UTR	UTR3	chr2	1	0.02	1	0.41	0.04	0.53	0.57	0.01
comp1777_c3_seq1	1422	G	A	UTR	UTR3	chr2	0.02	0.45	0.04	0.59	1	0.46	0.01	0.01
comp1777_c3_seq1	2391	G	A	UTR	UTR3	chr2	0.02	1	0.05	0.63	1	0.51	0.51	0.01
comp1777_c3_seq1	2580	C	T	UTR	UTR3	chr2	0.5	0.02	1	0.02	0.04	0.01	0.01	0.02
comp1777_c3_seq1	4229	T	C	SYN	S->S	chr2	0	1	0	0.45	1	0.49	0.47	0
comp1777_c3_seq1	4444	C	T	UTR	UTR5	chr2	0.45	0	0	0	0	0	0	0.01
comp330_c0_seq1	55	C	T	UTR	UTR3	chrNA	0.01	0.58	0.44	0.47	0.02	0.01	0	0.01
comp330_c0_seq1	449	A	G	SYN	C->C	chrNA	0	0.58	0.5	0.57	0	0	0	0.01
comp330_c1_seq1	163	G	T	NON-SYN	R->L	chrNA	0.07	0.06	0.1	0.09	0.07	0.27	0.04	0.99
comp330_c1_seq1	2164	G	A	UTR	UTR3	chrNA	0	0	0	0	0	0.53	0	1
comp425_c2_seq1	650	G	A	UTR	UTR3	chr11	0.45	0	0	0	0	0	0	0
comp425_c2_seq1	1203	C	T	UTR	UTR3	chr11	0	0.5	0.44	0.54	0.99	0.99	0.57	0.99
comp425_c2_seq1	1841	T	C	SYN	E->E	chr11	0.39	0.4	0	0.39	0	0	0.39	0
comp1261_c1_seq1	240	G	A	UTR	UTR3	chr13	0.58	0.55	0.49	0.99	1	0	0	0
comp1261_c1_seq1	966	G	A	SYN	D->D	chr13	0.35	0.4	0.43	0	0	0.01	0	0
comp1261_c1_seq1	1089	C	T	SYN	E->E	chr13	0.55	0.51	0.52	1	0.99	0.01	0	0
comp1261_c1_seq1	1119	G	A	SYN	N->N	chr13	0	0	0	0	0	1	0.46	0.42
comp617_c0_seq1	1486	T	C	UTR	UTR3	chrNA	0.01	0	0	0.48	0	0	0.01	0
comp617_c0_seq1	1638	C	G	UTR	UTR3	chrNA	0.47	0.47	0	0.45	0	0	0	0.51
comp617_c0_seq1	1677	C	G	UTR	UTR3	chrNA	0.44	0.42	0	0.45	0	0	0	0.48
comp755_c0_seq1	2451	A	G	UTR	UTR3	chr9	0	0	0	0	0	0.54	1	0
comp755_c0_seq1	3078	G	A	UTR	UTR3	chr9	0.01	0.39	0	0.41	0	0.44	0.35	0.49
comp755_c0_seq1	3102	C	T	UTR	UTR3	chr9	0	0.01	0	0.38	0	0.01	0.01	0.49
comp755_c0_seq1	3127	G	A	UTR	UTR3	chr9	0	0.37	0	0	0	0.43	0.34	0
comp755_c0_seq1	3168	T	C	UTR	UTR3	chr9	0.01	0.37	0	0	0.01	0.44	0.41	0
comp755_c0_seq1	3169	G	A	UTR	UTR3	chr9	0.01	0.37	0	0	0	0.43	0.41	0
comp755_c0_seq1	3189	C	T	UTR	UTR3	chr9	0.56	0.98	0.57	0.55	0.99	0.47	0.99	0.01
comp755_c0_seq1	3209	G	A	UTR	UTR3	chr9	0.49	0.96	0.53	0.49	0.91	0.47	0.92	0.01
comp755_c0_seq1	3213	G	T	UTR	UTR3	chr9	0.46	0.01	0.38	0.43	0.01	0.46	0.01	0.96
comp755_c0_seq1	3214	T	G	UTR	UTR3	chr9	0.48	0.95	0.54	0.5	0.92	0.48	0.93	0
comp755_c0_seq1	3236	A	G	UTR	UTR3	chr9	0.51	0.43	0.4	0.44	0.01	1	0.44	0.99
comp590_c0_seq1	93	C	T	UTR	UTR5	chrNA	0.01	0.42	0.99	0.3	1	0.97	0.3	0.32
comp590_c0_seq1	116	C	T	UTR	UTR5	chrNA	0.31	0	0	0.01	0.01	0	0.44	0.5
comp590_c0_seq1	212	G	A	UTR	UTR5	chrNA	0	0.55	0	0	0.02	0	0	0
comp590_c0_seq1	220	T	C	UTR	UTR5	chrNA	0	1	1	1	1	1	0.6	0.57
comp590_c0_seq1	362	G	A	SYN	S->S	chrNA	0	0.99	0.39	0.47	0.01	0	0.5	0.49
comp590_c0_seq1	470	C	T	SYN	H->H	chrNA	0.54	0	0.48	0	0	0	0	0
comp590_c0_seq1	486	A	T	NON-SYN	R->W	chrNA	0.55	0.45	0.49	0.49	0.01	0	0.99	0.54
comp590_c0_seq1	731	C	T	SYN	H->H	chrNA	0.48	0	0.43	0	0	0.4	0	0
comp590_c0_seq1	782	C	T	SYN	A->A	chrNA	0.48	0	0.99	0.45	0.43	0.01	0	0
comp590_c0_seq1	832	G	A	NON-SYN	G->D	chrNA	0	0	0.42	0.43	0.42	0.01	0.01	0
comp590_c0_seq1	899	G	A	SYN	T->T	chrNA	0	0	0.47	0.47	0.47	0	0	0
comp590_c0_seq1	1209	G	A	NON-SYN	D->N	chrNA	0	0.01	0.47	0.47	0.43	0.01	0.01	0
comp590_c0_seq1	1352	G	A	SYN	P->P	chrNA	1	0.99	0.99	0.98	0.47	0	0.01	0.52
comp590_c0_seq1	1394	G	A	SYN	P->P	chrNA	0.45	0.48	0	0.52	0.01	0.56	0.01	0.51
comp590_c0_seq1	1400	G	A	SYN	A->A	chrNA	0.42	0.46	0	0.52	0.01	0.53	0	0.48
comp590_c0_seq1	1748	C	T	SYN	N->N	chrNA	0	0	0	0	0.47	0.42	0	0
comp590_c0_seq1	2619	G	A	NON-SYN	V->T	chrNA	0	0	0	0	0	0.51	0	0.01
comp590_c0_seq1	3088	G	A	UTR	UTR3	chrNA	0.42	0.01	0	0	0.02	0.62	0	0.01
comp590_c0_seq1	3104	C	T	UTR	UTR3	chrNA	0.51	1	0.01	0.68	0.03	0.63	0.52	0.56
comp900_c0_seq1	119	C	T	UTR	UTR5	chrNA	0.07	0.69	0.73	1	0.1	0.01	0.01	0.01
comp900_c0_seq1	566	A	C	SYN	P->P	chrNA	0.01	0.45	0.44	0	0.99	1	0.49	0.46
comp900_c0_seq1	1209	G	C	UTR	UTR3	chrNA	0.46	0.01	0.01	0	0.01	0	0	0
comp900_c0_seq1	1871	G	A	UTR	UTR3	chrNA	0.5	0	0	0	0	0	0	0
comp900_c0_seq1	2196	C	T	UTR	UTR3	chrNA	0.01	1	1	0.99	1	1	0.49	0.5
comp900_c0_seq1	2224	T	C	UTR	UTR3	chrNA	1	0	0	0	0	0	0.48	0.47
comp900_c0_seq1	2569	A	G	UTR	UTR3	chrNA	0.01	0.94	0.95	0.97	0.96	0.95	0.44	0.43
comp645_c0_seq1	238	A	C	NON-SYN	S->R	chr5	0.56	0.01	0.56	0.44	0.99	0.99	0.03	0.02
comp645_c0_seq1	601	G	A	SYN	S->S	chr5	0	0.58	0	0.48	0	0	0	0.58
comp645_c0_seq1	986	A	G	SYN	T->T	chr5	0.4	0.39	0.38	0	0.01	0.01	0.99	0.37
comp645_c0_seq1	1226	A	G	UTR	UTR5	chr5	0.25	1	0.38	1	1	0.97	0.01	0.55
comp689_c0_seq1	105	A	C	NON-SYN	T->P	chr12	0.89	0.08	0.02	0.46	0.04	0.39	0.57	0.06
comp689_c0_seq1	120	G	T	NON-SYN	G->W	chr12	0.07	0.33	0.03	0.02	0.68	0.02	0.01	0.49
comp853_c0_seq1	43	T	A	UTR	UTR3	chrNA	0.01	0.36	0.72	0.01	0.3	0.01	0.01	0.34
comp853_c0_seq1	68	G	A	UTR	UTR3	chrNA	0.98	0.48	0	1	0.57	0.98	0.99	0.54
comp853_c0_seq1	181	G	A	UTR	UTR3	chrNA	1	0.51	0	1	0.58	1	1	0.5
comp853_c0_seq1	200	G	A	UTR	UTR3	chrNA	1	0.5	0.01	1	0.51	1	0.99	0.46
comp853_c0_seq1	443	A	G	UTR	UTR3	chrNA	0.99	0.47	0	0.99	0.48	0.98	0.98	0.43
comp853_c0_seq1	801	G	A	UTR	UTR3	chrNA	0.98	0.55	0	0.99	0.47	0.98	0.96	0.48
comp853_c0_seq1	1515	G	A	UTR	UTR3	chrNA	0.46	0	0	0.46	0	0.47	0.5	0.46
comp853_c0_seq1	2092	G	A	UTR	UTR3	chrNA	0.04	0.01	0.01	0.47	0.03	0.01	0.01	0
comp853_c0_seq1	2501	T	C	UTR	UTR3	chrNA	0.01	0.01	0.02	0.54	0.02	0.01	0.01	0.01
comp853_c0_seq1	3075	G	A	UTR	UTR3	chrNA	0.02	0.01	0.02	0.54	0.06	0.01	0.01	0.02
comp853_c0_seq1	3274	G	A	UTR	UTR3	chrNA	0.02	0.01	0.02	0.53	0.03	0.01	0	0.01
comp853_c0_seq1	3301	T	C	UTR	UTR3	chrNA	0.02	0.01	0.02	0.45	0.03	0.01	0.01	0.03
comp853_c0_seq1	3308	G	A	UTR	UTR3	chrNA	0.02	0.01	0.02	0.44	0.03	0.02	0.01	0.01
comp853_c0_seq1	3324	G	A	UTR	UTR3	chrNA	0.02	0.01	0.05	0.39	0.03	0.01	0.01	0.01
comp853_c0_seq1	3336	G	A	UTR	UTR3	chrNA	0.02	0.01	0.02	0.39	0.03	0.01	0.03	0
comp853_c0_seq1	3345	T	C	UTR	UTR3	chrNA	0.02	0.01	0.02	0.37	0.03	0.01	0	0
comp853_c0_seq1	3730	G	A	UTR	UTR3	chrNA	0.02	0.03	0.04	0.45	0.04	0.02	0.01	0.02
comp853_c0_seq1	3735	G	C	UTR	UTR3	chrNA	0.02	0.01	0.04	0.45	0.04	0.01	0.01	0
comp853_c0_seq1	3759	C	T	UTR	UTR3	chrNA	0.02	0.01	0.06	0.54	0.04	0.01	0	0
comp853_c0_seq1	3786	C	G	UTR	UTR3	chrNA	0.02	0.01	0.05	0.51	0.05	0.01	0.01	0.01
comp853_c0_seq1	3795	T	C	UTR	UTR3	chrNA	0.02	0.01	0.05	0.54	0.05	0.01	0.01	0.01
comp853_c0_seq1	4298	C	A	UTR	UTR3	chrNA	0.03	0.03	0.06	0.49	0.04	0.01	0.01	0.01
comp853_c0_seq1	4849	G	A	SYN	Y->Y	chrNA	0	0	0	0.51	0	0	0	0
comp853_c0_seq1	5185	G	A	SYN	D->D	chrNA	0.99	0.5	0	1	0.49	1	1	0.46
comp853_c0_seq1	6628	C	T	SYN	L->L	chrNA	1	0.43	0	1	0.43	1	1	0.45
comp853_c1_seq1	3760	G	A	NON-SYN	G->S	chrNA	0.01	0.01	0	0	0.01	0	0	1
comp853_c1_seq1	4509	T	A	UTR	UTR3	chrNA	0.01	0.01	0	0.53	0	0	0	0
comp853_c1_seq1	4681	C	T	UTR	UTR3	chrNA	0.01	1	0	0.5	1	0.45	0.5	0
comp490_c0_seq1	3662	C	A	UTR	UTR3	chrZ	0.02	0.04	0.02	0.01	0.02	0.49	0.02	0.01
comp490_c0_seq1	4068	A	G	UTR	UTR3	chrZ	0.01	0.44	0.91	0.48	0.37	0	0	0.01
comp490_c0_seq1	4113	G	A	UTR	UTR3	chrZ	0.01	0.49	0.95	0.4	0.48	0.41	0	0
comp490_c0_seq1	5763	C	G	UTR	UTR3	chrZ	0.01	0.08	0.78	0.4	0.45	0.05	0.16	0.16
comp490_c0_seq1	6816	A	G	UTR	UTR3	chrZ	0.02	0.02	0.13	0.07	0.04	0.47	0.01	0.01
comp490_c0_seq1	6960	G	A	UTR	UTR3	chrZ	0.02	0.02	0.1	0.05	0.04	0.41	0.01	0.01
comp490_c0_seq1	7752	T	C	UTR	UTR3	chrZ	0.01	0.51	0.98	0.46	0.38	0	0	0.01
comp490_c0_seq1	9801	A	G	UTR	UTR3	chrZ	0	0	0	0	0	0.46	0	0
comp490_c0_seq1	10342	C	T	UTR	UTR3	chrZ	0.01	0.43	1	0.45	0.4	0	0	0
comp490_c0_seq1	10528	G	T	UTR	UTR3	chrZ	0.82	0.47	0.05	0.48	0.43	0.41	0.83	0.85
comp490_c0_seq1	11709	G	A	UTR	UTR3	chrZ	0	0.49	0	0	0.01	0	0	0.37
comp490_c0_seq1	14534	A	G	SYN	C->C	chrZ	0	0.47	0	0	0.01	0	0	0.5
comp490_c0_seq1	16958	A	G	UTR	UTR5	chrZ	0.03	0.13	0.45	0.34	0.06	0.03	0.26	0.14
comp490_c0_seq1	17075	G	A	UTR	UTR5	chrZ	0.02	0.03	1	0.4	0.02	0.02	1	0.01
comp490_c0_seq1	17120	C	T	UTR	UTR5	chrZ	1	1	0.01	0.57	0.43	0.98	0	0.99
comp490_c0_seq1	17396	G	A	UTR	UTR5	chrZ	0.01	0.42	0.02	0.01	0.32	0.01	0.01	0.01
comp490_c0_seq1	17492	G	A	UTR	UTR5	chrZ	1	0.71	0.01	0.44	0.01	1	0	0
comp490_c0_seq1	17549	T	C	UTR	UTR5	chrZ	0.01	0.41	0.98	0.45	1	0.03	1	0.98
comp490_c0_seq1	17648	G	A	UTR	UTR5	chrZ	0.03	0.39	0.02	0.02	0.93	0.01	0	0.02
comp490_c0_seq1	17735	C	T	UTR	UTR5	chrZ	0.02	0.52	0.04	0.02	1	0.01	0.01	0.02
comp490_c0_seq1	17753	G	A	UTR	UTR5	chrZ	0.02	0.04	0.04	0.03	0.04	0.02	0.01	0.5
comp148_c0_seq1	1599	A	G	UTR	UTR3	chr3	0.09	0.03	0.04	0.02	0.29	0.01	0.5	0.59
comp561_c0_seq1	84	G	A	UTR	UTR3	chrNA	0.49	0.52	0.49	0	0	0.53	0	0.5
comp561_c0_seq1	525	C	T	SYN	T->T	chrNA	0.48	0.49	0.5	0	0	0	0	0
comp121_c1_seq1	328	C	T	NON-SYN	H->Y	chrNA	0.44	0.01	0	0.01	0.01	0	0.52	0
comp121_c1_seq1	4073	A	T	UTR	UTR3	chrNA	0.01	0.01	0	0	0.01	0.51	0.23	0
comp121_c1_seq1	4081	A	T	UTR	UTR3	chrNA	0.01	0.01	0	0	0.01	0.56	0.26	0
comp121_c1_seq1	4085	A	T	UTR	UTR3	chrNA	0.01	0.01	0	0	0.01	0.59	0.25	0
comp1898_c0_seq1	114	C	T	SYN	T->T	chrNA	0.03	0.02	0.01	0.02	0.02	0.02	0.02	0.48
comp1898_c0_seq1	593	T	C	UTR	UTR3	chrNA	0	0	0.49	0	0	0	0.52	0
comp1898_c0_seq1	1226	C	T	UTR	UTR3	chrNA	0.01	0.48	0	0.45	0.03	0.51	0	0.01
comp1542_c0_seq1	1371	G	A	SYN	S->S	chr7	0	0.99	0.47	0	0.46	0	0	0
comp124_c0_seq1	942	C	T	SYN	C->C	chr11	0.01	0.01	0.01	0.01	0.37	0	0.48	0
comp124_c0_seq1	1221	A	G	SYN	T->T	chr11	0.48	0.01	0.48	0.5	0.01	0.01	0.47	0.01
comp124_c0_seq1	1589	A	G	NON-SYN	K->R	chr11	0.5	0.4	0.54	0.45	0.01	0	0.52	0.99
comp124_c0_seq1	1698	A	G	SYN	G->G	chr11	0.55	0.45	0.46	0.45	0.98	0.99	0.48	0
comp124_c0_seq1	1788	C	T	SYN	S->S	chr11	0.49	0.41	0.49	0.5	0.99	0.99	0.51	0
comp124_c0_seq1	2071	G	A	NON-SYN	A->T	chr11	0.33	0.42	0.49	0.53	0.43	0.99	0	0
comp124_c0_seq1	3305	G	A	UTR	UTR3	chr11	0.36	0.02	0.52	0.44	0.02	0.03	0.46	0.02
comp124_c0_seq1	3603	G	A	UTR	UTR3	chr11	0.4	0.05	0.36	0.61	0.03	0.01	0.41	0.01
comp1785_c0_seq1	2731	C	T	UTR	UTR3	chr23	0.01	0.01	0	0	0.43	0	0	0.46
comp784_c0_seq1	3238	C	T	UTR	UTR5	chrNA	0	0	0	0.45	0.01	0	0.47	0
comp784_c0_seq1	3359	C	T	UTR	UTR5	chrNA	0.44	0	0.41	0.45	0.99	0.01	1	0.01
comp784_c0_seq1	3368	G	A	UTR	UTR5	chrNA	0	0	0	0.45	0.01	0	0.52	0.01
comp784_c0_seq1	3663	A	G	UTR	UTR5	chrNA	0.51	0.01	0.47	0.47	0.98	0	1	0
comp784_c0_seq1	4484	T	C	UTR	UTR5	chrNA	0.01	0.41	0	0	0.02	0	0	0
comp784_c0_seq1	4559	T	G	UTR	UTR5	chrNA	0.15	0	0.33	0.24	0.42	0	0.28	0
comp784_c0_seq1	4962	A	G	UTR	UTR5	chrNA	0.03	0.02	0.25	0.38	0.32	0.42	0.39	0.41
comp784_c0_seq1	6434	A	G	SYN	A->A	chrNA	0.01	0.01	0.01	0	0.5	0.47	0.46	0
comp784_c0_seq1	7745	A	G	SYN	K->K	chrNA	0.5	0.52	0	0	0.49	0.47	0.47	0
comp784_c0_seq1	8035	C	T	NON-SYN	S->L	chrNA	0	0	0	0	0	0	0	0.51
comp906_c0_seq1	533	G	C	UTR	UTR3	chrNA	0.99	0	1	1	0.42	1	1	0.42
comp906_c0_seq1	534	G	A	UTR	UTR3	chrNA	0.99	0.01	1	1	0.43	1	1	0.42
comp906_c0_seq1	564	T	C	UTR	UTR3	chrNA	0	1	0	0	0.52	0	0	0.51
comp906_c0_seq1	565	G	A	UTR	UTR3	chrNA	0.01	1	0	0	0.53	0	0	0.51
comp906_c0_seq1	578	C	T	UTR	UTR3	chrNA	1	0.01	1	1	0.4	1	1	0.37
comp906_c0_seq1	785	G	C	UTR	UTR3	chrNA	0	1	0	0	0.44	0	0	0.53
comp906_c0_seq1	1402	G	A	SYN	G->G	chrNA	0	1	1	0.01	0.43	0	0	0.46
comp906_c0_seq1	1519	C	A	NON-SYN	E->D	chrNA	1	1	0	0	1	0.01	0.01	0.01
comp906_c0_seq1	1795	C	T	SYN	G->G	chrNA	0.01	1	0.01	0.01	0.01	0.01	0.01	0.01
comp906_c1_seq1	846	C	T	SYN	G->G	chrNA	0.01	0.99	0	0	0.49	0	0	0.5
comp906_c1_seq1	1463	C	G	UTR	UTR3	chrNA	0.01	1	0	0	0.46	0	0	0.51
comp906_c1_seq1	1670	G	A	UTR	UTR3	chrNA	1	0	1	1	0.53	1	1	0.53
comp906_c1_seq1	1683	C	T	UTR	UTR3	chrNA	0.01	1	0	0	0.39	0	0	0.41
comp906_c1_seq1	1684	A	G	UTR	UTR3	chrNA	0	1	0	0	0.39	0	0	0.41
comp906_c1_seq1	1714	C	T	UTR	UTR3	chrNA	1	0	1	1	0.53	1	0.99	0.52
comp906_c1_seq1	1715	C	G	UTR	UTR3	chrNA	1	0	1	1	0.53	1	1	0.51
comp68_c0_seq1	195	T	C	SYN	P->P	chrNA	0	0.39	0.99	0.18	0.27	0.99	0.98	0
comp68_c0_seq1	210	T	C	SYN	F->F	chrNA	0	0.47	0.99	0.25	0.49	0.92	0.9	0
comp68_c0_seq1	222	C	T	SYN	S->S	chrNA	0	0.45	0.99	0.16	0.37	0.07	0.97	0
comp68_c0_seq1	549	C	T	SYN	T->T	chrNA	0.47	0	0	0	0	0	0.01	0
comp1671_c0_seq1	985	T	C	UTR	UTR3	chrNA	0.47	0.01	0	0	0.01	0	0	0.01
comp1671_c0_seq1	1428	T	C	UTR	UTR3	chrNA	0.38	0.01	0.01	0.01	0.02	0.01	0	0.01
comp1671_c0_seq1	1467	G	A	NON-SYN	T->M	chrNA	0.47	0.01	0.01	0.01	0.02	0.01	0	0.01
comp1671_c0_seq1	1968	G	A	SYN	T->T	chrNA	0.02	0.01	0.01	0	0.01	0.46	0	0.44
comp1262_c0_seq1	175	G	A	UTR	UTR5	chr8	0.36	0.5	0.07	0.03	0.11	0.03	0.02	0.01
comp1262_c0_seq1	955	G	A	UTR	UTR3	chr8	0.01	0.58	0.5	0	0.52	0.55	0.55	0.58
comp1262_c0_seq1	1283	G	T	UTR	UTR3	chr8	0.2	0.24	0.17	0.5	0.24	0.01	0.02	0.2
comp586_c0_seq1	2229	C	T	SYN	N->N	chr2	0.48	1	0.99	0.99	0.99	0.48	1	0
comp586_c0_seq1	2245	C	T	NON-SYN	R->C	chr2	0	0	0	0	0	0	0.44	0
comp586_c0_seq1	2271	C	T	SYN	R->R	chr2	0.46	0.01	0	0.01	0	0	0	0.99
comp586_c0_seq1	2405	A	G	NON-SYN	Y->C	chr2	0.63	0.02	0.02	0.03	0.06	0.47	0.01	0.99
comp586_c0_seq1	2422	G	A	NON-SYN	V->M	chr2	0.03	0.03	0.59	0.03	1	0.01	0.58	0.01
comp586_c0_seq1	3086	C	T	UTR	UTR3	chr2	0.51	0	0	0	0	0.45	0.01	1
comp586_c0_seq1	3170	C	T	UTR	UTR3	chr2	0.56	1	1	1	1	0.48	1	0.01
comp586_c0_seq1	3239	C	T	UTR	UTR3	chr2	0.44	0	0	0	0.02	0.47	0	0.99
comp586_c0_seq1	3466	C	T	UTR	UTR3	chr2	0.48	1	0.99	1	1	0.51	0.99	0.01
comp586_c0_seq1	3598	C	T	UTR	UTR3	chr2	0.44	0.99	1	1	1	0.49	1	0.01
comp586_c0_seq1	3599	A	G	UTR	UTR3	chr2	0.44	0.99	1	1	1	0.49	1	0
comp586_c0_seq1	3627	T	C	UTR	UTR3	chr2	0.38	0.98	1	1	0.99	0.45	1	0
comp586_c0_seq1	3629	T	C	UTR	UTR3	chr2	0.39	0.98	0.99	1	1	0.46	1	0.01
comp586_c0_seq1	4130	A	G	UTR	UTR3	chr2	0.47	0.01	0	0	0.01	0.45	0	1
comp586_c0_seq1	6574	C	A	UTR	UTR3	chr2	0.45	0.01	0.01	0.01	0.01	0	0	0
comp586_c0_seq1	9188	G	A	UTR	UTR3	chr2	0.18	0.03	0.4	0.15	0.17	0.12	0.16	0.15
comp950_c0_seq1	343	A	G	SYN	K->K	chrNA	0.5	0	0	0.49	0.48	0.5	0	0
comp950_c0_seq1	524	G	A	UTR	UTR3	chrNA	0.52	0	0	0.53	0.54	0.58	0	0.01
comp950_c0_seq1	631	A	C	UTR	UTR3	chrNA	0.69	1	0.04	0.69	0.83	0.82	0.06	0.17
comp950_c0_seq1	635	G	T	UTR	UTR3	chrNA	0.51	1	1	0.54	0.59	0.58	0.04	0.06
comp1503_c2_seq1	6596	G	A	UTR	UTR3	chr3	0.41	0.5	0.48	0.01	0.42	0.01	1	0.6
comp1503_c2_seq1	8560	G	A	UTR	UTR3	chr3	0.85	0.44	0.02	0.02	0.47	0.02	0.44	0.57
comp1503_c2_seq1	11177	G	A	UTR	UTR3	chr3	0.01	0.44	0.35	0.74	0.01	0.34	0	0
comp1503_c2_seq1	11873	C	T	UTR	UTR3	chr3	0.46	0.43	0.48	0.99	0.4	0.99	0	0.39
comp1378_c0_seq1	38	G	A	UTR	UTR3	chr5	0.43	0.67	0.02	0.01	0.04	0.01	0.01	0.02
comp1378_c0_seq1	57	C	T	UTR	UTR3	chr5	0.06	0.1	0.34	0.35	0.41	0.01	0.5	0.42
comp1378_c0_seq1	61	G	C	UTR	UTR3	chr5	0.06	0.09	0.63	0.62	0.02	0.01	0.01	0.01
comp1378_c0_seq1	163	C	T	UTR	UTR3	chr5	0.41	0.48	0	0	0.01	0.01	0.01	0.01
comp1378_c0_seq1	583	G	T	UTR	UTR3	chr5	0.01	0.02	0.51	0.52	0.01	0	0.01	0
comp1378_c0_seq1	655	G	A	UTR	UTR3	chr5	0.51	0.52	0.01	0.01	0.01	0.01	0	0.01
comp1378_c0_seq1	663	G	A	UTR	UTR3	chr5	0.03	0.07	0.5	0.01	0.52	0	0.01	0.6
comp1378_c0_seq1	669	A	G	UTR	UTR3	chr5	0.03	0.08	0.01	0.01	0.02	0.01	0.43	0.37
comp1378_c0_seq1	1126	T	C	UTR	UTR3	chr5	0.47	0.4	0.02	0.48	0.01	0	0	0
comp1378_c0_seq1	1377	C	T	UTR	UTR3	chr5	0.01	0.01	0.01	0.01	0.02	0.49	0.48	0.01
comp1378_c0_seq1	1521	G	A	UTR	UTR3	chr5	0.38	0.98	0.02	0.43	0.02	0	0.01	0.51
comp1378_c0_seq1	2221	A	G	UTR	UTR3	chr5	0.46	0.02	0.01	0.01	0.02	0	0	0
comp773_c0_seq1	1893	T	C	UTR	UTR3	chr2	0.53	1	0	0.65	1	0	1	0
comp773_c0_seq1	2168	T	C	UTR	UTR3	chr2	0.63	0.01	1	0.36	0.01	1	0	1
comp773_c0_seq1	2524	G	A	UTR	UTR3	chr2	0	0	0	0	0.01	0	0	0.99
comp1161_c0_seq1	186	A	G	UTR	UTR5	chrNA	0.01	0.01	0.01	0	0.4	0.01	0.99	0.99
comp1161_c0_seq1	200	C	T	UTR	UTR5	chrNA	0.98	1	0.99	1	0.58	0.98	0	0.01
comp1161_c0_seq1	240	C	T	UTR	UTR5	chrNA	0	0	0.01	0	0.34	0	0.99	0.99
comp1161_c0_seq1	304	C	A	UTR	UTR5	chrNA	0	0	0.01	0.01	0.36	0.01	0.01	0.01
comp1161_c0_seq1	376	G	A	UTR	UTR5	chrNA	0	0.51	0.58	0	0.02	0.5	0	0.01
comp1161_c0_seq1	417	G	A	UTR	UTR5	chrNA	0	0	0.01	0	0.34	0.01	0.99	0.99
comp1161_c0_seq1	435	C	T	UTR	UTR5	chrNA	1	1	1	0.99	0.64	0.99	0.01	0.01
comp1161_c0_seq1	1638	G	A	SYN	T->T	chrNA	0.49	0.45	0.49	0	0.01	0.01	0.01	0
comp1161_c0_seq1	1680	C	T	SYN	F->F	chrNA	0	0.01	0	0.54	0	0	0.01	0.01
comp1161_c0_seq1	1965	G	A	SYN	P->P	chrNA	0	0	0.01	0	0.51	0.01	0	0.48
comp1161_c0_seq1	2085	G	A	SYN	A->A	chrNA	0	0	0.01	0	0.49	0	0	0.49
comp1161_c0_seq1	2136	C	G	SYN	A->A	chrNA	1	1	0.98	0.99	0.01	0.96	0.95	0.49
comp1161_c0_seq1	2219	C	T	NON-SYN	A->V	chrNA	0	0.01	0.01	0	1	0	0	0.47
comp1161_c0_seq1	2625	C	T	SYN	H->H	chrNA	0.49	0	0	0.42	0	0.47	0	0
comp1161_c0_seq1	2697	C	T	SYN	T->T	chrNA	0.46	1	1	0	1	0.54	1	0.99
comp1161_c0_seq1	2977	C	T	UTR	UTR3	chrNA	0.44	0.37	0.43	0.5	0.57	0.01	1	0.49
comp1161_c0_seq1	3560	C	T	UTR	UTR3	chrNA	0.56	0.52	0.53	0.42	0.3	1	0	0.99
comp1161_c0_seq1	3598	C	T	UTR	UTR3	chrNA	0.42	0.43	0.44	0.01	0	0.01	0.01	0
comp1161_c0_seq1	3974	A	C	UTR	UTR3	chrNA	0.48	0.42	0.46	0.01	0.02	0.02	1	0.02
comp1161_c0_seq1	4041	A	C	UTR	UTR3	chrNA	0.44	0.44	0.49	0	0	0	0	0
comp1161_c0_seq1	4044	C	G	UTR	UTR3	chrNA	0	0	0	0	0	0	0	0.51
comp1161_c0_seq1	4148	C	T	UTR	UTR3	chrNA	0.99	0.99	1	1	0.29	1	0	1
comp1161_c0_seq1	4190	G	A	UTR	UTR3	chrNA	0.45	0.43	0.45	0	0	0	0	0
comp1161_c0_seq1	4470	C	T	UTR	UTR3	chrNA	0.43	0.42	0.46	0.51	0	0	0.01	0
comp1161_c0_seq1	4509	C	T	UTR	UTR3	chrNA	0.39	0.44	0.48	0.53	0.57	0.01	0	0.01
comp1161_c0_seq1	4835	G	A	UTR	UTR3	chrNA	0.42	0.46	0.49	0	0	0	0	0
comp1161_c0_seq1	4937	C	T	UTR	UTR3	chrNA	0	0.01	0	0.52	0.01	0	0.01	0.01
comp1161_c0_seq1	5054	G	A	UTR	UTR3	chrNA	0	0.01	0	0.52	0.01	0	0	0
comp1161_c0_seq1	5219	C	T	UTR	UTR3	chrNA	0.47	0	0	0.48	0	0.5	0.01	0
comp1161_c0_seq1	5448	C	T	UTR	UTR3	chrNA	0	0	0	0	0.61	0	0	0
comp1161_c0_seq1	5609	C	T	UTR	UTR3	chrNA	0.48	0.49	0.53	0	0	0	0	0
comp1161_c0_seq1	5677	T	A	UTR	UTR3	chrNA	0.33	0.28	0.4	0	0.01	0	0	0
comp1031_c0_seq1	1752	G	A	UTR	UTR3	chrNA	1	0.1	0.43	0.43	0.08	0.01	0.02	0.64
comp1031_c0_seq1	1773	G	A	UTR	UTR3	chrNA	0.08	0.1	0.52	0.02	0.44	0.01	0.01	0.33
comp1031_c0_seq1	2135	A	C	UTR	UTR3	chrNA	0.03	1	0.01	0.01	0.73	0.41	0.01	0.01
comp636_c0_seq1	1375	G	T	UTR	UTR3	chr1	0	0.01	0.47	0.49	0.54	0	0	0
comp636_c0_seq1	1828	C	T	UTR	UTR3	chr1	0.5	1	0	0	0.01	0.01	0.01	0.5
comp1958_c0_seq1	519	G	A	UTR	UTR3	chrNA	0.01	0.01	0.01	0	0.01	0	0.66	0
comp1958_c0_seq1	997	A	T	UTR	UTR3	chrNA	0.01	0.01	0.01	0	0.01	0	0.6	0
comp1958_c0_seq1	1237	C	T	UTR	UTR3	chrNA	0.01	0.01	0.01	0	0.01	0.01	0.62	0
comp1958_c0_seq1	1320	T	A	UTR	UTR3	chrNA	0.02	0.02	0.01	0	0.01	0.01	0.62	0
comp1958_c0_seq1	1729	G	A	SYN	L->L	chrNA	0.01	0.01	0.01	0.01	0.01	0	0.58	0
comp444_c2_seq1	88	A	C	UTR	UTR5	chr2	0.01	0.66	1	0.58	0.01	0	0.52	0.01
comp444_c2_seq1	89	G	A	UTR	UTR5	chr2	0	0.01	0	0	0.01	0.57	0	0
comp444_c2_seq1	1100	T	C	NON-SYN	V->A	chr2	0	0.01	0	0.46	0	0.01	0.46	0.56
comp1936_c0_seq1	6	G	A	SYN	G->G	chr13	0.04	1	0.05	0.02	1	0.01	0.02	0.01
comp1936_c0_seq1	179	A	C	NON-SYN	E->A	chr13	0.44	0.27	0.03	0.02	0.33	0.32	0.83	0.03
comp1936_c0_seq1	541	T	C	SYN	L->L	chr13	0	0.55	1	1	0.44	0.47	0	0
comp1121_c0_seq1	523	C	A	UTR	UTR3	chr7	0	0	0	0	0.4	0	0.01	0
comp1121_c0_seq1	527	T	C	UTR	UTR3	chr7	0	0	0	0	0.4	0	0	0
comp1121_c0_seq1	764	G	A	UTR	UTR3	chr7	0.53	0.4	0.99	0.99	0.47	0.01	0.43	0.98
comp1121_c0_seq1	1964	G	A	UTR	UTR5	chr7	0.39	0.04	0.02	0.02	0.02	0.01	0.38	0.53
comp946_c0_seq1	651	G	C	NON-SYN	Q->H	chr13	0	0	0	0	0.01	0.43	0.44	0
comp946_c0_seq1	1063	G	A	NON-SYN	G->S	chr13	0	0.54	0	0.48	0.48	0.01	0	0
comp946_c0_seq1	1175	A	G	UTR	UTR3	chr13	0	0.48	0	0.51	0.37	0.43	0.44	0
comp946_c0_seq1	1386	G	T	UTR	UTR3	chr13	0	0	0.01	0	0	0.42	0.44	0.01
comp1299_c0_seq1	126	C	T	UTR	UTR3	chr15	0	1	0.99	0	0.52	0.59	0.57	0.01
comp1299_c0_seq1	698	G	A	SYN	L->L	chr15	1	0	0	0.48	0.01	0.01	0.01	0.52
comp1299_c0_seq1	879	G	A	SYN	V->V	chr15	0	0	0	0	0.54	0.01	0.01	0.01
comp1299_c0_seq1	1968	A	G	SYN	T->T	chr15	0.99	0.5	0.52	0.43	0.01	0.55	0.54	0.54
comp1299_c0_seq1	2158	C	A	UTR	UTR5	chr15	0.55	0.49	0.63	0.66	0.63	0.23	0.03	0.24
comp951_c0_seq1	1371	G	A	UTR	UTR3	chr6	0.02	0.78	0.01	0.01	0.65	0.01	0.01	0
comp951_c0_seq1	1386	T	C	UTR	UTR3	chr6	0.47	0.03	0.01	0.54	0.02	0	0.01	0.49
comp951_c0_seq1	1907	G	A	UTR	UTR3	chr6	0.04	0.06	0.02	0.41	0.04	0.01	0.01	0.01
comp1977_c0_seq1	910	G	A	SYN	H->H	chr2	0.01	0	0	0	0.01	0.47	0	0
comp1251_c0_seq1	3527	G	A	NON-SYN	R->Q	chr5	0.5	0.01	0.47	0.48	0	0	0	0
comp1251_c0_seq1	3985	C	T	SYN	L->L	chr5	0.43	0	0.48	0.5	0	0.01	0	0
comp836_c0_seq1	127	C	T	SYN	T->T	chrNA	1	0.46	0.57	1	0.6	0.59	0	1
comp836_c0_seq1	506	A	G	UTR	UTR3	chrNA	0.01	0.42	0.43	0	0.37	0.45	0.99	0.01
comp1094_c0_seq1	478	C	T	UTR	UTR3	chrNA	0.02	0.02	0.01	0	0.57	0	0.01	0
comp1094_c0_seq1	618	G	A	UTR	UTR3	chrNA	0.18	0.31	0.01	0.38	0.43	0.33	0.43	0.34
comp1094_c0_seq1	722	G	A	UTR	UTR3	chrNA	0.47	0	0	0.01	0	0	0	0
comp1094_c0_seq1	891	T	C	UTR	UTR3	chrNA	0.44	0.53	0	1	1	1	0.99	1
comp1094_c0_seq1	1368	A	G	NON-SYN	L->P	chrNA	0.01	0	0	0.47	0.98	0	0.47	0
comp1094_c0_seq1	1578	T	C	NON-SYN	E->G	chrNA	0.48	0	0	0	0	0	0.01	0.01
comp945_c0_seq1	21	G	A	UTR	UTR3	chrNA	0.02	0.04	0.57	0.06	0.06	0.47	0.03	0.03
comp945_c0_seq1	765	C	G	NON-SYN	G->A	chrNA	0	0	0	0	0	0	0	0.5
comp945_c0_seq1	1399	T	A	NON-SYN	T->L	chrNA	0.99	1	0	0.46	0.48	0.53	1	1
comp945_c0_seq1	1526	T	C	SYN	E->E	chrNA	1	1	0	0.46	0.43	0.47	0.99	1
comp945_c0_seq1	1652	T	C	SYN	K->K	chrNA	0	1	0	0	0.02	0.51	0.98	0.44
comp945_c0_seq1	1793	T	G	SYN	G->G	chrNA	1	0.99	0	0.5	0.43	0.51	1	1
comp945_c0_seq1	1931	C	T	SYN	A->A	chrNA	0	0	0	0	0	0.01	0.01	0.5
comp945_c0_seq1	2060	G	C	SYN	P->P	chrNA	1	1	0.99	0.99	0.99	0.99	0.99	0.01
comp21_c0_seq1	186	G	A	SYN	A->A	chr15	0	0	0.12	0.12	0.95	0	0.09	0
comp21_c0_seq1	190	G	A	NON-SYN	A->V	chr15	0.01	0	0	0	0.59	0	0	0
comp21_c0_seq1	1099	G	A	NON-SYN	S->L	chr15	0.01	0.01	0.47	0.45	0.99	0.01	0.44	0.01
comp21_c1_seq1	34	A	T	NON-SYN	H->L	chrNA	0.01	0	0.44	0.39	0	0.37	0.47	0.02
comp21_c1_seq1	353	C	T	SYN	S->S	chrNA	0.49	0.48	0	0	0.01	0.01	0.53	0
comp21_c1_seq1	2267	C	T	UTR	UTR3	chrNA	0.01	0	0	0	0	0.35	0	0
comp21_c1_seq1	3395	C	G	UTR	UTR3	chrNA	0.04	0.48	0.01	0.02	0.36	0.02	0.02	0.48
comp1802_c0_seq1	812	G	A	SYN	L->L	chrNA	1	0.02	0.55	0	0.54	0.01	0.01	0.01
comp1802_c0_seq1	1528	C	T	NON-SYN	D->N	chrNA	1	1	1	0.48	0.99	1	0	0.47
comp1802_c0_seq1	1529	G	A	SYN	F->F	chrNA	0.01	1	0	0.51	0.01	0	1	0.52
comp1802_c0_seq1	2307	G	A	NON-SYN	T->M	chrNA	0.01	0.02	0.59	0	0.47	0	0.01	0
comp1802_c0_seq1	2310	C	T	NON-SYN	R->Q	chrNA	0.02	0.01	0.6	0	0.44	0.01	0.01	0
comp1802_c0_seq1	2388	T	C	NON-SYN	Y->C	chrNA	0.97	1	0.01	0.44	0.37	0.6	0.01	0.45
comp1802_c1_seq1	359	G	A	NON-SYN	E->K	chrNA	1	0.04	0.03	0.02	0.08	0.03	0.02	0.08
comp1802_c1_seq1	635	A	T	NON-SYN	M->L	chrNA	0.02	0.04	0.01	0.01	1	0.01	0.01	0.01
comp1802_c1_seq1	753	A	G	NON-SYN	Y->C	chrNA	1	0.42	0	0.43	0.42	0.43	0	0.45
comp1802_c1_seq1	831	G	A	NON-SYN	R->Q	chrNA	0.02	1	0.53	0.01	0.4	0	0	0
comp1802_c1_seq1	834	C	T	NON-SYN	T->M	chrNA	0.02	1	0.53	0	0.4	0.01	0.01	0
comp1802_c1_seq1	1612	C	T	SYN	F->F	chrNA	0.01	1	0	0.52	0.01	0.01	1	0.52
comp1802_c1_seq1	1613	G	A	NON-SYN	D->N	chrNA	1	1	1	0.47	1	1	0.01	0.46
comp1802_c1_seq1	2329	C	T	SYN	L->L	chrNA	1	1	0.59	0.01	0.36	0.01	0	0.01
comp1433_c0_seq1	624	G	A	UTR	UTR3	chrNA	0.96	0.52	0.01	1	0.03	0.51	0.46	0
comp1433_c0_seq1	2069	G	A	UTR	UTR3	chrNA	0.51	0.01	1	0	0.01	0	0	0
comp1433_c0_seq1	3982	G	A	SYN	N->N	chrNA	0	0.01	0	0.48	0.99	0.44	0.44	0.46
comp947_c0_seq1	658	C	G	NON-SYN	T->S	chrNA	0	0.53	0.01	0	0.49	0.01	0.01	0
comp1066_c0_seq1	555	C	T	SYN	L->L	chrNA	0.44	0.48	0.49	0	0.48	0	0.47	0.01
comp885_c0_seq1	1732	C	T	SYN	S->S	chrNA	0.99	0	0	0	0	0	0.01	0.48
comp885_c0_seq1	1802	G	C	NON-SYN	E->Q	chrNA	1	0	0	0	0.01	0.01	0	0
comp885_c0_seq1	2465	G	A	NON-SYN	V->T	chrNA	0	0	0	0	0	0.5	0.49	0.5
comp885_c0_seq1	3533	C	T	UTR	UTR3	chrNA	0	1	1	1	1	0.01	0.5	0
comp885_c0_seq1	3595	C	G	UTR	UTR3	chrNA	1	0.01	0	0	0.01	0	0	0
comp885_c0_seq1	4180	G	A	UTR	UTR3	chrNA	1	0	0	0	0	1	0.41	1
comp885_c0_seq1	4441	G	T	UTR	UTR3	chrNA	1	0	0	0	0	0	0	0.47
comp885_c0_seq1	5027	G	A	UTR	UTR3	chrNA	0	0.99	1	1	0.99	0	0.52	0
comp885_c0_seq1	5982	C	T	UTR	UTR3	chrNA	1	0.07	0.01	0.01	0.03	0.01	0.02	0.01
comp684_c0_seq1	1455	T	A	UTR	UTR3	chr4	0.08	0.15	0.1	0	0.05	0.39	0	0.01
comp684_c0_seq1	1624	A	G	UTR	UTR3	chr4	0	0	0	0	0	0.46	0	0
comp750_c0_seq1	1877	T	C	UTR	UTR3	chrNA	1	0.71	0.51	0.97	0.06	0.02	0.99	0.01
comp1070_c0_seq1	428	G	A	SYN	V->V	chrNA	0	0.01	0	0	0	0.01	0.5	0
comp1070_c0_seq1	818	C	T	UTR	UTR3	chrNA	0.01	0.46	0	0.46	0.02	0.01	0.01	0.49
comp1070_c0_seq1	1053	T	C	UTR	UTR3	chrNA	0.02	1	0.01	1	0.01	0.01	0.03	0
comp1070_c0_seq1	5122	C	A	UTR	UTR3	chrNA	0.03	0.14	1	0.05	0.05	0.04	0.06	0.05
comp1070_c0_seq1	5249	G	A	UTR	UTR3	chrNA	0.01	1	0.01	0.39	0.02	0	0.01	0.42
comp1070_c0_seq1	5639	C	T	UTR	UTR3	chrNA	0.01	0.01	0	0	0	0	0.48	0
comp725_c1_seq1	3453	G	A	UTR	UTR5	chr1	0.05	0.03	0.03	0.02	0.41	0.01	0.02	0.01
comp1612_c0_seq1	109	C	T	UTR	UTR3	chrNA	0.01	0.01	0	0	0.01	0.5	0	0
comp1612_c0_seq1	142	T	C	UTR	UTR3	chrNA	0.5	0.54	0	0.52	0.01	0	0	0
comp1612_c0_seq1	590	G	C	UTR	UTR3	chrNA	0	0	0	0	0	0.48	0.54	0.01
comp1612_c0_seq1	765	T	C	UTR	UTR3	chrNA	0	0	0	0	0	0.46	0.53	0
comp1612_c0_seq1	2228	C	A	NON-SYN	R->S	chrNA	0	0.01	0	0	0	0.45	0.29	0
comp1612_c0_seq1	2447	G	A	SYN	A->A	chrNA	0	0.01	0	0	0	0.47	0.3	0
comp1612_c0_seq1	2636	A	G	SYN	S->S	chrNA	0.01	0	0.01	0.01	0	0.43	0.32	0.01
comp1612_c0_seq1	3211	C	T	NON-SYN	V->T	chrNA	0	0.01	0	0.01	0.01	0.51	0	0
comp1585_c0_seq1	2015	G	A	UTR	UTR3	chr23	0.02	0.43	0.44	0.01	0.97	0.64	0.49	0.56
comp1585_c0_seq1	2188	G	A	UTR	UTR3	chr23	0.03	0.3	0.55	0.02	0.03	0.57	0.01	0.02
comp1585_c0_seq1	2249	C	T	UTR	UTR3	chr23	0.86	0.73	0.51	0.02	0.58	0.05	0.99	0.04
comp1585_c0_seq1	2294	G	A	UTR	UTR3	chr23	0.02	0.02	0	0.01	0.73	0.04	0.54	0.02
comp1585_c0_seq1	2300	C	T	UTR	UTR3	chr23	0.31	0.02	0	0.98	1	0.51	0.53	0.99
comp1585_c0_seq1	2419	G	A	SYN	C->C	chr23	0.04	0.1	0.03	0.06	0.35	0.08	0.03	0.51
comp1585_c0_seq1	2518	A	G	SYN	S->S	chr23	0.02	0.01	0	0.67	0.01	0.01	0.01	0.01
comp1585_c0_seq1	2837	G	A	NON-SYN	S->L	chr23	0.02	0.56	0.48	0.01	0.02	0.55	0	0.01
comp1585_c0_seq1	2932	A	G	SYN	G->G	chr23	0.31	0.01	0.02	0.99	0.02	0.43	0.02	0.42
comp1585_c0_seq1	2983	C	T	SYN	S->S	chr23	0.03	0.02	0.01	0.01	0.65	0.01	0.53	0.02
comp1585_c0_seq1	3002	G	A	NON-SYN	S->L	chr23	0.24	0.01	0	0.99	0.02	0.4	0.01	0.41
comp1585_c0_seq1	3019	G	A	SYN	A->A	chr23	0.23	0.33	0.44	0.43	0.01	0.97	0	0.46
comp1585_c0_seq1	3021	C	T	NON-SYN	A->T	chr23	0.74	0.64	0.53	0.02	0.99	0.01	0.97	0.49
comp1585_c0_seq1	3159	A	G	NON-SYN	S->P	chr23	0.34	0.02	0.01	0.99	0.01	0.38	0.02	0.43
comp1585_c0_seq1	3172	G	A	SYN	P->P	chr23	0.31	0.01	0	1	0.02	0.3	0	0.36
comp1585_c0_seq1	3238	C	T	SYN	S->S	chr23	0.01	0.52	0.43	0.01	1	0.64	0.56	0.58
comp1585_c0_seq1	3313	C	T	SYN	A->A	chr23	0.33	0.01	0.01	0.96	0.01	0.39	0	0.41
comp1585_c0_seq1	3316	A	G	SYN	D->D	chr23	0.65	1	1	0.01	1	0.57	1	0.54
comp1585_c0_seq1	3392	A	G	NON-SYN	V->A	chr23	1	0.65	0.47	0.99	0.01	0.38	0.43	0.47
comp1585_c0_seq1	3424	G	A	SYN	S->S	chr23	0.01	0.46	0.52	0	0.99	0.64	0.59	0.54
comp1682_c0_seq1	3583	A	G	SYN	A->A	chr7	0.46	0.56	0.48	1	0.01	0.47	1	0
comp1682_c0_seq1	4292	G	A	UTR	UTR3	chr7	0	0	0.53	0	0.4	0	0	0
comp1607_c0_seq1	528	G	A	UTR	UTR3	chr1	0.54	0.02	0.54	0.49	0.53	0.55	1	0.01
comp1607_c0_seq1	765	T	C	SYN	G->G	chr1	0	0	0.01	0	0	0.01	0.01	0.43
comp1607_c0_seq1	1182	G	A	SYN	S->S	chr1	0.46	1	0	0	0.01	0.01	0.01	1
comp1146_c0_seq1	625	G	A	UTR	UTR3	chrNA	0	0.01	0.52	0.52	0.01	0.52	0.54	0.01
comp1146_c0_seq1	681	C	T	UTR	UTR3	chrNA	0.64	0.01	0	0	0.01	0.01	0.01	0.01
comp626_c0_seq1	2284	C	T	UTR	UTR5	chrNA	0	0.53	0	0	0.01	0	0.47	0
comp626_c0_seq1	2337	C	A	UTR	UTR5	chrNA	0.01	0	0	0.53	0	0	0	0
comp626_c0_seq1	2827	T	C	UTR	UTR5	chrNA	0.01	0.02	0.01	0.01	0.03	0.54	0.52	1
comp626_c0_seq1	2968	G	T	UTR	UTR5	chrNA	0.04	0.4	0.02	0.01	0.03	0.01	0.39	0
comp626_c0_seq1	3236	A	T	UTR	UTR5	chrNA	1	1	1	1	1	0.39	0.38	0.01
comp1808_c1_seq1	3286	A	G	UTR	UTR3	chrNA	0.21	0.05	0.2	0.74	0.06	0.01	0.58	0.01
comp1808_c1_seq1	3359	G	A	UTR	UTR3	chrNA	0.07	0.04	0.03	0.01	0.05	0.01	0.01	0.6
comp1808_c1_seq1	9804	C	T	UTR	UTR3	chrNA	0.43	0.01	0.46	0.52	0.01	0.47	0.46	0
comp1808_c1_seq1	10475	T	C	UTR	UTR3	chrNA	0.33	0.01	0.4	0.44	0.01	0.41	0.35	0
comp629_c0_seq1	703	C	T	NON-SYN	A->V	chr24	0.01	0.02	0.01	0	1	0.01	0.01	0.01
comp629_c1_seq1	294	T	A	NON-SYN	V->E	chrNA	0.03	1	1	1	0.02	0.05	0.07	0.12
comp629_c1_seq1	492	C	T	NON-SYN	A->V	chrNA	1	1	0.01	0.02	1	0.04	0.03	0.03
comp629_c1_seq1	500	T	A	NON-SYN	L->M	chrNA	1	1	0.01	0.02	1	0.05	0.03	0.02
comp629_c1_seq1	507	C	T	NON-SYN	S->L	chrNA	1	1	0.01	0.02	1	0.06	0.03	0.03
comp629_c1_seq1	550	A	G	SYN	Q->Q	chrNA	1	1	0.04	0.03	1	0.05	0.04	0.02
comp629_c1_seq1	3909	T	C	UTR	UTR3	chrNA	0.05	1	1	0.01	0.02	1	0.51	0.01
comp502_c0_seq1	1033	T	C	UTR	UTR3	chr10	0.63	0.03	0.43	0.67	0.07	0.49	0.59	0.57
comp61_c0_seq1	1759	G	A	UTR	UTR3	chr8	0.38	0.02	0.43	0.01	0.03	0.45	0.5	0
comp61_c0_seq1	3739	C	A	UTR	UTR3	chr8	0.01	0.02	0.36	0.02	0.48	0.04	0.03	0.29
comp61_c0_seq1	4486	G	A	SYN	T->T	chr8	0.01	0.01	0.01	0.01	0.42	0.01	0.01	0.01
comp326_c0_seq1	353	C	T	SYN	T->T	chrNA	0	0	0	0	0	0	0.97	0.01
comp326_c0_seq1	1136	C	T	SYN	F->F	chrNA	0.53	0.99	0.47	0.99	0.49	0.46	0.01	0.98
comp326_c0_seq1	1325	G	A	SYN	S->S	chrNA	0.46	0	0.45	0.46	0.99	0.42	0.99	0.45
comp326_c0_seq1	1517	G	A	SYN	K->K	chrNA	0.56	0.99	0.53	0.51	0.01	0.51	0	0.55
comp326_c0_seq1	1728	A	G	NON-SYN	S->G	chrNA	0.49	0.99	0.42	0.41	0	0.39	0	0.4
comp326_c0_seq1	2217	C	T	UTR	UTR3	chrNA	0.47	0.01	0	0	0.51	0.5	0	0
comp326_c0_seq1	2581	C	T	UTR	UTR3	chrNA	0.01	0.01	0.56	0.01	0.01	0.01	0.01	0.01
comp326_c0_seq1	2747	A	G	UTR	UTR3	chrNA	0.38	0.01	0.01	0	0.45	0.48	0.01	0
comp326_c0_seq1	2790	C	T	UTR	UTR3	chrNA	0.01	0.01	0.46	0	0.01	0.01	0	0
comp326_c0_seq1	2827	G	C	UTR	UTR3	chrNA	1	0.54	1	0.5	0.61	1	0.01	0.49
comp326_c0_seq1	2979	C	T	UTR	UTR3	chrNA	0.54	0.54	0.45	0.51	0.03	0.53	0	0.47
comp326_c0_seq1	3143	C	T	UTR	UTR3	chrNA	0.01	0.45	0	0	0.01	0.01	0	0
comp326_c0_seq1	3441	G	C	UTR	UTR3	chrNA	0.01	0.01	0.55	0	0.01	0.01	0	0
comp744_c0_seq1	72	C	T	NON-SYN	Q->_	chr13	0.43	0	1	0.45	0.39	0	1	1
comp744_c0_seq1	1604	A	G	UTR	UTR3	chr13	0.44	0	0	0.46	0	0.99	0	0
comp1894_c0_seq1	285	C	T	SYN	P->P	chrNA	0	0.46	1	0.53	0.02	0.42	0.44	0.5
comp1894_c0_seq1	1729	A	C	UTR	UTR3	chrNA	0.01	0.01	0.46	0	0.01	0	0	0.01
comp1894_c0_seq1	2377	G	A	UTR	UTR3	chrNA	0.01	0.45	0.01	0	0.01	0.45	0.46	0
comp1894_c0_seq1	3959	T	C	UTR	UTR3	chrNA	0.02	0.04	0.03	0.03	0.68	0.02	0.01	0.01
comp1894_c0_seq1	5544	G	A	UTR	UTR3	chrNA	0.02	0.02	0.48	0.01	0.04	0.01	0	0.01
comp1894_c0_seq1	5896	C	T	UTR	UTR3	chrNA	0.02	0.56	0.45	0.43	0.02	0.42	0.43	0.52
comp1894_c0_seq1	5972	C	T	UTR	UTR3	chrNA	0.02	0.04	0.39	0.01	0.06	0.02	0.01	0.01
comp1894_c0_seq1	6174	G	A	UTR	UTR3	chrNA	0.5	1	0.51	1	0.02	0.99	1	1
comp453_c0_seq1	1659	G	A	NON-SYN	R->Q	chrNA	0.99	0.43	0.4	0	0.99	0	0.98	0
comp453_c0_seq1	1672	C	T	SYN	A->A	chrNA	0.01	0.51	0.51	0.99	0	1	0	0.99
comp453_c0_seq1	1688	C	T	NON-SYN	R->C	chrNA	0	0.51	0	0.99	0	0	0	0.49
comp453_c0_seq1	1689	G	A	NON-SYN	R->H	chrNA	0.99	0.45	0.45	0	0.99	0	0.97	0
comp453_c0_seq1	1709	G	A	NON-SYN	D->N	chrNA	0	0.52	0.49	1	0.01	1	0.01	1
comp453_c0_seq1	1713	C	T	NON-SYN	A->V	chrNA	1	0.44	0.46	0	0.99	0	0.99	0
comp453_c0_seq1	1747	G	A	SYN	T->T	chrNA	0	0.51	0.49	1	0.01	1	0	1
comp453_c0_seq1	1792	G	A	SYN	T->T	chrNA	0.99	0.44	0.41	0	0.98	0	1	0
comp453_c0_seq1	1876	C	T	SYN	L->L	chrNA	0	0	1	0	0.39	1	0.01	0.39
comp453_c0_seq1	2370	T	C	UTR	UTR3	chrNA	0	0	1	0	0.38	1	0.01	0.41
comp453_c0_seq1	2512	T	C	UTR	UTR3	chrNA	1	1	0	1	0.54	0	1	0.53
comp453_c0_seq1	2555	T	C	UTR	UTR3	chrNA	0.01	0	1	0	0.39	0.99	0	0.35
comp1673_c0_seq1	394	A	G	SYN	C->C	chr18	0.45	0	0	0.48	0	0.47	0	0
comp1215_c0_seq1	2418	T	C	UTR	UTR5	chr9	0.01	0.52	0.01	0.02	0.42	0	0	0
comp1215_c0_seq1	3363	A	C	UTR	UTR5	chr9	0.01	0.56	1	0.01	0.01	0.01	0	0
comp1444_c0_seq1	86	G	A	NON-SYN	A->T	chrNA	0.5	0.09	0.39	0.97	0.03	0.38	0.01	0.01
comp1444_c0_seq1	182	C	T	SYN	L->L	chrNA	0.47	1	0.5	0	0.99	0.48	0.99	0.99
comp1444_c0_seq1	254	C	T	SYN	L->L	chrNA	0.48	1	0.53	0	1	0.52	1	0.99
comp1444_c0_seq1	310	C	T	SYN	F->F	chrNA	0.43	0	0.43	1	0.01	0.41	0.01	0.01
comp1444_c0_seq1	488	C	T	SYN	L->L	chrNA	0.47	0.99	0.53	0	0.99	0.55	0.99	1
comp1444_c0_seq1	817	C	T	SYN	G->G	chrNA	0	0.48	0.46	0	0.01	0.45	0	0.48
comp1444_c0_seq1	1168	C	T	SYN	V->V	chrNA	0.01	0.41	0	0	0.01	0.01	0.01	0.48
comp614_c0_seq1	90	T	C	UTR	UTR3	chrNA	0	0.57	0	1	0.99	0	0.01	0
comp614_c0_seq1	780	A	G	UTR	UTR3	chrNA	1	0	1	0	0	1	0	1
comp614_c0_seq1	951	G	T	UTR	UTR3	chrNA	0	0.45	0.01	1	0.99	0	0.43	0
comp614_c0_seq1	1047	T	C	UTR	UTR3	chrNA	0.48	0	1	0	0	0.45	0	0.99
comp1135_c0_seq1	291	C	T	UTR	UTR3	chr28	0	0	0.4	0	0	0.01	0.01	0
comp1135_c0_seq1	377	G	A	UTR	UTR3	chr28	0	0.01	0.46	0	0.01	0	0	0
comp1135_c0_seq1	588	G	A	SYN	H->H	chr28	0.38	0.01	0.47	0.42	0.01	0.01	0.01	0.5
comp1135_c0_seq1	589	T	C	NON-SYN	H->R	chr28	0.39	0.04	0.48	0.43	0.01	0.01	0.02	0.51
comp1135_c0_seq1	885	G	A	SYN	H->H	chr28	0	0.01	0.46	0	0	0.01	0	0
comp1135_c0_seq1	957	C	T	SYN	P->P	chr28	0	0.01	0.44	0	0.01	0	0	0
comp1135_c0_seq1	1357	C	G	NON-SYN	G->A	chr28	0.62	0.02	0.01	0.5	0.62	0.02	0.52	0.47
comp1135_c0_seq1	1582	C	T	UTR	UTR5	chr28	0.78	1	0.05	0.38	0.64	0.02	0.32	0.22
comp827_c0_seq1	87	G	A	UTR	UTR3	chrNA	0.39	0.01	0	0	0.01	0	0.4	0
comp827_c0_seq1	89	C	T	UTR	UTR3	chrNA	0	0.01	0	0	0	0.48	0	0.49
comp827_c0_seq1	798	G	A	NON-SYN	A->V	chrNA	0.01	0.02	0.35	0.24	0.28	0.29	0.39	0.33
comp1321_c0_seq1	827	A	G	SYN	T->T	chr8	1	1	0.02	0.35	1	1	1	1
comp1321_c0_seq1	1874	C	T	SYN	S->S	chr8	0	0.44	0.55	0.99	0.02	0.46	0.99	0
comp1321_c0_seq1	2783	C	T	SYN	S->S	chr8	0.01	0.01	0	0	0.01	0	0.55	0
comp1321_c0_seq1	3405	G	T	UTR	UTR3	chr8	0.01	0.49	1	0.99	0.01	0.53	0.5	0
comp1321_c0_seq1	4329	C	T	UTR	UTR3	chr8	0.01	0.47	1	1	0.01	0.56	0.51	0.01
comp658_c0_seq1	277	T	C	SYN	L->L	chrNA	0.99	0	0.41	0	0	0.99	0.43	0.99
comp658_c0_seq1	762	C	T	UTR	UTR3	chrNA	0	0.99	0.56	1	0.99	0	0.5	0
comp658_c0_seq1	777	C	T	UTR	UTR3	chrNA	0.52	0	0	0	0	1	0.43	1
comp658_c0_seq1	892	A	G	UTR	UTR3	chrNA	0	1	0.54	1	0.99	0	0.52	0
comp17_c0_seq1	5263	G	A	UTR	UTR3	chrNA	0.49	0.5	0	0	0.46	0	0.01	0.01
comp17_c0_seq1	6620	T	G	UTR	UTR3	chrNA	0.48	0	0.51	0	1	0	0	0
comp17_c0_seq1	6655	C	A	UTR	UTR3	chrNA	0.52	0.52	0.46	1	0.01	0.5	0.46	0.45
comp1814_c0_seq1	1646	G	A	UTR	UTR3	chrNA	0.03	0.02	0.02	0.02	0.04	0.41	0.01	0.01
comp1814_c0_seq1	2284	G	C	UTR	UTR3	chrNA	0.71	0.04	0.02	0.44	0.63	1	0.38	0.01
comp1814_c0_seq1	3112	T	C	UTR	UTR3	chrNA	0.02	0.02	0.01	0.01	0.7	0.01	0.48	0
comp1814_c0_seq1	3660	A	G	UTR	UTR3	chrNA	0.38	0.03	0.41	0.99	1	0.43	0.52	0.49
comp939_c0_seq1	321	G	A	UTR	UTR5	chrNA	0.01	0	0.45	0.51	0	0	0	0
comp939_c0_seq1	751	A	G	UTR	UTR5	chrNA	1	0.45	0.44	0.99	0.44	0.42	0	0.45
comp939_c0_seq1	1243	G	A	UTR	UTR5	chrNA	0.39	0.39	0	0.47	0.42	0.45	0	0
comp939_c0_seq1	1326	G	A	UTR	UTR5	chrNA	0.01	0.01	0.45	0.48	0	0	0	0
comp939_c0_seq1	2242	T	C	UTR	UTR5	chrNA	0.01	0.53	1	0.5	0.52	0.49	0.55	0.48
comp939_c0_seq1	7378	G	A	UTR	UTR3	chrNA	1	1	0.03	1	1	0.43	0.34	0.51
comp939_c0_seq1	7903	A	G	UTR	UTR3	chrNA	0.01	1	1	0.5	0.43	0.46	0.44	0.48
comp939_c0_seq1	8033	G	C	UTR	UTR3	chrNA	0.01	1	0	0	0.01	0	0	0.01
comp939_c0_seq1	8084	G	A	UTR	UTR3	chrNA	0	1	1	0.5	1	0.5	0.51	0.48
comp939_c0_seq1	8819	C	T	UTR	UTR3	chrNA	0	1	0.44	0.45	0	0	0	0
comp939_c0_seq1	8902	C	T	UTR	UTR3	chrNA	0.48	0.53	0	0.49	0.49	0.51	0.01	0.01
comp939_c0_seq1	9394	T	C	UTR	UTR3	chrNA	1	0.5	0.52	1	0.53	0.52	0.01	0.5
comp939_c0_seq1	9824	C	T	UTR	UTR3	chrNA	0	0	0.5	0.56	0	0	0	0
comp103_c1_seq1	1381	C	G	UTR	UTR3	chr19	0.53	0.05	0.44	0.02	0.48	0.02	0.61	0.54
comp103_c1_seq1	3399	T	C	SYN	E->E	chr19	0.42	0.02	0.59	0.01	0.2	0.01	1	0.46
comp103_c1_seq1	4140	G	A	SYN	A->A	chr19	0.55	0.3	0.03	0.02	0.05	0.01	0.02	0.01
comp103_c2_seq1	785	C	T	SYN	P->P	chr17	0	0.01	1	0.43	0.99	0.99	0.42	0
comp103_c2_seq1	1019	C	T	SYN	T->T	chr17	0.01	0	0.99	0.36	0.99	0.99	0.33	0
comp973_c0_seq1	1346	A	G	UTR	UTR3	chrNA	0.03	0.04	0.02	0.02	0.02	0.01	0.46	0.99
comp973_c0_seq1	1452	C	T	UTR	UTR3	chrNA	0.01	0.01	0.01	0.01	0.02	0.5	0	0.01
comp973_c0_seq1	2532	C	T	UTR	UTR3	chrNA	0.53	0.01	0.01	0.02	0.01	0	0	0
comp973_c0_seq1	3169	T	C	UTR	UTR3	chrNA	0.03	0.05	0.02	0.01	0.02	0.01	0.5	1
comp973_c0_seq1	3372	C	T	UTR	UTR3	chrNA	0.47	0.02	0.02	0.01	0.02	0.01	0.01	0.01
comp973_c0_seq1	4631	T	G	UTR	UTR5	chrNA	0.02	0.03	0.01	0.01	0.01	0.01	0.38	1
comp1441_c0_seq1	143	C	T	UTR	UTR3	chrNA	0.01	0.01	0.56	0	0	0.51	0	0.49
comp1441_c0_seq1	985	G	A	UTR	UTR3	chrNA	0.01	0.38	0	0	0.45	0.45	0	0
comp1441_c0_seq1	1140	C	T	UTR	UTR3	chrNA	0.01	0.01	0	0.48	0.01	0	0.01	0.46
comp1441_c0_seq1	1272	T	C	UTR	UTR3	chrNA	1	0.5	0.43	1	0.42	0	1	0.47
comp1441_c0_seq1	1281	A	G	UTR	UTR3	chrNA	0.01	0.01	0	0.5	0.01	0	0	0.47
comp1441_c0_seq1	1389	C	T	UTR	UTR3	chrNA	0.01	0.52	0	0.01	0.57	0.47	0	0
comp1441_c0_seq1	1390	G	A	UTR	UTR3	chrNA	1	0.46	0.49	0.99	0.43	0	1	0.46
comp1441_c0_seq1	2121	T	C	UTR	UTR3	chrNA	1	0.36	0.41	1	0.49	0	0.99	0.43
comp1441_c0_seq1	2325	G	A	UTR	UTR3	chrNA	0.01	0.48	0.01	0	0.48	0.41	0	0
comp1441_c0_seq1	2545	C	T	UTR	UTR3	chrNA	0.46	0.54	0.4	0.01	0.43	0	0.48	0
comp1441_c0_seq1	2796	G	A	UTR	UTR3	chrNA	0.01	0.35	0.01	0	0.54	0.42	0	0
comp1763_c0_seq1	2647	C	G	UTR	UTR3	chr13	0.01	1	0	0.02	1	0.01	0.01	0
comp1763_c0_seq1	2651	T	G	UTR	UTR3	chr13	0.01	1	0	0.02	1	0.01	0.01	0
comp1763_c0_seq1	2670	G	T	UTR	UTR3	chr13	0.01	1	0	0	1	0.01	0.01	0
comp570_c3_seq1	341	G	A	UTR	UTR3	chrNA	0.01	0.01	0.57	0	0.01	0	0	0
comp570_c3_seq1	7722	A	G	UTR	UTR3	chrNA	1	1	0.01	0.04	0.09	0.01	0.02	0.02
comp570_c8_seq1	10044	A	C	UTR	UTR3	chrNA	0.53	0.47	0.04	0.04	0.07	0.06	0.03	0
comp570_c8_seq1	10058	C	T	UTR	UTR3	chrNA	0.03	0.06	0.31	0.47	0.38	0.51	0.3	0.29
comp570_c8_seq1	10059	A	G	UTR	UTR3	chrNA	0.03	0.05	0.31	0.44	0.31	0.5	0.29	0.27
comp570_c8_seq1	10060	A	G	UTR	UTR3	chrNA	0.04	0.05	0.3	0.44	0.31	0.49	0.28	0.27
comp570_c8_seq1	10062	G	A	UTR	UTR3	chrNA	0.67	0.61	0.08	0.07	0.11	0.1	0.04	0.03
comp570_c8_seq1	10063	A	G	UTR	UTR3	chrNA	0.04	0.05	0.33	0.44	0.31	0.51	0.29	0.28
comp570_c8_seq1	10102	C	T	UTR	UTR3	chrNA	0.27	0.36	0	0	0.01	0.01	0	0
comp570_c8_seq1	10103	G	A	UTR	UTR3	chrNA	0.04	0.04	0.1	0.07	0.04	0.39	0.38	0.04
comp570_c8_seq1	10139	G	A	UTR	UTR3	chrNA	0.45	0.61	0.1	0.09	0.09	0.04	0.06	0.15
comp570_c8_seq1	10146	A	T	UTR	UTR3	chrNA	0.02	0.03	0.1	0.03	0.05	0.61	0.65	0.03
comp1687_c0_seq1	121	C	G	UTR	UTR3	chrNA	0.25	0.1	0.38	1	0.07	0.61	0.03	0.54
comp1687_c0_seq1	284	C	A	UTR	UTR3	chrNA	1	1	0.49	0.01	1	0.45	0.99	0.43
comp1687_c0_seq1	289	G	A	UTR	UTR3	chrNA	0.17	0.06	0.49	1	0.17	0.5	0.01	0.54
comp1593_c0_seq1	139	C	T	NON-SYN	A->V	chrNA	0	0	0.01	0	0.01	0.48	0.52	0
comp1593_c0_seq1	689	C	T	SYN	T->T	chrNA	0	0.01	0	0	0	0.46	0.51	0
comp1593_c0_seq1	1423	T	G	UTR	UTR3	chrNA	0	0	0	0	0	0.46	0.45	0
comp1593_c0_seq1	2538	T	C	UTR	UTR3	chrNA	0.51	0	1	0.5	0	0	0	0
comp1593_c0_seq1	2647	T	A	UTR	UTR3	chrNA	0.5	0.44	0	0	0.99	0.47	0.47	0.49
comp1593_c0_seq1	3171	T	C	UTR	UTR3	chrNA	0.49	0	1	0.55	0	0	0	0.01
comp1879_c0_seq1	303	G	A	NON-SYN	R->C	chrNA	0	0.52	0	0	0.55	0	0	0
comp1879_c0_seq1	731	C	T	NON-SYN	R->Q	chrNA	0.99	0.44	0	0.4	0.49	0.01	0.38	0
comp1879_c0_seq1	786	C	A	NON-SYN	A->S	chrNA	0	0.01	0.46	0	0	0.01	0	0.48
comp1879_c0_seq1	825	G	A	NON-SYN	R->W	chrNA	0.01	0.01	0.48	0	0	0.01	0	0.47
comp1879_c0_seq1	1233	C	T	NON-SYN	V->M	chrNA	1	0.01	0	0.42	0	0	0.36	0
comp110_c0_seq1	89	C	T	SYN	T->T	chr1	0.5	0.53	0	0	0.45	0	0	0
comp110_c0_seq1	107	T	C	SYN	F->F	chr1	0.52	0.54	0	0	0.46	0.42	0	0.99
comp110_c0_seq1	173	A	G	SYN	G->G	chr1	0.49	0.52	0	0	0.49	0.37	0	0.99
comp110_c0_seq1	308	C	T	SYN	G->G	chr1	0	0	0	0	0.43	0.39	0	0
comp110_c0_seq1	728	G	A	SYN	L->L	chr1	0	0	0	0	0.4	0.39	0	0
comp222_c0_seq1	1964	T	C	UTR	UTR3	chr1	0	0	0	0	0	0	0	0.51
comp222_c0_seq1	3646	T	C	SYN	P->P	chr1	0	0	0	0	0	0.49	0.48	0
comp222_c0_seq1	4483	G	A	UTR	UTR5	chr1	0.01	0.43	0.01	0	0.01	0	0	0
comp1721_c0_seq1	887	G	A	UTR	UTR3	chr14	0.46	0.56	0.04	0.04	0.09	0.02	0.02	0.01
comp1721_c0_seq1	930	G	C	UTR	UTR3	chr14	0.05	0.39	0.02	1	0.05	0.56	0.63	1
comp1721_c0_seq1	1021	C	T	UTR	UTR3	chr14	0.7	0.6	0.03	0.02	0.03	0.01	0.01	0.02
comp1721_c0_seq1	2919	C	A	UTR	UTR5	chr14	0.46	0.99	0.99	0.99	0.98	0.55	0.53	0.01
comp1721_c0_seq1	3062	G	A	UTR	UTR5	chr14	0.48	0.95	0.93	0.93	0.89	0.47	0.51	0
comp852_c0_seq1	147	A	G	UTR	UTR5	chrUn_JH376210	0.44	0.02	0	0.38	0.42	0.46	0	0
comp852_c0_seq1	164	G	C	UTR	UTR5	chrUn_JH376210	0.43	0.01	0.01	0.39	0.42	0.47	0	0
comp852_c0_seq1	180	C	T	UTR	UTR5	chrUn_JH376210	0.42	0	0.01	0.4	0.41	0.45	0	0
comp852_c0_seq1	308	A	G	SYN	Q->Q	chrUn_JH376210	0.44	0	0	0.48	0.47	0.46	0	0
comp852_c0_seq1	338	A	G	SYN	E->E	chrUn_JH376210	0.43	0	0	0.49	0.47	0.5	0	0
comp852_c0_seq1	398	T	C	SYN	G->G	chrUn_JH376210	0.48	0.01	0.01	0.48	0.54	0.52	0.01	0.01
comp852_c0_seq1	539	G	A	SYN	L->L	chrUn_JH376210	0.45	0	0	0.47	0.47	0.52	0	0
comp852_c0_seq1	566	T	C	SYN	S->S	chrUn_JH376210	0.44	0.01	0	0.47	0.41	0.54	0	0
comp852_c0_seq1	591	C	T	SYN	L->L	chrUn_JH376210	0.44	0	0	0.46	0.4	0.52	0.01	0
comp852_c0_seq1	593	G	A	SYN	L->L	chrUn_JH376210	0.44	0	0	0.46	0.4	0.52	0	0
comp852_c0_seq1	606	C	T	SYN	L->L	chrUn_JH376210	0.44	0	0	0.47	0.4	0.51	0	0
comp852_c0_seq1	671	C	T	SYN	T->T	chrUn_JH376210	0.41	0	0	0.45	0.43	0.42	0	0
comp852_c0_seq1	689	G	A	SYN	Q->Q	chrUn_JH376210	0.37	0	0	0.43	0.42	0.4	0	0
comp852_c0_seq1	698	C	T	SYN	C->C	chrUn_JH376210	0.38	0	0	0.44	0.44	0.42	0	0
comp852_c0_seq1	716	A	G	SYN	R->R	chrUn_JH376210	0.37	0	0.01	0.43	0.42	0.46	0	0
comp852_c0_seq1	731	A	T	SYN	G->G	chrUn_JH376210	0.4	0.01	0	0.44	0.45	0.46	0	0
comp852_c0_seq1	737	G	A	SYN	K->K	chrUn_JH376210	0.38	0	0	0.44	0.42	0.47	0.01	0
comp852_c0_seq1	740	G	A	SYN	P->P	chrUn_JH376210	0.39	0	0	0.45	0.43	0.48	0	0
comp852_c0_seq1	818	C	T	SYN	Y->Y	chrUn_JH376210	0.46	0	0	0.51	0.44	0.5	0	0
comp852_c0_seq1	842	G	A	SYN	T->T	chrUn_JH376210	0.46	0	0	0.52	0.46	0.51	0.01	0
comp852_c0_seq1	893	T	A	SYN	P->P	chrUn_JH376210	0.43	0	0	0.47	0.46	0.47	0	0
comp852_c0_seq1	968	G	A	SYN	P->P	chrUn_JH376210	0.41	0	0	0.47	0.47	0.47	0	0
comp852_c0_seq1	1184	C	T	SYN	D->D	chrUn_JH376210	0.46	0	0	0.49	0.54	0.5	0	0
comp852_c0_seq1	1190	G	A	SYN	Q->Q	chrUn_JH376210	0.45	0.01	0	0.49	0.53	0.5	0.01	0.01
comp852_c0_seq1	1199	A	G	SYN	E->E	chrUn_JH376210	0.47	0	0	0.5	0.54	0.53	0.01	0
comp852_c0_seq1	1454	T	C	SYN	N->N	chrUn_JH376210	0.42	0	0	0.49	0.45	0.48	0	0
comp852_c0_seq1	1801	G	A	UTR	UTR3	chrUn_JH376210	0.45	0	0	0.42	0.44	0.44	0	0
comp852_c0_seq1	1844	C	T	UTR	UTR3	chrUn_JH376210	0.45	0	0	0.45	0.43	0.47	0	0.01
comp852_c0_seq1	1865	T	C	UTR	UTR3	chrUn_JH376210	0.45	0.01	0	0.46	0.42	0.51	0	0.01
comp852_c0_seq1	1936	T	C	UTR	UTR3	chrUn_JH376210	0.41	0.01	0	0.4	0.45	0.45	0	0
comp852_c0_seq1	1937	A	G	UTR	UTR3	chrUn_JH376210	0.42	0.01	0	0.4	0.46	0.44	0	0
comp931_c0_seq1	236	C	G	SYN	P->P	chrNA	0.99	1	1	1	1	0.99	0.01	1
comp931_c0_seq1	533	C	T	SYN	N->N	chrNA	0.01	0.02	0.01	0	0.01	0.01	0.01	0.47
comp931_c0_seq1	594	G	A	UTR	UTR3	chrNA	0.38	0.2	0.17	0.26	0.01	0.32	0.3	0.29
comp931_c0_seq1	597	G	T	UTR	UTR3	chrNA	0.37	0.18	0.16	0.25	0.01	0.31	0.27	0.28
comp931_c0_seq1	598	C	T	UTR	UTR3	chrNA	0.38	0.18	0.17	0.25	0.02	0.32	0.29	0.28
comp931_c0_seq1	611	G	A	UTR	UTR3	chrNA	0.39	0.04	0.13	0.05	0.02	0.23	0.13	0.06
comp931_c0_seq1	628	G	A	UTR	UTR3	chrNA	0.38	0.13	0.22	0.16	0.01	0.17	0.36	0.16
comp1874_c1_seq1	564	C	T	UTR	UTR5	chr23	0.47	0	0.5	0.5	0.44	0.43	0.52	1
comp1584_c1_seq1	517	G	A	UTR	UTR3	chrNA	0.09	1	0.02	0.04	1	0.05	0.07	0.06
comp1584_c2_seq1	3733	C	T	SYN	P->P	chrNA	1	1	0.62	0.54	0.07	0.03	0.01	0.02
comp1584_c2_seq1	3887	T	C	NON-SYN	K->R	chrNA	1	1	0.01	0.01	0.01	0.01	0	0.01
comp1584_c2_seq1	3961	G	A	SYN	G->G	chrNA	1	1	0	0	1	0.48	0.01	0.44
comp1584_c2_seq1	4408	C	T	SYN	A->A	chrNA	0.01	1	1	0.49	1	0.51	0.01	0.5
comp1584_c2_seq1	4516	G	A	SYN	S->S	chrNA	1	1	0.01	0.5	1	0.53	0	0.59
comp1584_c2_seq1	4521	T	C	NON-SYN	T->A	chrNA	1	1	0.02	0.01	1	0.45	0.02	0.42
comp1584_c2_seq1	4544	G	A	NON-SYN	A->V	chrNA	1	1	0.01	0.52	1	0.54	0.01	0.57
comp1584_c2_seq1	4777	C	T	SYN	P->P	chrNA	0.05	1	1	0.38	1	0.51	0.01	0.57
comp1584_c2_seq1	5683	G	A	SYN	D->D	chrNA	0.46	1	1	1	0.34	0.49	0.01	0.51
comp1584_c2_seq1	5926	G	A	SYN	A->A	chrNA	0.01	0.53	0.01	0.51	0.49	0.01	0.99	0
comp1584_c2_seq1	6055	C	G	NON-SYN	E->D	chrNA	0.45	0.03	0.4	0.72	0.07	0.03	0.04	0.04
comp1584_c4_seq1	121	G	A	NON-SYN	R->H	chrNA	0.03	1	0.01	1	0.02	0.52	0	0.01
comp1584_c4_seq1	272	G	A	SYN	E->E	chrNA	0.03	1	1	0.08	1	0.03	0.06	0.07
comp1584_c4_seq1	278	C	A	NON-SYN	D->E	chrNA	0.03	1	1	0.09	1	0.04	0.06	0.07
comp1584_c4_seq1	350	C	T	SYN	A->A	chrNA	0.01	1	0.01	0.37	0.4	0.01	0.99	0.01
comp1584_c4_seq1	593	C	T	SYN	D->D	chrNA	0.7	0.6	1	1	0.44	0.5	0.01	0.52
comp1584_c4_seq1	1732	C	T	NON-SYN	A->V	chrNA	1	1	0.01	0.45	1	0.46	0	0.35
comp1584_c4_seq1	1755	A	G	NON-SYN	T->A	chrNA	0.41	1	0.03	0.02	1	0.5	0.03	0.59
comp1584_c4_seq1	1760	C	T	SYN	S->S	chrNA	0.01	1	0.01	1	1	0.47	0	0.41
comp1584_c4_seq1	1868	G	A	SYN	A->A	chrNA	0.02	1	1	0.35	1	0.33	0.01	0.35
comp1035_c0_seq1	154	C	T	UTR	UTR3	chrNA	0.01	0.01	0.06	0.85	0.01	0.01	0.05	0.09
comp1035_c0_seq1	158	G	A	UTR	UTR3	chrNA	0.21	0.39	0.27	0.02	0.24	0.11	0.01	0.37
comp1035_c0_seq1	170	A	T	UTR	UTR3	chrNA	0.01	0.14	0.21	0.02	0.14	0.37	0.38	0
comp1035_c0_seq1	197	C	G	UTR	UTR3	chrNA	0	0	0.06	0.67	0	0	0.03	0.04
comp1035_c0_seq1	199	G	C	UTR	UTR3	chrNA	0.65	0.68	0.28	0.01	0.79	0.73	0.83	0.87
comp1035_c0_seq1	207	G	T	UTR	UTR3	chrNA	0	0	0.04	0.65	0.01	0	0.01	0.03
comp1035_c0_seq1	221	A	G	UTR	UTR3	chrNA	0	0	0.01	0.2	0.01	0.25	0.36	0.01
comp1035_c0_seq1	228	C	G	UTR	UTR3	chrNA	0	0.01	0.07	0.74	0.01	0.01	0.04	0.05
comp1035_c0_seq1	238	G	C	UTR	UTR3	chrNA	0.55	0.55	0.26	0.01	0.46	0.19	0.15	0.5
comp1035_c0_seq1	257	G	C	UTR	UTR3	chrNA	0.14	0.24	0.5	0.01	0.21	0.43	0.28	0
comp1035_c0_seq1	289	C	T	UTR	UTR3	chrNA	0	0	0.04	0.72	0	0.01	0.02	0.03
comp1035_c0_seq1	335	T	C	UTR	UTR3	chrNA	0	0.07	0.22	0.68	0.08	0.08	0.03	0.03
comp1035_c0_seq1	349	C	T	UTR	UTR3	chrNA	0	0.02	0.12	0.71	0.03	0.03	0.04	0.04
comp1035_c0_seq1	351	T	C	UTR	UTR3	chrNA	0	0	0.05	0.68	0.01	0	0.02	0.03
comp1035_c0_seq1	384	C	T	UTR	UTR3	chrNA	0.54	0.65	0.5	0.01	0.69	0.7	0.82	0.81
comp1035_c0_seq1	421	C	A	UTR	UTR3	chrNA	0.38	0.47	0.26	0.01	0.44	0.38	0.43	0.55
comp1035_c0_seq1	436	T	C	UTR	UTR3	chrNA	0.66	0.78	0.69	0.01	0.83	0.76	0.8	0.85
comp1035_c0_seq1	441	G	A	UTR	UTR3	chrNA	0	0.01	0.05	0.75	0	0	0.01	0.01
comp1035_c0_seq1	492	A	T	UTR	UTR3	chrNA	0	0	0.04	0.7	0	0	0.03	0.03
comp1035_c0_seq1	499	C	G	UTR	UTR3	chrNA	0.43	0.31	0.01	0	0.36	0.15	0.19	0.46
comp1035_c0_seq1	505	G	A	UTR	UTR3	chrNA	0	0.09	0.2	0.66	0.07	0.11	0.09	0.03
comp1035_c0_seq1	512	C	G	UTR	UTR3	chrNA	0	0.01	0.05	0.76	0	0.02	0.05	0.03
comp1035_c0_seq1	534	C	G	UTR	UTR3	chrNA	0.01	0.03	0.12	0.74	0.02	0.03	0.04	0.04
comp1035_c0_seq1	564	G	A	UTR	UTR3	chrNA	0.34	0.29	0.25	0	0.28	0.41	0.46	0.17
comp1035_c0_seq1	565	A	T	UTR	UTR3	chrNA	0.15	0.22	0	0.02	0.19	0.14	0.23	0.4
comp1035_c0_seq1	599	C	T	UTR	UTR3	chrNA	0.18	0.27	0.3	0.01	0.35	0.16	0.02	0.1
comp1035_c0_seq1	606	A	G	SYN	S->S	chrNA	0.28	0.3	0.42	0	0.28	0.56	0.63	0.32
comp1035_c0_seq1	697	C	T	NON-SYN	R->H	chrNA	0.29	0.34	0.42	0	0.3	0.35	0.35	0.26
comp1035_c0_seq1	709	G	A	NON-SYN	S->L	chrNA	0	0.18	0.5	0.21	0.17	0.19	0	0.01
comp1035_c0_seq1	737	C	G	NON-SYN	A->P	chrNA	0.23	0.46	0.91	0.03	0.47	0.46	0.24	0.24
comp1035_c0_seq1	759	G	C	NON-SYN	S->R	chrNA	0.62	0.64	0.68	0.03	0.59	0.75	0.76	0.59
comp1035_c0_seq1	765	G	C	SYN	G->G	chrNA	0.01	0.02	0.09	0.68	0.01	0.21	0.28	0.08
comp1035_c0_seq1	805	C	A	NON-SYN	R->L	chrNA	0.23	0.32	0.3	0	0.26	0.48	0.52	0.27
comp1035_c0_seq1	811	C	A	NON-SYN	R->M	chrNA	0.21	0.24	0.4	0.01	0.26	0.27	0.21	0.22
comp1035_c0_seq1	821	C	A	NON-SYN	G->C	chrNA	0.17	0.28	0.53	0.02	0.28	0.34	0.25	0.18
comp1035_c0_seq1	822	C	T	SYN	L->L	chrNA	0.04	0.02	0.05	0.69	0.02	0	0.05	0.07
comp1035_c0_seq1	841	G	C	NON-SYN	T->R	chrNA	0.39	0.55	0.71	0.01	0.56	0.84	0.91	0.55
comp1035_c0_seq1	852	G	A	SYN	A->A	chrNA	0.36	0.54	0.67	0.01	0.52	0.74	0.74	0.4
comp1035_c0_seq1	882	C	G	NON-SYN	Q->H	chrNA	0.38	0.49	0.6	0	0.49	0.45	0.43	0.35
comp1035_c0_seq1	915	C	T	SYN	R->R	chrNA	0.21	0.23	0.35	0	0.22	0.15	0	0.29
comp1035_c0_seq1	937	G	T	NON-SYN	S->Y	chrNA	0	0	0	0	0	0.34	0.62	0
comp1035_c0_seq1	941	G	A	SYN	L->L	chrNA	0.51	0.42	0.42	0.01	0.38	0.41	0.37	0.53
comp1035_c0_seq1	971	A	G	NON-SYN	F->L	chrNA	0	0	0.05	0.73	0	0	0.02	0.03
comp1035_c0_seq1	978	C	T	SYN	K->K	chrNA	0.35	0.31	0.36	0	0.38	0.35	0.42	0.34
comp1035_c0_seq1	1007	G	T	NON-SYN	Q->K	chrNA	0.18	0.13	0.41	0.96	0.13	0.16	0.02	0.03
comp1035_c0_seq1	1026	C	A	SYN	L->L	chrNA	0	0	0.03	0.69	0	0	0.01	0.02
comp1035_c0_seq1	1046	A	G	NON-SYN	S->P	chrNA	0.09	0.06	0.04	0.73	0.04	0.12	0.25	0.11
comp1035_c0_seq1	1051	C	A	NON-SYN	R->M	chrNA	0.2	0.25	0.41	0.02	0.22	0.3	0.24	0.24
comp1035_c0_seq1	1086	C	T	SYN	V->V	chrNA	0.21	0.23	0.42	0.03	0.26	0.29	0.25	0.25
comp1035_c0_seq1	1120	A	T	NON-SYN	V->E	chrNA	0.13	0.17	0.02	0.01	0.17	0.35	0.52	0.32
comp1035_c0_seq1	1135	C	T	NON-SYN	R->H	chrNA	0	0	0.05	0.89	0	0.15	0.27	0.04
comp1035_c0_seq1	1137	G	A	SYN	G->G	chrNA	0	0.02	0.07	0.88	0.01	0.02	0.01	0.03
comp1035_c0_seq1	1152	T	C	SYN	S->S	chrNA	0.61	0.63	0.68	0.02	0.63	0.71	0.6	0.5
comp1035_c0_seq1	1153	G	A	NON-SYN	S->L	chrNA	0.53	0.56	0.6	0.01	0.56	0.64	0.66	0.46
comp1035_c0_seq1	1169	T	C	NON-SYN	K->E	chrNA	0.43	0.44	0.6	0	0.45	0.61	0.66	0.34
comp1035_c0_seq1	1170	G	A	SYN	Y->Y	chrNA	0.52	0.54	0.65	0.01	0.56	0.65	0.7	0.42
comp1035_c0_seq1	1172	A	T	NON-SYN	Y->N	chrNA	0.35	0.33	0.42	0.02	0.32	0.47	0.55	0.28
comp1035_c0_seq1	1187	C	T	NON-SYN	V->T	chrNA	0	0	0.04	0.81	0	0	0.03	0.04
comp1035_c0_seq1	1195	G	A	SYN	T->T	chrNA	0.21	0.36	0.46	0.01	0.37	0.31	0.21	0.39
comp1035_c0_seq1	1235	T	C	NON-SYN	T->V	chrNA	0.15	0.07	0.02	0.01	0.04	0.29	0.49	0.11
comp1035_c0_seq1	1240	T	C	NON-SYN	Q->R	chrNA	0.37	0.34	0.44	0	0.34	0.21	0.08	0.23
comp1035_c0_seq1	1256	C	G	NON-SYN	D->H	chrNA	0.53	0.48	0.56	0.01	0.51	0.31	0.22	0.37
comp1035_c0_seq1	1257	T	A	SYN	P->P	chrNA	0.36	0.3	0.27	0	0.34	0.17	0.14	0.23
comp1035_c0_seq1	1283	C	A	NON-SYN	D->Y	chrNA	0	0	0.04	0.79	0	0	0.02	0.03
comp1035_c0_seq1	1286	T	C	NON-SYN	T->V	chrNA	0.61	0.63	0.72	0.01	0.65	0.63	0.66	0.69
comp1035_c0_seq1	1309	G	A	NON-SYN	A->V	chrNA	0	0.01	0.02	0.71	0.01	0.01	0.01	0.01
comp1035_c0_seq1	1339	G	A	NON-SYN	T->M	chrNA	0.15	0.09	0.03	0.82	0.04	0	0.05	0.1
comp1035_c0_seq1	1341	G	T	SYN	T->T	chrNA	0.25	0.25	0.3	0	0.24	0.35	0.36	0.23
comp1035_c0_seq1	1347	T	G	SYN	A->A	chrNA	0	0	0.04	0.81	0	0	0.05	0.04
comp1035_c0_seq1	1348	G	A	NON-SYN	A->V	chrNA	0.24	0.25	0.29	0	0.23	0.33	0.35	0.22
comp1035_c0_seq1	1349	C	T	NON-SYN	A->T	chrNA	0.01	0.01	0.04	0.71	0.01	0.01	0.06	0.04
comp1035_c0_seq1	1399	A	T	NON-SYN	V->D	chrNA	0.1	0.06	0.07	0.91	0.05	0.07	0.11	0.07
comp1035_c0_seq1	1413	T	C	SYN	G->G	chrNA	0.53	0.51	0.75	0.29	0.52	0.02	0.02	0.64
comp1035_c0_seq1	1432	C	T	NON-SYN	R->H	chrNA	0.03	0.06	0.07	0.75	0.05	0.02	0.01	0.02
comp1035_c0_seq1	1467	T	G	NON-SYN	L->F	chrNA	0.3	0.17	0	0.02	0.17	0.14	0.03	0.37
comp1035_c0_seq1	1508	G	C	UTR	UTR5	chrNA	0.15	0.29	0.33	0.81	0.23	0.12	0.02	0.09
comp1035_c0_seq1	1807	C	T	UTR	UTR5	chrNA	0.35	0.36	0.57	0.5	0.21	0.1	0	0.07
comp1035_c0_seq1	1810	C	A	UTR	UTR5	chrNA	0.35	0.36	0.54	0.5	0.19	0.1	0	0.04
comp1035_c0_seq1	1905	C	T	UTR	UTR5	chrNA	0.01	0.01	0.08	0.71	0.01	0.02	0.02	0.04
comp1035_c0_seq1	1923	C	T	UTR	UTR5	chrNA	0	0	0.04	0.7	0	0	0.02	0.02
comp1035_c0_seq1	1951	G	A	UTR	UTR5	chrNA	0.15	0.26	0.44	0.01	0.32	0.45	0.45	0.14
comp1035_c0_seq1	1960	G	A	UTR	UTR5	chrNA	0.12	0.23	0.21	0.86	0.2	0.15	0.05	0.06
comp1035_c0_seq1	1962	C	T	UTR	UTR5	chrNA	0.3	0.25	0.26	0.01	0.23	0.23	0.23	0.42
comp1035_c0_seq1	1963	G	A	UTR	UTR5	chrNA	0.19	0.3	0.49	0	0.34	0.55	0.69	0.17
comp1035_c0_seq1	1970	T	C	UTR	UTR5	chrNA	0.33	0.25	0.27	0.02	0.25	0.23	0.21	0.39
comp1035_c0_seq1	1981	G	C	UTR	UTR5	chrNA	0	0	0.05	0.71	0	0.01	0.03	0.05
comp1035_c0_seq1	1984	C	T	UTR	UTR5	chrNA	0	0.02	0.08	0.71	0.01	0.2	0.38	0.04
comp1035_c0_seq1	2004	C	G	UTR	UTR5	chrNA	0	0	0.04	0.84	0.01	0	0.01	0.03
comp1035_c0_seq1	2005	A	T	UTR	UTR5	chrNA	0	0	0.03	0.81	0	0	0.01	0.03
comp1035_c0_seq1	2065	G	A	UTR	UTR5	chrNA	0.21	0.31	0.45	0.01	0.34	0.72	0.96	0.22
comp1035_c0_seq1	2081	T	C	UTR	UTR5	chrNA	0.01	0	0.01	0.01	0	0.25	0.37	0.01
comp1035_c0_seq1	2127	C	G	UTR	UTR5	chrNA	0.18	0.14	0.04	0.85	0.14	0.06	0.1	0.19
comp1035_c0_seq1	2130	G	C	UTR	UTR5	chrNA	0.02	0.11	0.25	0.01	0.1	0.35	0.36	0.02
comp1035_c0_seq1	2167	A	C	UTR	UTR5	chrNA	0.28	0.29	0.43	0.01	0.35	0.38	0.35	0.3
comp1035_c0_seq1	2216	C	T	UTR	UTR5	chrNA	0.16	0.15	0.12	0.74	0.15	0.07	0.02	0.04
comp1035_c0_seq1	2233	T	C	UTR	UTR5	chrNA	0.35	0.2	0.07	0.68	0.18	0.01	0.02	0.33
comp1035_c0_seq1	2236	G	T	UTR	UTR5	chrNA	0	0	0.02	0.69	0	0.01	0.02	0.02
comp1035_c0_seq1	2237	C	T	UTR	UTR5	chrNA	0	0	0.02	0.68	0	0	0.01	0.01
comp1035_c0_seq1	2251	A	G	UTR	UTR5	chrNA	0.35	0.19	0.01	0.14	0.18	0.01	0	0.4
comp1035_c0_seq1	2271	G	C	UTR	UTR5	chrNA	0.03	0.01	0.02	0.62	0	0.34	0.73	0.04
comp1035_c0_seq1	2287	T	C	UTR	UTR5	chrNA	0	0	0.02	0.6	0	0	0.01	0.02
comp1035_c0_seq1	2288	T	C	UTR	UTR5	chrNA	0.23	0.38	0.66	0.01	0.39	0.37	0.15	0.19
comp1035_c0_seq1	2294	A	T	UTR	UTR5	chrNA	0.07	0.22	0.26	0.73	0.21	0.13	0.01	0.02
comp1035_c0_seq1	2297	A	T	UTR	UTR5	chrNA	0.24	0.15	0	0.21	0.16	0.21	0.44	0.39
comp1035_c0_seq1	2314	G	A	UTR	UTR5	chrNA	0	0	0.02	0.6	0	0	0.01	0.01
comp1035_c0_seq1	2317	A	C	UTR	UTR5	chrNA	0.08	0.17	0.14	0.61	0.16	0.05	0.01	0.01
comp1035_c0_seq1	2334	A	T	UTR	UTR5	chrNA	0.09	0.16	0.1	0.82	0.15	0.15	0.12	0.01
comp1035_c0_seq1	2336	A	T	UTR	UTR5	chrNA	0.09	0.17	0.15	0.53	0.18	0.08	0.02	0.01
comp1035_c0_seq1	2337	T	A	UTR	UTR5	chrNA	0.2	0.22	0.32	0.01	0.28	0.4	0.52	0.18
comp1035_c0_seq1	2339	T	C	UTR	UTR5	chrNA	0.12	0.06	0.03	0.65	0.03	0.19	0.33	0.11
comp1035_c0_seq1	2368	C	T	UTR	UTR5	chrNA	0	0	0.03	0.67	0	0	0.01	0.03
comp1035_c0_seq1	2394	G	C	UTR	UTR5	chrNA	0.57	0.23	0	0.09	0.18	0	0	0.4
comp1035_c0_seq1	2406	C	T	UTR	UTR5	chrNA	0	0	0.03	0.74	0	0.01	0.04	0.03
comp1035_c0_seq1	2433	G	C	UTR	UTR5	chrNA	0.09	0.16	0.15	0.73	0.16	0.11	0.03	0.03
comp1035_c0_seq1	2469	A	C	UTR	UTR5	chrNA	0.27	0.26	0.4	0	0.23	0.16	0	0.34
comp1035_c0_seq1	2520	G	C	UTR	UTR5	chrNA	0.11	0.17	0.13	0.7	0.19	0.11	0	0.05
comp1035_c0_seq1	2529	T	C	UTR	UTR5	chrNA	0.49	0.51	0.53	0.02	0.48	0.37	0.37	0.51
comp1035_c0_seq1	2537	G	A	UTR	UTR5	chrNA	0.15	0.15	0	0.01	0.13	0.01	0	0.35
comp1035_c0_seq1	2561	T	C	UTR	UTR5	chrNA	0	0	0	0.01	0	0.25	0.6	0
comp1035_c0_seq1	2590	A	T	UTR	UTR5	chrNA	0	0	0	0.1	0.01	0.23	0.81	0
comp1035_c0_seq1	2592	T	C	UTR	UTR5	chrNA	0.01	0.02	0.02	0.78	0.01	0.02	0.03	0.01
comp1035_c0_seq1	2593	G	A	UTR	UTR5	chrNA	0	0.04	0.11	0.67	0.04	0.06	0	0
comp1035_c0_seq1	2615	G	A	UTR	UTR5	chrNA	0.56	0.59	0.76	1	0.55	0.51	0.01	0.51
comp1035_c0_seq1	2668	C	T	UTR	UTR5	chrNA	0.02	0.01	0.01	0.11	0.01	0.31	0.98	0.01
comp1035_c0_seq1	2669	A	G	UTR	UTR5	chrNA	1	0.71	0.33	0.11	0.69	0.21	0.02	0.99
comp1035_c0_seq1	2672	A	C	UTR	UTR5	chrNA	0.57	0.57	0.62	0.11	0.6	0.41	0.01	0.55
comp1035_c0_seq1	2702	T	C	UTR	UTR5	chrNA	0.01	0.02	0.05	0.67	0.02	0.06	0.01	0.01
comp1035_c0_seq1	2711	C	G	UTR	UTR5	chrNA	0	0.01	0	0.6	0.01	0	0.01	0.01
comp1035_c0_seq1	2722	G	C	UTR	UTR5	chrNA	0.01	0.04	0.09	0.25	0.06	0.32	0.81	0.01
comp1035_c0_seq1	2726	T	C	UTR	UTR5	chrNA	0.65	0.7	0.67	0.25	0.64	0.42	0	0.59
comp1035_c0_seq1	2732	G	A	UTR	UTR5	chrNA	0.03	0.08	0.13	0.5	0.05	0.4	0.99	0.05
comp1035_c0_seq1	2746	A	G	UTR	UTR5	chrNA	0.03	0.15	0.4	0.44	0.16	0.2	0.01	0.02
comp1035_c0_seq1	2752	C	G	UTR	UTR5	chrNA	0.49	0.7	0.63	0.11	0.68	0.46	0	0.46
comp1035_c0_seq1	2783	C	T	UTR	UTR5	chrNA	0.17	0.18	0.01	0.13	0.2	0.02	0.03	0.4
comp1035_c0_seq1	2785	C	G	UTR	UTR5	chrNA	0.17	0.2	0.01	0.13	0.17	0	0	0.41
comp1035_c0_seq1	2786	G	A	UTR	UTR5	chrNA	0.61	0.59	0.74	0.25	0.65	0.37	0.01	0.56
comp1035_c0_seq1	2796	C	T	UTR	UTR5	chrNA	0.05	0.14	0.22	0.14	0.15	0.29	0.95	0.04
comp1035_c0_seq1	2800	C	G	UTR	UTR5	chrNA	0.01	0.04	0.12	0.33	0.08	0.13	0.45	0.02
comp1035_c0_seq1	2802	G	A	UTR	UTR5	chrNA	0.01	0.02	0.01	0.17	0.01	0.11	0.4	0.01
comp1035_c0_seq1	2803	A	G	UTR	UTR5	chrNA	0.01	0.02	0.03	0.83	0.04	0.01	0.01	0.01
comp1035_c0_seq1	2852	C	T	UTR	UTR5	chrNA	0.01	0.51	0.7	0.5	0.28	0.53	0.11	0.01
comp1035_c0_seq1	2865	A	G	UTR	UTR5	chrNA	0.03	0.04	0.02	0.25	0.02	0.08	0.49	0.01
comp1035_c0_seq1	2917	G	C	UTR	UTR5	chrNA	0.1	0.58	0.66	0.25	0.43	0.45	0.03	0.33
comp1035_c0_seq1	3054	G	C	UTR	UTR5	chrNA	0.03	0.03	0.02	0.75	0.05	0.01	0.13	0.03
comp1035_c0_seq1	3064	A	G	UTR	UTR5	chrNA	0.41	0.06	0.02	0.25	0.28	0.01	0.04	0.47
comp1035_c0_seq1	3070	G	A	UTR	UTR5	chrNA	0.02	0.03	0.02	0.25	0.09	0.08	0.45	0.01
comp1035_c0_seq1	3078	G	A	UTR	UTR5	chrNA	0.02	0.15	0.1	0.33	0.05	0.24	0.57	0.01
comp1035_c0_seq1	3091	C	T	UTR	UTR5	chrNA	0.02	0.02	0.01	0.5	0.04	0	0.01	0.01
comp1035_c0_seq1	3110	G	C	UTR	UTR5	chrNA	0.01	0.02	0.01	0.78	0.04	0.01	0.08	0.04
comp1035_c0_seq1	3111	C	T	UTR	UTR5	chrNA	0.3	0.12	0.01	0.11	0.25	0.05	0.01	0.44
comp1035_c0_seq1	3129	G	A	UTR	UTR5	chrNA	0.03	0.04	0.36	0.78	0.13	0.21	0.51	0.03
comp1035_c0_seq1	3138	C	T	UTR	UTR5	chrNA	0.03	0.02	0.01	0.75	0.03	0	0.07	0.03
comp1035_c0_seq1	3176	A	G	UTR	UTR5	chrNA	0.06	0.24	0.25	0.17	0.38	0.34	0.02	0.03
comp1035_c0_seq1	3189	C	T	UTR	UTR5	chrNA	0.08	0.03	0.02	0.82	0.04	0.02	0.07	0.07
comp1035_c0_seq1	3200	G	A	UTR	UTR5	chrNA	0.46	0.29	0.25	0.25	0.55	0.37	0.01	0.39
comp1035_c0_seq1	3215	G	A	UTR	UTR5	chrNA	0.04	0.04	0.02	0.11	0.05	0.08	0.46	0.03
comp1035_c0_seq1	3488	C	T	UTR	UTR5	chrNA	0.04	0.03	0.01	1	0.08	0.01	0.02	0.01
comp1035_c0_seq1	3495	G	A	UTR	UTR5	chrNA	0.14	0.1	0.01	1	0.15	0.01	0.12	0.32
comp1035_c0_seq1	3501	A	G	UTR	UTR5	chrNA	0.31	0.27	0.47	0.17	0.46	0.36	0.02	0.04
comp1035_c0_seq1	3502	C	A	UTR	UTR5	chrNA	0.31	0.18	0.37	0.17	0.29	0.24	0.02	0.01
comp1035_c0_seq1	3508	T	C	UTR	UTR5	chrNA	0.04	0.16	0.16	1	0.44	0.24	0.22	0.23
comp1035_c0_seq1	3518	C	T	UTR	UTR5	chrNA	0.04	0.02	0.02	1	0.04	0	0.02	0.01
comp1035_c0_seq1	3524	C	T	UTR	UTR5	chrNA	0.04	0.02	0.02	1	0.05	0.01	0.03	0.02
comp1035_c0_seq1	3544	G	A	UTR	UTR5	chrNA	0.04	0.02	0.01	0.17	0.05	0.11	0.87	0.01
comp1035_c0_seq1	3577	G	T	UTR	UTR5	chrNA	0.42	0.13	0.01	0.13	0.03	0	0.01	0.49
comp1035_c0_seq1	3582	G	A	UTR	UTR5	chrNA	0.03	0.53	0.86	0.2	0.81	0.71	0.05	0.07
comp1035_c0_seq1	3583	T	C	UTR	UTR5	chrNA	0.49	0.15	0.01	0.1	0.03	0	0.01	0.52
comp1035_c0_seq1	3592	G	T	UTR	UTR5	chrNA	0.17	0.14	0.01	0.11	0.03	0	0.01	0.42
comp1035_c0_seq1	3614	T	C	UTR	UTR5	chrNA	0.02	0.02	0.01	0.75	0.03	0	0.01	0.01
comp1035_c0_seq1	3615	T	G	UTR	UTR5	chrNA	0.53	0.66	0.65	0.88	0.4	0.49	0.01	0.56
comp1035_c0_seq1	3617	T	C	UTR	UTR5	chrNA	0.49	0.41	0.29	0.1	0.18	0.18	0.01	0.49
comp1035_c0_seq1	3623	G	T	UTR	UTR5	chrNA	0.02	0.17	0.13	0.18	0.26	0.22	1	0.06
comp1035_c0_seq1	3626	G	C	UTR	UTR5	chrNA	0.47	0.05	0.01	0.82	0.03	0	0.01	0.33
comp1035_c0_seq1	3638	T	G	UTR	UTR5	chrNA	0.02	0.27	0.36	0.08	0.29	0.46	0.97	0.05
comp1035_c0_seq1	3652	C	T	UTR	UTR5	chrNA	0.03	0.06	0.06	0.08	0.08	0.14	0.8	0.01
comp1035_c0_seq1	3708	G	C	UTR	UTR5	chrNA	0.29	0.08	0.01	0.07	0.09	0.01	0.03	0.67
comp1035_c0_seq1	3990	A	G	UTR	UTR5	chrNA	0.03	0.36	0.35	0.14	0.04	0.39	1	0.04
comp1035_c0_seq1	3993	T	C	UTR	UTR5	chrNA	0.03	0.35	0.35	0.14	0.04	0.39	1	0.02
comp1035_c0_seq1	3994	G	A	UTR	UTR5	chrNA	0.03	0.34	0.35	0.14	0.05	0.38	1	0.02
comp1035_c0_seq1	3995	A	T	UTR	UTR5	chrNA	0.02	0.03	0.01	1	0.04	0.01	0.02	0.02
comp1035_c0_seq1	4006	C	T	UTR	UTR5	chrNA	0.42	0.3	0.17	0.14	0.17	0.09	0.02	0.45
comp1035_c0_seq1	4007	A	G	UTR	UTR5	chrNA	0.42	0.32	0.17	0.13	0.17	0.1	0.02	0.43
comp1035_c0_seq1	4049	A	C	UTR	UTR5	chrNA	0.17	0.11	0.04	1	0.05	0.03	0.02	0.5
comp1035_c0_seq1	4055	G	A	UTR	UTR5	chrNA	0.52	0.17	0.3	1	0.55	0.28	0.02	0.44
comp1035_c0_seq1	4061	C	T	UTR	UTR5	chrNA	0.29	0.18	0.33	1	0.53	0.27	0.02	0.49
comp1035_c0_seq1	4209	A	G	UTR	UTR5	chrNA	0.73	0.48	0.28	0.14	0.47	0.24	0.02	0.58
comp1035_c0_seq1	4235	G	C	UTR	UTR5	chrNA	0.64	0.29	0.01	0.14	0.2	0.01	0.04	0.54
comp1035_c0_seq1	4238	A	T	UTR	UTR5	chrNA	0.69	0.29	0.01	0.14	0.2	0.01	0.02	0.53
comp1035_c0_seq1	4239	G	T	UTR	UTR5	chrNA	0.69	0.28	0.01	0.14	0.19	0.01	0.04	0.53
comp1035_c0_seq1	4246	C	T	UTR	UTR5	chrNA	0.69	0.29	0.01	0.14	0.26	0.01	0.02	0.54
comp1035_c0_seq1	4294	G	A	UTR	UTR5	chrNA	0.64	0.15	0.01	0.2	0.31	0.01	0.03	0.48
comp1035_c0_seq1	4354	G	A	UTR	UTR5	chrNA	0.05	0.03	0.01	1	0.04	0.01	0.03	0.02
comp1035_c0_seq1	4556	C	T	UTR	UTR5	chrNA	0.02	0.01	0	1	0.01	0	0	0
comp1035_c0_seq1	4557	A	G	UTR	UTR5	chrNA	0.02	0.01	0	1	0.01	0	0.01	0
comp1035_c0_seq1	4601	T	C	UTR	UTR5	chrNA	0.5	0.14	0	0.01	0.1	0	0	0.54
comp1035_c0_seq1	4604	G	A	UTR	UTR5	chrNA	0.5	0.3	0.17	0.01	0.21	0.1	0.01	0.53
[truncated: 27,314 more rows]
