# Supplementary material for: Sixteen kiwi (Apteryx spp) transcriptomes provide a wealth of genetic markers and insight into sex chromosome evolution in birds
Source: BMC Genomics. 2016 May 26;17:410. doi: 10.1186/s12864-016-2714-2 (PMC4882810; doi:10.1186/s12864-016-2714-2)
Supplement: Additional file 6: — Comma separated file (.csv) of raw expression levels. The number of reads mapped to each LSK reference contig for all kiwi sampled (CSV 1820 kb) [file 12864_2016_2714_MOESM6_ESM.csv]

LSK contig	LSK1 (F)	LSK2 (F)	LSK3 (M)	LSK4 (M)	LSK5 (F)	LSK6 (F)	LSK7 (M)	LSK8 (M)	Rowi1 (F)	Rowi2 (M)	Rowi3 (M)	Rowi4 (F)	Rowi5 (F)	Rowi6 (F)	Rowi7 (M)	Rowi8 (M)
comp0_c0_seq1	11,508,104	14,344,329	7,619,413	9,144,021	6,721,179	5,731,424	7,385,828	7,579,286	7,316,618	4,776,535	9,788,290	8,474,448	9,241,214	13,261,922	18,160,526	12,237,878
comp2102_c0_seq1	1,099,188	1,204,012	715,750	940,160	673,470	637,954	828,881	817,038	537,339	377,664	911,357	729,402	619,676	1,018,694	1,497,530	1,022,711
comp2945_c0_seq1	1,112,573	1,150,078	648,833	826,530	625,346	533,379	742,467	744,764	459,689	289,479	804,449	643,752	566,823	794,796	1,196,194	810,978
comp7_c0_seq1	687,001	1,188,150	567,948	844,106	569,842	444,295	701,493	678,951	428,168	395,421	748,160	624,167	648,265	987,894	1,098,254	831,915
comp17_c0_seq1	221,513	841,905	322,249	501,528	366,854	385,414	348,323	376,406	354,941	214,798	344,388	458,447	360,049	706,396	660,487	641,958
comp118_c1_seq1	215,893	315,048	205,897	290,617	120,283	130,378	207,233	155,196	344,752	222,531	239,577	295,253	290,073	441,353	754,753	390,419
comp175_c0_seq1	173,925	261,162	167,826	287,234	150,531	137,776	185,792	186,560	327,563	330,018	313,675	318,987	412,649	521,986	888,119	667,651
comp20_c2_seq1	610,845	1,924,171	829,021	886,402	591,339	543,110	538,872	651,252	322,888	264,814	321,495	402,637	404,173	911,695	891,073	595,375
comp111_c0_seq1	203,082	340,352	194,350	250,229	227,559	202,708	210,749	194,744	318,998	236,434	272,576	423,069	313,254	431,344	647,034	531,229
comp21_c0_seq1	361,098	480,010	361,524	429,454	271,957	195,250	332,708	346,217	305,755	242,076	415,059	413,309	468,451	582,854	802,520	527,550
comp10653_c0_seq1	521,685	599,347	346,993	484,529	339,666	324,295	423,675	412,874	286,517	193,190	450,333	352,019	326,681	585,537	845,755	554,073
comp4_c1_seq1	365,854	945,753	407,950	505,538	423,961	339,312	655,610	476,659	276,346	191,878	310,606	342,881	366,491	655,648	599,887	435,273
comp193_c1_seq1	144,450	238,114	138,829	153,508	83,297	89,149	108,708	78,289	268,869	191,255	236,805	329,340	252,983	359,548	458,391	336,890
comp43_c0_seq1	215,097	298,627	240,311	408,428	235,792	208,304	262,872	297,107	240,151	210,153	295,057	330,264	321,075	471,008	564,429	480,718
comp37_c0_seq1	196,867	238,500	216,386	408,719	213,029	189,611	255,557	293,356	234,358	202,669	301,781	285,203	295,616	404,887	684,275	455,469
comp11_c0_seq1	309,730	469,686	304,767	466,474	326,591	279,379	320,976	366,449	221,103	170,111	250,517	327,153	259,836	382,753	489,387	377,132
comp293_c0_seq1	166,466	507,931	216,678	236,147	172,061	124,813	158,763	175,728	203,480	187,531	123,145	134,402	124,229	304,275	391,101	277,884
comp4683_c0_seq1	410,273	458,911	264,406	332,034	250,997	218,264	293,979	280,771	199,613	121,921	334,095	279,993	240,715	419,930	581,590	372,426
comp647_c0_seq1	483,378	521,042	290,189	423,326	285,759	266,313	364,523	345,195	197,290	124,104	353,423	282,906	238,710	396,387	595,940	385,377
comp14_c0_seq1	175,437	225,381	217,193	325,815	231,402	202,839	163,975	197,933	195,273	135,025	246,196	467,272	390,653	436,983	431,070	346,469
comp61_c0_seq1	135,136	241,197	139,072	296,027	187,011	160,622	206,303	233,022	192,618	142,459	192,754	230,345	229,058	290,445	382,384	271,836
comp77_c0_seq1	98,464	257,100	85,142	147,335	132,743	123,859	141,950	167,907	191,005	89,001	135,747	233,071	220,384	197,972	264,595	130,903
comp33_c0_seq1	105,737	219,986	117,526	302,964	173,905	152,602	192,229	221,113	189,111	143,651	201,575	269,246	216,002	299,177	336,001	290,045
comp8394_c0_seq1	524,411	547,602	332,818	364,131	313,577	239,394	335,372	330,076	185,977	112,472	331,817	280,970	231,007	408,374	560,850	377,325
comp591_c1_seq1	294,213	354,111	209,027	312,508	203,243	201,419	243,547	239,834	184,240	130,152	272,600	226,374	219,053	393,637	539,347	354,329
comp12_c0_seq1	151,809	251,777	170,909	332,597	151,920	107,690	159,913	197,628	174,959	160,914	271,337	394,422	289,158	411,212	592,501	352,996
comp39_c0_seq1	88,980	152,049	91,606	186,244	129,334	106,449	114,085	126,660	162,061	108,129	162,908	302,882	254,040	249,476	348,193	217,912
comp26_c0_seq1	142,473	190,725	139,880	230,176	165,592	133,421	157,641	196,569	160,903	141,676	202,582	259,298	231,020	263,704	295,424	257,143
comp222_c0_seq1	96,637	247,311	138,380	212,143	128,145	117,755	148,522	137,648	158,653	110,138	82,666	93,989	117,158	185,415	232,886	214,949
comp101_c0_seq1	61,896	108,535	71,374	154,698	91,601	89,214	103,579	127,402	157,369	92,609	133,303	187,070	176,635	186,584	258,857	203,463
comp109_c1_seq1	155,251	234,855	163,412	207,840	129,341	106,351	163,023	185,310	156,808	119,471	178,546	186,937	168,240	299,602	370,972	289,795
comp4_c2_seq1	87,066	199,735	82,808	84,466	71,521	54,607	62,430	88,239	149,291	95,121	78,904	128,662	120,051	155,753	190,291	223,718
comp36_c1_seq1	124,706	186,293	132,528	280,721	142,524	129,221	161,930	175,760	148,732	99,928	153,664	218,472	186,749	195,779	302,711	193,091
comp42_c0_seq1	114,241	200,594	136,931	285,684	168,306	138,730	171,947	195,602	145,265	105,288	163,994	237,088	191,433	190,097	249,796	194,152
comp22_c0_seq1	101,298	112,874	99,396	204,587	157,178	138,651	107,846	133,980	139,880	94,717	164,965	310,144	215,985	255,835	293,204	248,116
comp330_c1_seq1	64,891	214,700	62,426	153,519	100,931	52,960	43,122	64,418	137,378	122,521	154,875	133,880	155,358	305,619	312,284	341,396
comp50_c0_seq1	202,631	275,832	174,204	297,190	214,347	191,658	197,159	243,537	137,147	97,329	149,809	183,743	175,402	187,565	295,641	220,328
comp68_c0_seq1	137,266	130,846	114,934	180,891	92,208	79,655	120,800	138,551	135,967	108,357	192,136	239,540	237,735	238,824	355,440	244,660
comp40_c0_seq1	87,943	133,025	112,243	201,987	141,206	125,355	118,987	149,195	135,138	83,791	142,737	238,601	189,904	203,059	239,676	196,113
comp1157_c0_seq1	32,332	102,904	47,717	61,047	35,135	31,581	39,074	43,425	132,887	142,360	70,747	48,005	58,499	158,781	215,722	140,327
comp24_c1_seq1	113,166	152,496	129,566	196,258	154,985	130,980	149,295	173,614	131,307	78,396	135,885	180,064	170,444	171,487	265,971	187,914
comp2297_c0_seq1	19,452	53,564	24,553	39,444	19,772	17,902	15,811	22,723	129,474	94,508	29,289	40,092	37,959	112,934	148,571	78,706
comp51_c0_seq1	125,078	203,626	128,201	243,435	131,020	106,143	153,809	174,294	125,907	94,074	157,756	209,826	189,654	211,648	309,531	200,984
comp724_c0_seq1	37,469	103,321	43,568	67,791	47,479	36,131	60,766	52,197	125,751	106,276	58,335	83,488	86,198	185,048	202,824	173,592
comp2681_c0_seq1	211,783	231,511	133,459	180,631	120,482	116,506	150,874	139,594	125,100	81,441	187,670	158,582	152,945	280,534	381,113	240,942
comp245_c0_seq1	86,928	287,243	108,812	201,864	160,802	141,929	130,849	157,664	123,547	92,891	81,008	90,673	99,087	166,589	178,911	176,559
comp84_c0_seq1	132,407	204,704	167,370	201,290	101,480	79,546	152,336	154,781	121,400	86,792	114,471	198,193	162,487	190,541	278,547	174,626
comp1299_c0_seq1	203,655	207,917	124,933	146,554	110,543	99,338	122,430	112,652	118,984	80,564	168,566	142,878	148,096	220,752	309,888	194,093
comp9825_c0_seq1	215,346	241,055	141,960	189,414	135,910	127,776	164,670	157,464	118,118	75,549	183,688	149,784	141,390	227,986	307,913	194,278
comp577_c1_seq1	41,788	101,604	54,254	78,337	41,106	34,715	59,621	58,329	117,652	72,496	77,261	97,595	86,564	181,676	194,058	177,184
comp187_c0_seq1	94,951	165,209	96,008	143,318	77,384	73,828	100,498	100,540	116,991	81,070	127,990	109,687	113,591	198,022	239,489	188,385
comp54_c0_seq1	95,225	120,915	76,164	120,311	137,088	84,306	99,420	103,420	116,858	83,957	120,673	193,646	167,358	223,977	279,111	196,623
comp72_c0_seq1	73,179	117,500	75,190	128,901	104,175	72,035	103,160	114,152	116,041	78,614	123,284	173,511	156,246	188,297	236,585	173,786
comp46_c0_seq1	178,051	265,378	218,938	304,205	149,838	112,585	192,195	201,576	116,031	96,364	158,310	196,776	184,488	168,227	271,591	181,548
comp109_c0_seq1	60,821	170,011	77,069	174,267	97,141	78,501	102,585	103,559	113,167	96,386	88,059	87,926	94,390	162,076	188,551	167,027
comp19_c1_seq1	123,431	175,836	115,342	195,265	124,068	100,778	124,335	141,936	112,101	96,094	162,776	195,787	186,508	248,355	302,121	254,242
comp56_c0_seq1	212,693	271,429	134,716	190,259	148,090	92,740	128,919	125,783	110,813	63,276	147,130	170,928	166,990	224,051	260,287	187,985
comp490_c0_seq1	55,871	157,180	133,095	218,276	92,741	71,589	161,970	149,833	110,801	176,827	93,750	66,087	76,820	145,191	288,527	244,433
comp11429_c0_seq1	186,086	197,159	121,667	164,660	112,540	111,156	141,430	126,645	109,146	69,369	161,116	132,161	132,852	202,758	286,624	176,908
comp103_c2_seq1	112,682	162,658	101,168	159,161	111,002	94,993	118,123	143,897	108,838	73,851	104,548	134,823	118,068	133,430	203,010	180,638
comp10_c3_seq1	100,013	136,092	119,941	160,524	104,618	80,908	109,420	138,589	106,355	82,202	146,690	185,496	169,058	252,555	246,348	242,749
comp110_c0_seq1	82,537	124,186	107,389	124,537	80,933	61,607	93,396	100,154	106,072	63,636	96,980	157,777	164,903	164,939	225,780	146,167
comp86_c0_seq1	68,644	143,811	84,169	171,205	105,798	90,603	119,428	118,728	106,069	70,556	111,937	165,621	149,984	163,290	198,863	167,916
comp243_c0_seq1	48,608	74,001	48,909	125,902	74,726	75,691	59,620	66,519	105,416	67,951	78,146	111,655	101,492	131,712	173,795	135,118
comp58_c0_seq1	91,855	123,649	92,296	120,364	80,831	67,848	90,753	92,270	105,049	77,427	129,149	165,819	138,528	182,119	306,451	185,776
comp499_c0_seq1	61,174	116,474	56,543	73,273	55,846	52,044	73,975	60,974	104,332	79,934	51,855	46,530	54,166	121,214	153,058	111,650
comp177_c0_seq1	127,142	259,084	148,452	183,277	125,646	140,232	151,238	129,397	102,520	56,711	63,074	56,233	70,279	128,243	148,672	101,136
comp156_c0_seq1	60,670	126,723	63,371	135,289	101,082	85,220	84,559	73,989	99,310	82,723	93,326	124,451	138,228	159,953	172,123	139,986
comp2309_c0_seq1	174,035	189,209	114,623	155,411	109,113	104,152	128,614	122,682	99,124	64,456	150,489	126,391	125,708	189,803	267,975	168,808
comp19_c2_seq1	113,472	158,599	103,576	179,233	113,933	92,438	113,490	129,720	98,579	84,194	144,027	170,711	165,650	213,313	261,724	219,905
comp326_c0_seq1	70,205	82,166	67,995	106,247	57,830	52,280	59,345	71,828	98,252	80,845	107,508	123,965	120,420	165,791	257,988	169,266
comp730_c0_seq1	55,868	121,072	66,684	94,776	61,868	55,227	67,518	66,676	94,241	76,166	61,964	73,458	76,510	134,255	185,383	148,094
comp1_c0_seq1	74,464	200,256	99,513	118,241	85,013	81,975	102,509	100,485	92,916	72,521	69,227	91,340	94,588	167,296	236,272	214,373
comp113_c0_seq1	85,748	127,481	85,837	139,441	118,748	104,601	104,770	120,636	92,891	57,819	81,425	126,438	109,830	127,540	154,272	132,980
comp32_c0_seq1	83,051	134,435	107,017	181,027	117,586	92,104	115,084	128,656	91,898	61,619	103,978	178,828	150,011	145,308	183,749	125,976
comp1_c1_seq1	87,657	229,560	92,134	110,257	86,244	69,089	89,547	91,043	91,643	73,647	87,962	117,007	95,140	171,656	221,556	246,131
comp381_c0_seq1	65,270	191,904	84,868	151,418	99,197	86,438	107,849	117,431	90,458	77,773	75,717	88,560	90,934	157,575	179,654	157,565
comp590_c0_seq1	55,413	91,521	72,226	55,685	33,953	27,253	43,059	35,689	89,385	82,426	53,293	46,330	63,847	130,193	218,207	133,242
comp100_c0_seq1	93,534	140,292	83,478	132,425	85,341	77,985	93,050	109,101	88,563	64,786	104,896	121,554	108,073	126,166	222,556	156,927
comp216_c0_seq1	73,219	182,431	100,436	135,604	110,074	108,881	90,342	93,133	88,517	61,276	66,911	98,428	106,924	142,014	154,095	140,046
comp476_c0_seq1	91,567	203,729	86,161	104,923	63,498	49,504	76,782	76,582	88,268	69,630	67,333	65,378	71,239	128,671	188,820	108,985
comp93_c0_seq1	97,842	145,369	99,806	143,114	93,564	82,193	102,922	107,845	88,083	57,545	110,754	140,443	108,411	158,728	205,510	158,868
comp304_c0_seq1	70,364	167,578	82,460	130,916	83,565	74,671	98,325	94,939	87,277	62,994	52,570	68,411	71,153	120,164	132,730	105,962
comp10_c2_seq1	98,989	134,953	119,857	160,110	101,788	80,070	106,812	135,630	86,343	66,410	111,884	143,245	132,105	209,362	210,026	205,455
comp272_c0_seq1	76,175	170,582	83,488	127,825	78,709	74,700	100,402	105,371	86,233	69,121	86,719	63,535	72,209	98,748	176,652	89,062
comp1035_c0_seq1	29,916	85,813	34,346	44,970	32,701	29,880	27,753	39,675	83,089	66,087	99,104	10,124	86,062	171,291	213,019	151,659
comp531_c0_seq1	62,558	179,316	69,628	74,762	51,692	39,903	74,353	62,235	81,123	56,497	64,384	59,109	60,954	115,162	183,501	111,996
comp373_c0_seq1	91,035	151,165	67,853	65,360	53,957	39,472	74,536	54,209	80,842	50,243	93,953	59,806	64,886	145,929	210,528	113,828
comp435_c0_seq1	40,843	131,011	65,185	64,110	53,170	37,140	54,491	47,609	79,943	65,589	52,630	56,360	70,543	128,062	154,908	154,142
comp6062_c2_seq1	6,327	10,295	7,127	8,776	3,638	2,986	5,198	6,480	78,990	69,293	53,823	68,683	68,956	118,840	161,731	112,991
comp489_c0_seq1	56,443	152,510	74,504	146,798	89,029	78,310	104,469	101,182	77,420	62,196	55,423	62,205	69,444	101,737	126,454	116,730
comp4071_c0_seq1	56,318	58,171	35,950	35,362	27,852	20,330	27,641	25,183	76,282	47,358	114,573	107,842	100,566	146,896	220,351	142,792
comp214_c1_seq1	54,451	68,515	53,553	74,618	48,050	45,423	56,105	62,259	76,034	52,901	85,919	117,561	98,399	143,754	225,852	153,871
comp53_c0_seq1	192,961	330,476	146,402	256,418	136,586	108,552	170,697	165,682	75,153	53,839	89,976	118,322	126,351	127,897	192,979	116,987
comp816_c1_seq1	28,545	130,198	47,920	83,259	49,570	47,456	51,361	47,738	75,032	81,385	57,962	49,220	60,284	151,528	164,961	131,677
comp784_c0_seq1	35,512	112,204	51,586	100,216	53,365	49,902	58,774	58,256	75,005	67,012	42,941	44,677	53,352	105,209	132,830	102,981
comp138_c0_seq1	53,312	74,887	54,409	81,348	52,346	43,447	69,569	71,446	74,765	50,505	94,538	128,063	95,292	101,682	149,640	107,747
comp44_c1_seq1	118,052	150,219	99,061	135,121	86,691	71,792	91,194	98,694	74,524	58,636	145,790	123,158	175,714	146,234	192,159	105,499
comp1076_c0_seq1	32,063	64,305	38,098	59,368	42,043	36,854	43,379	40,258	73,632	58,027	39,311	39,850	46,138	84,662	107,087	98,197
comp821_c0_seq1	22,478	90,089	35,954	53,200	40,670	37,212	40,738	45,068	72,810	77,226	73,933	96,390	104,106	157,351	196,796	155,546
comp96_c0_seq1	123,899	145,572	113,053	130,207	95,432	80,904	105,486	114,795	71,935	53,754	94,516	100,657	94,155	101,883	191,169	126,262
comp336_c0_seq1	63,781	125,714	60,009	74,235	48,965	39,910	53,116	56,482	71,894	66,185	81,701	75,282	83,730	117,260	160,545	108,086
comp174_c0_seq1	96,738	196,194	99,427	151,013	90,559	73,650	98,101	113,936	71,848	53,991	81,723	80,383	88,867	127,046	154,002	126,511
comp274_c0_seq1	91,310	157,227	79,605	110,432	77,490	65,380	85,891	79,586	70,133	51,333	38,637	50,353	53,353	106,109	106,854	88,363
comp333_c0_seq1	60,082	136,668	78,797	136,790	83,724	69,662	113,771	102,181	69,335	54,893	66,915	51,434	64,343	119,034	136,604	111,388
comp95_c0_seq1	53,741	58,643	56,497	67,504	39,482	28,271	53,505	55,119	68,899	39,272	78,579	119,566	109,437	115,003	168,735	105,807
comp41_c0_seq1	74,963	111,014	76,877	113,067	91,292	66,817	76,545	92,451	67,431	46,095	73,960	78,889	76,518	103,616	125,110	108,776
comp266_c0_seq1	54,111	58,653	48,288	88,969	57,388	52,613	48,347	58,518	67,336	59,027	88,293	95,633	87,635	130,367	194,550	149,290
comp300_c0_seq1	62,225	160,749	69,817	103,204	66,518	60,497	93,663	93,757	67,123	65,244	83,548	66,849	67,327	125,236	152,024	116,973
comp1161_c0_seq1	41,412	93,211	47,652	60,218	36,405	27,800	37,432	39,992	66,532	50,991	31,827	42,350	53,636	97,055	129,588	90,390
comp702_c0_seq1	27,673	67,456	33,629	70,655	40,891	32,227	43,722	44,304	66,378	63,637	48,955	66,713	60,408	95,310	126,557	107,530
comp90_c0_seq1	63,823	83,065	67,073	102,441	66,719	51,663	65,598	74,844	66,270	42,461	83,894	123,096	100,152	131,501	153,835	104,273
comp676_c0_seq1	22,361	64,109	32,505	65,519	37,113	34,455	43,375	45,074	65,873	59,947	26,018	30,190	37,065	64,267	88,487	94,463
comp169_c0_seq1	71,258	92,173	65,078	95,241	59,522	53,403	81,784	88,161	65,678	56,296	88,988	93,071	96,767	126,802	174,905	135,002
comp124_c0_seq1	65,705	92,529	75,301	116,614	70,811	56,474	72,657	79,589	64,366	53,877	72,755	116,392	89,018	109,334	147,921	108,641
comp89_c0_seq1	92,758	122,030	106,679	132,263	83,503	58,060	90,520	99,863	64,195	52,350	93,293	134,568	133,522	113,595	189,654	128,897
comp87_c0_seq1	18,183	62,364	26,536	50,806	28,696	24,065	31,536	34,854	63,652	59,710	38,734	35,686	44,370	85,208	111,325	82,642
comp71_c0_seq1	54,780	79,762	46,824	83,882	73,560	55,294	53,941	64,954	62,575	36,043	70,112	127,234	102,992	105,873	115,960	96,224
comp104_c0_seq1	42,400	71,170	105,221	202,407	53,865	48,171	129,084	126,422	62,503	83,216	130,215	93,219	81,441	78,849	196,283	159,150
comp163_c0_seq1	124,080	268,907	147,457	131,415	92,111	104,004	85,815	91,897	61,746	33,119	47,027	105,117	70,174	114,165	112,378	135,246
comp425_c2_seq1	54,218	118,263	70,319	88,159	61,288	61,743	69,951	63,940	61,360	51,254	52,167	37,304	60,786	102,690	133,619	99,108
comp353_c1_seq1	54,821	80,478	49,443	87,248	61,265	56,873	58,189	64,853	61,078	45,964	57,501	63,025	61,683	89,276	119,281	108,347
comp145_c1_seq1	29,508	54,966	32,701	58,598	38,237	33,988	39,291	46,084	60,979	41,125	64,327	114,965	87,352	83,908	125,484	88,478
comp471_c1_seq1	38,208	104,517	54,919	90,534	57,803	52,824	68,474	70,137	60,396	54,711	54,005	44,017	48,198	95,324	104,960	91,990
comp4637_c0_seq1	191,816	222,504	128,693	124,860	93,799	71,689	86,644	80,840	60,051	39,986	94,170	93,787	79,509	172,499	196,723	132,865
comp859_c0_seq1	14,102	30,596	18,791	24,821	13,169	15,871	18,325	20,607	59,882	56,006	60,053	87,439	69,516	133,364	149,560	99,521
comp853_c0_seq1	31,366	92,977	39,643	58,446	36,865	32,137	40,856	42,616	58,481	59,673	34,303	40,276	41,190	81,189	115,038	81,705
comp1518_c0_seq1	15,059	55,095	24,478	33,115	19,802	19,989	23,100	20,025	57,737	59,109	23,418	30,700	32,466	72,242	86,531	59,848
comp159_c0_seq1	48,614	70,266	52,092	68,435	44,942	32,969	57,362	60,624	55,850	36,603	62,822	89,285	72,171	92,214	125,687	92,605
comp2287_c0_seq1	13,522	42,430	19,876	28,604	18,101	16,917	18,815	19,045	55,105	51,005	24,442	23,299	28,683	55,622	65,817	46,758
comp78_c0_seq1	58,248	89,660	55,404	84,656	56,035	48,671	54,417	63,024	54,228	35,764	65,309	83,783	77,263	87,091	96,483	80,027
comp315_c0_seq1	38,495	83,035	42,427	67,305	46,286	37,360	61,681	70,989	53,373	41,329	51,161	56,100	51,713	74,408	133,429	104,277
comp85_c0_seq1	49,465	83,449	43,101	97,313	73,891	67,662	62,775	75,228	53,010	39,465	61,792	108,177	73,097	91,396	115,335	101,163
comp389_c0_seq1	36,136	124,003	49,195	93,162	55,235	51,868	68,157	60,213	52,971	36,860	42,125	47,372	46,625	68,133	77,707	73,270
comp2542_c0_seq1	23,270	61,548	32,251	50,585	35,748	32,820	36,619	39,511	52,507	48,636	25,268	28,496	35,355	65,618	82,803	71,605
comp85_c1_seq1	35,526	78,566	44,498	61,742	44,745	43,775	54,617	59,638	52,201	40,316	42,349	49,698	51,947	81,576	91,624	87,427
comp308_c0_seq1	61,807	111,270	68,783	109,018	60,658	64,066	71,814	86,108	52,186	43,617	49,898	49,844	59,024	88,489	101,675	94,161
comp665_c0_seq1	27,239	63,417	40,158	44,072	30,127	30,532	31,398	28,747	51,759	43,262	37,395	41,494	48,970	80,428	105,642	85,530
comp250_c0_seq1	35,956	97,934	45,450	77,034	53,305	46,536	78,404	63,274	51,210	34,494	40,709	35,403	56,632	75,703	122,881	137,253
comp885_c0_seq1	50,599	90,267	55,010	58,732	37,531	31,283	48,675	44,760	51,048	43,884	41,022	34,165	38,430	64,522	97,043	72,952
comp150_c0_seq1	57,152	113,543	59,181	85,919	54,331	53,419	59,185	64,361	50,084	36,868	56,478	62,956	58,595	101,592	118,811	93,484
comp167_c0_seq1	57,166	74,497	52,440	67,666	51,783	39,806	52,951	59,380	49,830	44,429	73,170	94,215	98,779	113,370	121,474	94,625
comp505_c0_seq1	54,187	135,566	53,861	63,663	39,964	31,398	41,467	45,906	49,092	34,810	48,811	49,921	58,075	74,713	91,102	60,115
comp1165_c0_seq1	23,127	69,890	35,176	69,797	37,484	30,922	48,695	45,009	48,133	52,562	27,773	26,221	31,736	62,830	79,699	78,022
comp595_c0_seq1	24,326	89,609	27,215	65,804	59,364	60,029	29,205	48,643	47,872	38,976	37,507	36,832	43,416	77,781	85,775	79,605
comp783_c0_seq1	29,907	60,997	37,168	55,101	33,529	32,534	41,831	41,290	47,453	38,147	31,640	30,006	33,451	57,803	69,367	64,689
comp2192_c0_seq1	20,912	59,492	26,592	37,946	24,033	19,711	29,455	29,944	47,048	50,007	38,847	35,968	41,115	70,915	94,730	87,631
comp201_c0_seq1	33,236	53,354	35,151	55,925	37,717	28,210	37,196	35,385	46,953	34,600	53,697	76,583	75,341	86,146	100,489	75,881
comp142_c0_seq1	45,879	62,642	47,012	64,977	42,475	32,980	51,678	53,778	46,792	34,531	51,736	75,940	65,115	67,440	111,514	67,101
comp206_c0_seq1	45,930	160,329	60,306	115,721	68,040	53,483	83,846	91,505	46,161	46,449	65,522	62,838	63,605	66,626	110,451	101,589
comp3528_c0_seq1	7,334	34,328	13,317	25,178	14,746	14,190	12,147	13,627	44,896	38,745	12,485	14,988	16,485	39,806	40,088	33,958
comp3330_c0_seq1	9,514	29,368	15,917	28,457	17,184	18,087	22,198	23,130	44,863	41,344	27,436	28,843	37,832	45,029	54,508	51,305
comp249_c0_seq1	40,794	83,395	40,190	77,041	52,306	44,734	66,458	58,635	44,810	33,536	48,996	53,876	49,123	75,806	71,656	69,752
comp586_c0_seq1	32,431	123,514	51,170	77,888	43,975	40,142	51,872	59,712	44,794	39,690	31,828	31,394	33,319	66,885	82,892	72,020
comp910_c0_seq1	22,916	49,118	33,824	45,254	37,034	33,195	35,063	30,926	44,672	38,584	27,424	26,582	38,755	60,359	71,069	61,000
comp73362_c0_seq1	128	166	461	133	80	104	273	347	44,564	33,719	41,116	37,890	44,456	77,938	94,490	79,383
comp576_c0_seq1	35,260	78,536	43,572	47,833	28,928	24,374	50,983	48,535	44,527	45,455	43,415	44,012	51,732	100,053	135,995	87,430
comp4608_c0_seq1	5,672	18,329	10,700	22,151	14,076	13,892	10,872	9,550	44,361	45,976	4,287	10,874	11,560	36,823	47,594	34,038
comp76_c0_seq1	29,295	39,499	42,720	56,124	41,538	31,167	38,279	45,185	44,229	32,317	54,748	87,895	77,345	73,056	106,594	76,269
comp354_c0_seq1	45,046	111,315	60,480	104,138	68,203	66,245	70,475	72,470	43,882	35,711	28,803	27,961	27,114	63,427	73,697	51,213
comp81_c1_seq1	25,062	51,441	25,721	32,710	18,024	16,076	22,650	17,702	43,801	43,473	36,856	25,737	33,122	69,554	113,312	61,500
comp539_c0_seq1	72,295	138,399	67,158	82,024	39,886	33,155	59,194	60,761	43,083	35,768	52,102	45,504	44,304	78,522	130,957	81,865
comp2502_c0_seq1	16,877	46,590	26,036	40,620	24,131	20,964	32,400	27,364	42,633	36,461	20,934	21,362	23,901	49,573	69,496	56,675
comp144_c0_seq1	32,579	41,305	29,710	53,214	33,866	27,841	38,136	41,111	42,583	30,261	50,278	66,323	52,086	65,459	86,375	61,928
comp148_c0_seq1	36,206	58,136	36,680	76,219	48,599	41,638	52,496	61,783	42,314	41,795	63,971	66,802	65,010	80,200	114,511	98,926
comp176_c0_seq1	36,199	59,082	41,956	55,622	40,705	31,693	47,114	45,234	42,057	35,535	62,216	68,113	53,624	72,497	103,947	81,453
comp707_c0_seq1	34,938	110,299	45,425	63,173	49,549	44,505	52,327	56,390	41,899	37,067	36,385	43,327	38,042	71,233	81,985	81,356
comp16192_c0_seq1	88,768	85,367	50,006	44,456	39,066	28,134	37,625	38,745	41,596	27,475	70,304	64,119	59,034	93,619	121,614	76,258
comp286_c1_seq1	32,445	98,341	42,444	67,207	40,849	33,686	62,262	63,525	41,566	48,755	55,005	61,057	46,247	71,528	133,480	98,126
comp171_c0_seq1	35,558	64,175	41,234	61,587	44,835	34,889	37,085	43,592	40,995	23,899	40,020	64,437	55,193	51,563	74,449	59,527
comp832_c0_seq1	31,575	55,138	28,608	35,556	24,465	23,115	28,719	29,526	40,989	27,048	34,394	34,835	41,951	56,734	71,734	53,977
comp563_c0_seq1	24,762	45,357	26,545	28,141	22,653	21,958	18,892	20,401	40,898	24,155	31,168	47,931	47,332	56,002	68,946	57,609
comp796_c0_seq1	25,200	99,168	24,981	37,836	29,136	18,176	40,427	31,645	40,562	47,682	61,850	36,133	34,574	94,251	118,721	57,720
comp864_c0_seq1	30,541	54,859	32,738	40,311	26,033	21,673	32,348	32,863	40,306	30,799	38,839	37,205	34,888	57,972	89,962	64,203
comp483_c0_seq1	5,947	17,439	10,858	17,555	11,056	9,688	11,097	9,718	40,251	34,403	9,491	12,202	15,743	35,672	46,322	35,403
comp162_c0_seq1	40,823	59,888	47,468	68,096	31,435	27,783	54,080	47,884	40,077	29,668	47,106	68,907	58,926	69,835	88,758	59,881
comp1096_c0_seq1	14,777	45,116	19,765	29,538	22,585	20,601	22,205	19,832	39,917	42,177	15,509	24,209	25,678	49,858	53,809	42,760
comp776_c0_seq1	15,593	62,772	29,984	46,401	27,893	30,699	29,926	35,254	39,646	37,602	28,288	35,943	34,804	57,814	65,655	60,370
comp340_c0_seq1	31,039	85,672	38,806	70,762	52,771	47,449	57,886	50,130	38,994	35,940	31,262	40,405	39,786	48,650	63,917	49,490
comp679_c0_seq1	25,950	41,563	30,310	50,903	23,961	23,237	32,391	36,277	38,510	45,027	51,471	54,973	64,156	71,678	102,387	85,903
comp861_c0_seq1	27,620	42,196	26,245	34,874	22,885	20,400	36,147	28,936	38,367	33,264	44,528	35,325	41,332	66,895	88,291	67,765
comp183_c0_seq1	24,956	55,447	33,655	89,131	33,048	29,558	48,523	44,634	38,140	30,747	33,891	54,651	44,214	42,730	67,014	49,797
comp502_c0_seq1	26,965	90,965	30,699	36,745	32,509	24,530	62,927	39,934	38,056	32,244	48,599	28,623	32,322	58,645	91,825	58,097
comp558_c0_seq1	23,681	37,840	27,394	50,960	26,443	27,310	31,422	38,298	37,001	31,059	42,114	46,745	36,434	57,516	75,664	73,780
comp2304_c1_seq1	17,424	44,506	21,713	34,519	21,992	19,770	24,008	23,208	36,787	31,864	18,037	20,362	22,904	45,032	55,951	40,620
comp282_c0_seq1	35,373	69,188	42,611	60,424	39,433	33,103	44,519	46,341	36,786	30,319	26,250	41,862	34,530	48,644	57,006	43,706
comp1617_c0_seq1	19,045	61,348	27,221	32,882	26,960	23,668	24,817	23,963	36,560	34,151	20,575	27,837	26,607	49,678	62,644	51,259
comp5146_c0_seq1	7,876	27,268	14,080	21,486	14,383	13,211	14,469	12,541	36,176	37,397	10,113	14,329	18,224	41,588	55,384	41,253
comp675_c0_seq1	36,375	56,934	31,695	36,857	20,121	15,040	23,815	22,940	36,125	18,767	35,349	40,536	37,094	52,682	80,559	48,782
comp981_c0_seq1	19,675	82,644	36,941	51,147	32,067	30,028	37,237	34,267	35,860	34,552	25,997	28,075	29,324	57,719	73,014	69,286
comp1171_c0_seq1	21,191	42,211	20,595	30,043	20,761	17,632	24,036	23,076	35,841	30,455	30,640	30,199	32,337	59,235	64,659	53,600
comp3191_c0_seq1	16,886	35,902	16,045	17,675	9,942	9,119	14,785	12,294	35,815	23,767	11,379	13,952	13,908	35,283	43,831	27,170
comp1266_c0_seq1	17,820	34,257	20,184	22,741	15,694	13,139	20,643	19,094	35,503	23,178	27,656	27,451	30,627	55,685	65,768	55,606
comp1087_c0_seq1	23,157	61,644	27,961	32,991	20,393	19,676	27,654	27,358	35,494	32,811	29,986	24,735	24,469	56,705	68,492	56,769
comp813_c0_seq1	28,542	74,615	41,348	62,179	37,075	38,953	44,305	42,306	35,048	31,603	31,357	31,803	35,955	58,194	76,208	55,011
comp1812_c0_seq1	13,464	44,146	24,420	34,218	18,483	17,893	25,882	29,529	34,927	39,870	23,168	22,844	24,183	52,590	70,026	60,062
comp3020_c0_seq1	11,087	52,613	19,777	35,632	15,161	14,578	20,144	21,484	34,571	41,378	16,508	18,499	22,386	36,109	48,690	47,382
comp3167_c0_seq1	10,371	35,548	15,531	12,198	3,907	12,585	4,124	3,764	34,486	26,122	21,658	18,402	21,956	47,763	68,708	21,012
comp898_c0_seq1	25,076	33,673	20,242	25,249	17,321	14,639	18,732	22,864	34,358	25,255	47,603	40,173	44,437	61,172	88,217	63,658
comp1387_c1_seq1	15,574	35,373	19,322	24,277	14,508	11,866	20,098	18,247	34,305	27,935	12,565	13,802	17,146	35,571	49,754	34,151
comp3523_c0_seq1	10,320	30,660	15,928	17,198	13,991	13,692	11,341	11,968	33,893	35,133	14,266	17,012	16,059	42,341	43,816	32,385
comp755_c0_seq1	22,146	46,918	32,493	43,713	28,972	25,558	27,500	24,508	33,878	23,490	9,897	15,496	17,439	32,478	42,088	33,695
comp3928_c0_seq1	12,780	37,025	23,087	14,482	6,256	9,508	7,444	6,886	33,623	19,748	10,443	18,018	15,471	25,624	37,538	24,295
comp614_c0_seq1	18,260	43,694	27,213	42,871	22,445	21,160	32,464	31,827	33,591	25,653	42,909	35,477	30,336	58,759	63,839	62,639
comp668_c0_seq1	19,741	39,257	49,147	89,196	24,264	22,545	68,931	68,547	33,509	61,954	77,941	28,467	41,087	58,234	132,993	129,291
comp685_c0_seq1	31,404	71,187	36,295	46,661	29,440	24,347	34,035	34,198	33,320	24,986	27,318	28,600	32,565	52,409	66,046	47,313
comp1389_c0_seq1	22,946	67,176	23,429	35,869	23,775	21,550	23,679	24,407	32,770	27,621	27,662	30,923	29,669	60,505	68,237	48,195
comp1805_c0_seq1	17,536	46,652	21,271	27,741	20,888	17,762	21,106	20,275	32,632	28,134	17,725	21,976	26,604	44,398	56,024	40,400
comp862_c0_seq1	21,863	50,641	32,145	47,444	32,876	30,636	37,129	37,524	32,628	26,281	25,280	27,461	32,514	42,385	52,765	48,684
comp4663_c0_seq1	9,505	29,302	15,567	17,814	12,016	11,919	11,881	12,611	32,554	39,029	29,118	31,364	31,800	55,399	89,945	67,920
comp444_c2_seq1	36,258	70,629	39,152	49,694	27,634	26,644	41,816	39,423	32,462	29,616	48,191	45,544	36,558	47,238	86,003	49,991
comp770_c0_seq1	15,785	59,938	34,407	60,268	32,229	31,856	35,474	43,064	32,460	32,249	35,627	32,547	38,532	54,671	67,117	72,939
comp487_c0_seq1	40,885	68,170	46,082	79,739	39,222	36,818	63,352	64,141	32,436	32,188	33,448	27,333	26,414	48,851	68,584	58,587
comp620_c0_seq1	19,136	38,471	21,933	34,881	24,802	23,853	22,708	27,618	32,371	22,816	34,149	39,891	35,460	60,117	70,365	59,585
comp1130_c1_seq1	26,224	53,927	32,683	45,166	29,646	31,540	32,133	35,078	32,208	36,319	24,947	25,735	30,251	49,944	66,204	54,236
comp168_c0_seq1	35,171	49,780	38,979	61,933	35,363	27,825	37,751	41,019	31,963	20,946	41,074	82,441	55,326	63,443	78,517	55,347
comp1952_c0_seq1	14,050	45,668	20,783	29,871	21,740	20,293	21,395	20,958	31,717	30,413	15,361	19,590	22,912	41,151	47,311	40,926
comp1004_c0_seq1	17,887	36,534	26,985	47,264	28,246	27,324	36,098	30,994	31,604	55,867	42,607	28,003	32,459	52,422	92,218	87,744
comp1342_c0_seq1	15,063	41,602	18,195	35,333	20,420	18,428	24,427	25,586	31,416	26,420	28,684	29,125	27,187	51,731	60,824	51,729
comp1124_c0_seq1	19,778	50,753	28,232	41,040	25,454	22,307	31,371	33,969	31,218	28,445	28,060	25,004	27,726	48,420	66,080	56,741
comp1051_c0_seq1	46,787	82,179	39,726	56,918	33,419	31,549	48,288	35,652	31,187	22,589	36,999	28,142	23,591	59,708	81,576	54,095
comp121_c1_seq1	90,313	196,096	92,906	176,478	103,688	90,501	111,315	122,793	31,181	23,248	29,917	40,684	35,035	50,381	51,903	50,212
comp31500_c0_seq1	36,075	44,217	29,125	26,027	32,793	14,543	45,780	14,539	31,128	18,314	40,558	51,470	70,044	81,148	72,104	68,115
comp874_c0_seq1	28,006	76,960	34,211	48,871	33,415	28,455	39,674	39,882	30,790	26,235	34,375	32,303	28,800	53,838	67,503	57,564
comp939_c0_seq1	20,187	58,514	26,893	28,893	20,044	18,992	24,542	26,343	30,704	30,281	26,515	31,466	30,025	48,969	66,256	55,049
comp3956_c0_seq1	7,063	24,469	11,432	18,111	10,974	9,849	10,314	10,844	30,580	25,527	10,243	11,510	13,334	32,374	37,662	29,194
comp637_c0_seq1	22,738	53,971	23,679	39,984	26,418	24,541	33,889	31,974	30,435	26,402	36,202	29,415	31,999	52,578	71,615	55,541
comp602_c0_seq1	30,150	42,355	28,077	35,675	24,819	20,560	26,652	30,994	30,379	21,532	37,111	29,213	39,346	54,901	83,901	54,151
comp3665_c0_seq1	8,784	45,302	16,346	25,440	18,921	15,989	15,860	16,953	30,308	38,894	16,062	19,973	23,482	46,497	61,353	45,813
comp1785_c0_seq1	11,982	33,970	13,482	19,058	15,204	13,483	15,561	17,414	30,145	28,803	27,021	26,557	28,657	50,122	62,008	56,886
comp1284_c0_seq1	22,115	51,935	23,501	29,529	21,183	18,045	22,402	21,643	29,995	20,131	22,822	27,091	27,756	49,588	60,075	43,568
comp1534_c0_seq1	14,413	40,208	23,051	35,272	21,620	21,571	28,958	27,054	29,902	29,194	19,437	18,658	25,318	41,500	53,485	48,293
comp4335_c0_seq1	12,256	36,305	20,970	28,204	16,700	17,693	21,658	20,236	29,733	27,107	20,261	20,001	21,228	35,207	54,794	39,775
comp2691_c0_seq1	16,516	53,301	20,280	21,952	20,545	18,228	31,658	18,119	29,546	28,932	15,806	19,740	21,728	46,335	44,119	40,350
comp900_c0_seq1	20,446	54,734	34,185	59,222	33,304	31,691	37,725	40,165	29,538	25,728	23,792	30,201	26,114	43,593	43,090	49,436
comp1380_c0_seq1	13,114	26,288	14,795	20,788	14,970	13,206	16,344	18,249	29,503	23,248	26,680	26,862	28,416	50,227	55,947	50,968
comp605_c0_seq1	19,709	62,462	30,186	59,730	34,347	29,412	38,905	40,325	29,456	22,893	15,097	17,394	25,752	30,584	36,779	31,407
comp1349_c0_seq1	18,431	38,421	21,422	31,335	17,198	17,432	25,366	24,190	29,326	42,740	28,247	23,484	30,323	50,939	81,774	61,500
comp3488_c0_seq1	16,352	41,497	21,553	24,761	17,151	13,928	24,340	21,051	29,056	31,676	19,127	19,445	23,219	45,276	71,634	49,208
comp1251_c0_seq1	21,236	54,092	29,375	56,373	27,782	29,833	31,716	33,798	29,007	31,031	23,218	21,503	22,837	45,211	52,612	54,498
comp1026_c0_seq1	24,246	64,233	27,293	42,107	28,050	22,764	31,273	33,096	28,836	24,336	22,692	27,619	28,541	48,145	60,699	49,396
comp1682_c0_seq1	14,315	46,200	22,431	30,557	21,957	19,934	22,956	22,165	28,804	27,925	19,297	20,884	23,622	44,140	55,761	49,699
comp744_c0_seq1	19,226	46,620	25,541	37,461	24,491	21,674	34,948	32,332	28,798	19,870	23,347	28,333	24,408	40,965	46,723	44,235
comp4661_c0_seq1	7,123	24,343	12,272	19,763	11,052	10,870	11,851	12,214	28,782	31,262	12,951	16,213	14,795	40,342	44,702	36,201
comp3165_c0_seq1	10,772	24,855	14,235	19,498	14,485	11,962	13,157	13,775	28,592	21,412	15,890	20,533	21,696	33,015	44,022	40,312
comp320_c0_seq1	32,997	116,986	43,405	75,577	54,299	47,855	53,009	58,297	28,562	37,448	44,638	36,323	36,846	51,130	86,373	64,993
comp3211_c0_seq1	19,709	49,960	26,588	36,209	22,928	19,767	23,588	25,609	28,282	22,882	16,900	22,454	25,612	35,430	45,681	37,961
comp605_c1_seq1	18,463	58,830	27,684	56,327	32,212	27,064	36,572	38,167	28,242	22,675	13,844	15,996	24,852	28,596	34,811	29,571
comp993_c0_seq1	21,966	42,530	20,589	26,093	15,713	15,776	19,924	19,577	28,162	17,038	25,515	27,521	29,993	38,044	64,917	37,545
comp1862_c0_seq1	16,885	43,847	20,198	23,842	18,216	16,513	19,423	18,943	28,152	20,160	9,149	11,378	12,858	31,429	43,257	31,093
comp2126_c0_seq1	15,496	34,127	21,632	25,301	16,036	13,861	21,041	19,579	28,066	21,894	19,627	19,544	23,906	40,656	49,940	37,282
comp1798_c0_seq1	10,495	32,492	17,405	26,439	17,757	15,333	18,818	19,073	28,037	24,387	17,410	19,396	22,024	40,671	45,981	46,874
comp2211_c0_seq1	12,570	29,928	16,130	27,949	17,708	17,055	19,165	20,087	27,979	20,894	16,661	18,845	20,706	35,841	45,831	40,538
comp4315_c0_seq1	9,569	26,793	14,703	19,787	11,897	11,397	14,497	16,899	27,793	28,920	14,901	17,697	17,488	38,229	50,964	40,789
comp2096_c0_seq1	14,831	49,356	21,667	40,444	20,861	21,124	25,549	25,539	27,635	20,873	15,010	19,490	21,172	35,959	39,461	33,006
comp2090_c0_seq1	13,454	25,516	17,566	26,204	19,400	17,563	20,503	18,098	27,482	19,805	17,900	17,396	20,379	31,665	40,683	38,313
comp2004_c0_seq1	13,863	32,723	18,973	27,309	16,707	14,750	21,619	23,322	27,287	27,787	23,944	24,796	23,993	45,888	59,478	58,197
comp1222_c0_seq1	19,175	48,461	25,345	50,671	26,613	27,191	29,016	32,011	27,271	29,766	18,212	14,517	17,716	35,246	49,670	35,455
comp318_c0_seq1	50,138	83,148	42,878	57,655	31,194	25,628	42,496	41,271	27,219	23,111	42,930	38,274	43,522	54,786	76,743	50,742
comp361_c0_seq1	12,969	23,509	18,869	25,764	18,685	11,177	21,414	23,372	27,212	35,387	72,905	127,545	55,022	75,093	94,385	85,058
comp1638_c0_seq1	14,958	35,121	20,011	33,527	18,912	16,304	22,934	21,943	27,145	21,494	17,608	18,674	22,473	38,594	48,531	40,761
comp1916_c0_seq1	15,622	32,366	17,209	25,422	14,936	13,291	24,979	22,448	27,076	19,346	27,154	24,267	22,419	47,897	59,001	54,317
comp8388_c0_seq1	2,779	11,280	5,421	7,993	4,869	4,179	3,660	2,977	26,993	21,505	1,922	6,126	6,932	24,946	25,662	16,540
comp617_c0_seq1	30,323	53,370	31,311	33,472	32,800	28,893	28,296	25,649	26,981	17,764	22,638	27,002	30,059	43,950	55,516	34,841
comp661_c0_seq1	30,305	78,911	35,635	54,906	35,126	30,154	37,660	42,377	26,977	33,356	31,510	26,064	20,018	35,247	55,061	43,378
comp8363_c0_seq1	3,932	11,242	5,639	9,172	5,737	4,361	5,052	4,678	26,941	16,821	15,937	16,184	22,585	27,639	26,576	29,985
comp794_c0_seq1	21,861	72,660	32,993	36,814	25,137	21,721	32,241	33,978	26,907	28,144	32,817	27,349	25,033	59,563	74,660	58,890
comp5620_c0_seq1	9,276	25,785	12,708	18,791	11,375	11,135	11,474	12,239	26,875	22,988	12,097	14,990	13,298	33,588	40,913	32,560
comp2493_c2_seq1	7,973	28,240	11,153	28,288	11,087	10,405	33,757	22,807	26,626	30,268	21,045	21,146	21,369	26,122	41,143	35,949
comp3317_c0_seq1	8,962	33,600	16,941	28,526	16,478	17,437	17,467	20,720	26,555	24,682	15,978	23,936	29,280	40,322	46,570	36,564
comp1970_c0_seq1	14,773	41,845	20,593	28,599	20,900	17,948	23,682	16,177	26,522	24,131	14,681	16,331	21,768	40,541	44,815	34,300
comp2882_c0_seq1	14,956	30,161	16,514	17,707	14,011	11,567	15,580	17,180	26,455	20,514	21,039	21,639	22,835	36,128	56,846	38,132
comp1113_c0_seq1	18,344	34,230	18,182	25,247	15,683	12,256	22,546	19,217	26,428	19,272	20,567	20,632	24,468	45,082	55,839	50,265
comp1324_c0_seq1	14,626	50,988	19,494	30,596	20,724	19,110	21,383	24,105	26,392	24,155	22,564	23,980	26,154	48,270	60,022	45,441
comp417_c0_seq1	22,156	34,636	35,031	62,231	20,292	21,529	39,514	45,181	26,355	31,679	40,741	40,822	30,898	43,772	87,485	66,086
comp2301_c1_seq1	14,151	59,843	27,455	50,112	28,527	25,485	28,885	35,784	26,289	46,388	19,307	16,109	20,856	37,819	60,593	56,683
comp1396_c0_seq1	21,532	47,239	27,745	37,772	19,475	19,070	27,378	24,767	26,163	18,891	21,295	22,273	18,821	32,686	59,573	39,272
comp1307_c0_seq1	12,780	45,196	21,769	34,681	19,937	19,311	27,917	29,933	26,071	20,356	16,533	17,152	18,015	30,409	38,354	33,105
comp3374_c2_seq1	14,921	43,052	17,974	27,314	21,163	17,625	17,583	19,060	26,067	19,994	14,830	21,761	21,998	38,127	41,258	33,299
comp1627_c0_seq1	13,394	41,443	16,903	27,166	19,504	16,556	18,474	20,771	25,990	18,700	13,636	18,309	18,797	30,569	39,510	29,248
comp339_c0_seq1	46,328	119,065	41,642	66,230	43,994	34,726	43,420	50,192	25,901	18,286	31,099	20,346	35,946	44,514	67,852	37,787
comp1341_c0_seq1	9,526	27,024	18,637	30,906	17,438	16,023	31,763	26,389	25,737	33,660	21,169	22,706	29,930	48,050	46,430	68,095
comp2122_c0_seq1	11,365	25,488	16,143	35,942	18,663	15,508	24,408	20,576	25,617	32,523	19,751	12,725	20,167	29,614	64,088	46,315
comp2619_c0_seq1	15,375	32,832	18,816	24,408	14,009	11,923	19,465	19,948	25,617	23,470	22,602	17,723	20,591	42,433	52,782	39,902
comp3565_c0_seq1	9,537	30,235	14,022	24,412	17,427	17,979	15,271	15,470	25,479	30,509	10,424	15,049	15,800	31,677	44,016	30,173
comp2975_c0_seq1	11,286	28,622	12,839	22,846	16,638	13,595	16,305	16,292	25,344	18,833	17,544	26,167	22,919	41,439	32,072	34,930
comp727_c0_seq1	23,989	43,798	22,620	33,266	22,971	18,987	25,203	27,628	25,156	16,447	21,716	26,479	23,218	44,182	49,225	43,772
comp1167_c0_seq1	11,924	40,988	18,460	37,760	21,223	19,461	24,160	28,984	25,100	23,059	27,124	21,246	20,103	40,551	52,609	46,405
comp2269_c0_seq1	11,775	24,065	15,564	22,364	13,065	12,467	15,348	18,134	25,020	23,113	23,409	23,836	20,884	45,264	57,431	48,768
comp198_c1_seq1	20,856	38,520	29,059	50,605	23,336	21,789	28,439	36,724	25,000	22,002	35,754	44,925	37,100	50,570	60,626	64,233
comp1008_c0_seq1	30,992	92,755	36,516	56,015	36,873	34,844	44,198	47,392	24,980	27,483	38,644	27,169	25,048	55,271	68,743	56,515
comp868_c1_seq1	22,218	76,405	31,358	57,390	33,399	27,373	48,800	37,020	24,766	21,398	25,511	23,624	27,885	39,341	48,383	42,504
comp1593_c0_seq1	18,407	34,598	22,587	35,921	24,428	27,983	25,608	22,447	24,666	23,403	17,480	17,369	21,704	38,878	46,790	35,704
comp400_c0_seq1	21,256	57,247	29,581	43,407	31,139	23,857	34,822	39,452	24,661	23,466	37,357	41,389	32,900	50,435	63,485	65,316
comp1223_c0_seq1	20,850	44,508	26,072	41,686	26,275	25,444	30,069	27,499	24,496	19,424	15,380	19,637	18,569	35,948	43,395	44,356
comp45_c1_seq1	59,474	77,267	48,013	64,818	43,313	24,249	48,461	47,146	24,463	20,321	45,326	57,914	42,023	70,377	111,289	64,418
comp1573_c0_seq1	21,096	45,954	23,630	35,172	21,958	18,030	27,966	25,569	24,299	18,494	19,665	18,549	20,751	34,682	47,088	34,365
comp1847_c0_seq1	12,808	21,437	16,042	24,881	15,325	14,896	17,421	15,825	24,286	19,901	14,409	15,796	18,047	36,834	40,626	37,418
comp2394_c0_seq1	13,622	29,774	17,923	24,676	15,592	12,467	19,620	18,921	24,218	18,622	20,667	13,661	19,766	41,277	41,249	35,399
comp1947_c0_seq1	12,505	28,744	15,068	24,045	16,314	15,570	15,281	15,441	24,207	19,494	20,453	24,608	26,059	40,824	48,697	41,938
comp4576_c2_seq1	13,049	23,364	16,561	9,094	4,110	5,577	5,225	4,289	24,102	13,533	8,034	12,214	12,342	20,877	31,389	16,709
comp4023_c0_seq1	7,342	21,496	10,747	17,609	10,709	10,069	11,374	12,389	24,028	24,834	10,712	13,911	14,040	31,831	37,565	28,527
comp1175_c1_seq1	14,477	67,096	22,423	38,544	27,914	25,066	30,746	31,953	24,025	28,654	15,112	17,109	18,016	27,617	38,460	32,746
comp945_c0_seq1	16,644	46,548	27,664	53,255	29,249	25,786	31,720	33,336	23,952	30,374	15,280	13,444	17,107	32,810	50,796	44,471
comp1923_c0_seq1	14,996	34,998	20,463	23,290	18,305	16,537	17,482	19,011	23,922	20,554	22,133	23,741	28,388	45,307	49,676	43,717
comp2093_c0_seq1	24,796	40,812	21,957	26,444	17,206	12,652	21,046	21,764	23,919	17,184	23,083	19,239	18,973	43,228	44,474	38,048
comp2895_c0_seq1	13,567	36,185	18,707	26,777	17,476	15,687	18,416	12,960	23,831	18,299	15,920	20,667	18,202	26,906	39,196	29,816
comp45_c0_seq1	68,465	89,622	54,120	71,882	49,395	25,783	50,576	51,194	23,791	19,139	45,656	57,209	38,718	69,776	109,261	63,949
comp5014_c0_seq1	9,450	18,464	11,665	10,184	7,747	6,007	10,104	7,897	23,739	16,057	11,412	12,274	15,601	28,513	44,178	28,505
comp4121_c1_seq1	8,608	26,664	12,612	19,478	12,608	11,507	13,360	12,861	23,650	23,601	16,174	16,108	18,674	35,517	39,301	35,766
comp49_c0_seq1	28,736	39,250	28,095	28,141	15,211	13,894	28,797	25,895	23,640	18,334	26,869	21,220	21,448	36,156	56,569	39,530
comp528_c0_seq1	31,522	64,769	30,366	47,833	28,245	18,830	23,116	30,393	23,626	17,840	28,893	30,026	32,290	31,920	49,891	33,153
comp453_c0_seq1	29,177	53,001	31,919	49,742	27,138	20,320	39,939	32,785	23,589	20,570	23,853	25,359	25,087	34,232	58,239	38,347
comp684_c0_seq1	24,945	52,064	25,112	37,799	22,265	22,869	26,990	27,016	23,582	18,818	28,201	26,953	25,148	43,331	56,605	40,385
comp948_c0_seq1	19,883	65,082	28,933	58,606	29,313	31,087	32,603	37,361	23,460	20,852	15,610	17,098	19,425	34,371	42,511	36,783
comp1312_c0_seq1	15,997	25,609	15,210	21,727	12,326	11,305	14,409	14,890	23,451	20,744	26,977	26,598	31,323	40,874	56,134	43,392
comp2291_c0_seq1	12,366	27,840	16,030	20,373	13,533	11,575	15,491	16,007	23,299	15,592	19,281	19,769	20,157	32,550	36,356	36,479
comp1580_c0_seq1	22,280	52,752	25,295	38,404	21,813	18,412	25,480	25,093	23,270	18,319	23,506	19,907	22,801	34,452	47,241	40,312
comp1692_c0_seq1	12,742	38,714	16,711	32,293	20,296	19,389	19,897	19,791	23,196	16,611	12,054	15,328	15,995	24,887	29,805	26,874
comp3200_c1_seq1	11,086	25,348	13,388	17,440	12,265	11,370	14,115	14,539	22,952	20,720	11,906	13,665	14,082	28,179	41,143	29,471
comp439_c0_seq1	21,833	47,970	25,335	30,815	21,949	17,681	26,277	26,384	22,857	16,003	27,514	35,033	30,378	49,133	49,057	48,878
comp2578_c0_seq1	12,508	30,647	14,694	26,421	15,667	13,300	15,296	16,568	22,793	23,107	18,528	19,873	20,419	36,875	48,670	39,779
comp1601_c0_seq1	16,205	38,753	19,803	31,120	20,806	19,100	22,983	23,571	22,784	15,146	16,311	17,699	18,996	30,108	35,339	33,720
comp511_c0_seq1	31,651	68,148	29,274	32,476	26,280	22,491	29,347	31,484	22,780	11,973	18,969	24,186	20,297	32,307	39,567	33,846
comp853_c1_seq1	7,970	19,641	10,430	13,604	9,716	8,250	11,337	11,387	22,660	16,799	12,266	12,265	15,087	29,965	38,363	30,702
comp1887_c0_seq1	15,071	36,482	19,153	25,984	16,665	15,160	19,404	20,460	22,629	20,590	16,781	17,452	20,318	33,543	44,083	38,473
comp6259_c0_seq1	5,413	17,079	8,151	11,558	8,075	6,770	8,114	8,515	22,616	24,717	10,641	11,761	13,033	29,421	37,080	31,837
comp839_c0_seq1	18,524	41,840	20,196	36,322	24,146	21,956	26,574	29,780	22,520	17,044	21,679	20,681	22,481	34,708	39,168	39,536
comp3428_c0_seq1	9,231	26,503	13,476	21,354	14,064	13,426	14,553	15,595	22,391	23,224	12,698	14,565	17,102	26,984	34,650	30,767
comp1537_c0_seq1	12,076	20,303	12,536	26,281	13,744	13,134	14,744	15,188	22,382	23,106	26,792	30,172	24,842	41,618	61,927	47,955
comp1890_c0_seq1	14,518	30,906	17,764	23,991	15,125	14,959	18,543	18,520	22,310	17,251	18,075	18,127	19,156	34,357	38,644	36,020
comp1392_c0_seq1	27,010	44,372	26,237	34,228	18,726	15,356	21,406	22,990	22,305	15,811	18,795	18,635	16,682	36,999	47,598	29,110
comp2838_c0_seq1	10,628	32,883	15,383	28,408	18,719	17,490	20,894	21,898	22,273	25,420	18,227	17,107	16,380	38,950	48,182	45,446
comp65_c0_seq1	34,622	50,907	32,340	67,436	43,737	41,970	45,625	54,143	22,212	13,345	25,361	30,530	22,757	32,035	47,474	29,853
comp588_c0_seq1	19,163	50,900	23,598	28,894	22,324	16,812	23,266	23,669	22,198	19,296	25,663	25,036	24,948	43,384	53,850	43,039
comp925_c0_seq1	16,025	36,583	18,779	23,610	17,107	13,922	24,770	20,422	22,167	19,255	21,023	19,305	19,938	35,480	51,732	40,267
comp1936_c0_seq1	10,956	26,304	16,284	17,980	14,119	13,527	12,551	15,598	22,161	19,340	17,903	17,272	20,804	36,659	47,150	40,931
comp2898_c0_seq1	14,506	38,094	20,861	25,257	18,153	17,214	18,725	22,231	22,115	22,181	17,457	17,152	18,396	40,199	52,715	40,381
comp2174_c0_seq1	18,491	43,466	22,441	27,718	21,691	18,578	16,869	20,073	22,114	16,835	17,814	17,705	26,941	38,840	49,605	37,075
comp812_c0_seq1	17,388	32,776	16,916	21,542	13,828	12,588	18,138	14,961	22,094	11,766	15,408	30,342	24,293	26,590	35,705	28,243
comp3649_c0_seq1	5,085	17,522	7,641	7,945	6,201	4,363	6,194	6,139	22,074	18,143	11,847	10,857	10,033	27,371	44,601	32,980
comp1508_c0_seq1	15,038	27,916	15,941	20,939	19,375	12,287	16,487	16,238	22,068	19,144	23,175	25,622	23,020	35,496	45,939	38,650
comp6607_c0_seq1	4,785	15,347	6,103	10,734	8,869	7,764	7,327	6,119	22,054	18,410	3,701	7,093	8,078	20,488	22,243	18,364
comp6424_c0_seq1	4,202	28,089	6,847	8,714	6,214	5,233	6,539	7,279	22,003	12,338	4,708	8,638	8,775	29,511	21,295	16,703
comp773_c0_seq1	33,367	59,257	32,277	40,750	14,763	27,881	44,321	39,626	21,989	17,913	13,095	12,953	17,129	25,844	35,746	32,230
comp173_c1_seq1	20,404	29,916	20,926	34,382	25,734	22,861	24,214	31,213	21,963	14,307	26,532	26,881	21,816	39,293	58,584	49,550
comp92003_c0_seq1	83	263	132	172	184	137	138	237	21,863	16,396	17,941	18,794	20,990	14,044	24,332	31,006
comp1306_c0_seq1	26,180	43,882	37,235	32,457	13,162	15,263	27,652	18,243	21,815	27,885	12,130	11,136	19,344	30,733	67,546	42,890
comp33543_c0_seq1	538	2,074	1,151	1,869	1,203	1,020	830	573	21,792	17,576	252	1,926	1,444	9,839	9,399	6,203
comp21_c1_seq1	15,641	55,110	22,895	37,135	21,903	18,094	22,272	33,056	21,782	24,322	29,433	19,136	33,918	28,777	45,756	27,529
comp1088_c0_seq1	13,007	34,275	19,110	23,435	12,108	11,540	17,931	19,772	21,758	15,368	25,074	23,437	22,773	32,497	56,306	41,093
comp238_c0_seq1	28,860	40,395	27,894	36,183	25,184	21,022	27,820	31,762	21,733	11,687	25,735	27,336	24,058	32,863	38,209	33,161
comp5070_c0_seq1	14,989	33,584	20,077	26,017	16,305	15,734	15,004	18,401	21,692	19,122	12,690	11,330	14,020	17,229	29,198	26,767
comp5403_c0_seq1	9,971	34,835	15,819	17,438	12,780	11,242	11,113	12,605	21,678	25,093	13,795	15,146	18,086	27,894	40,594	38,532
comp3002_c0_seq1	11,033	28,948	14,508	14,551	10,415	9,718	11,161	10,390	21,669	13,234	12,512	22,466	19,575	27,946	36,400	32,336
comp1331_c0_seq1	18,602	31,902	19,722	23,568	14,967	12,978	18,372	19,932	21,662	17,607	22,903	22,677	26,099	42,221	45,412	39,055
comp2070_c0_seq1	5,531	22,634	11,517	16,098	10,037	10,962	10,557	14,080	21,601	17,787	14,071	15,350	20,535	35,543	34,494	33,521
comp1362_c0_seq1	11,873	32,898	18,156	22,721	10,196	9,181	13,772	14,165	21,414	13,196	13,881	21,786	17,865	21,027	32,716	25,907
comp2831_c0_seq1	13,930	32,935	19,229	23,468	16,051	14,760	16,927	17,637	21,342	17,772	18,000	18,558	20,084	35,690	45,480	38,442
comp3800_c0_seq1	8,426	24,509	13,751	23,044	15,570	14,278	13,710	15,854	21,137	21,031	11,502	16,160	17,317	27,992	31,257	31,172
comp2040_c0_seq1	12,933	31,832	15,131	23,797	16,441	15,315	19,655	18,618	21,028	15,996	14,855	16,563	16,287	28,251	33,023	27,454
comp1453_c0_seq1	23,605	49,352	23,903	28,959	22,779	19,605	23,045	26,523	21,007	18,674	27,006	22,981	22,738	39,765	48,114	39,246
comp3254_c0_seq1	12,664	30,244	16,072	21,573	14,175	12,150	15,282	15,776	20,965	18,494	12,670	13,740	15,588	31,861	40,362	30,454
comp2242_c0_seq1	14,539	30,855	18,491	27,670	16,539	18,027	19,764	20,526	20,940	20,997	17,883	18,460	18,833	38,069	43,838	37,989
comp2847_c0_seq1	12,358	39,585	18,893	36,227	24,095	21,100	20,003	25,090	20,891	24,759	15,280	15,780	19,319	27,836	37,247	28,227
comp466_c0_seq1	27,802	52,889	32,210	35,327	24,575	20,920	33,536	32,830	20,783	16,515	29,160	23,448	27,076	33,260	48,496	34,399
comp173_c0_seq1	21,686	32,843	21,936	36,342	27,330	24,665	25,673	33,566	20,715	13,793	25,186	26,025	20,704	37,406	55,027	46,223
comp797_c0_seq1	17,659	57,979	21,558	37,621	23,671	19,987	27,113	24,486	20,665	13,930	15,521	16,407	18,212	31,575	36,578	27,333
comp2157_c0_seq1	11,399	27,335	15,756	25,424	16,390	15,391	17,004	19,373	20,650	17,239	18,287	20,726	20,503	29,379	37,959	35,966
comp5518_c0_seq1	8,637	22,432	11,861	20,057	10,732	10,626	13,713	14,496	20,602	20,262	12,043	11,257	10,816	23,493	29,698	26,356
comp4934_c0_seq1	7,594	30,294	13,417	19,938	15,910	14,456	12,598	15,575	20,528	27,326	13,535	15,096	14,057	32,905	33,780	26,893
comp3978_c0_seq1	9,834	24,631	12,981	15,237	11,329	9,515	10,849	13,092	20,525	17,806	14,776	17,073	15,444	33,052	50,647	37,375
comp504_c0_seq1	15,528	37,094	17,699	28,889	21,665	18,738	20,967	22,859	20,472	15,441	18,609	27,351	24,228	37,528	36,738	34,931
comp1204_c0_seq1	16,129	39,239	21,760	35,048	16,664	17,524	22,521	23,618	20,453	17,596	16,773	18,022	18,417	33,301	39,416	38,237
comp2510_c0_seq1	15,489	36,708	19,556	28,611	18,133	17,225	21,443	21,070	20,403	20,459	14,567	13,813	15,563	30,156	36,058	27,646
comp417_c1_seq1	28,052	67,521	26,353	34,570	20,565	15,736	32,568	31,268	20,351	27,314	28,200	21,536	22,312	62,257	87,238	58,084
comp1894_c0_seq1	30,097	52,484	37,410	28,852	27,458	28,966	25,456	28,170	20,283	15,045	11,183	14,984	18,674	23,820	33,300	30,795
comp2271_c0_seq1	10,312	26,013	13,520	19,217	13,700	11,637	16,616	18,041	20,276	15,389	15,026	18,744	15,455	31,831	35,810	33,440
comp2002_c1_seq1	12,028	28,923	15,604	23,922	16,424	15,154	21,050	20,578	20,190	16,757	18,712	18,129	18,284	30,440	38,810	37,354
comp1673_c0_seq1	11,393	20,114	14,332	20,777	10,805	7,767	17,837	16,408	20,184	14,773	17,123	22,193	21,934	28,239	38,048	29,466
comp2848_c1_seq1	6,984	27,267	11,312	15,250	6,434	3,953	20,599	14,109	20,092	20,172	17,459	14,455	14,784	26,458	37,513	47,115
comp2349_c0_seq1	10,814	30,136	14,611	24,111	17,705	15,449	19,241	19,381	20,088	18,603	15,819	19,420	18,273	33,229	38,184	41,699
comp2649_c0_seq1	4,479	26,099	16,764	13,309	5,670	7,926	5,366	5,578	20,077	11,761	5,134	25,762	16,473	9,744	16,669	18,259
comp721_c1_seq1	30,613	64,996	27,792	36,449	25,793	22,498	25,356	27,390	20,056	17,108	22,750	22,066	20,641	38,817	45,623	40,383
comp2779_c0_seq1	12,746	26,362	17,128	29,394	15,534	15,961	19,877	19,604	19,942	15,904	11,953	13,887	14,722	23,229	27,502	27,274
comp525_c0_seq1	25,330	63,405	31,546	39,866	28,142	23,799	33,601	35,852	19,925	16,454	23,357	23,703	19,690	42,213	43,915	40,226
comp1390_c0_seq1	12,951	36,028	18,457	31,428	20,719	18,452	26,416	26,666	19,887	19,136	18,387	18,830	17,443	30,638	41,058	40,697
comp851_c0_seq1	23,971	62,202	32,044	45,256	31,157	29,458	34,557	41,844	19,885	21,455	19,881	17,265	21,557	32,826	37,527	42,323
comp3658_c0_seq1	18,517	42,532	22,917	32,653	17,894	14,852	21,158	23,099	19,872	18,946	21,091	18,429	19,630	27,936	41,782	37,603
comp4136_c0_seq1	11,849	29,206	16,670	20,963	14,371	14,151	17,541	16,807	19,857	20,486	13,351	11,280	12,301	31,794	36,142	31,054
comp4647_c0_seq1	10,766	31,600	15,654	21,454	15,439	12,503	16,707	20,049	19,845	22,593	19,606	21,897	20,221	38,446	49,224	49,119
comp1542_c0_seq1	16,059	30,925	18,136	24,795	15,552	13,592	19,632	20,994	19,820	17,213	18,752	18,047	22,815	32,871	46,276	34,944
comp552_c0_seq1	42,855	82,267	51,922	54,614	37,788	34,338	36,926	40,248	19,752	18,704	22,225	22,407	26,148	35,387	56,039	37,549
comp6010_c0_seq1	5,207	19,781	8,933	11,325	7,637	6,656	7,137	6,235	19,750	17,493	7,081	8,743	9,647	23,377	26,845	21,277
comp2555_c0_seq1	18,497	45,658	23,118	31,890	21,193	19,285	25,468	24,265	19,744	18,707	14,183	15,417	16,117	30,961	40,623	33,776
comp6711_c0_seq1	11,347	29,684	14,806	19,447	11,621	10,901	13,776	13,944	19,678	15,370	12,060	12,701	14,680	27,634	31,724	26,573
comp448_c0_seq1	14,294	32,065	17,291	33,551	22,974	19,634	28,308	27,671	19,567	14,684	22,232	24,449	22,983	31,660	36,751	39,397
comp4592_c0_seq1	10,242	30,605	15,029	23,190	13,306	12,992	15,477	17,419	19,541	20,205	14,774	15,129	16,116	32,117	41,980	37,314
comp5835_c0_seq1	7,678	20,370	8,524	11,894	8,506	7,823	9,008	8,484	19,506	12,530	6,095	7,984	10,698	19,806	19,711	15,241
comp852_c0_seq1	16,185	43,933	25,802	34,590	22,290	19,460	27,836	29,902	19,490	18,694	17,823	19,487	19,283	33,714	43,093	39,476
comp2184_c0_seq1	10,200	22,977	12,605	12,532	8,189	7,241	9,989	9,454	19,448	19,407	12,564	13,988	14,060	29,245	40,212	28,434
comp3132_c0_seq1	11,356	35,262	17,608	25,327	17,338	15,843	17,227	17,643	19,435	15,305	9,924	14,113	15,182	21,444	27,153	24,328
comp2496_c0_seq1	16,068	34,958	18,866	19,474	12,695	10,478	16,671	12,982	19,420	19,552	20,999	19,225	16,279	36,673	47,041	30,600
comp671_c0_seq1	13,712	34,226	17,328	21,888	14,780	14,078	16,749	17,098	19,398	11,867	17,809	21,641	19,213	25,464	33,797	28,728
comp3758_c0_seq1	9,506	23,708	11,990	16,658	11,004	10,067	13,192	13,248	19,385	14,683	11,427	12,708	13,827	22,847	30,693	24,800
comp4097_c0_seq1	10,261	24,658	14,501	27,024	15,789	14,768	17,205	17,292	19,375	18,113	10,256	12,426	12,341	25,047	24,207	31,177
comp2167_c0_seq1	11,125	25,350	16,307	25,897	12,123	11,348	16,478	18,263	19,338	15,864	5,520	6,606	10,044	17,924	28,552	16,109
comp804_c0_seq1	16,313	42,377	21,441	31,289	18,591	16,865	28,670	29,256	19,312	14,205	18,638	13,480	14,794	25,268	29,107	26,623
comp5985_c0_seq1	4,757	16,510	7,528	13,051	7,180	6,752	6,824	7,803	19,271	17,997	12,840	12,988	15,285	28,709	32,152	29,436
comp2563_c0_seq1	13,717	33,211	16,328	25,990	17,111	13,805	20,010	20,017	19,247	14,102	10,830	14,522	13,493	22,067	27,471	27,511
comp4623_c0_seq1	5,602	27,148	9,636	17,879	11,819	10,608	9,498	9,308	19,227	14,174	5,935	8,357	10,380	24,007	26,051	20,060
comp2140_c0_seq1	17,180	41,165	24,510	38,255	20,201	24,758	22,900	22,063	19,221	16,733	8,793	11,780	11,954	19,209	30,020	20,036
comp765_c0_seq1	12,078	28,244	15,058	21,659	14,949	13,821	17,265	17,844	19,182	14,041	15,675	18,985	19,280	34,742	37,718	33,534
comp8703_c0_seq1	2,709	14,430	4,237	7,052	4,480	3,486	3,135	4,311	19,048	16,863	6,646	8,310	9,309	27,256	25,185	21,152
comp2773_c0_seq1	8,798	25,699	14,315	16,126	13,615	12,586	12,469	10,756	18,972	11,446	6,207	10,571	14,107	21,397	25,338	21,311
comp1139_c0_seq1	13,719	31,905	18,256	23,170	14,298	13,880	17,488	18,196	18,817	11,787	14,697	18,759	17,586	25,018	34,043	27,988
comp5539_c0_seq1	2,332	5,497	3,515	3,644	3,613	2,980	3,441	3,838	18,806	11,118	10,573	12,792	15,968	29,942	29,648	22,440
comp1877_c0_seq1	15,075	33,845	19,013	29,990	20,064	17,373	23,414	24,541	18,751	19,262	17,682	26,295	19,590	25,537	32,066	40,429
comp946_c0_seq1	26,590	49,240	22,886	33,451	21,315	20,418	22,227	31,295	18,751	20,072	18,256	22,192	23,353	31,742	28,658	26,077
comp2249_c0_seq1	9,379	32,177	13,096	23,125	14,396	13,137	23,569	18,206	18,715	20,386	15,580	13,503	18,798	28,340	36,623	30,389
comp1630_c1_seq1	11,061	33,389	15,361	31,594	18,731	17,147	20,732	21,537	18,664	16,012	16,458	17,116	18,028	28,800	36,861	37,298
comp3371_c0_seq1	10,211	28,016	16,132	18,556	13,586	13,534	16,931	15,839	18,551	13,821	14,730	19,812	19,762	27,431	38,171	33,596
comp1680_c0_seq1	4,897	13,072	6,990	10,152	6,494	5,540	7,258	6,031	18,540	16,291	5,382	8,317	8,140	22,791	32,724	24,389
comp6592_c0_seq1	6,221	15,818	8,579	13,086	9,485	8,007	8,574	9,432	18,535	17,138	12,938	13,809	16,441	27,880	35,935	32,166
comp321_c0_seq1	19,183	34,432	19,825	34,255	18,812	16,820	21,909	24,927	18,525	13,594	21,900	31,182	26,766	30,050	44,363	28,125
comp1908_c0_seq1	10,917	24,798	13,078	21,734	12,437	10,379	14,142	15,834	18,439	13,637	15,945	15,066	15,531	23,042	28,024	26,366
comp2646_c0_seq1	11,588	25,077	13,521	20,132	17,495	15,374	15,711	14,846	18,439	13,920	13,107	14,365	15,545	27,870	33,556	32,496
comp2858_c0_seq1	9,646	35,309	14,512	20,710	14,694	13,495	18,241	15,555	18,421	18,245	14,347	12,089	11,931	27,618	37,417	27,077
comp765_c1_seq1	11,134	26,635	14,005	20,242	13,781	12,568	16,029	16,210	18,227	13,354	12,844	16,643	17,664	32,084	34,693	31,086
comp1412_c0_seq1	17,196	74,611	22,985	34,081	28,846	20,214	17,478	30,640	18,181	20,686	15,651	16,236	18,476	28,753	34,854	23,948
comp3472_c0_seq1	9,522	23,632	12,550	17,506	10,404	10,392	14,169	13,302	18,174	17,423	12,507	12,856	12,131	23,707	37,009	27,372
comp3405_c0_seq1	14,057	43,239	19,131	32,891	19,757	17,305	23,432	23,008	18,128	19,133	14,391	14,453	15,957	29,477	34,326	31,212
comp2144_c0_seq1	7,754	26,041	14,701	15,686	11,412	11,490	12,243	11,967	18,111	19,977	11,900	16,301	16,462	43,662	51,892	36,089
comp883_c0_seq1	14,298	36,043	13,796	34,595	22,026	20,185	21,256	24,368	18,111	14,368	17,936	19,187	18,437	24,526	36,623	27,670
comp2744_c0_seq1	8,195	26,263	12,475	12,772	9,061	9,173	10,755	10,993	18,083	16,623	15,639	13,741	14,993	26,141	35,788	28,909
comp1379_c0_seq1	12,412	25,162	13,018	21,559	13,844	11,226	18,739	19,835	18,077	18,189	23,464	22,910	22,972	33,898	47,005	39,981
comp8712_c1_seq1	7,542	18,100	10,658	13,444	8,869	7,760	10,623	11,113	18,077	18,110	9,503	10,222	10,375	24,610	32,015	27,205
comp2368_c0_seq1	16,837	41,671	17,745	25,400	15,153	14,075	18,774	16,602	18,033	12,001	15,899	15,370	16,258	25,590	33,421	26,220
comp5870_c0_seq1	7,955	19,265	8,478	12,619	9,665	8,435	10,358	10,524	17,984	18,273	8,429	10,000	10,596	23,887	28,757	20,905
comp927_c0_seq1	13,049	40,232	15,084	34,881	20,635	18,941	24,249	29,306	17,940	14,090	18,539	20,604	17,528	25,396	34,752	34,420
comp3993_c1_seq1	6,464	18,472	9,510	15,963	10,632	10,846	10,092	9,235	17,925	15,879	7,066	8,612	9,161	19,576	22,923	20,854
comp2699_c0_seq1	9,535	22,701	13,250	18,433	11,334	10,638	15,786	13,982	17,919	15,408	11,761	12,114	13,507	28,342	35,017	29,364
comp970_c0_seq1	14,371	31,474	18,461	30,065	19,326	17,152	19,942	22,455	17,911	16,758	19,714	22,225	22,817	34,747	39,189	37,300
comp1655_c0_seq1	13,983	25,819	13,097	16,561	10,946	8,787	15,377	14,887	17,887	13,937	20,656	19,254	18,555	35,194	47,796	34,955
comp2059_c0_seq1	12,434	38,786	16,928	22,638	17,149	15,134	19,079	18,194	17,885	21,312	21,115	15,758	15,386	36,327	47,111	35,918
comp2075_c1_seq1	18,045	35,883	20,929	32,562	16,488	14,585	23,827	22,936	17,877	17,907	12,128	9,498	11,012	20,826	33,375	23,092
comp1234_c0_seq1	9,278	26,091	16,184	25,809	14,859	14,122	17,506	17,156	17,850	20,828	14,083	16,009	17,044	29,053	38,095	41,425
comp2891_c0_seq1	17,516	38,224	19,583	22,839	14,267	10,973	17,994	18,643	17,837	14,124	19,502	14,964	14,060	29,883	43,649	34,350
comp2413_c0_seq1	13,086	28,196	17,263	20,800	13,314	11,273	15,055	15,951	17,801	14,527	15,947	15,755	18,038	28,199	37,916	31,168
comp2206_c0_seq1	10,404	28,022	12,125	12,711	10,039	7,551	15,799	11,337	17,777	16,798	17,100	15,154	14,359	29,370	45,988	32,834
comp1763_c0_seq1	12,058	35,571	18,332	27,286	19,271	15,664	20,822	22,408	17,718	20,045	11,761	13,583	15,453	26,457	33,286	29,555
comp1818_c0_seq1	14,023	33,010	17,685	29,749	13,288	12,290	18,346	17,554	17,695	17,391	18,134	17,760	21,850	26,488	47,081	29,717
comp2184_c2_seq1	9,202	20,524	11,591	11,375	7,468	6,652	8,883	9,002	17,666	17,375	10,720	12,552	12,615	26,241	36,312	24,998
comp5071_c0_seq1	6,335	21,986	9,615	13,560	9,616	9,607	11,306	9,985	17,653	15,934	8,724	10,038	12,362	26,751	34,906	24,804
comp404_c0_seq1	58,817	90,767	59,543	55,607	26,532	30,269	52,800	45,006	17,617	22,194	40,099	25,236	31,114	41,102	77,339	53,500
comp2336_c0_seq1	22,614	50,385	26,106	34,190	18,737	16,696	26,071	22,853	17,588	13,798	9,784	9,968	10,940	20,635	30,371	20,160
comp3633_c0_seq1	7,072	17,006	9,682	16,001	9,283	8,418	12,075	11,698	17,548	12,728	11,951	12,543	12,390	26,710	33,265	25,775
comp4787_c1_seq1	8,761	29,170	10,246	23,929	15,462	13,615	16,867	18,908	17,523	20,759	17,812	18,418	17,980	38,725	50,860	36,486
comp460_c0_seq1	51,840	109,235	52,899	86,446	52,120	41,258	59,213	63,329	17,498	18,854	21,448	18,917	19,945	25,818	42,311	31,913
comp4574_c0_seq1	6,130	13,899	9,375	11,388	7,952	7,207	9,841	9,572	17,492	11,590	6,015	7,278	9,856	22,772	24,349	16,705
comp2743_c0_seq1	18,968	30,887	16,974	14,096	9,671	6,949	12,853	12,427	17,487	11,435	18,720	16,290	16,349	28,796	34,168	24,518
comp1378_c0_seq1	16,050	32,646	16,451	25,674	15,932	13,290	18,350	18,578	17,476	15,753	17,991	17,165	17,741	32,825	41,415	31,906
comp1756_c0_seq1	11,668	32,205	17,411	25,990	18,675	15,909	21,317	22,643	17,465	18,089	19,320	15,923	18,897	34,270	38,525	36,639
comp4471_c0_seq1	7,864	24,345	11,428	19,840	12,400	10,963	12,233	12,577	17,440	12,510	8,454	11,178	11,616	21,139	25,731	22,891
comp1683_c0_seq1	13,471	32,611	16,067	22,553	13,894	13,253	16,098	18,390	17,408	12,620	18,237	20,517	18,206	30,301	35,134	33,205
comp1861_c0_seq1	9,356	22,321	11,448	22,325	12,014	10,193	14,949	14,621	17,361	10,220	16,149	16,575	16,944	26,014	28,856	26,227
comp4017_c1_seq1	8,761	26,833	12,160	16,502	10,779	10,265	10,319	9,569	17,324	13,369	14,930	16,207	14,152	20,981	30,598	26,030
comp5465_c0_seq1	6,104	18,539	10,925	11,289	6,827	6,050	6,946	7,523	17,312	15,557	8,707	9,897	11,133	24,750	25,985	22,055
comp1521_c0_seq1	11,897	22,776	9,417	19,814	10,613	8,276	6,577	10,670	17,311	10,598	17,608	28,488	17,519	34,507	29,244	32,517
comp1433_c0_seq1	14,175	27,072	17,499	20,489	14,142	12,595	16,441	18,925	17,301	13,491	19,101	25,467	19,410	33,023	37,768	35,550
comp1321_c0_seq1	23,068	58,250	28,936	44,309	26,089	23,934	29,109	29,072	17,240	13,866	11,506	15,229	14,514	24,723	26,381	22,699
comp1129_c0_seq1	14,335	48,747	18,967	27,441	21,399	19,490	27,710	28,419	17,186	18,246	20,538	17,388	14,105	38,666	50,583	35,688
comp2792_c1_seq1	10,565	30,155	15,690	21,545	12,476	15,574	13,274	14,704	17,149	15,791	15,088	17,747	16,778	26,522	33,577	28,320
comp2339_c0_seq1	8,250	20,513	8,157	12,019	8,939	7,150	12,923	11,622	17,107	17,891	24,669	21,099	21,144	30,183	43,792	39,872
comp2764_c0_seq1	9,811	32,068	13,262	25,204	16,978	15,070	16,237	19,120	17,105	16,464	12,822	15,385	14,805	25,144	31,426	28,793
comp6993_c0_seq1	2,362	5,417	2,960	4,025	3,306	2,718	5,078	3,520	17,093	21,357	8,597	10,118	9,216	28,773	35,133	26,184
comp1566_c2_seq1	14,768	35,609	18,563	30,198	17,898	17,050	22,339	22,746	17,070	13,044	14,978	13,870	14,786	28,222	31,403	28,497
comp2419_c0_seq1	7,906	25,064	10,325	15,823	10,419	8,951	13,882	14,895	17,017	12,042	12,504	16,487	14,365	25,486	28,784	25,878
comp630_c0_seq1	20,681	50,832	24,659	34,220	24,784	20,878	30,164	32,526	17,002	13,810	17,005	18,813	18,117	21,829	28,715	32,437
comp9515_c0_seq1	2,503	8,773	4,614	6,716	4,196	3,376	4,170	3,547	16,942	13,660	3,230	6,491	6,742	20,385	26,434	17,781
comp2081_c0_seq1	10,700	29,194	17,991	26,738	13,559	12,059	23,412	20,219	16,861	16,419	18,093	13,618	13,725	25,661	38,698	34,926
comp2035_c1_seq1	10,388	31,205	20,908	34,331	15,686	15,391	24,956	25,530	16,856	23,526	16,902	14,228	14,889	27,468	43,864	38,675
comp5413_c0_seq1	2,509	7,926	5,002	7,276	4,332	3,923	5,642	4,544	16,783	14,816	3,195	5,287	5,898	15,696	20,835	17,558
comp3762_c0_seq1	8,317	42,001	14,212	24,471	16,615	16,470	11,702	19,733	16,773	21,467	12,480	15,159	12,409	19,197	33,981	28,531
comp362_c0_seq1	28,270	34,966	19,893	24,596	18,683	19,052	17,822	19,417	16,769	13,896	21,964	20,376	19,699	26,879	41,550	35,854
comp4801_c0_seq1	7,329	19,956	10,107	11,694	9,871	9,379	9,574	11,857	16,756	14,083	14,868	10,906	13,607	24,883	27,122	26,794
comp738_c0_seq1	26,172	56,676	32,465	45,926	25,307	26,680	41,478	36,322	16,732	16,691	20,119	20,524	14,605	22,313	39,041	39,675
comp6668_c0_seq1	5,013	16,941	7,411	9,739	7,449	6,978	6,117	6,922	16,717	17,070	7,313	9,199	9,252	22,119	25,910	19,800
comp3205_c0_seq1	6,461	32,566	12,410	20,889	13,765	13,580	13,929	13,091	16,698	19,642	12,447	10,364	11,437	24,079	26,973	25,542
comp3757_c0_seq1	8,402	34,299	16,998	32,809	14,040	13,599	18,802	19,552	16,681	26,234	11,714	9,086	8,501	20,861	29,770	35,651
comp3125_c0_seq1	9,322	20,816	13,231	16,752	11,730	9,289	11,364	11,237	16,660	15,512	11,009	11,501	13,922	23,924	30,375	29,211
comp1231_c0_seq1	14,627	26,196	14,047	23,009	14,506	12,890	17,295	18,622	16,644	14,218	18,627	18,102	17,545	27,982	37,816	29,957
comp2688_c0_seq1	9,036	18,498	11,247	16,933	9,461	7,876	13,795	13,135	16,624	13,044	8,568	8,228	9,515	19,530	26,529	20,586
comp1503_c2_seq1	12,133	31,197	15,649	19,580	14,675	13,939	14,926	17,341	16,579	15,972	25,129	17,720	19,223	31,384	37,017	36,948
comp5717_c0_seq1	8,005	28,225	12,834	20,002	14,378	13,913	13,254	14,513	16,554	16,572	14,065	15,033	15,273	27,738	32,004	30,988
comp3071_c0_seq1	8,439	33,331	13,552	21,499	13,094	19,490	12,552	16,865	16,550	15,050	9,807	13,948	11,183	27,296	37,272	29,834
comp795_c0_seq1	20,679	39,779	18,861	21,367	17,738	15,019	16,835	17,857	16,538	11,239	13,756	17,129	14,692	25,893	23,056	16,395
comp2809_c0_seq1	8,890	31,411	12,190	19,362	15,122	12,635	13,147	11,678	16,521	12,313	6,290	12,836	11,920	15,856	21,772	16,802
comp2854_c0_seq1	17,457	20,073	19,837	8,036	2,693	5,823	3,036	3,124	16,497	7,179	15,481	7,650	13,808	22,183	30,087	13,435
comp498_c0_seq1	33,922	62,604	31,852	45,025	27,856	18,624	26,234	27,632	16,473	10,780	21,743	19,679	19,644	34,119	45,714	32,242
comp6082_c0_seq1	8,122	15,980	9,051	9,070	5,714	4,815	7,360	7,555	16,427	13,779	10,389	12,703	11,795	22,043	33,884	23,309
comp1441_c0_seq1	17,778	38,937	24,083	33,820	20,731	19,065	26,455	25,501	16,422	12,627	10,975	14,458	12,792	26,302	32,143	32,256
comp2623_c0_seq1	8,233	18,691	9,767	14,524	10,177	8,694	11,006	11,838	16,420	13,065	12,125	13,892	13,187	28,838	33,137	30,102
comp5865_c0_seq1	3,954	16,723	9,557	18,714	8,465	8,268	10,895	11,545	16,414	14,615	6,503	11,442	8,648	17,345	18,191	23,806
comp1114_c0_seq1	8,046	30,102	11,841	17,788	13,662	12,834	15,457	16,529	16,381	13,756	10,017	13,771	11,396	21,639	26,898	23,719
comp2036_c0_seq1	10,925	31,820	14,718	22,148	13,295	12,722	15,899	17,043	16,297	15,708	14,706	13,445	14,129	26,952	32,346	29,028
comp1500_c0_seq1	11,936	38,362	16,895	21,311	13,721	12,848	16,477	16,439	16,275	17,079	16,308	17,525	15,803	29,998	36,521	27,499
comp2688_c3_seq1	8,779	17,724	10,887	15,762	9,283	7,517	13,331	12,918	16,262	12,427	8,476	7,976	9,525	19,389	26,261	20,869
comp1457_c0_seq1	11,726	24,136	14,564	27,662	16,320	13,790	17,420	21,797	16,246	13,872	15,307	16,529	15,553	23,334	27,212	31,268
comp4016_c0_seq1	9,064	27,700	15,118	25,570	14,510	13,866	16,438	17,815	16,239	18,815	10,146	9,897	11,218	19,265	36,523	29,783
comp2589_c0_seq1	9,348	33,489	14,904	19,095	14,039	14,362	17,637	17,571	16,234	10,653	9,641	11,958	13,803	20,298	27,677	24,658
comp1121_c0_seq1	16,730	39,181	20,414	24,991	18,819	19,548	20,793	21,132	16,223	19,032	19,960	15,986	19,787	24,812	39,982	38,532
comp1038_c0_seq1	16,120	32,177	15,518	22,830	15,870	13,441	15,291	16,891	16,222	14,266	14,030	15,849	17,443	29,064	35,572	25,398
comp3624_c0_seq1	10,406	25,765	11,897	20,049	13,204	11,588	15,621	15,028	16,214	13,836	14,100	13,667	13,480	21,467	31,088	28,812
comp3545_c0_seq1	7,663	26,872	11,761	14,687	11,512	10,278	10,960	11,727	16,203	15,151	9,705	11,388	13,057	23,311	29,215	22,509
comp4585_c0_seq1	12,130	24,977	15,492	17,519	10,063	7,754	14,051	13,630	16,155	11,896	13,737	11,690	10,802	21,882	34,070	25,431
comp1493_c0_seq1	13,046	36,217	17,895	20,889	13,874	12,266	19,984	20,926	16,154	10,867	16,138	12,570	14,736	23,245	26,706	22,418
comp1436_c0_seq1	12,481	41,889	17,577	21,171	13,921	10,240	19,940	21,665	16,152	15,963	22,047	15,981	16,264	38,931	48,823	38,722
comp5925_c1_seq1	5,973	13,571	8,312	8,341	6,230	5,118	6,978	6,121	16,148	14,714	7,122	9,086	10,050	20,099	26,171	21,227
comp2607_c0_seq1	11,267	22,114	15,159	15,574	13,005	11,905	11,652	10,689	16,141	11,554	11,663	13,468	16,712	20,616	27,390	20,746
comp3349_c0_seq1	9,813	19,258	10,926	12,312	7,780	7,730	10,119	11,148	16,083	12,347	10,738	10,472	12,887	20,850	24,882	18,440
comp1612_c0_seq1	10,885	23,744	12,409	19,990	13,550	11,060	14,261	17,896	16,040	13,261	17,949	20,262	18,854	29,813	27,875	35,150
comp27_c1_seq1	4,648	13,204	8,031	12,232	8,315	7,005	9,365	6,618	16,022	16,162	4,130	6,052	6,762	18,527	22,892	17,452
comp2177_c0_seq1	11,244	27,194	14,443	17,413	11,203	9,883	15,226	15,009	15,973	14,676	13,705	17,290	14,902	25,157	34,601	25,882
comp960_c1_seq1	14,378	27,165	14,336	17,427	14,665	10,495	17,683	14,621	15,967	14,045	13,514	19,434	15,419	32,542	37,475	27,215
comp6816_c0_seq1	5,882	26,589	11,037	14,265	9,572	10,125	10,981	10,128	15,946	12,716	9,390	13,484	12,297	25,621	24,427	25,713
comp3759_c0_seq1	5,278	18,430	10,929	12,005	7,721	7,001	10,173	11,555	15,922	14,278	12,046	11,868	13,418	23,479	31,026	26,111
comp4392_c0_seq1	12,521	32,701	16,583	19,186	11,621	10,166	14,922	15,028	15,914	11,823	9,733	12,711	9,742	21,274	29,608	24,371
comp1202_c0_seq1	14,460	27,765	16,328	18,119	13,269	12,466	14,523	14,961	15,907	15,758	19,051	19,018	19,735	35,640	43,408	38,368
comp2198_c0_seq1	13,418	35,225	17,739	32,086	17,210	16,309	23,011	23,158	15,864	16,944	14,182	15,933	14,602	22,498	32,878	31,805
comp8459_c0_seq1	6,789	22,190	12,084	17,236	12,746	11,462	11,894	12,745	15,841	17,067	8,812	11,461	11,216	21,328	27,824	25,692
comp2088_c0_seq1	16,684	39,409	22,178	28,090	19,075	16,229	28,438	25,055	15,829	14,449	12,614	13,630	14,411	24,458	38,357	26,642
comp2028_c1_seq1	13,653	27,849	13,466	19,716	12,188	10,992	15,031	14,784	15,822	13,541	19,397	19,037	15,234	29,710	43,605	33,096
comp1657_c1_seq1	9,276	23,695	11,873	19,869	12,999	11,069	14,299	14,100	15,768	12,476	8,798	10,221	10,848	22,641	25,005	22,983
comp1403_c0_seq1	21,893	34,536	17,492	19,570	14,293	10,388	14,405	15,511	15,751	9,890	17,593	14,143	15,840	26,114	34,635	20,481
comp2782_c0_seq1	9,342	24,742	12,961	18,014	12,004	10,633	12,185	13,295	15,730	11,993	11,623	13,450	13,331	24,039	30,038	26,499
comp1065_c0_seq1	10,995	21,401	10,946	14,106	10,048	8,574	13,499	14,090	15,710	10,867	19,452	15,733	15,907	27,521	33,228	31,657
comp1114_c3_seq1	7,595	28,618	11,234	17,072	13,090	12,130	15,066	16,134	15,650	13,420	9,570	13,434	11,274	21,249	26,936	23,790
comp4568_c0_seq1	6,782	19,431	10,296	17,287	9,184	8,933	12,025	12,038	15,636	14,356	7,263	8,020	7,936	16,279	24,534	20,271
comp1626_c0_seq1	12,210	27,312	16,944	25,458	12,350	14,146	18,084	18,592	15,610	13,806	11,970	13,675	12,427	23,660	29,017	27,529
comp2086_c0_seq1	16,740	42,523	22,341	26,232	15,232	13,641	20,559	23,252	15,581	16,593	12,366	11,337	14,318	25,557	36,032	29,616
comp1815_c1_seq1	9,534	23,296	13,289	19,718	11,459	10,937	14,135	14,504	15,554	12,618	13,569	14,607	14,020	26,159	32,878	30,452
comp1033_c0_seq1	11,594	32,755	19,005	33,029	18,735	18,067	23,252	24,415	15,550	13,829	14,720	15,709	15,393	23,388	29,096	28,397
comp2123_c0_seq1	7,592	20,167	11,523	20,022	10,038	9,752	11,383	14,007	15,549	11,853	14,446	13,839	15,112	23,994	28,154	31,156
comp877_c0_seq1	10,492	37,482	15,013	26,042	16,457	19,292	28,002	24,585	15,540	9,474	12,264	16,646	9,533	18,674	25,881	24,542
comp1841_c0_seq1	8,860	25,029	11,040	15,467	9,893	9,148	14,954	15,208	15,464	10,203	13,069	13,523	12,071	23,008	26,605	28,156
comp2163_c0_seq1	12,568	23,122	13,137	15,071	10,126	8,141	11,773	12,834	15,458	12,785	18,021	15,070	16,444	32,778	29,480	26,090
comp7676_c0_seq1	6,760	14,638	9,009	11,103	6,778	5,754	8,582	8,533	15,430	12,703	8,347	7,547	9,758	19,724	25,801	22,298
comp1675_c0_seq1	9,241	21,178	13,719	16,254	7,448	7,525	9,511	11,144	15,404	12,650	16,616	22,419	18,532	23,590	42,292	29,698
comp938_c0_seq1	14,984	32,750	20,821	32,332	16,207	18,575	19,895	23,494	15,399	14,457	16,599	15,377	19,486	29,155	39,411	35,687
comp10243_c0_seq1	1,248	8,946	4,594	5,373	3,524	4,865	3,508	5,148	15,384	12,061	8,612	12,952	12,062	18,869	21,588	23,799
comp4711_c0_seq1	6,506	22,334	11,222	12,771	7,866	7,317	8,858	7,967	15,380	10,926	7,614	11,962	11,276	18,318	24,969	20,292
comp6615_c1_seq1	5,880	18,424	8,919	15,220	10,601	9,467	9,787	10,537	15,371	17,291	12,224	12,764	12,767	25,781	29,551	30,063
comp4690_c0_seq1	5,180	16,905	8,068	13,674	8,418	10,278	8,652	8,710	15,364	11,233	5,478	10,033	10,655	14,584	16,326	15,944
comp2855_c0_seq1	11,667	26,957	14,241	21,802	12,875	11,094	13,558	14,354	15,305	12,327	10,590	11,609	12,145	22,781	24,256	20,754
comp3184_c0_seq1	9,841	22,439	14,373	17,979	12,024	11,415	13,227	12,931	15,270	14,334	11,035	10,350	14,088	24,546	32,569	25,591
comp1826_c0_seq1	10,264	24,020	11,885	20,915	13,390	11,759	14,232	14,851	15,265	12,121	12,919	16,102	15,819	27,826	35,849	26,895
comp4157_c0_seq1	6,266	21,037	10,617	15,026	10,647	10,295	11,719	10,905	15,214	15,434	7,638	8,492	9,571	18,371	22,960	21,558
comp4266_c0_seq1	6,947	20,120	10,169	14,968	10,573	10,202	9,967	9,940	15,170	13,539	8,836	9,537	10,728	17,897	22,415	22,494
comp4403_c0_seq1	14,712	26,972	17,424	15,639	8,604	8,139	11,485	11,567	15,160	11,404	12,523	12,391	13,536	23,482	32,612	23,436
comp952_c0_seq1	12,803	27,191	12,917	27,439	17,725	15,978	16,947	18,857	15,158	9,275	12,855	16,206	14,397	20,669	20,244	20,690
comp4321_c0_seq1	9,344	23,752	12,211	19,687	13,174	12,875	11,589	12,936	15,103	14,319	9,061	9,045	11,627	20,743	23,638	20,557
comp2161_c0_seq1	5,106	12,050	7,527	11,640	7,512	6,819	6,657	6,707	15,082	12,233	3,263	4,732	6,220	15,188	18,686	14,540
comp1555_c0_seq1	10,929	32,089	15,055	24,450	14,741	13,446	17,384	18,333	15,079	12,721	13,513	15,532	14,123	23,818	29,169	24,920
comp5276_c0_seq1	5,863	14,272	9,812	13,765	9,292	9,047	10,709	11,171	15,074	15,245	10,583	10,819	10,166	23,277	29,306	27,541
comp7767_c0_seq1	3,564	9,280	5,126	7,069	4,601	3,899	5,055	4,849	15,057	15,833	8,304	8,501	8,254	20,030	27,886	23,833
comp2991_c0_seq1	6,288	25,187	12,350	20,633	12,763	14,058	12,222	12,070	15,039	15,674	13,068	13,090	12,792	25,740	31,829	26,990
comp3881_c0_seq1	6,826	17,311	8,664	10,391	8,290	7,657	8,178	8,214	15,020	19,051	15,819	21,087	12,710	20,784	30,050	26,593
comp1660_c1_seq1	10,702	24,373	12,077	23,902	12,676	11,674	14,539	15,500	15,002	11,803	12,145	13,622	14,145	19,142	23,701	21,089
comp1245_c1_seq1	5,177	33,457	15,460	23,699	14,734	15,318	14,677	14,191	14,995	12,614	5,594	14,303	13,230	17,787	21,520	23,490
comp3164_c0_seq1	10,796	27,206	12,351	19,225	13,359	11,893	15,331	15,974	14,992	14,135	16,623	16,386	14,009	27,801	36,043	31,759
comp4218_c0_seq1	10,933	31,034	13,176	15,763	12,141	9,742	14,290	14,146	14,980	14,368	13,015	11,347	11,821	24,426	30,344	25,865
comp5658_c0_seq1	6,786	20,391	10,959	13,331	8,570	8,584	10,384	10,256	14,965	13,683	9,450	9,357	10,342	20,907	28,439	24,251
comp2533_c0_seq1	5,787	18,656	9,973	15,119	9,386	9,264	10,349	9,167	14,937	10,358	4,984	7,677	8,723	13,692	17,510	17,712
comp378_c0_seq1	9,675	22,183	13,037	11,410	6,490	9,077	8,448	7,632	14,902	8,664	13,613	16,410	15,298	25,169	27,604	16,271
comp7513_c0_seq1	5,822	20,957	10,579	16,756	10,612	9,782	10,342	11,572	14,898	14,889	11,937	11,575	12,828	23,450	28,978	29,586
comp758_c0_seq1	17,180	42,255	20,989	32,065	20,601	15,518	15,720	24,129	14,880	11,923	22,002	15,349	21,336	24,113	31,395	19,105
comp2352_c0_seq1	9,918	24,871	14,313	24,484	16,696	13,759	20,071	21,467	14,874	18,691	16,902	11,217	10,717	22,210	43,866	49,353
comp1891_c0_seq1	15,367	61,929	23,473	30,045	20,335	21,818	24,357	21,647	14,845	18,344	10,789	10,183	10,243	32,012	28,912	24,120
comp3196_c1_seq1	8,843	31,294	13,582	22,015	17,324	15,259	14,553	15,971	14,834	16,992	13,429	12,634	12,613	26,372	31,276	31,556
comp4923_c0_seq1	12,768	23,503	13,488	13,569	10,339	8,953	10,236	10,264	14,819	10,924	8,036	9,439	10,923	20,288	22,964	18,198
comp3382_c0_seq1	9,690	19,637	9,486	9,297	7,417	6,133	10,382	8,726	14,811	9,946	14,501	11,289	10,522	28,011	29,527	24,161
comp4357_c1_seq1	4,855	11,869	7,586	13,581	7,127	6,473	8,768	10,013	14,789	13,523	2,754	4,539	4,395	12,274	15,204	13,170
comp4909_c0_seq1	6,850	19,831	9,879	16,767	10,948	9,996	12,046	12,661	14,789	13,688	13,962	14,200	13,571	25,190	29,360	32,109
comp2864_c0_seq1	8,100	29,756	11,867	21,385	11,269	10,597	14,719	15,056	14,780	14,336	15,356	15,014	15,642	25,567	33,799	27,708
comp1720_c0_seq1	12,114	29,102	15,709	24,231	16,144	15,669	16,220	15,079	14,779	15,530	6,827	10,072	10,209	16,993	21,734	18,892
comp3409_c0_seq1	7,870	10,927	9,825	11,002	3,991	5,439	6,844	6,364	14,776	9,268	13,646	14,582	9,629	15,762	36,208	20,367
comp5899_c0_seq1	5,016	13,861	7,998	11,068	7,374	6,400	7,938	6,614	14,770	11,800	3,707	4,824	6,391	14,151	18,797	13,881
comp1416_c0_seq1	19,932	35,635	22,429	29,912	18,005	18,290	21,492	20,925	14,763	9,888	11,952	13,721	13,730	24,928	32,324	29,532
comp6873_c0_seq1	3,425	12,084	6,978	11,775	7,656	6,144	7,696	7,029	14,735	15,020	4,925	6,058	7,788	14,537	17,356	16,953
comp8132_c0_seq1	4,954	11,338	6,983	8,928	4,692	4,419	6,262	6,495	14,682	13,111	10,630	10,785	13,210	23,665	29,365	18,720
comp3052_c1_seq1	10,920	26,521	14,595	20,647	12,678	12,401	13,866	12,541	14,669	15,343	10,688	12,406	13,486	22,562	27,739	23,055
comp1628_c0_seq1	9,243	20,285	11,596	16,836	9,054	8,949	11,531	11,717	14,664	9,366	16,082	13,821	15,320	23,905	28,435	23,550
comp3733_c1_seq1	7,855	12,592	7,114	8,281	4,514	4,051	5,598	4,718	14,647	8,173	10,646	8,565	11,023	15,708	20,511	14,809
comp1287_c0_seq1	21,634	66,845	25,365	51,227	27,347	25,638	32,657	27,051	14,633	10,116	7,017	9,455	9,131	21,642	22,004	17,777
comp3098_c0_seq1	9,186	20,736	11,532	14,810	10,297	8,321	12,688	12,284	14,621	13,156	11,916	12,258	14,325	24,583	33,600	27,708
comp3108_c0_seq1	8,948	26,837	9,737	16,171	11,184	9,211	13,563	12,285	14,611	14,412	14,741	13,839	12,357	23,509	32,973	23,423
comp3547_c0_seq1	8,584	15,800	11,367	16,759	9,228	10,197	14,104	11,737	14,602	10,528	9,257	8,911	11,603	18,560	23,756	18,673
comp8974_c0_seq1	4,269	14,374	6,625	10,298	5,453	6,205	7,374	6,424	14,573	11,640	9,703	10,736	11,487	17,766	18,935	18,147
comp3116_c0_seq1	12,865	26,359	14,892	14,896	9,423	7,967	11,517	11,305	14,558	9,758	10,098	14,471	13,249	21,882	29,202	21,472
comp305_c0_seq1	33,418	45,391	25,876	32,336	16,784	11,639	21,604	20,124	14,516	8,525	21,819	18,189	18,929	22,250	39,669	22,222
comp5378_c0_seq1	7,399	21,346	11,046	16,504	12,656	11,535	10,601	12,146	14,496	12,665	9,807	11,283	10,681	19,972	24,794	22,821
comp509_c0_seq1	17,705	37,639	18,474	21,774	13,479	13,233	19,915	23,528	14,492	12,203	21,869	19,071	16,209	25,958	35,266	31,327
comp3628_c0_seq1	8,684	21,281	11,191	15,998	11,301	9,829	12,707	12,259	14,411	11,075	10,263	10,717	11,449	21,546	26,386	24,231
comp4089_c0_seq1	11,495	22,086	12,856	20,059	12,851	12,825	14,091	12,604	14,396	11,628	5,970	8,462	8,263	16,225	19,991	17,979
comp8111_c0_seq1	2,957	14,053	8,305	8,529	3,343	4,089	3,729	3,115	14,327	7,555	3,515	9,762	7,849	8,331	12,696	12,732
comp549_c1_seq1	33,894	66,038	36,562	82,721	34,881	32,406	43,849	56,552	14,325	22,197	28,121	23,843	21,252	19,852	48,962	35,696
comp3181_c0_seq1	5,938	16,664	9,510	11,010	6,644	6,121	9,606	7,810	14,324	12,342	11,964	16,638	11,784	20,756	25,721	22,891
comp7435_c0_seq1	3,525	13,766	5,172	6,316	5,257	4,900	6,059	4,436	14,264	12,414	10,618	11,520	10,104	23,139	26,451	14,776
comp3567_c0_seq1	2,433	6,778	3,811	5,987	5,201	4,846	4,420	6,909	14,225	12,008	16,435	17,167	15,972	29,946	30,341	30,921
comp2365_c0_seq1	8,100	25,904	11,531	22,119	14,430	11,379	16,324	18,586	14,224	11,473	10,674	12,459	12,848	19,317	27,129	23,190
comp3985_c0_seq1	12,818	39,559	13,214	15,318	11,550	8,166	14,924	14,924	14,218	10,681	14,960	13,198	12,088	21,175	28,155	24,109
comp4189_c0_seq1	10,674	19,794	10,626	13,458	9,693	8,089	10,758	10,876	14,213	11,790	14,936	11,438	14,071	20,142	30,440	24,471
comp5685_c0_seq1	6,369	16,253	9,561	11,803	7,599	7,249	8,820	9,211	14,194	12,079	9,031	11,034	10,551	20,202	26,627	20,412
comp8261_c0_seq1	4,520	14,274	6,458	9,176	6,464	5,903	6,799	6,954	14,169	16,385	6,303	8,950	9,107	21,097	21,611	17,865
comp7415_c0_seq1	3,764	11,139	4,735	6,318	4,406	3,564	4,564	4,802	14,153	11,967	9,133	10,451	12,161	19,188	25,546	18,992
comp2580_c3_seq1	8,606	22,589	11,299	16,797	10,808	10,297	12,355	13,486	14,100	11,516	12,928	14,251	12,191	24,210	28,388	26,483
comp3445_c0_seq1	8,010	18,913	7,466	12,878	8,140	6,557	13,687	8,762	14,082	10,426	13,776	12,489	10,644	25,460	33,499	27,208
comp5011_c0_seq1	6,067	20,129	9,604	18,411	11,853	11,055	10,520	11,413	14,071	16,446	5,921	7,187	7,466	16,825	20,548	18,899
comp2464_c0_seq1	7,409	17,942	9,791	14,893	11,710	10,140	8,542	11,722	14,059	9,829	5,127	6,855	10,807	13,677	13,835	13,296
comp4273_c0_seq1	7,393	22,704	8,781	12,115	8,624	7,930	8,649	10,429	14,058	12,896	12,682	11,615	12,838	24,690	29,503	22,144
comp1886_c0_seq1	7,449	14,780	9,446	13,233	7,201	6,258	9,540	9,735	14,047	13,184	16,363	19,607	17,624	25,304	29,713	25,057
comp1261_c1_seq1	14,491	28,326	14,214	20,694	15,681	12,012	14,468	17,048	14,044	10,603	16,643	18,528	18,437	26,742	36,722	30,134
comp2387_c0_seq1	11,609	22,847	13,623	14,917	9,617	7,961	11,704	14,199	14,041	13,221	16,930	17,626	15,516	30,122	43,138	31,078
comp7343_c0_seq1	4,719	14,847	7,822	12,278	8,289	8,576	8,202	8,402	13,989	12,560	6,044	7,602	8,357	14,851	18,458	18,206
comp3829_c0_seq1	7,722	16,388	9,838	13,963	11,669	11,086	11,517	9,657	13,983	10,331	7,800	9,021	10,555	17,678	20,104	17,723
comp569_c0_seq1	28,622	37,804	24,593	38,431	22,353	19,710	23,088	30,222	13,982	15,036	20,545	24,755	23,639	26,489	36,880	28,722
comp1311_c1_seq1	13,870	41,425	18,855	21,996	15,531	17,753	15,161	16,601	13,924	13,899	11,310	10,850	10,520	26,200	27,509	21,612
comp3464_c1_seq1	8,843	20,042	11,809	14,961	9,371	8,023	12,342	12,602	13,901	11,096	10,540	12,281	12,406	20,727	27,758	25,531
comp645_c0_seq1	16,354	29,184	18,944	18,823	15,033	16,885	15,284	19,514	13,876	11,052	16,564	16,300	18,013	31,569	33,910	32,220
comp3240_c0_seq1	9,063	30,488	16,262	24,024	17,630	18,967	16,086	16,724	13,864	15,475	11,533	12,409	13,119	22,816	28,683	26,364
comp1016_c0_seq1	14,860	32,175	17,421	24,856	17,174	15,578	19,378	20,741	13,853	10,472	13,918	16,292	14,356	22,781	25,914	24,128
comp4075_c0_seq1	6,550	27,910	11,293	22,845	10,244	9,417	11,703	13,209	13,845	16,669	7,675	10,273	10,790	17,268	24,468	21,223
comp916_c0_seq1	27,717	60,054	30,251	44,895	26,622	20,496	34,937	31,731	13,831	12,516	19,029	12,694	17,980	19,671	34,892	22,941
comp9885_c0_seq1	4,467	17,438	6,998	6,252	5,437	4,745	5,193	6,552	13,817	10,309	6,220	8,690	8,737	17,093	22,764	16,815
comp5355_c0_seq1	3,600	14,155	5,272	7,626	5,070	5,380	6,136	6,089	13,811	5,884	4,536	13,913	9,722	12,522	14,500	15,354
comp3721_c0_seq1	6,475	20,468	10,572	13,262	9,349	9,370	9,305	8,998	13,800	10,623	10,250	12,501	12,099	19,151	22,672	20,481
comp2367_c0_seq1	9,635	23,597	15,906	16,068	8,672	11,353	9,649	9,197	13,799	9,042	7,109	10,722	9,803	12,574	20,534	18,971
comp9973_c0_seq1	29,520	44,016	27,439	39,251	26,560	16,997	24,331	29,086	13,799	10,223	20,965	22,238	20,646	26,644	33,791	29,374
comp1422_c1_seq1	13,685	27,174	14,271	12,443	7,932	5,157	14,935	12,055	13,765	12,109	19,706	13,610	15,386	27,522	40,741	27,851
comp1685_c0_seq1	8,440	32,603	13,167	22,558	14,926	13,413	16,985	17,545	13,765	14,576	12,285	12,074	12,363	21,226	28,317	27,291
comp534_c0_seq1	14,615	35,540	18,450	26,507	13,523	10,857	21,522	22,525	13,754	18,686	26,237	19,347	20,563	28,982	50,058	39,550
comp2239_c1_seq1	10,141	29,354	12,266	20,384	18,800	15,142	15,976	14,615	13,747	13,518	10,497	9,412	9,944	19,807	26,407	22,478
comp3878_c0_seq1	7,744	23,002	10,241	14,589	10,352	9,552	10,923	10,087	13,745	11,948	10,528	10,346	11,951	19,053	26,530	20,216
comp3457_c0_seq1	8,094	18,959	10,465	12,020	7,077	6,009	8,301	8,277	13,744	11,048	10,436	9,529	8,277	20,933	31,665	24,270
comp2285_c0_seq1	7,755	21,184	12,308	18,901	13,029	11,118	14,492	14,832	13,736	13,151	9,243	9,761	10,894	19,420	21,741	22,360
comp6115_c0_seq1	3,720	10,088	5,882	7,447	4,805	4,714	5,065	4,363	13,712	9,186	3,007	4,567	5,767	14,845	17,454	12,025
comp1777_c3_seq1	10,031	32,942	13,766	22,719	17,906	15,257	18,284	17,609	13,692	12,754	8,300	11,140	10,435	17,045	22,604	21,046
comp561_c0_seq1	15,943	33,117	18,213	19,859	9,722	9,087	14,566	15,679	13,678	10,678	14,670	20,216	16,011	18,254	33,971	24,393
comp2576_c0_seq1	7,069	23,353	11,336	19,490	10,804	9,739	17,249	13,552	13,661	17,925	14,953	10,830	15,318	24,309	35,129	30,001
comp1550_c0_seq1	14,057	32,160	21,973	25,423	13,116	11,442	30,648	26,463	13,660	20,754	30,524	12,612	11,076	26,197	61,340	45,872
comp2353_c0_seq1	8,689	20,718	12,009	17,890	13,521	12,100	13,419	14,066	13,641	12,205	9,537	11,186	11,930	22,258	24,402	22,962
comp2592_c0_seq1	8,476	21,109	11,460	18,586	12,160	11,359	13,414	13,724	13,639	13,409	12,171	9,991	11,970	20,698	28,338	22,673
comp3506_c1_seq1	8,309	19,758	9,828	15,569	10,188	9,282	10,277	11,677	13,626	9,730	10,005	13,296	13,235	21,354	26,463	22,622
comp1269_c0_seq1	14,670	25,182	13,907	18,289	11,574	9,577	13,976	15,342	13,569	10,246	12,688	15,422	13,310	23,625	30,136	31,787
comp4171_c0_seq1	7,101	18,720	9,990	14,009	9,080	8,251	9,701	9,254	13,561	11,311	8,002	10,876	11,495	21,431	23,551	20,764
comp1703_c0_seq1	8,381	22,919	11,079	17,952	12,660	10,857	15,390	15,681	13,560	10,844	13,001	12,620	15,189	21,421	25,118	24,631
comp4372_c0_seq1	7,499	19,322	9,828	15,875	9,282	8,168	11,927	10,445	13,558	11,899	6,943	7,936	8,337	17,163	20,997	17,559
comp2912_c0_seq1	7,145	20,115	9,099	14,693	10,058	8,165	10,818	12,774	13,536	11,376	12,664	13,973	12,618	24,233	27,349	26,202
comp1083_c0_seq1	17,344	53,280	22,230	30,989	22,009	16,708	25,598	21,419	13,463	11,534	13,899	12,162	11,664	21,871	27,064	20,798
comp5226_c0_seq1	4,074	23,219	12,911	11,734	6,249	7,655	6,168	5,295	13,460	9,858	5,469	12,384	9,274	9,074	16,021	12,779
comp1757_c0_seq1	13,408	45,217	22,517	45,495	24,638	25,264	27,910	27,956	13,435	16,751	7,763	11,427	9,796	20,329	20,847	24,424
comp1317_c0_seq1	11,982	29,944	16,131	16,933	10,104	10,582	12,130	11,489	13,418	7,510	8,477	15,134	13,062	14,645	22,769	17,116
comp906_c1_seq1	10,195	17,389	10,455	10,299	8,009	6,370	9,454	10,406	13,403	10,882	14,740	13,860	15,199	23,182	30,295	26,555
comp3294_c0_seq1	9,430	24,030	13,681	26,661	15,158	15,699	16,727	16,341	13,402	14,279	11,511	9,351	11,297	25,494	29,041	24,236
comp4562_c0_seq1	10,768	25,803	12,523	19,968	12,107	10,608	13,842	14,096	13,383	13,194	11,012	9,937	11,194	22,658	29,207	23,748
comp4374_c0_seq1	6,055	21,538	9,042	13,076	10,387	8,154	10,138	10,919	13,375	11,085	8,419	10,511	11,501	18,387	22,049	21,884
comp6608_c0_seq1	7,324	24,715	10,960	15,657	10,654	9,893	11,538	12,266	13,361	14,086	12,287	11,814	11,052	23,564	29,750	25,315
comp7386_c0_seq1	3,982	12,575	6,859	9,212	5,935	5,181	6,907	6,968	13,356	15,094	10,571	11,119	13,208	24,311	29,034	25,373
comp2013_c0_seq1	11,038	31,122	20,306	30,299	15,056	12,852	19,394	22,525	13,355	11,712	10,647	12,123	11,689	18,691	26,587	28,098
comp323_c0_seq1	15,003	26,423	13,753	20,156	15,581	13,690	16,606	19,540	13,350	10,452	15,151	18,530	14,107	24,138	25,926	27,234
comp1592_c0_seq1	9,669	26,070	16,674	22,759	17,451	16,080	15,340	16,734	13,329	11,304	12,903	14,580	16,619	22,944	27,631	23,760
comp5039_c0_seq1	4,332	20,235	8,952	15,781	8,622	8,558	8,790	10,143	13,329	14,206	7,931	9,517	10,418	19,146	23,868	22,957
comp7882_c0_seq1	3,218	9,010	5,340	6,488	4,086	3,399	4,117	3,610	13,296	8,312	2,847	4,036	4,672	8,603	11,744	7,255
comp1430_c0_seq1	19,039	45,078	24,119	44,821	23,994	19,971	35,971	33,453	13,294	10,055	12,806	12,812	12,483	17,950	24,906	23,343
comp5088_c0_seq1	5,920	14,182	7,179	11,592	7,774	6,938	7,853	7,735	13,294	10,097	7,896	9,811	10,445	17,879	19,880	16,754
comp3562_c2_seq1	7,882	16,991	10,134	15,705	10,298	8,760	13,907	12,517	13,289	9,841	6,165	6,259	8,505	14,032	17,313	13,312
comp658_c0_seq1	14,505	34,297	17,145	26,946	20,779	18,137	19,104	24,591	13,269	13,862	16,417	24,702	19,905	30,309	36,023	34,114
comp3319_c0_seq1	11,262	23,440	11,779	17,193	11,923	10,334	18,080	13,771	13,267	13,275	16,901	12,178	11,319	22,589	30,250	25,829
comp2585_c1_seq1	7,964	19,681	20,970	31,893	9,693	7,835	21,741	23,547	13,244	23,784	19,238	10,352	11,886	21,201	48,873	45,105
comp1094_c0_seq1	12,714	28,092	14,722	20,057	12,431	12,169	14,867	16,490	13,242	10,386	12,791	17,018	14,865	25,207	35,806	31,448
comp725_c1_seq1	17,661	55,848	33,546	30,809	21,091	16,950	27,963	36,494	13,225	14,738	17,409	21,762	25,409	21,075	32,062	36,379
comp6498_c1_seq1	4,306	10,669	6,075	8,637	6,046	4,725	6,063	6,097	13,224	13,271	5,318	7,406	7,586	17,147	22,573	17,937
comp3575_c0_seq1	7,921	30,159	12,511	20,102	13,225	11,655	12,493	17,286	13,210	10,794	8,437	12,759	10,944	20,505	25,531	22,106
comp4937_c0_seq1	8,886	15,508	9,448	12,034	6,733	5,484	9,379	10,062	13,204	11,549	14,442	10,915	12,236	21,026	33,187	25,479
comp2055_c0_seq1	15,481	31,989	19,485	32,110	17,477	16,908	21,602	19,185	13,199	11,875	11,868	10,028	13,866	17,509	25,483	24,485
comp1698_c0_seq1	9,170	23,271	11,278	20,337	9,065	8,605	11,199	13,891	13,196	10,990	13,692	16,595	14,444	24,511	30,454	26,975
comp2811_c0_seq1	6,017	22,341	11,396	14,454	8,849	11,177	8,407	8,362	13,181	9,001	7,256	9,352	9,518	18,457	20,484	18,645
comp5773_c0_seq1	6,976	18,885	10,801	15,408	10,026	8,570	11,085	10,917	13,174	13,117	8,823	8,328	9,247	19,342	26,348	21,455
comp10669_c0_seq1	8,109	18,855	11,142	13,863	8,712	8,397	9,431	10,003	13,158	11,272	9,208	9,099	9,855	17,580	20,832	17,142
comp1642_c0_seq1	12,696	35,150	18,551	27,411	19,457	18,808	20,630	24,632	13,147	10,520	7,634	10,052	8,174	20,027	19,823	26,587
comp3725_c0_seq1	8,586	24,094	11,982	15,500	9,638	8,012	9,604	11,836	13,129	9,331	14,825	8,745	6,952	23,092	38,729	32,508
comp2446_c0_seq1	8,149	27,903	12,328	18,776	12,248	12,644	13,567	16,292	13,090	11,695	11,513	14,025	14,007	19,224	24,642	20,573
comp4684_c0_seq1	7,638	22,141	9,071	13,126	9,041	7,347	11,184	10,331	13,077	10,681	9,187	10,415	11,407	16,390	23,567	19,410
comp5665_c0_seq1	7,116	20,264	9,895	15,811	9,813	7,860	10,159	9,716	13,071	12,960	6,194	7,618	6,446	16,812	20,890	17,350
comp2893_c0_seq1	7,079	21,585	11,178	13,999	7,347	7,394	12,532	10,153	13,044	13,388	12,772	12,905	12,263	22,045	29,606	27,316
comp12000_c0_seq1	2,298	7,423	5,684	3,493	1,252	1,780	1,494	1,401	13,030	7,963	2,693	6,050	5,719	7,729	12,965	9,556
comp5253_c2_seq1	6,375	17,728	8,172	12,735	8,791	8,372	8,975	9,422	13,029	13,106	7,243	7,733	8,703	18,084	22,339	19,815
comp8530_c0_seq1	3,974	12,283	7,412	11,531	6,156	6,154	6,581	6,151	13,015	8,762	3,941	6,445	6,355	11,596	14,394	12,752
comp1839_c0_seq1	9,337	25,402	14,084	20,844	13,586	13,239	14,089	12,848	12,991	10,854	9,795	12,072	11,962	19,619	22,206	20,502
comp2204_c0_seq1	12,997	25,814	15,513	15,131	10,923	9,547	11,064	11,501	12,981	10,965	15,744	12,830	17,905	26,297	36,605	23,589
comp6775_c0_seq1	4,220	14,994	5,945	8,468	5,085	4,413	5,971	6,490	12,923	11,025	6,949	8,943	9,852	18,084	21,328	15,935
comp16594_c0_seq1	1,411	4,021	1,651	1,807	1,753	1,718	1,295	1,453	12,904	9,231	4,139	5,686	5,197	14,865	14,007	7,363
comp2132_c0_seq1	7,672	22,151	10,207	15,369	10,357	9,406	11,218	10,199	12,901	7,261	8,145	14,319	11,657	15,703	22,896	17,452
comp710_c0_seq1	10,295	26,309	14,355	16,092	11,349	10,420	11,972	10,444	12,873	10,375	12,196	12,054	14,816	24,776	29,974	20,756
comp3375_c1_seq1	11,802	27,193	14,227	19,983	12,457	10,599	15,074	15,238	12,863	12,922	15,436	13,210	13,188	26,135	35,346	27,739
comp2877_c0_seq1	12,322	24,014	12,818	20,497	12,028	10,298	13,238	13,383	12,846	11,839	8,059	9,879	11,479	20,715	24,526	22,552
comp1054_c0_seq1	13,439	23,659	12,277	20,066	12,100	9,889	12,211	14,648	12,835	16,452	16,286	27,365	23,824	29,753	48,416	31,778
comp1149_c0_seq1	12,714	28,511	15,113	22,489	8,694	9,014	8,344	9,689	12,834	8,831	9,953	11,240	10,543	14,761	21,292	13,626
comp3056_c0_seq1	9,279	25,892	12,468	21,395	11,649	11,773	13,482	15,618	12,830	11,699	10,812	11,502	12,465	19,877	26,086	21,611
comp6401_c0_seq1	5,988	15,689	7,961	9,973	7,022	5,634	8,325	7,727	12,815	11,403	6,886	7,838	8,186	18,111	25,464	15,683
comp506_c0_seq1	16,856	22,257	13,608	16,646	10,647	8,929	12,772	14,693	12,794	9,172	17,145	19,781	17,116	24,947	33,364	26,270
comp6201_c0_seq1	4,727	17,059	8,376	13,663	8,647	8,903	9,034	10,354	12,774	11,792	6,861	7,860	8,246	14,742	19,707	18,342
comp3256_c0_seq1	8,876	21,878	12,946	20,955	12,887	12,198	15,667	15,460	12,750	8,319	9,398	10,303	10,802	19,517	19,888	18,152
comp4414_c0_seq1	4,837	20,991	8,591	14,614	9,106	9,236	9,401	10,042	12,720	14,290	5,893	7,041	6,931	15,988	18,926	19,193
comp4086_c0_seq1	8,111	17,873	11,036	18,218	11,058	10,337	13,792	12,448	12,654	11,962	7,597	8,640	9,505	15,953	21,895	21,578
comp947_c0_seq1	30,086	61,561	24,124	24,244	20,910	15,367	22,618	21,471	12,622	6,230	4,406	11,028	12,580	14,169	14,264	8,182
comp5472_c0_seq1	5,803	12,223	7,049	7,595	5,915	4,319	5,137	5,037	12,607	7,132	10,120	9,239	12,664	12,710	14,871	15,371
comp2476_c0_seq1	11,252	20,885	11,146	21,583	13,525	12,941	15,073	16,457	12,606	9,748	10,399	12,052	11,586	17,595	24,454	22,078
comp1903_c0_seq1	12,294	39,466	19,568	43,177	21,350	21,259	23,322	32,844	12,604	15,711	16,402	13,370	15,364	21,643	28,581	25,933
comp6916_c0_seq1	5,684	17,335	9,086	8,390	5,918	5,623	7,004	7,284	12,603	11,125	9,538	11,215	10,801	17,361	25,290	21,321
comp5171_c0_seq1	4,965	19,395	8,027	14,875	10,114	8,338	9,459	9,571	12,600	12,889	8,014	7,991	9,999	17,914	21,001	19,457
comp4876_c0_seq1	10,651	24,038	12,064	18,291	10,897	8,169	13,962	13,864	12,592	11,538	7,728	9,773	9,512	17,862	24,690	17,777
comp1066_c0_seq1	16,573	31,050	16,466	18,758	16,516	10,046	14,011	20,155	12,558	9,711	17,204	20,274	17,988	32,019	41,650	38,162
comp5202_c0_seq1	7,731	19,288	10,781	14,400	10,719	8,587	11,049	11,833	12,545	13,249	9,597	10,480	10,015	22,920	28,987	23,935
comp3731_c2_seq1	6,236	24,419	14,000	18,657	11,107	10,868	13,249	14,719	12,541	14,534	9,822	9,185	9,198	21,313	26,697	29,328
comp1308_c0_seq1	7,129	20,965	9,698	20,747	9,949	9,337	12,397	14,872	12,539	11,384	9,674	10,215	10,243	15,329	23,518	22,941
comp2162_c0_seq1	15,680	29,144	18,084	24,188	16,950	14,426	21,459	20,880	12,531	10,740	9,973	11,171	9,690	20,193	25,682	22,389
comp10770_c0_seq1	2,105	6,930	4,954	4,051	1,457	1,893	1,995	1,437	12,520	8,594	7,514	10,388	9,611	13,302	20,808	12,662
comp2448_c0_seq1	8,424	20,779	15,525	22,481	9,215	12,854	16,774	16,085	12,517	7,586	10,673	6,701	6,496	12,168	19,796	20,562
comp3332_c0_seq1	6,184	18,065	10,109	12,733	5,215	6,587	7,222	4,718	12,517	7,287	8,093	12,919	12,460	14,122	26,571	15,375
comp5448_c0_seq1	6,818	20,464	9,651	12,943	9,258	8,597	10,021	10,773	12,517	10,453	7,940	9,439	9,365	18,089	21,792	21,124
comp1308_c1_seq1	6,688	20,348	9,696	20,327	9,743	9,095	12,313	14,778	12,513	11,365	9,862	10,194	10,166	15,835	24,039	23,250
comp3597_c0_seq1	6,683	20,813	14,828	10,519	4,085	8,530	3,659	3,320	12,500	9,514	3,266	5,575	7,497	10,525	16,517	8,879
comp905_c0_seq1	13,655	37,578	16,962	29,937	20,631	18,325	22,515	23,543	12,498	12,244	12,275	12,218	12,375	21,813	26,791	25,429
comp2772_c0_seq1	7,287	19,743	9,973	15,627	9,530	8,664	9,095	10,375	12,485	11,639	5,571	7,311	8,934	15,752	20,577	15,782
comp4760_c0_seq1	8,363	24,037	15,879	26,527	10,996	10,562	17,654	18,830	12,461	16,663	12,512	10,270	10,465	18,622	30,810	27,406
comp3395_c0_seq1	9,106	18,688	12,474	13,787	9,400	8,427	11,017	12,418	12,455	13,948	12,460	11,838	12,194	24,733	33,766	28,881
comp2345_c0_seq1	11,611	26,476	14,019	20,762	12,163	12,770	12,943	14,029	12,452	9,755	10,558	10,465	8,873	19,063	21,535	17,259
comp4365_c0_seq1	8,004	23,275	11,999	15,221	10,034	8,008	10,905	11,291	12,452	9,714	7,348	9,248	9,218	16,191	24,177	19,745
comp9119_c0_seq1	5,090	16,499	7,825	10,089	6,145	5,789	5,708	7,219	12,448	10,141	4,464	5,796	6,667	18,955	16,658	12,539
comp3971_c0_seq1	8,670	23,687	11,154	15,110	10,579	8,670	10,862	12,347	12,440	9,799	10,173	13,287	12,665	19,914	23,756	21,280
comp989_c0_seq1	12,660	25,274	10,693	17,241	8,063	11,115	9,651	9,152	12,425	13,355	12,881	15,144	13,341	18,970	30,851	38,988
comp15264_c0_seq1	2,105	5,136	2,678	3,198	2,109	1,587	2,325	2,582	12,391	10,484	11,674	10,186	11,202	18,124	25,715	23,187
comp4199_c0_seq1	5,491	17,911	9,750	16,798	9,785	9,726	10,441	10,809	12,383	10,966	7,693	8,412	9,250	13,799	17,430	19,389
comp65675_c0_seq1	227	967	535	505	195	237	239	220	12,382	9,451	10,515	10,304	6,410	14,367	21,868	21,531
comp5563_c0_seq1	4,822	14,439	6,553	8,529	6,162	5,888	6,249	6,685	12,366	9,007	9,239	10,814	10,979	19,896	22,405	19,142
comp348_c0_seq1	55,723	150,639	68,097	66,158	54,112	55,394	48,821	56,136	12,360	13,401	6,691	11,266	8,399	11,222	6,538	22,007
comp1773_c1_seq1	7,343	19,038	9,457	12,415	9,448	7,930	9,121	8,874	12,351	10,483	8,129	9,316	10,327	22,494	25,158	21,633
comp1768_c0_seq1	6,506	14,895	6,320	8,728	7,108	5,178	6,540	5,772	12,338	9,109	7,056	6,152	9,507	18,032	17,789	13,721
comp1519_c0_seq1	13,952	49,807	22,020	38,999	25,053	24,998	27,036	25,478	12,324	16,226	13,351	12,065	9,246	19,089	26,389	24,147
comp3954_c0_seq1	9,085	23,204	12,678	12,803	7,291	7,069	8,381	8,703	12,319	8,430	13,717	14,108	12,821	19,097	28,639	19,554
comp5113_c0_seq1	8,287	22,299	10,400	13,373	8,830	8,155	10,750	10,815	12,306	10,072	10,997	10,364	10,460	18,409	25,599	21,227
comp5649_c0_seq1	6,393	14,176	7,708	12,059	7,148	6,596	9,590	9,470	12,289	10,143	9,263	8,791	9,069	19,621	21,919	19,984
comp2621_c0_seq1	8,669	30,847	15,405	17,389	7,855	13,359	8,880	9,843	12,286	10,189	8,881	11,558	11,025	16,951	22,789	16,616
comp2925_c0_seq1	7,501	17,893	10,473	15,103	9,302	8,777	11,928	13,537	12,260	10,112	11,117	10,224	10,169	18,882	26,578	20,910
comp3357_c0_seq1	13,846	38,109	17,699	26,192	16,352	13,095	19,900	20,355	12,256	14,869	10,903	9,839	10,470	22,883	31,657	25,057
comp4000_c0_seq1	6,082	17,112	9,287	15,941	10,122	9,139	12,615	12,777	12,247	10,461	6,561	6,943	7,771	14,920	20,326	17,952
comp5429_c1_seq1	4,930	18,565	8,390	13,076	9,413	8,580	9,121	9,468	12,245	11,419	7,583	8,157	8,308	16,903	21,435	16,081
comp5961_c0_seq1	6,717	17,852	9,796	16,049	10,109	9,206	10,265	10,072	12,245	10,234	6,273	8,435	9,168	13,703	16,125	14,435
comp5173_c0_seq1	4,244	11,235	6,305	6,884	5,472	5,451	4,501	5,286	12,241	14,873	6,909	8,955	10,585	18,139	26,303	20,612
comp6844_c0_seq1	4,580	29,455	8,423	9,384	9,220	5,461	7,383	9,564	12,221	18,069	16,222	9,382	9,413	25,052	28,164	8,724
comp9890_c0_seq1	2,689	7,699	4,122	6,157	4,199	3,803	4,245	3,417	12,192	8,408	2,240	3,818	5,051	10,792	13,652	9,094
comp4245_c0_seq1	3,529	10,131	3,658	7,028	4,975	4,176	4,793	5,283	12,139	8,342	10,423	11,786	11,491	18,700	23,392	18,714
comp10925_c1_seq1	2,836	8,775	3,682	4,949	4,022	3,060	3,935	3,288	12,138	10,700	3,327	4,903	5,556	14,584	16,299	11,244
comp1584_c2_seq1	9,066	16,701	11,278	13,128	7,714	6,761	9,636	9,562	12,103	7,915	9,122	8,874	8,994	16,648	23,010	17,124
comp10415_c0_seq1	2,943	10,231	5,684	9,159	5,634	5,145	4,731	5,179	12,087	12,619	3,959	5,219	6,044	11,164	15,093	14,162
comp4248_c0_seq1	6,038	23,410	9,195	14,182	10,046	8,528	10,187	10,591	12,087	14,136	11,695	9,188	9,369	21,174	26,651	26,724
comp1633_c0_seq1	6,858	17,692	9,733	14,612	10,181	7,989	10,962	10,329	12,080	9,243	9,066	11,806	10,472	20,707	21,354	21,452
comp3093_c0_seq1	7,757	21,265	11,125	13,374	10,506	7,922	10,805	11,241	12,074	11,535	10,084	11,324	12,067	20,159	28,504	21,569
comp5555_c1_seq1	7,693	14,879	10,143	12,220	8,486	7,426	9,411	9,789	12,062	11,414	9,163	7,801	8,172	17,283	22,976	20,701
comp33840_c0_seq1	519	2,296	1,019	1,751	980	1,188	1,275	1,456	12,052	17,079	3,290	4,821	7,407	19,037	27,458	18,645
comp626_c0_seq1	9,439	21,440	11,415	20,513	14,680	13,075	14,413	16,943	12,050	9,817	13,234	16,377	14,539	19,829	26,009	26,224
comp906_c0_seq1	10,973	18,564	10,750	10,990	8,552	6,577	9,416	10,756	12,037	10,734	13,242	11,917	13,407	19,522	26,550	24,048
comp4301_c0_seq1	7,563	18,001	9,548	13,610	8,740	7,805	9,170	9,013	12,032	11,814	9,781	10,256	10,821	20,852	23,318	21,323
comp2420_c0_seq1	7,751	29,245	14,217	20,511	13,498	13,420	12,675	13,832	12,019	13,242	8,672	8,115	8,109	18,718	22,621	20,907
comp6799_c0_seq1	6,029	14,407	7,970	10,616	7,034	6,286	7,409	7,261	12,012	9,351	6,276	6,902	8,495	13,784	16,916	13,583
comp6243_c0_seq1	6,228	20,824	9,010	12,733	9,233	8,098	10,197	9,430	11,997	12,750	7,555	8,395	9,096	18,449	21,677	21,378
comp657_c0_seq1	7,555	18,900	10,657	9,043	4,684	3,690	7,601	3,779	11,997	6,376	30,149	15,700	17,258	25,198	52,790	27,697
comp16749_c0_seq1	2,262	3,078	2,496	2,313	2,439	2,457	2,439	3,075	11,983	11,075	8,667	8,702	9,257	17,690	23,028	23,977
comp1557_c0_seq1	18,774	24,549	14,028	17,013	8,260	6,929	13,605	12,285	11,979	8,628	12,471	9,505	12,402	16,344	29,882	19,534
comp5402_c0_seq1	7,039	16,770	9,224	11,188	6,861	5,798	8,024	8,448	11,942	9,512	7,939	8,556	8,440	15,939	20,758	17,511
comp4806_c0_seq1	4,804	16,310	8,061	13,207	8,529	8,083	9,160	9,295	11,938	12,789	6,074	6,938	7,951	15,914	19,448	18,980
comp4550_c0_seq1	6,869	15,210	9,839	10,454	6,892	6,822	6,678	6,653	11,930	8,337	4,918	5,907	7,827	16,021	18,503	13,558
comp9671_c0_seq1	3,617	11,723	5,774	8,244	5,399	5,883	4,292	5,130	11,907	12,747	5,236	6,802	6,808	15,104	16,705	14,284
comp1215_c0_seq1	11,501	44,072	19,040	31,563	20,140	21,899	22,571	24,384	11,852	13,750	11,162	10,220	11,226	18,620	30,189	25,671
comp5876_c0_seq1	5,335	17,735	9,605	12,469	8,373	8,161	7,879	8,877	11,851	10,123	8,527	9,293	9,110	18,078	20,097	19,077
comp2369_c0_seq1	11,193	33,267	17,184	31,017	17,035	14,030	26,401	22,466	11,848	18,296	16,060	10,468	14,813	26,199	34,134	29,955
comp2494_c0_seq1	13,770	25,001	13,524	17,798	11,963	9,705	11,139	14,676	11,846	9,218	11,585	12,144	11,297	18,529	25,793	17,358
comp4762_c0_seq1	10,605	15,566	11,925	13,489	8,733	5,502	9,720	8,355	11,830	11,478	10,828	6,866	7,106	19,490	29,629	18,685
comp4761_c1_seq1	4,410	23,795	6,643	8,085	5,166	3,884	5,684	6,153	11,821	8,144	10,130	11,028	13,169	19,877	24,928	18,134
comp2582_c0_seq1	9,783	22,721	13,774	24,209	13,803	12,746	16,878	18,930	11,813	5,789	8,505	11,090	10,230	16,618	15,607	15,397
comp1106_c0_seq1	9,934	21,880	11,886	18,624	14,413	12,115	13,197	16,496	11,795	8,949	13,194	13,576	10,709	19,364	22,545	25,740
comp4814_c0_seq1	5,319	12,767	11,624	15,102	11,761	11,004	9,792	8,862	11,792	10,613	3,800	6,117	7,183	13,239	16,742	16,430
comp7293_c1_seq1	3,843	10,756	6,134	6,670	3,804	4,419	3,519	3,080	11,783	10,828	2,629	3,900	4,877	12,560	16,564	11,278
comp630_c1_seq1	14,943	40,367	18,922	24,875	17,102	13,146	16,731	19,122	11,775	13,506	17,103	12,501	13,245	29,528	48,199	26,508
comp11985_c0_seq1	3,816	8,925	5,926	4,076	3,394	2,841	3,314	4,006	11,754	8,265	5,724	5,610	5,361	11,582	16,787	11,960
comp3598_c1_seq1	6,696	22,528	11,913	17,110	12,905	11,404	12,288	12,197	11,746	13,655	11,400	12,175	11,858	21,713	23,455	22,048
comp2023_c0_seq1	12,377	22,626	13,465	15,229	10,922	7,352	11,636	13,015	11,743	8,077	13,970	13,077	12,615	23,162	31,916	26,067
comp8428_c0_seq1	5,550	21,176	10,975	15,150	10,680	11,501	11,202	12,868	11,739	13,129	9,281	10,196	9,239	20,282	22,525	23,469
comp2318_c0_seq1	12,196	32,153	15,772	25,221	16,134	13,918	19,486	20,717	11,735	10,708	8,936	11,062	11,604	19,070	24,872	23,596
comp6097_c0_seq1	4,149	16,124	7,105	14,852	6,866	7,085	8,305	9,518	11,735	14,154	12,783	10,149	11,183	20,681	24,118	22,438
comp5183_c0_seq1	4,832	15,018	7,850	11,126	7,267	6,605	8,318	7,216	11,724	11,528	7,820	7,491	8,603	19,956	20,237	21,275
comp3594_c0_seq1	1,798	6,305	4,470	7,782	4,557	3,848	7,034	4,180	11,723	9,564	3,154	3,502	4,976	13,300	16,604	13,008
comp3129_c0_seq1	5,630	18,943	8,445	13,963	8,824	8,607	9,559	9,868	11,721	11,081	8,197	9,726	10,607	15,136	20,482	21,552
comp4689_c0_seq1	8,393	18,019	10,296	13,623	8,996	7,851	10,376	10,968	11,720	8,726	7,439	7,462	8,052	15,529	19,289	15,222
comp4094_c0_seq1	9,498	25,942	15,207	19,375	11,679	11,015	14,097	16,363	11,699	11,615	10,943	9,882	9,688	18,289	25,007	22,268
comp940_c0_seq1	7,620	16,882	7,824	10,595	8,220	7,272	9,430	10,802	11,693	7,567	12,767	15,095	14,629	19,348	26,394	20,268
comp3266_c0_seq1	4,414	15,074	5,809	6,689	4,562	3,474	5,579	5,589	11,692	9,474	10,583	8,105	6,183	20,610	32,389	22,909
comp4115_c0_seq1	7,305	16,132	10,163	13,444	8,496	8,642	9,777	10,131	11,680	9,508	8,064	8,066	8,917	16,160	19,108	14,851
comp2294_c0_seq1	7,793	24,919	11,376	14,926	10,949	9,105	15,678	12,393	11,675	11,115	10,514	9,210	10,515	17,339	26,059	19,202
comp3423_c0_seq1	7,047	16,959	8,787	12,651	7,364	7,407	9,025	8,899	11,667	8,540	9,275	9,888	9,746	16,465	19,243	17,233
comp1645_c0_seq1	8,782	24,198	12,648	21,789	13,764	12,478	16,702	21,442	11,665	11,462	12,423	8,760	8,509	16,863	22,307	25,653
comp8519_c0_seq1	3,491	11,406	6,233	10,004	5,422	5,034	6,861	6,170	11,663	13,753	7,829	6,655	8,444	17,075	23,745	18,618
comp1800_c0_seq1	8,146	26,428	11,255	18,066	12,867	11,662	11,706	14,794	11,653	14,748	12,511	14,587	13,332	22,325	24,875	22,176
comp3691_c0_seq1	6,492	15,548	7,978	12,701	7,167	7,000	9,272	11,026	11,641	9,245	12,180	11,125	11,749	18,993	24,086	24,201
comp2860_c0_seq1	9,774	25,772	12,357	14,384	12,084	12,178	16,761	13,430	11,638	8,439	9,264	9,593	9,380	18,154	19,569	18,594
comp5775_c0_seq1	5,447	16,180	8,267	12,219	8,678	8,307	8,513	8,639	11,638	11,288	8,158	8,886	8,902	15,194	20,083	18,901
comp3941_c0_seq1	4,815	21,101	9,898	16,323	10,660	10,144	11,273	14,350	11,636	13,844	9,091	9,998	9,618	19,284	23,126	25,000
comp17987_c0_seq1	2,085	4,726	2,439	2,396	1,762	1,286	2,240	1,990	11,630	6,662	2,597	4,313	4,282	13,446	11,107	8,478
comp7580_c0_seq1	5,493	12,725	6,596	8,023	5,960	5,107	6,506	6,364	11,629	11,727	6,487	6,561	7,373	15,428	19,657	15,346
comp1669_c0_seq1	10,892	32,782	13,446	27,105	15,915	15,392	18,464	21,535	11,621	12,606	8,994	8,400	8,804	16,772	22,937	20,476
comp3704_c0_seq1	7,921	16,553	11,427	13,672	8,503	7,701	10,933	12,596	11,620	12,553	9,052	8,571	8,891	18,977	24,594	20,205
comp3882_c0_seq1	8,714	24,464	12,929	21,018	11,698	12,498	14,198	14,036	11,611	12,741	10,496	11,624	11,372	22,965	24,381	24,449
comp4140_c0_seq1	10,462	21,233	12,804	7,351	2,587	3,324	3,564	2,571	11,610	4,845	4,712	5,271	5,977	10,278	14,077	7,673
comp1625_c0_seq1	12,524	24,591	11,731	15,658	11,281	9,530	11,630	12,170	11,608	9,119	12,552	16,413	14,794	24,196	34,060	24,424
comp4662_c0_seq1	6,799	16,278	9,249	13,403	7,079	6,504	10,813	9,843	11,596	11,528	7,160	8,374	8,996	13,996	21,026	14,616
comp1228_c0_seq1	11,236	26,101	13,645	20,554	13,989	12,042	15,243	17,203	11,579	9,673	13,349	13,675	12,593	21,732	25,498	25,237
comp4954_c0_seq1	8,387	20,137	10,230	15,425	11,027	10,052	12,414	12,355	11,578	12,404	8,354	10,590	9,092	15,586	23,166	22,118
comp4049_c0_seq1	8,223	19,433	9,495	14,372	9,800	8,419	10,219	11,541	11,573	10,279	12,684	14,231	13,098	25,000	28,153	24,077
comp2015_c0_seq1	11,052	22,322	12,561	22,567	11,051	11,299	14,353	16,344	11,568	8,804	13,700	11,100	12,037	21,489	20,246	23,031
comp4676_c0_seq1	7,087	19,456	9,837	14,219	9,734	9,870	9,107	10,018	11,564	12,267	10,230	10,137	8,754	21,266	24,636	23,090
comp2735_c0_seq1	6,331	16,992	10,908	18,464	9,672	8,724	12,186	13,772	11,558	13,658	14,828	11,345	11,718	17,764	30,228	28,047
comp3264_c0_seq1	7,419	17,385	8,682	9,459	4,598	4,055	7,986	6,222	11,537	8,777	13,188	12,206	11,277	17,628	28,587	21,721
comp8998_c0_seq1	3,439	10,105	5,410	7,294	5,087	4,399	4,850	4,803	11,526	13,247	3,500	5,222	5,998	15,056	17,274	14,573
comp2119_c0_seq1	4,664	30,617	11,139	5,873	3,538	1,269	1,532	1,292	11,518	2,877	4,046	18,187	11,064	8,564	11,837	9,956
comp1523_c0_seq1	7,837	18,048	9,372	15,455	10,162	8,394	13,810	15,199	11,496	9,899	7,484	8,855	8,263	15,445	21,169	16,872
comp2087_c0_seq1	16,538	31,287	19,523	21,810	14,910	14,997	16,709	14,946	11,480	10,648	9,590	9,599	10,479	15,432	24,405	15,098
comp7616_c0_seq1	2,841	11,240	7,661	6,084	2,039	2,139	2,836	1,805	11,464	4,655	3,069	10,544	7,862	6,891	13,765	10,298
comp704_c0_seq1	11,492	27,398	11,915	17,705	13,816	11,745	13,858	17,160	11,463	7,263	11,255	14,866	12,219	23,323	21,836	18,691
comp7151_c0_seq1	2,751	9,195	3,810	5,133	3,005	3,012	2,904	3,000	11,455	9,523	5,697	7,566	5,788	15,766	16,558	12,183
comp5326_c0_seq1	7,821	22,955	11,638	17,447	9,276	8,820	11,880	11,656	11,436	11,858	8,549	8,383	8,760	16,809	24,053	20,589
comp6091_c0_seq1	5,675	16,187	8,062	11,365	8,369	7,629	8,706	8,558	11,425	12,850	8,465	8,046	8,126	17,255	23,791	21,060
comp10371_c0_seq1	4,112	11,198	6,872	8,313	4,795	5,024	4,973	5,651	11,418	9,137	4,984	7,381	7,156	13,886	16,450	12,538
comp6052_c0_seq1	4,398	11,996	6,194	8,784	4,925	5,093	6,939	6,075	11,416	13,254	6,161	6,744	6,424	16,262	20,366	15,773
comp5967_c0_seq1	4,828	16,424	8,591	13,404	8,049	7,879	9,958	9,453	11,408	11,457	5,987	6,654	6,645	15,656	19,126	19,127
comp4128_c0_seq1	8,827	23,425	9,670	15,613	10,007	9,333	11,249	11,750	11,405	8,241	12,146	12,431	13,070	17,870	23,312	17,882
comp13416_c0_seq1	3,115	8,673	5,115	6,787	3,959	3,050	4,960	4,906	11,398	11,388	3,902	4,767	4,690	11,821	15,049	13,303
comp5119_c0_seq1	10,781	21,101	10,702	16,128	10,486	10,569	11,037	11,239	11,393	8,453	10,554	9,796	10,725	33,500	41,722	28,817
comp838_c1_seq1	12,254	33,389	14,047	30,302	18,660	16,051	18,002	23,484	11,391	11,539	12,432	13,488	11,763	19,135	24,041	28,763
comp1667_c0_seq1	13,896	29,028	12,845	17,771	12,064	9,508	13,249	14,019	11,379	8,405	14,108	10,019	13,465	19,729	25,087	16,610
comp2199_c0_seq1	10,495	19,328	11,278	14,311	9,499	8,674	11,584	12,758	11,361	8,748	14,638	14,804	13,999	22,594	30,256	29,451
comp5077_c0_seq1	5,382	17,117	7,606	13,918	9,775	9,942	11,566	10,732	11,356	14,191	8,375	7,424	7,198	18,485	25,659	24,055
comp7387_c0_seq1	4,361	15,602	8,917	15,875	8,165	8,228	9,148	9,695	11,351	13,111	5,823	6,728	6,625	13,511	18,089	17,578
comp1377_c0_seq1	10,145	28,604	15,399	19,009	13,896	14,246	17,681	16,857	11,325	7,383	10,533	11,399	11,727	20,084	25,675	21,895
comp132_c0_seq1	31,644	32,451	22,244	41,779	59,835	25,691	30,485	31,347	11,320	17,568	11,460	25,637	10,775	13,192	28,126	20,724
comp3433_c1_seq1	7,605	23,027	11,778	18,110	12,746	11,924	13,846	15,875	11,320	12,355	9,557	10,458	9,601	17,993	21,660	22,567
comp1140_c0_seq1	8,809	39,324	15,311	18,467	14,144	11,945	14,109	17,799	11,308	15,279	13,655	15,295	13,496	24,653	32,329	25,711
comp6579_c0_seq1	3,460	9,996	6,577	9,347	5,959	5,330	7,152	8,014	11,289	11,912	7,469	7,887	7,699	15,053	18,542	19,633
comp1343_c0_seq1	9,319	23,483	10,854	18,516	13,955	11,255	12,433	15,162	11,260	8,151	10,721	11,017	10,636	15,667	19,913	19,610
comp1748_c1_seq1	3,415	11,854	6,450	8,794	6,280	5,863	6,364	6,637	11,247	12,444	4,189	5,986	5,707	16,721	19,744	15,960
comp1444_c0_seq1	16,351	21,401	14,413	15,195	11,613	9,687	13,808	12,235	11,246	7,938	15,010	17,948	15,130	20,045	28,456	21,388
comp6250_c0_seq1	6,449	12,463	7,226	7,545	5,123	4,209	6,299	6,696	11,222	7,432	8,425	7,580	5,916	15,884	23,195	17,180
comp214_c0_seq1	2,884	9,367	5,403	8,651	5,304	4,958	5,293	5,215	11,215	11,821	4,061	5,388	7,048	13,186	17,396	15,427
comp6042_c0_seq1	6,125	19,012	8,808	12,282	8,674	7,975	7,878	7,637	11,215	10,421	6,930	7,932	8,613	17,671	20,474	13,747
comp10239_c0_seq1	3,355	8,902	5,636	8,847	4,711	4,551	5,516	5,018	11,213	11,188	3,582	3,727	4,938	12,417	15,536	11,699
comp4113_c0_seq1	9,332	16,621	10,743	6,848	6,676	5,716	3,939	4,213	11,212	10,557	14,594	11,210	12,392	21,880	31,214	21,376
comp5396_c0_seq1	7,222	19,766	10,743	11,545	8,456	7,210	9,144	9,390	11,205	12,660	9,406	9,096	9,267	20,841	23,541	21,763
comp2374_c0_seq1	10,131	31,263	11,967	21,011	14,254	11,762	14,656	16,963	11,200	11,478	10,533	10,237	12,156	17,725	23,345	20,063
comp7150_c0_seq1	5,457	15,179	7,695	11,776	6,694	5,992	9,766	9,076	11,189	12,062	8,874	8,045	8,641	18,171	24,911	21,340
comp6978_c0_seq1	4,691	12,536	6,999	10,270	6,948	6,838	7,337	7,548	11,169	10,558	5,966	7,575	7,447	13,196	16,732	17,335
comp5177_c0_seq1	5,151	18,496	8,785	14,722	10,396	9,478	10,701	10,097	11,153	10,861	6,164	7,687	8,002	16,714	20,189	18,761
comp6657_c0_seq1	5,657	11,546	7,203	7,167	5,526	5,031	5,618	5,315	11,148	9,107	8,335	9,712	10,425	17,830	21,018	18,156
comp2323_c0_seq1	5,173	17,420	9,123	9,608	5,378	5,232	8,145	6,394	11,143	4,829	4,601	13,375	8,595	8,117	12,175	12,099
comp6809_c0_seq1	6,577	17,258	9,075	10,798	6,404	5,467	8,840	7,249	11,143	9,764	5,824	5,681	6,971	14,215	21,057	12,639
comp3493_c0_seq1	4,568	16,498	8,863	9,179	5,312	5,735	5,751	5,370	11,140	6,217	6,185	11,921	9,369	11,310	16,353	12,881
comp8170_c0_seq1	16,265	20,233	11,419	17,069	11,220	12,273	14,551	13,593	11,138	8,109	15,198	12,948	12,465	35,396	51,978	32,508
comp1893_c0_seq1	9,973	34,470	12,302	17,363	12,565	10,136	13,177	16,884	11,116	10,789	12,791	11,194	13,398	19,187	28,900	20,168
comp7151_c2_seq1	2,537	8,766	3,586	4,726	2,867	2,941	3,076	2,845	11,099	9,190	5,092	6,833	5,311	14,247	15,339	11,134
comp5033_c0_seq1	3,759	13,464	6,668	9,616	6,099	6,094	6,164	6,041	11,088	7,328	5,796	8,056	8,076	15,475	15,636	14,837
comp7012_c0_seq1	3,688	8,367	5,058	7,945	4,499	4,248	5,125	4,675	11,081	8,949	4,882	4,878	6,564	12,155	14,426	11,557
comp3408_c0_seq1	4,421	20,619	10,305	15,879	10,117	10,782	10,001	11,458	11,075	15,411	11,036	12,031	10,118	23,780	26,023	37,752
comp6036_c0_seq1	5,427	13,758	7,676	10,952	7,426	6,541	7,885	8,151	11,074	11,837	7,101	7,577	7,204	15,085	18,572	16,098
comp655_c0_seq1	11,709	30,959	12,318	21,117	13,965	10,659	14,744	16,593	11,067	9,097	13,589	14,397	13,781	19,094	23,820	21,965
comp3363_c0_seq1	9,098	18,098	10,333	12,676	6,935	6,870	11,000	10,856	11,058	9,993	9,952	9,815	9,526	16,795	24,790	20,916
comp5676_c0_seq1	6,937	19,167	9,092	14,391	11,250	9,668	9,594	10,475	11,043	10,210	6,599	7,688	7,814	14,027	18,433	17,436
comp4047_c0_seq1	8,662	22,939	11,592	9,720	8,085	6,008	8,122	8,058	11,038	10,528	6,953	7,967	9,809	16,547	20,859	16,175
comp1205_c1_seq1	4,624	13,110	6,257	11,341	6,477	5,909	7,477	7,625	11,035	8,849	8,655	10,604	9,265	14,357	19,163	16,502
comp4407_c0_seq1	11,491	18,814	10,573	11,369	7,314	6,616	10,286	8,317	11,034	9,844	8,540	8,353	9,612	13,041	21,748	14,857
comp1908_c1_seq1	8,805	15,373	10,375	12,188	9,544	9,529	9,984	9,542	11,032	7,595	9,490	9,626	9,356	15,343	20,306	13,377
comp7908_c0_seq1	4,209	9,910	6,948	12,658	5,848	5,900	7,614	8,416	11,020	12,807	10,661	10,032	10,931	20,980	29,506	25,241
comp2761_c0_seq1	9,815	34,113	13,562	20,647	16,153	12,967	15,295	16,206	11,006	15,344	7,111	8,066	8,406	18,297	24,926	20,878
comp1017_c0_seq1	12,943	37,276	19,733	32,421	21,396	17,371	25,947	30,385	10,996	9,392	9,037	10,594	11,567	14,783	20,146	23,611
comp3039_c0_seq1	7,634	25,873	11,263	17,108	11,528	11,150	11,951	12,860	10,988	10,632	8,871	9,995	9,645	18,528	21,775	17,612
comp15786_c0_seq1	1,687	5,710	3,318	4,034	2,402	2,473	2,900	3,228	10,980	9,530	4,538	5,553	5,801	13,508	16,665	12,530
comp6286_c0_seq1	5,345	14,388	7,660	12,048	7,559	6,812	8,060	8,269	10,961	10,849	7,801	8,972	8,425	15,663	19,717	17,220
comp8113_c0_seq1	4,855	14,021	7,319	11,039	6,687	5,874	7,154	7,443	10,960	10,490	4,795	5,748	6,991	11,920	16,083	12,747
comp7831_c0_seq1	5,302	11,689	6,388	7,878	4,891	4,350	5,916	6,446	10,949	9,207	6,285	6,113	7,656	15,462	18,739	14,732
comp5561_c1_seq1	5,286	12,259	6,310	6,938	5,859	5,061	5,839	7,581	10,928	10,392	9,587	8,374	9,434	20,261	25,631	21,015
comp1352_c0_seq1	9,841	19,512	13,171	15,997	13,064	7,608	16,568	14,047	10,892	7,276	11,609	13,059	11,049	16,853	24,412	17,298
comp7092_c0_seq1	6,082	16,286	7,727	10,754	7,436	6,662	7,573	7,137	10,873	8,279	6,363	7,890	8,132	14,561	17,083	15,303
comp7845_c0_seq1	4,507	10,733	5,875	8,043	5,012	4,519	6,336	5,826	10,864	10,588	5,231	6,012	6,587	16,107	21,049	17,179
comp4707_c0_seq1	8,853	18,307	11,120	11,118	6,657	5,553	8,982	9,669	10,861	7,803	8,628	7,657	8,337	14,751	24,453	17,763
comp6106_c0_seq1	5,699	18,415	9,342	17,078	9,244	8,862	9,735	10,825	10,852	10,823	6,969	7,452	8,822	15,520	17,673	17,111
comp4067_c0_seq1	7,847	21,571	10,573	11,855	10,355	9,309	10,482	11,224	10,851	11,180	10,771	10,169	9,609	20,192	26,291	20,026
comp4722_c0_seq1	8,500	23,197	15,019	25,440	11,789	11,473	16,437	15,460	10,837	12,563	7,945	8,514	9,491	16,642	20,973	19,049
comp14498_c1_seq1	3,903	8,068	4,677	4,116	2,973	2,736	4,012	3,519	10,830	9,061	4,958	3,975	4,187	9,963	14,696	9,075
comp4279_c0_seq1	3,352	9,637	5,554	10,270	5,302	4,541	5,912	5,315	10,801	7,817	2,985	4,519	5,821	9,750	12,372	11,199
comp3869_c0_seq1	7,702	17,571	9,470	14,694	10,947	10,088	10,670	13,129	10,794	8,929	10,413	9,801	10,056	17,104	20,616	20,165
comp4651_c0_seq1	6,744	15,899	9,111	13,161	7,300	6,783	8,766	9,654	10,793	8,303	7,198	6,527	7,648	16,464	20,344	17,332
comp4227_c0_seq1	3,387	13,345	6,750	10,410	5,920	5,898	6,547	8,508	10,777	8,954	9,887	10,639	13,142	17,373	14,498	15,984
comp4104_c0_seq1	6,194	22,410	7,568	13,232	8,884	9,215	10,446	9,397	10,775	8,849	7,975	8,622	8,163	15,349	17,591	14,459
comp2288_c0_seq1	8,997	21,273	11,606	12,583	7,761	6,633	10,535	9,615	10,768	8,060	10,725	10,391	8,399	14,173	21,371	15,143
comp1898_c0_seq1	7,006	14,884	9,371	11,155	9,269	8,651	8,309	9,441	10,754	9,101	9,593	11,135	11,419	21,106	23,272	23,643
comp2355_c0_seq1	6,186	15,718	9,210	10,725	7,747	7,048	9,511	10,145	10,754	10,081	12,124	12,154	10,512	21,453	28,079	25,992
comp2254_c0_seq1	8,357	18,216	9,812	14,015	8,188	7,418	10,837	11,645	10,736	10,324	13,431	10,552	10,776	18,216	28,192	21,951
comp4468_c0_seq1	6,245	20,286	9,252	13,801	9,425	9,719	10,025	11,101	10,725	9,542	7,014	8,141	8,823	15,549	20,877	16,566
comp8760_c0_seq1	6,873	15,835	7,199	9,616	6,197	5,377	8,491	8,157	10,702	8,525	7,161	7,017	6,918	13,784	19,023	15,727
comp1010_c0_seq1	10,920	26,579	12,732	24,622	14,601	13,639	18,363	19,516	10,699	9,783	11,338	11,553	10,776	15,843	22,268	19,866
comp2146_c0_seq1	9,341	28,531	13,720	17,373	10,160	9,580	14,382	14,740	10,693	9,189	9,149	9,960	11,737	16,998	20,494	17,375
comp2549_c0_seq1	8,730	24,569	11,848	19,275	12,751	11,514	13,459	14,275	10,693	10,408	13,421	12,710	11,849	23,510	27,589	25,934
comp6897_c0_seq1	5,467	9,677	7,097	9,050	4,739	3,899	6,843	6,915	10,691	11,359	5,863	5,079	4,489	13,024	23,261	14,883
comp8112_c0_seq1	4,307	8,944	5,322	6,684	4,752	4,242	4,752	4,891	10,679	7,696	4,328	5,169	5,729	11,359	13,870	10,180
comp5693_c1_seq1	4,961	13,502	7,255	10,611	6,823	6,837	7,806	8,209	10,678	8,379	7,308	8,347	8,515	14,208	20,127	17,119
comp1787_c0_seq1	8,215	26,174	12,659	16,823	12,295	10,831	16,281	17,010	10,677	11,906	12,738	11,501	9,222	20,705	25,317	23,291
comp5687_c0_seq1	6,262	15,057	7,040	8,625	6,801	6,712	6,988	7,339	10,673	8,055	8,967	9,698	9,870	17,909	20,819	16,165
comp4798_c0_seq1	9,257	17,070	9,940	13,554	10,216	7,992	9,455	10,778	10,672	6,940	6,435	6,643	7,299	17,668	14,393	12,546
comp12939_c0_seq1	2,780	8,043	3,159	3,268	3,075	2,613	3,428	3,355	10,662	7,412	7,282	9,015	8,744	16,314	18,608	16,981
comp9069_c0_seq1	2,510	8,671	4,461	6,577	3,613	4,246	4,531	4,247	10,652	9,046	5,724	6,702	7,093	13,534	14,921	12,314
comp5946_c0_seq1	5,040	14,742	7,594	10,036	6,917	6,326	7,385	7,515	10,630	8,760	8,218	9,261	9,255	17,424	22,893	18,952
comp6622_c0_seq1	5,401	16,177	5,674	5,408	3,744	3,183	4,363	4,342	10,627	6,045	10,131	13,910	21,042	21,992	25,308	19,817
comp2250_c0_seq1	8,819	17,886	10,936	16,822	13,970	12,481	14,386	13,444	10,602	9,645	8,350	9,921	9,511	16,298	18,959	21,475
comp4368_c0_seq1	9,732	23,891	11,965	13,912	10,999	9,338	11,027	12,203	10,598	11,857	10,649	10,436	9,966	20,880	26,455	20,593
comp4026_c0_seq1	6,932	17,389	9,257	13,160	7,923	7,510	9,902	9,614	10,596	8,076	7,823	8,547	7,027	13,621	18,280	16,854
comp2041_c1_seq1	9,657	12,632	7,473	10,274	9,121	9,640	10,012	9,908	10,567	6,894	10,283	11,939	9,443	14,243	15,084	15,774
comp4733_c0_seq1	7,183	24,904	11,906	20,739	13,512	12,563	13,177	14,051	10,563	10,695	5,152	7,306	8,693	13,719	19,337	13,477
comp570_c3_seq1	7,508	20,142	9,294	12,090	7,906	7,380	7,788	9,194	10,561	8,881	7,875	8,296	7,568	15,162	18,536	15,646
comp3448_c0_seq1	6,472	22,092	7,517	12,557	10,624	8,274	9,149	8,084	10,544	10,723	7,115	9,515	9,068	19,317	15,602	18,870
comp9762_c0_seq1	3,087	10,198	4,906	6,934	3,817	4,249	4,291	4,162	10,534	9,564	2,744	4,008	4,240	11,461	12,480	8,290
comp10802_c1_seq1	833	3,384	2,452	2,872	1,085	1,736	1,572	1,530	10,522	9,847	2,884	3,617	4,782	9,265	17,380	13,685
comp5935_c0_seq1	3,349	14,128	6,563	11,088	6,860	7,123	7,300	7,695	10,521	11,668	5,972	7,302	6,496	14,685	17,904	18,606
comp3666_c0_seq1	10,477	24,725	11,177	19,126	12,044	11,176	13,636	15,140	10,513	9,148	12,370	10,969	12,132	18,884	23,799	19,833
comp1517_c0_seq1	9,803	20,803	8,963	13,759	11,918	9,010	11,798	10,228	10,511	7,909	8,875	11,656	8,877	13,535	15,285	13,921
comp5002_c0_seq1	4,838	9,838	5,837	9,210	5,887	5,234	7,401	7,984	10,511	9,463	7,103	8,280	7,368	15,049	17,805	18,286
comp2020_c1_seq1	9,831	19,560	11,580	16,915	7,967	7,209	11,322	12,070	10,484	8,130	11,729	13,748	10,718	17,595	30,270	21,603
comp1582_c1_seq1	8,956	18,538	10,698	17,032	11,432	10,324	13,266	14,887	10,483	7,567	10,729	11,345	10,088	17,677	20,348	22,409
comp5203_c0_seq1	6,729	15,265	8,326	11,623	7,434	7,184	9,192	9,122	10,479	10,535	8,864	8,356	8,599	15,740	19,878	16,484
comp7033_c0_seq1	4,575	15,320	7,560	12,500	8,292	7,665	10,891	7,825	10,474	10,211	5,062	6,251	7,328	14,590	15,492	15,144
comp5624_c0_seq1	5,286	15,692	8,060	13,491	7,649	7,115	8,380	7,639	10,473	8,749	6,096	6,775	7,135	13,340	14,219	13,241
comp3391_c0_seq1	8,486	16,408	9,570	10,601	7,425	5,888	8,541	10,008	10,424	10,134	9,792	9,522	9,569	18,658	25,347	21,970
comp378_c1_seq1	8,625	18,010	10,730	10,179	5,414	7,924	7,120	6,686	10,422	5,927	10,194	12,158	11,007	17,900	19,919	11,482
comp4029_c0_seq1	9,462	20,491	13,243	13,401	8,074	7,002	10,205	9,930	10,411	9,558	8,212	8,566	9,879	16,759	20,768	18,582
comp1828_c0_seq1	8,247	19,528	10,081	14,947	10,387	8,751	12,318	13,107	10,405	8,052	10,429	10,722	10,250	17,749	21,597	20,990
comp4734_c0_seq1	6,333	18,100	8,694	9,376	6,685	6,098	7,355	7,695	10,401	7,412	6,071	7,707	7,191	11,824	19,842	17,570
comp4856_c0_seq1	6,937	15,428	9,289	11,061	6,394	6,532	8,291	6,534	10,395	7,723	6,116	6,404	7,735	13,026	16,510	11,849
comp6659_c0_seq1	6,730	14,160	7,272	8,523	5,488	4,444	8,613	7,250	10,395	7,452	6,262	5,786	5,662	10,709	18,129	14,615
comp6654_c0_seq1	4,527	12,798	5,690	9,513	7,501	6,124	7,152	7,054	10,380	6,345	6,104	6,214	7,562	14,705	17,042	14,100
comp12445_c0_seq1	2,743	9,894	6,414	3,981	1,222	1,561	1,774	1,229	10,376	4,652	2,520	6,816	6,272	5,903	10,339	7,253
comp2923_c0_seq1	7,904	15,306	8,294	12,752	8,590	8,560	9,679	10,403	10,363	7,619	10,390	12,419	10,788	17,673	21,140	20,914
comp2462_c0_seq1	6,469	13,625	8,964	12,973	6,855	6,089	11,838	12,368	10,358	7,633	11,238	11,220	8,312	16,446	19,460	21,304
comp6268_c0_seq1	6,118	14,834	8,241	12,092	8,477	7,351	7,745	9,635	10,358	9,981	7,983	8,809	8,795	15,899	20,304	18,073
comp9891_c0_seq1	3,672	12,551	6,003	8,633	6,136	5,658	5,157	5,813	10,353	12,116	5,702	6,387	6,067	15,486	18,397	14,289
comp2656_c1_seq1	9,363	16,429	9,921	15,900	9,272	8,299	11,112	12,941	10,345	10,826	13,825	13,612	12,887	21,608	31,715	24,078
comp7208_c0_seq1	5,458	16,310	7,430	10,738	8,006	7,351	7,648	8,369	10,310	9,133	6,536	7,710	8,400	13,851	16,654	14,178
comp5594_c1_seq1	5,579	14,404	7,088	10,104	6,482	6,590	7,503	7,857	10,303	7,527	5,614	7,453	7,788	12,171	15,281	12,120
comp4340_c0_seq1	4,713	15,292	7,716	10,209	8,162	7,404	7,693	7,662	10,300	7,479	4,867	8,183	7,748	14,718	15,757	14,969
comp8278_c0_seq1	2,945	11,053	6,507	8,806	4,368	4,783	7,703	5,723	10,300	8,203	3,867	6,621	6,847	9,594	13,191	12,521
comp8558_c0_seq1	2,449	8,350	3,955	6,091	3,886	3,161	4,154	4,169	10,295	8,327	6,025	6,787	6,722	15,019	19,369	15,967
comp145_c2_seq1	7,207	19,132	11,803	15,274	9,570	9,875	10,268	9,713	10,282	7,955	6,666	7,409	6,957	12,831	16,556	14,114
comp878_c0_seq1	17,992	43,238	19,273	26,312	15,978	15,848	15,812	21,219	10,274	6,379	13,818	9,198	12,757	16,059	24,805	13,032
comp1107_c0_seq1	8,012	20,060	9,951	12,360	7,059	7,596	7,765	7,618	10,273	7,567	9,039	13,790	12,083	13,530	22,954	17,926
comp5081_c0_seq1	5,907	13,716	8,269	11,930	7,604	6,751	8,285	8,724	10,263	9,289	6,953	8,292	8,151	13,464	16,047	15,213
comp5872_c0_seq1	5,289	12,375	10,050	10,645	6,809	6,304	8,447	8,084	10,254	8,087	7,886	8,847	8,963	16,029	21,411	17,300
comp2497_c0_seq1	9,181	18,617	10,478	13,441	8,309	6,866	10,914	11,627	10,252	8,322	11,278	12,206	11,650	16,769	26,636	19,739
comp12794_c0_seq1	2,227	7,912	3,766	4,989	3,233	3,289	2,613	2,943	10,247	8,661	4,455	5,263	5,106	14,252	15,173	11,243
comp232_c0_seq1	21,150	47,093	17,976	25,868	23,557	21,488	19,816	20,668	10,244	10,199	6,206	24,472	7,642	13,225	11,765	10,093
comp8178_c0_seq1	3,644	7,486	3,795	5,261	3,147	2,672	4,004	3,396	10,239	7,047	2,700	3,984	5,388	11,313	14,767	8,243
comp6732_c0_seq1	4,902	12,911	6,741	7,717	5,740	4,828	6,287	6,901	10,236	7,581	4,898	6,036	6,914	12,906	15,577	13,314
comp7436_c0_seq1	4,402	11,727	5,895	8,131	5,991	4,944	7,481	6,274	10,235	12,073	7,004	7,580	8,181	16,445	22,090	17,442
comp2878_c0_seq1	14,563	31,561	20,343	35,096	20,246	18,267	23,503	28,065	10,232	9,946	7,728	9,085	8,322	13,006	21,464	22,597
comp1205_c0_seq1	4,232	12,565	5,651	10,535	6,173	5,528	6,805	7,168	10,230	8,432	8,591	10,293	9,060	13,952	18,251	16,220
comp1796_c0_seq1	8,743	30,283	13,038	17,088	11,164	12,069	9,546	12,156	10,221	9,012	5,679	9,336	11,003	15,121	18,565	16,764
comp414_c7_seq1	19,587	33,578	11,675	22,721	18,653	18,511	15,185	14,666	10,220	6,793	11,600	13,441	12,394	17,530	22,026	17,256
comp1723_c0_seq1	9,294	21,639	12,725	27,259	17,492	14,229	13,562	21,528	10,202	7,745	6,689	7,871	10,022	9,003	12,823	12,408
comp6602_c0_seq1	4,387	13,571	7,179	10,763	6,979	6,934	7,858	8,590	10,198	8,823	6,790	7,183	7,285	13,862	16,012	18,677
comp2326_c0_seq1	9,010	25,510	13,176	20,111	13,578	12,946	14,350	16,924	10,195	8,960	11,861	13,002	12,996	17,595	20,025	24,737
comp4993_c0_seq1	5,933	15,752	8,937	14,881	10,283	9,426	9,630	9,505	10,176	8,853	4,943	6,717	7,775	13,456	14,239	13,786
comp3450_c0_seq1	9,172	23,417	13,167	18,303	10,651	11,025	13,089	13,873	10,173	10,465	11,226	11,227	10,781	16,145	24,525	21,681
comp4242_c0_seq1	5,039	16,267	8,597	12,721	8,820	7,973	8,208	8,415	10,170	8,481	7,272	8,579	8,123	13,289	15,763	15,232
comp5483_c0_seq1	4,380	14,043	7,354	11,967	7,025	7,339	7,497	8,056	10,167	11,285	4,980	6,590	6,088	11,710	15,890	14,242
comp2635_c0_seq1	3,119	12,116	7,723	10,677	6,307	5,966	6,709	5,796	10,165	11,006	4,510	5,693	5,489	14,741	18,508	18,009
comp3104_c1_seq1	6,573	10,797	6,259	7,780	5,702	5,208	6,511	6,727	10,158	7,176	10,191	9,701	10,917	17,627	19,822	20,270
comp1452_c0_seq1	12,898	29,252	15,479	28,557	16,056	13,333	23,211	20,774	10,155	8,549	10,361	8,510	8,664	14,961	19,583	17,133
comp4479_c0_seq1	8,541	18,201	9,021	11,372	7,715	7,349	7,603	8,134	10,155	6,781	5,341	7,143	7,834	13,009	16,216	10,463
comp6131_c0_seq1	6,888	13,785	7,863	8,448	5,190	4,257	7,273	6,387	10,141	7,141	6,023	6,382	6,519	14,124	18,845	13,342
comp3092_c1_seq1	12,016	23,631	15,465	14,030	8,331	5,484	11,196	8,978	10,140	6,196	8,042	9,405	9,461	13,962	22,162	15,678
comp1245_c0_seq1	6,327	19,326	10,217	10,382	5,892	5,568	7,423	8,270	10,139	5,807	7,657	12,175	9,425	14,407	16,773	15,051
comp2618_c0_seq1	9,154	20,150	11,247	17,285	9,546	8,572	12,324	13,819	10,134	6,616	8,050	8,193	8,490	13,869	17,023	17,950
comp666_c0_seq1	8,238	18,762	11,911	13,581	7,549	5,487	10,351	10,354	10,129	7,511	13,777	12,863	14,154	17,506	29,060	21,640
comp2957_c0_seq1	8,656	16,826	9,012	10,713	6,711	4,422	8,652	8,428	10,125	7,274	10,027	9,012	8,980	15,955	25,969	15,344
comp1584_c4_seq1	8,330	15,142	10,532	12,210	7,386	6,355	9,329	8,837	10,114	6,893	7,922	7,368	7,754	14,135	19,582	14,619
comp20_c0_seq1	5,603	15,740	8,506	13,769	8,686	8,328	9,232	8,807	10,112	7,422	5,293	5,842	6,458	11,903	13,508	12,378
comp8288_c0_seq1	4,112	12,990	6,153	8,169	5,864	5,376	5,624	5,955	10,112	10,493	4,858	5,428	6,101	12,087	17,068	13,854
comp1607_c0_seq1	9,355	19,867	10,572	15,698	10,667	9,609	11,636	12,822	10,110	7,068	10,094	11,635	11,138	18,732	22,721	18,084
comp7579_c0_seq1	5,022	14,046	6,970	10,446	7,115	6,528	8,688	8,896	10,107	9,226	6,589	7,064	7,053	14,458	18,094	15,847
comp13217_c0_seq1	3,802	10,898	5,056	9,126	5,296	5,419	6,036	7,033	10,106	9,469	5,286	5,457	5,313	12,046	18,392	16,391
comp5642_c0_seq1	7,007	18,247	8,798	11,328	7,483	6,159	8,376	7,919	10,097	8,938	6,540	5,835	6,924	16,166	19,883	14,620
comp17890_c0_seq1	1,514	4,855	2,548	3,028	2,369	2,022	2,302	2,200	10,073	10,019	1,449	3,210	3,113	9,992	11,317	7,654
comp3856_c0_seq1	3,868	13,350	7,807	13,138	8,025	8,111	8,153	6,867	10,069	12,348	4,358	4,724	5,796	14,218	20,179	14,839
comp949_c0_seq1	5,835	13,552	6,243	9,792	7,960	6,090	7,697	9,092	10,060	6,313	10,977	12,514	11,782	14,203	17,657	16,852
comp7756_c0_seq1	4,740	17,893	9,436	14,465	8,305	7,696	9,912	10,585	10,057	12,961	7,658	6,607	7,087	14,608	23,980	22,753
comp7874_c0_seq1	3,221	9,290	4,979	8,131	5,834	5,212	5,835	6,877	10,048	9,781	6,759	7,036	6,767	14,470	18,412	17,383
comp3092_c0_seq1	8,488	24,990	12,490	17,484	13,095	12,551	13,556	13,190	10,015	9,064	7,925	7,363	8,439	14,431	17,972	15,702
comp36_c0_seq1	3,836	10,956	5,489	7,696	3,945	4,240	5,071	5,359	9,989	7,954	3,852	4,842	4,576	10,388	13,434	11,465
comp4781_c0_seq1	9,768	20,076	10,302	13,436	8,421	6,673	9,120	9,052	9,988	7,473	14,075	10,480	9,477	15,529	18,475	17,715
comp3440_c0_seq1	7,212	18,148	8,962	11,892	8,298	7,478	8,618	9,545	9,983	8,944	7,359	7,754	8,643	17,147	19,688	17,538
comp3536_c0_seq1	5,994	16,349	8,510	11,504	7,189	7,049	10,519	10,415	9,981	9,148	12,806	10,738	10,400	15,484	22,814	19,478
comp7883_c0_seq1	7,783	19,766	11,068	15,317	9,345	7,487	10,547	11,894	9,980	9,060	10,091	8,450	9,129	14,949	23,700	18,490
comp5962_c0_seq1	4,781	16,092	7,832	11,346	7,442	4,814	8,220	9,682	9,979	9,714	6,246	6,298	7,186	14,514	21,287	20,120
comp6940_c0_seq1	4,067	12,576	6,438	8,699	6,324	5,628	6,172	6,243	9,976	8,286	5,322	6,918	6,575	12,795	14,982	14,016
comp6293_c0_seq1	3,262	12,041	5,249	8,260	6,626	6,263	5,346	5,448	9,956	8,285	6,604	7,667	7,541	16,410	16,034	18,272
comp1951_c0_seq1	6,429	15,129	8,764	15,282	11,409	10,435	11,194	11,724	9,940	7,040	8,721	11,513	10,115	14,675	15,756	16,878
comp7190_c0_seq1	2,289	8,721	5,313	7,235	4,192	3,834	5,546	4,779	9,934	9,649	1,908	3,243	4,673	9,819	12,489	10,827
comp2244_c0_seq1	8,836	22,306	9,692	14,496	11,343	10,028	11,669	13,305	9,919	8,606	10,199	9,512	9,212	17,532	22,284	16,562
comp4640_c0_seq1	7,876	16,080	8,944	13,257	9,369	7,491	9,824	11,351	9,918	8,611	9,112	10,038	8,904	14,265	19,233	18,877
comp3351_c0_seq1	7,508	18,289	9,009	12,230	8,387	6,919	10,137	9,788	9,905	7,489	7,910	9,155	8,978	13,812	18,364	15,241
comp7198_c0_seq1	2,207	5,314	3,381	5,463	3,935	2,897	3,849	3,432	9,902	7,638	2,395	3,747	4,668	9,073	11,642	11,048
comp4614_c0_seq1	5,864	18,887	10,299	14,452	8,303	6,957	10,400	10,637	9,861	10,552	7,629	7,015	7,177	15,734	22,415	17,229
comp5808_c1_seq1	6,364	13,769	7,980	9,190	5,618	5,037	7,435	8,495	9,842	9,425	10,799	8,346	8,602	16,565	21,880	19,864
comp13111_c0_seq1	2,441	6,233	3,729	3,067	2,241	1,957	2,085	1,705	9,810	8,093	5,088	6,849	5,895	14,919	16,361	11,449
comp4207_c0_seq1	6,045	13,754	7,548	10,552	7,019	6,567	6,740	8,074	9,799	7,680	9,695	12,743	8,593	18,221	27,011	23,108
comp5112_c0_seq1	5,130	16,391	8,762	8,106	4,401	5,000	4,736	4,868	9,771	6,517	6,120	8,891	8,459	9,983	17,204	12,389
comp886_c0_seq1	6,246	17,294	10,682	6,283	2,250	3,351	2,860	2,016	9,769	4,220	4,696	8,464	7,955	6,923	14,093	8,221
comp3315_c0_seq1	6,910	21,789	10,871	21,330	13,397	12,722	12,921	14,887	9,764	11,962	9,229	10,487	8,170	18,713	22,653	21,801
comp1766_c0_seq1	9,312	27,405	13,024	18,253	13,587	11,455	14,348	15,247	9,757	10,547	7,592	8,655	10,136	18,639	21,752	21,056
comp3995_c0_seq1	4,272	8,825	5,554	9,683	5,575	6,348	6,118	6,820	9,753	11,750	11,236	11,057	10,454	23,348	28,867	24,711
comp762_c0_seq1	10,127	20,157	9,857	21,340	15,868	13,396	14,644	16,641	9,746	11,938	13,162	11,413	11,357	16,728	21,272	23,604
comp636_c0_seq1	25,987	54,475	21,313	32,220	19,511	19,958	19,205	24,086	9,738	8,606	12,119	12,468	11,678	19,303	23,629	20,183
comp3728_c0_seq1	5,957	17,350	8,857	14,753	10,007	8,977	10,058	10,762	9,730	9,682	8,764	9,831	8,607	17,099	22,569	20,077
comp5972_c0_seq1	24,352	52,486	22,414	17,438	17,490	8,215	15,770	21,064	9,722	6,079	16,673	19,258	10,407	27,500	40,152	36,931
comp9639_c1_seq1	3,522	13,111	5,885	9,540	6,677	5,762	6,116	6,431	9,716	11,784	5,089	4,908	5,769	13,023	16,456	14,951
comp1013_c0_seq1	18,359	36,046	17,157	22,056	13,021	9,823	17,343	22,333	9,704	13,792	19,362	14,637	13,866	15,733	37,198	25,711
comp5516_c0_seq1	5,292	15,390	8,423	11,334	8,129	7,916	8,071	8,068	9,703	11,411	6,741	6,748	7,436	17,633	21,365	18,019
comp10863_c1_seq1	2,438	7,302	441	579	8,636	7,202	622	674	9,697	928	710	6,031	5,059	14,740	1,685	1,741
comp6704_c0_seq1	4,557	11,695	5,598	9,713	6,001	5,584	6,302	7,463	9,696	8,411	7,336	8,766	8,277	17,091	16,865	15,633
comp7988_c1_seq1	4,492	12,470	5,478	7,423	5,055	4,267	4,685	4,832	9,696	8,086	5,256	7,410	9,146	13,634	17,441	14,441
comp2586_c0_seq1	5,607	29,555	11,469	17,898	11,838	11,246	13,253	14,993	9,683	10,778	8,337	9,986	10,616	16,240	19,641	17,969
comp3669_c0_seq1	5,675	15,875	8,032	8,381	6,288	4,912	6,995	6,825	9,683	7,944	7,028	6,894	8,440	15,210	20,502	15,083
comp7401_c0_seq1	3,117	12,147	5,678	10,747	5,817	6,169	6,640	7,633	9,680	9,137	3,898	5,100	5,344	11,092	12,670	13,098
comp3907_c0_seq1	6,040	14,781	7,883	8,847	6,534	5,559	5,851	6,633	9,665	6,693	7,584	10,217	9,572	12,400	14,161	10,611
comp4902_c0_seq1	5,473	19,836	9,299	15,974	10,037	9,603	10,461	10,779	9,639	10,784	7,527	8,017	9,197	14,590	20,221	17,206
comp6963_c0_seq1	3,748	12,852	7,240	9,423	5,740	5,375	7,293	7,494	9,639	9,172	5,061	6,312	6,194	11,632	13,016	12,990
comp6050_c0_seq1	5,422	17,886	7,547	12,068	8,871	7,782	8,682	8,759	9,637	8,979	6,020	8,324	8,174	17,740	18,018	17,027
comp2981_c0_seq1	6,327	19,866	8,340	14,638	9,090	7,092	11,448	10,574	9,636	8,270	9,239	8,610	9,018	19,116	20,971	19,938
comp46805_c0_seq1	122	756	309	332	262	120	655	299	9,628	5,354	5,876	7,784	9,042	5,769	12,398	12,290
comp6877_c0_seq1	3,896	9,977	5,188	9,162	4,972	5,185	6,547	6,347	9,624	9,484	4,986	6,051	5,223	11,995	15,736	13,668
comp6274_c0_seq1	5,930	14,606	7,259	13,341	6,704	6,437	9,280	7,633	9,623	5,893	7,104	6,758	6,026	12,429	16,030	14,252
comp4146_c0_seq1	6,424	22,472	9,208	15,048	9,462	8,945	12,674	12,070	9,613	8,561	6,358	6,301	6,991	13,549	14,542	14,299
comp5084_c0_seq1	5,119	15,634	7,830	11,420	6,871	6,251	10,418	9,058	9,613	9,796	6,744	9,198	8,408	14,278	16,224	15,970
comp10005_c0_seq1	3,509	9,680	5,049	5,621	3,822	3,156	4,668	4,555	9,610	8,067	3,937	4,343	5,070	11,041	14,022	11,708
comp951_c0_seq1	13,532	30,546	14,200	18,106	13,784	12,573	15,503	17,737	9,595	7,978	10,836	10,141	10,268	20,633	20,424	18,952
comp1950_c0_seq1	8,046	18,521	10,513	11,283	7,040	6,593	8,509	8,971	9,590	6,483	8,870	10,852	9,110	14,803	20,099	16,353
comp14675_c0_seq1	1,231	5,014	2,319	3,544	2,884	2,222	2,603	2,545	9,585	8,729	1,546	3,302	2,375	9,556	10,590	9,877
comp8874_c0_seq1	4,856	12,780	7,255	14,548	8,453	8,517	9,553	10,170	9,554	7,561	6,044	6,038	5,940	10,981	12,900	13,837
comp18864_c0_seq1	1,234	6,079	2,459	4,781	3,390	3,786	2,562	2,714	9,549	8,727	3,275	4,105	4,617	10,657	11,719	11,427
comp8986_c0_seq1	4,130	13,941	7,448	9,168	5,948	6,224	6,414	6,357	9,546	8,903	4,694	5,637	5,763	12,627	16,726	12,407
comp5063_c0_seq1	8,521	25,604	12,803	25,624	13,320	11,513	15,265	15,934	9,538	7,744	6,424	7,452	6,122	13,402	17,749	17,867
comp3595_c0_seq1	4,618	12,896	6,294	11,305	6,976	5,929	7,705	9,138	9,537	8,880	8,657	10,861	10,127	15,370	18,068	21,508
comp5634_c0_seq1	3,331	13,412	6,019	10,404	7,641	7,271	7,360	7,032	9,534	11,648	7,180	9,774	12,041	11,899	14,619	19,246
comp5695_c0_seq1	6,242	11,477	6,608	7,132	4,985	3,854	5,940	5,456	9,529	8,818	8,604	9,812	10,493	15,327	23,875	16,684
comp8856_c1_seq1	1,792	6,423	3,434	3,549	1,833	1,889	2,033	2,113	9,527	5,449	2,878	5,249	4,569	10,105	10,135	9,425
comp3683_c0_seq1	6,940	23,072	11,779	17,356	8,066	7,620	9,124	10,591	9,518	8,656	6,746	7,844	6,569	15,605	19,279	17,222
comp6433_c0_seq1	4,025	11,830	7,654	4,559	1,362	1,741	1,982	1,377	9,514	3,671	3,734	7,911	6,639	8,152	10,956	7,470
comp3862_c0_seq1	7,821	15,231	9,589	12,982	8,686	7,950	10,081	13,022	9,512	8,835	9,669	6,800	8,012	14,422	21,316	20,047
comp3358_c0_seq1	9,962	22,769	10,480	10,672	7,808	7,140	9,804	8,089	9,493	5,021	5,801	7,741	7,165	10,742	17,689	10,410
comp1736_c0_seq1	9,433	23,841	12,071	16,283	9,154	8,102	13,523	14,064	9,489	9,087	11,720	9,550	10,250	16,521	24,545	18,645
comp6982_c0_seq1	4,388	10,720	6,961	8,106	5,489	5,197	6,850	6,569	9,466	8,802	5,208	5,625	6,807	11,502	15,997	13,830
comp6179_c0_seq1	4,757	11,406	6,563	10,517	6,543	5,482	7,803	8,401	9,451	8,710	8,026	8,665	8,140	14,727	18,648	16,125
comp7114_c0_seq1	4,278	15,167	7,378	9,837	7,721	7,526	7,044	7,620	9,449	8,618	4,347	5,671	6,539	11,546	14,056	12,922
comp8816_c0_seq1	3,625	11,440	5,713	9,003	6,548	6,083	6,064	6,326	9,442	9,118	3,767	5,095	5,561	10,181	12,881	11,627
comp2805_c0_seq1	5,944	15,345	8,912	12,661	7,268	7,253	10,406	10,915	9,436	6,909	7,322	7,437	8,515	12,986	16,736	16,874
comp5293_c0_seq1	6,632	18,251	8,767	14,679	11,074	9,775	11,042	11,487	9,431	11,312	8,891	8,703	8,231	16,594	17,391	19,017
comp7503_c0_seq1	3,578	12,795	5,430	9,045	6,776	6,036	6,263	6,035	9,430	10,081	4,113	4,834	5,087	13,123	14,254	11,296
comp5967_c1_seq1	4,224	10,167	5,946	7,955	4,477	3,910	5,824	5,746	9,416	8,912	6,444	5,839	6,198	14,486	18,764	16,048
comp1913_c0_seq1	7,319	20,739	9,038	17,582	11,339	10,938	12,596	12,017	9,411	5,962	6,330	8,151	7,268	10,128	13,647	12,272
comp2299_c0_seq1	10,153	25,778	12,884	18,490	12,227	10,039	14,901	15,167	9,403	8,795	7,473	9,307	8,439	15,359	17,931	16,032
comp5315_c0_seq1	4,697	10,637	6,775	8,755	6,158	5,426	7,201	7,630	9,401	8,253	7,574	7,400	7,681	15,264	17,193	16,399
comp4237_c0_seq1	5,661	15,619	6,965	10,582	7,795	6,177	8,311	8,779	9,399	7,787	8,725	9,635	8,831	14,675	19,963	18,059
comp6431_c0_seq1	5,118	13,826	7,548	9,936	7,224	6,589	6,801	7,182	9,386	7,502	4,981	6,468	7,221	12,575	15,590	13,575
comp5482_c0_seq1	7,150	19,859	9,561	13,916	9,393	8,599	10,292	10,863	9,366	7,550	7,644	8,108	7,450	14,289	16,941	14,774
comp9082_c0_seq1	3,700	8,320	6,339	8,692	4,154	4,857	5,293	5,111	9,340	7,819	3,159	4,565	4,455	9,004	10,962	11,341
comp1402_c0_seq1	4,883	17,201	7,268	12,261	7,366	7,106	6,563	8,747	9,333	8,563	7,115	10,032	9,285	12,328	16,204	14,398
comp8095_c0_seq1	1,679	5,987	3,417	6,213	3,669	3,323	4,007	3,441	9,324	9,089	1,740	2,306	2,983	8,260	10,685	10,405
comp4999_c0_seq1	6,578	14,414	8,187	11,740	10,295	9,026	8,993	9,200	9,320	8,920	5,370	6,173	6,556	12,769	14,500	13,862
comp1880_c0_seq1	12,449	23,427	13,578	21,624	14,067	13,533	16,547	17,854	9,306	8,496	9,006	9,279	8,610	17,082	19,825	21,405
comp4001_c0_seq1	7,225	15,389	8,248	12,494	8,432	7,438	8,777	10,326	9,298	8,000	7,182	8,053	7,390	13,453	16,431	14,867
comp1879_c0_seq1	10,482	16,415	8,924	14,609	9,456	6,712	10,650	12,546	9,286	8,480	17,657	20,587	16,231	24,119	30,402	25,840
comp5404_c0_seq1	3,611	11,870	5,893	9,520	6,156	6,019	5,378	5,816	9,275	8,515	3,153	5,211	4,666	9,684	11,698	11,803
comp4853_c0_seq1	6,422	13,470	8,257	8,940	5,830	4,674	6,256	7,573	9,257	7,261	10,067	9,982	9,704	16,578	22,645	18,880
comp7142_c0_seq1	3,248	11,865	5,976	9,033	6,289	5,852	5,971	5,931	9,241	10,408	5,135	5,702	6,744	12,857	16,202	14,663
comp2452_c0_seq1	7,220	16,819	7,469	15,728	8,999	9,245	10,469	11,480	9,235	8,030	9,600	8,983	9,844	15,057	20,682	16,058
comp4385_c0_seq1	5,664	24,039	10,267	17,519	12,104	11,337	11,168	11,956	9,215	11,236	6,537	6,740	7,123	17,380	19,259	18,970
comp6483_c0_seq1	3,813	12,787	6,328	9,417	5,743	5,162	6,067	6,899	9,209	9,473	4,835	5,359	6,535	11,201	16,520	14,707
comp2491_c0_seq1	8,099	23,395	8,416	9,427	8,662	5,442	9,823	7,340	9,207	11,397	14,154	8,927	9,228	22,094	36,276	14,445
comp15242_c0_seq1	1,464	4,926	2,927	3,590	1,864	1,543	2,351	1,857	9,198	7,368	1,522	2,190	2,229	8,583	12,172	8,923
comp7407_c0_seq1	4,008	11,326	5,582	7,692	5,791	4,960	5,061	6,726	9,185	7,352	6,590	7,669	6,084	14,415	14,384	16,156
comp22428_c0_seq1	243	2,075	1,896	2,987	2,402	1,172	520	1,483	9,162	9,612	5,778	6,785	6,939	16,589	14,478	16,680
comp2074_c0_seq1	8,222	17,175	9,871	13,192	8,628	7,668	9,232	11,446	9,159	6,749	10,670	9,151	9,561	17,831	21,738	16,905
comp2973_c0_seq1	6,967	13,128	7,571	10,187	6,203	5,695	7,740	7,903	9,157	6,367	9,006	8,983	9,202	13,999	18,202	16,115
comp3870_c0_seq1	9,130	20,900	11,419	15,693	9,749	8,885	10,420	11,509	9,147	7,927	10,483	11,487	10,250	18,268	22,046	17,404
comp6412_c0_seq1	5,853	17,193	8,497	11,996	7,685	7,918	7,314	8,087	9,142	8,866	8,092	8,817	9,636	13,184	20,629	13,950
comp4813_c0_seq1	5,047	11,644	5,815	10,011	6,175	5,898	7,888	7,214	9,138	6,249	6,184	6,541	7,050	11,079	13,342	12,085
comp1275_c0_seq1	11,219	18,798	11,197	13,657	9,514	7,978	10,466	11,373	9,116	7,266	12,053	11,342	11,291	18,721	22,981	19,725
comp7339_c0_seq1	5,593	16,116	8,137	14,683	7,952	7,270	9,348	10,406	9,116	10,440	8,446	7,721	6,821	12,909	20,589	18,035
comp19461_c0_seq1	1,478	3,194	2,411	3,367	1,854	1,641	2,496	2,054	9,108	7,532	988	1,973	2,198	7,093	8,554	6,666
comp5006_c1_seq1	5,277	10,905	6,862	9,107	5,077	5,240	7,109	6,948	9,106	7,363	4,987	5,002	5,157	11,966	14,887	12,342
comp3012_c0_seq1	8,446	22,215	12,702	16,176	9,732	8,356	12,340	14,462	9,096	9,535	12,428	12,366	11,510	18,309	22,293	19,954
comp7930_c0_seq1	4,036	12,081	6,280	8,966	5,219	5,155	5,178	5,470	9,086	7,264	4,056	4,877	5,967	9,841	11,315	9,822
comp7518_c0_seq1	3,647	9,981	5,642	6,297	4,474	3,887	5,138	6,206	9,080	9,156	5,719	5,799	6,183	13,116	20,528	12,292
comp1244_c0_seq1	7,203	20,556	9,553	14,187	9,795	8,582	11,026	12,601	9,076	8,081	8,783	9,352	8,486	13,044	17,459	16,769
comp5641_c0_seq1	5,176	12,332	7,404	9,781	6,479	5,834	6,833	6,976	9,070	8,007	5,112	5,948	7,733	8,896	12,743	12,826
comp4393_c0_seq1	4,878	15,783	9,760	14,427	8,918	8,954	9,399	9,985	9,055	9,156	5,637	6,529	6,377	11,193	12,121	14,755
comp10583_c0_seq1	4,089	8,984	5,006	5,249	3,258	2,682	4,589	3,570	9,054	6,737	3,233	3,687	4,435	9,662	14,009	9,491
comp6752_c0_seq1	4,725	11,457	5,089	4,039	3,255	2,855	3,210	3,393	9,046	6,988	11,709	9,606	10,786	14,488	24,215	18,587
comp8139_c0_seq1	2,767	6,526	3,925	5,770	3,448	3,147	3,449	4,067	9,035	7,334	5,437	6,459	6,949	13,623	13,818	15,212
comp1364_c0_seq1	8,144	12,544	8,119	11,542	9,223	8,485	8,785	10,006	9,018	6,085	10,035	10,884	10,530	17,671	19,969	15,890
comp3452_c0_seq1	7,681	15,637	8,528	10,860	7,675	6,394	8,336	9,192	9,013	7,335	9,567	9,664	9,488	15,241	21,516	17,990
comp919_c0_seq1	16,320	54,537	23,464	37,576	27,642	24,015	25,390	28,035	9,011	13,640	7,597	18,068	6,975	27,065	16,593	17,759
comp36879_c0_seq1	10,905	15,940	12,799	25,721	17,847	16,616	15,876	20,383	9,001	10,107	17,312	17,721	19,887	14,924	28,144	23,854
comp8172_c0_seq1	3,099	9,140	4,900	4,918	2,927	3,235	3,396	2,650	9,001	6,147	5,277	6,960	7,460	9,914	13,977	10,241
comp5279_c0_seq1	6,030	9,540	6,018	6,773	4,711	3,866	7,583	6,385	8,998	7,598	8,807	10,080	8,499	18,110	20,018	20,658
comp6896_c0_seq1	3,701	8,812	5,335	7,759	4,548	3,926	5,234	4,956	8,994	8,076	4,253	5,159	6,231	12,950	16,251	13,247
comp12723_c0_seq1	1,567	9,358	5,819	5,032	2,039	2,215	2,154	1,688	8,993	4,021	2,126	6,840	4,698	4,642	7,346	7,566
comp2426_c0_seq1	11,782	27,965	17,037	20,588	16,897	16,016	14,418	15,551	8,972	8,371	6,041	9,095	9,152	15,252	18,768	15,311
comp2853_c0_seq1	7,357	13,574	9,156	10,873	6,874	8,741	11,430	11,537	8,970	6,926	7,907	9,360	7,840	14,612	16,571	15,782
comp5534_c0_seq1	6,678	12,947	6,911	10,713	5,348	4,865	8,034	8,157	8,969	7,506	8,449	6,681	7,093	13,827	19,273	15,693
comp3716_c0_seq1	6,591	17,134	8,521	14,271	8,664	7,791	9,514	10,196	8,965	6,557	7,278	7,935	7,800	13,405	14,474	14,801
comp471_c0_seq1	6,458	14,007	7,739	10,363	6,732	6,079	8,931	8,283	8,922	7,116	6,928	6,350	6,142	12,131	17,679	14,208
comp6754_c0_seq1	4,433	11,349	6,175	9,363	5,392	4,613	6,969	5,630	8,912	8,177	6,413	5,859	6,511	12,308	16,812	12,167
comp3909_c0_seq1	8,575	16,795	9,758	11,707	7,318	6,458	8,648	9,907	8,908	7,663	9,766	7,489	9,774	15,853	21,934	18,378
comp2933_c0_seq1	7,157	20,780	10,018	17,001	10,506	9,149	10,671	14,204	8,901	7,976	7,553	8,164	8,332	12,891	16,129	16,110
comp1819_c0_seq1	6,287	17,577	8,696	11,884	8,110	8,041	9,230	10,385	8,898	8,106	14,905	14,799	7,120	14,609	16,658	21,960
comp10095_c0_seq1	4,779	11,535	5,726	7,945	5,420	5,093	5,685	5,997	8,891	6,100	5,304	5,307	6,238	11,319	13,790	10,896
comp1822_c0_seq1	6,969	18,844	9,585	16,600	10,880	10,189	12,243	13,186	8,891	9,322	8,865	8,756	7,979	14,297	17,921	18,652
comp5660_c0_seq1	4,508	11,607	5,875	9,722	5,266	5,316	7,943	7,678	8,887	7,529	9,276	8,366	7,748	10,106	12,644	14,558
comp4972_c0_seq1	3,596	11,020	7,255	12,217	6,252	7,451	7,934	8,341	8,876	7,827	4,107	5,747	6,264	10,262	12,670	12,491
comp7141_c0_seq1	3,708	12,176	4,475	4,367	4,322	3,657	3,134	4,583	8,873	11,785	17,654	5,583	17,230	22,825	16,636	33,532
comp5164_c0_seq1	4,307	14,418	6,203	8,888	6,701	6,003	7,180	7,652	8,850	8,078	6,280	6,205	6,433	14,050	16,177	14,072
comp10141_c0_seq1	1,565	5,650	3,042	4,516	3,139	2,692	2,854	2,444	8,849	8,644	1,173	2,261	2,848	6,480	8,591	6,605
comp8962_c0_seq1	2,562	8,524	5,225	6,792	4,186	4,255	5,019	4,881	8,841	7,475	4,702	5,729	6,424	11,599	13,339	13,659
comp9520_c0_seq1	2,942	10,998	5,406	9,812	6,164	5,813	6,637	6,605	8,837	9,242	4,485	5,433	5,543	10,457	12,392	13,012
comp1825_c0_seq1	8,200	18,889	8,274	13,436	9,865	9,001	10,152	10,349	8,836	6,446	7,847	9,971	9,147	12,387	17,709	15,208
comp759_c0_seq1	16,286	27,887	13,869	20,057	13,460	11,992	16,430	17,482	8,834	7,070	17,261	14,629	14,544	18,110	23,983	18,029
comp1522_c0_seq1	10,672	21,396	15,124	22,452	14,851	13,352	15,282	18,533	8,832	7,490	9,753	7,368	7,926	10,807	16,447	18,940
comp3352_c0_seq1	7,056	17,880	8,704	13,534	8,826	8,005	9,612	11,131	8,831	8,395	8,306	8,293	8,202	14,795	19,432	16,092
comp17832_c0_seq1	2,256	4,909	2,649	2,073	1,705	1,322	1,680	1,338	8,829	7,007	5,323	6,370	5,961	10,672	13,579	9,200
comp5646_c0_seq1	4,743	10,801	6,246	10,551	5,486	4,782	6,889	7,440	8,814	7,429	7,277	6,268	6,718	13,488	16,034	17,231
comp4987_c0_seq1	3,982	13,111	9,821	6,131	2,527	3,912	4,749	5,883	8,799	11,539	10,201	7,179	7,735	11,865	29,528	22,826
comp4294_c0_seq1	12,837	16,553	10,360	11,455	7,191	7,734	9,782	8,417	8,789	6,049	11,689	11,793	10,368	15,480	23,651	16,521
comp1659_c0_seq1	8,061	10,312	8,471	16,587	7,827	7,976	9,036	12,747	8,787	8,759	12,136	15,996	11,014	20,431	28,421	26,729
comp5836_c0_seq1	5,181	13,678	7,699	10,634	7,618	7,157	8,626	8,158	8,785	6,878	5,478	6,433	7,112	14,064	13,054	14,018
comp8040_c0_seq1	4,543	8,353	4,988	5,373	3,550	2,619	5,397	4,252	8,769	5,218	5,994	4,900	5,952	10,732	18,536	11,113
comp2668_c0_seq1	12,429	24,758	13,606	15,630	13,136	11,637	13,419	13,535	8,763	6,812	6,175	7,674	7,574	13,209	15,061	11,522
comp978_c0_seq1	16,114	46,327	20,145	42,537	24,184	20,819	23,941	31,058	8,753	10,813	9,433	10,220	11,574	12,218	26,632	20,286
comp8029_c0_seq1	4,081	13,965	6,138	9,467	7,020	6,383	6,822	6,735	8,749	6,467	4,619	6,844	6,534	10,681	13,567	11,609
comp1977_c0_seq1	5,528	11,837	6,876	10,185	7,248	6,223	7,841	10,251	8,747	6,916	11,449	9,867	10,805	15,734	16,914	18,982
comp11006_c0_seq1	3,166	11,131	4,119	5,769	4,232	3,768	4,823	4,991	8,744	8,358	3,807	4,370	4,745	10,538	13,312	10,594
comp3572_c0_seq1	8,457	15,382	7,722	9,746	7,139	5,695	6,984	8,329	8,742	6,363	7,910	8,261	8,542	13,310	17,016	13,729
comp4415_c0_seq1	5,321	15,649	8,565	14,271	8,614	8,072	9,617	9,815	8,742	7,151	6,185	7,330	6,359	12,801	15,828	15,348
comp4589_c0_seq1	6,207	16,264	7,648	13,075	9,844	8,175	7,867	10,933	8,742	9,090	7,109	7,021	7,362	13,732	18,064	12,128
comp8120_c0_seq1	2,683	9,998	5,384	9,179	6,092	5,518	6,685	6,284	8,740	7,615	4,085	4,742	5,211	9,744	11,250	11,566
comp2141_c0_seq1	8,172	20,123	8,606	14,654	8,943	7,941	10,610	12,047	8,737	7,059	12,286	12,101	9,435	16,679	24,552	17,427
comp5101_c0_seq1	6,195	15,815	8,802	11,829	8,257	7,258	8,959	9,397	8,732	7,499	7,253	8,138	8,442	15,282	17,430	16,387
comp3915_c0_seq1	3,473	14,721	10,133	17,674	7,076	6,661	12,002	11,937	8,726	15,230	9,174	5,747	6,326	11,303	24,913	20,768
comp4346_c0_seq1	5,779	12,333	6,567	10,063	6,858	6,467	8,053	8,123	8,724	6,098	7,244	6,538	7,964	13,322	15,502	13,876
comp8969_c0_seq1	5,867	13,244	7,860	9,622	5,918	5,125	7,125	8,002	8,716	7,961	6,681	7,093	7,355	12,298	17,665	14,152
comp2590_c0_seq1	7,704	20,381	10,611	14,728	9,317	8,699	10,900	13,088	8,714	7,907	9,270	8,970	9,708	15,963	21,088	18,581
comp12347_c0_seq1	2,625	7,253	3,855	4,762	2,974	2,342	3,594	4,006	8,709	7,455	6,524	6,107	6,877	13,649	17,635	13,544
comp6104_c0_seq1	4,286	12,282	6,635	8,731	5,769	5,233	6,906	7,114	8,700	9,269	4,786	5,552	6,019	11,925	15,900	14,197
comp2188_c0_seq1	12,440	22,500	12,059	17,225	7,375	6,461	11,674	13,111	8,699	6,476	11,586	11,106	12,109	14,745	24,666	14,174
comp4176_c0_seq1	6,275	16,077	7,041	10,169	6,795	6,149	7,943	7,821	8,699	7,621	8,000	7,452	7,987	16,031	17,340	15,643
comp2776_c0_seq1	10,481	25,571	11,425	12,828	9,144	6,982	8,514	9,336	8,698	5,710	7,880	9,963	9,280	15,078	17,719	15,595
comp4100_c0_seq1	6,059	16,100	8,337	13,672	8,142	7,926	8,834	9,946	8,693	12,151	6,643	9,207	8,870	17,531	13,565	20,393
comp14357_c0_seq1	1,504	8,073	4,869	3,462	1,578	1,484	1,681	1,525	8,692	4,875	2,672	7,324	5,690	4,653	8,606	8,609
comp14500_c0_seq1	2,302	6,779	3,017	3,392	2,429	2,167	3,145	2,396	8,688	8,815	3,835	4,558	4,873	11,379	13,231	12,159
comp4701_c0_seq1	5,690	20,618	9,477	16,576	9,561	9,026	10,472	11,048	8,678	8,389	5,696	7,168	6,581	12,590	14,582	16,039
comp2129_c0_seq1	13,011	23,350	13,495	17,904	11,943	8,743	16,177	14,050	8,670	8,687	10,660	8,867	10,427	14,116	24,306	17,248
comp5246_c0_seq1	20,845	37,222	19,057	16,383	16,489	8,436	14,488	18,122	8,664	5,831	13,260	18,433	9,931	28,339	34,706	35,522
comp7205_c0_seq1	6,290	13,574	8,490	10,204	5,631	5,781	5,561	6,897	8,664	8,925	16,208	13,446	14,033	14,816	17,700	19,518
comp9577_c0_seq1	1,790	9,269	6,001	5,189	2,084	1,965	2,562	1,842	8,655	4,281	2,295	6,636	4,633	4,658	8,965	9,576
comp8841_c0_seq1	2,623	7,220	3,833	6,045	3,927	3,917	3,994	4,136	8,650	8,065	4,926	6,050	6,177	10,349	13,422	12,218
comp3740_c0_seq1	5,139	13,324	5,930	8,467	6,912	5,995	6,444	6,395	8,641	6,038	6,559	9,055	7,938	14,975	15,117	12,100
comp5613_c0_seq1	2,719	8,222	3,740	6,439	3,814	4,159	4,790	5,318	8,639	5,380	7,669	6,463	6,914	13,598	18,452	12,455
comp4290_c0_seq1	5,772	14,072	7,046	9,997	7,428	6,164	7,276	7,625	8,630	5,408	7,144	6,503	8,384	14,051	18,914	13,563
comp8577_c0_seq1	3,903	11,683	6,209	9,448	6,236	5,637	6,285	6,320	8,630	7,252	5,135	5,995	7,516	11,805	13,696	12,429
comp4910_c0_seq1	6,346	14,692	7,438	8,626	6,098	4,702	6,287	6,638	8,628	9,031	5,911	6,130	6,358	13,318	18,544	13,174
comp4887_c0_seq1	4,468	13,674	6,211	8,699	6,045	5,772	5,852	5,846	8,610	7,376	3,861	5,656	6,100	10,781	12,028	9,659
comp6493_c0_seq1	5,274	12,161	6,053	9,551	6,115	4,954	7,268	6,816	8,609	7,932	6,091	7,403	7,133	14,182	18,430	14,543
comp2740_c0_seq1	14,661	28,028	15,635	21,655	15,649	13,395	16,269	17,671	8,608	6,952	7,387	8,851	9,234	13,803	16,088	13,059
comp159_c1_seq1	2,907	11,386	5,636	9,348	5,272	4,204	5,899	5,360	8,603	8,054	5,636	4,658	6,819	15,216	13,598	11,909
comp2047_c0_seq1	8,268	17,577	9,613	13,671	10,289	8,811	10,279	10,615	8,603	7,481	7,787	10,812	9,780	19,839	19,053	15,898
comp6911_c0_seq1	4,202	12,727	5,383	8,265	5,285	5,719	6,720	6,176	8,601	7,103	8,906	6,911	6,876	18,382	17,659	13,784
comp8177_c0_seq1	3,653	9,117	5,100	5,385	3,850	3,189	3,811	3,441	8,588	6,276	2,980	3,482	4,418	11,146	11,599	7,729
comp3918_c0_seq1	6,515	18,943	8,890	12,498	7,612	6,703	10,168	8,895	8,587	7,259	6,330	5,836	6,721	12,787	14,988	13,989
comp4200_c0_seq1	6,050	15,808	7,629	10,295	7,096	6,896	8,799	8,710	8,586	6,156	6,130	8,020	7,280	13,413	15,189	15,845
comp3894_c0_seq1	7,158	14,129	8,436	14,664	7,598	7,602	10,230	8,789	8,578	6,606	6,332	6,572	7,419	11,161	13,087	12,791
comp6365_c0_seq1	3,437	18,458	6,262	10,323	5,982	5,397	5,483	7,608	8,575	10,819	8,016	7,380	7,497	14,034	25,067	17,830
comp2917_c0_seq1	5,450	12,798	6,642	10,389	6,544	5,844	6,562	7,648	8,571	7,593	8,937	4,787	6,691	11,746	16,202	14,971
comp4708_c0_seq1	6,810	14,180	8,535	13,248	7,648	7,196	10,726	12,125	8,570	8,826	9,358	8,367	7,753	15,947	22,785	20,459
comp1608_c0_seq1	13,425	31,847	14,413	17,107	13,444	9,709	13,678	14,221	8,565	6,724	9,488	7,774	9,553	15,321	20,581	14,570
comp7188_c0_seq1	4,376	9,001	5,603	7,171	5,007	5,041	5,114	5,733	8,565	8,473	6,847	6,872	7,278	14,724	20,172	14,042
comp7252_c0_seq1	3,393	11,146	6,650	7,114	3,660	3,768	4,562	3,655	8,564	5,745	2,953	6,126	6,126	7,111	11,136	9,043
comp3455_c0_seq1	8,086	14,980	8,556	10,741	5,893	4,791	8,010	8,760	8,555	6,951	12,217	11,808	9,051	15,825	22,982	17,734
comp3763_c0_seq1	43,475	46,721	30,132	27,607	23,868	17,071	22,433	21,185	8,547	5,458	7,816	10,264	8,315	14,537	18,215	15,069
comp5774_c0_seq1	6,577	21,262	9,603	14,533	9,253	8,507	10,579	11,207	8,536	7,789	8,352	7,898	7,170	14,430	18,343	16,841
comp6199_c0_seq1	5,793	12,584	7,584	8,743	5,311	5,083	6,479	6,081	8,529	6,609	7,139	8,572	7,889	12,754	16,719	14,198
comp10682_c0_seq1	3,042	6,582	4,780	5,533	3,953	3,868	4,090	3,827	8,523	7,268	3,419	5,062	5,367	12,951	14,320	12,083
comp6308_c0_seq1	3,182	9,559	5,651	7,994	5,740	4,873	5,927	5,622	8,519	7,011	5,248	5,453	5,695	11,195	14,504	15,120
comp5061_c0_seq1	3,468	9,444	4,751	7,456	4,677	3,761	5,221	5,708	8,517	7,593	4,472	5,335	5,131	10,482	13,051	11,883
comp4378_c0_seq1	7,754	18,512	10,058	16,038	9,482	8,527	12,319	11,967	8,514	6,686	6,506	7,372	7,284	12,715	15,386	13,774
comp6955_c0_seq1	3,696	16,157	7,342	12,179	8,250	7,803	7,998	8,737	8,512	10,921	6,354	6,121	6,654	13,961	16,518	16,249
comp5169_c0_seq1	4,730	16,638	7,601	15,565	10,144	9,445	9,876	10,535	8,506	8,021	6,132	6,926	7,386	14,305	15,408	16,145
comp827_c0_seq1	10,957	15,936	11,655	20,371	9,790	7,628	10,730	11,493	8,503	8,471	13,925	14,765	12,041	14,462	19,164	17,125
comp2350_c0_seq1	7,260	28,499	15,922	32,526	9,733	9,754	13,430	22,274	8,498	10,910	11,867	10,199	9,117	12,185	22,425	17,568
comp8676_c1_seq1	2,140	7,554	3,946	6,103	4,501	4,249	4,415	4,722	8,489	8,764	6,519	6,181	6,239	14,117	17,025	16,762
comp7841_c0_seq1	2,914	7,027	4,626	5,003	4,133	4,194	3,918	4,277	8,481	7,377	5,463	7,158	6,709	13,773	15,017	13,451
comp5834_c0_seq1	4,129	12,001	6,530	10,173	7,063	6,291	7,339	7,775	8,475	8,052	7,571	6,225	7,619	11,607	17,856	15,669
comp5271_c0_seq1	6,140	14,540	7,326	10,331	6,742	6,262	7,493	7,965	8,474	7,744	8,976	6,974	7,427	14,746	19,852	16,292
comp7235_c0_seq1	4,111	10,400	5,702	6,973	5,640	4,965	5,302	5,299	8,470	8,113	7,620	7,406	9,343	12,836	16,663	12,787
comp21231_c0_seq1	931	3,870	1,928	2,907	1,676	1,713	1,107	1,652	8,457	9,548	3,800	4,562	4,429	11,989	12,234	10,645
comp10716_c0_seq1	2,107	7,542	2,880	3,693	2,895	2,236	2,756	2,738	8,455	3,207	6,520	5,750	7,805	10,640	12,259	9,051
comp4489_c1_seq1	6,478	14,617	7,964	12,338	8,427	7,763	8,951	9,374	8,452	6,656	6,687	6,901	7,376	12,597	14,068	14,043
comp654_c0_seq1	21,814	38,966	30,107	55,218	30,270	28,695	41,010	38,935	8,450	9,085	11,722	9,331	4,157	12,412	12,946	17,006
comp3239_c0_seq1	5,573	12,936	6,272	8,372	5,119	4,121	6,797	6,841	8,444	6,015	10,186	8,573	10,186	15,245	20,624	16,426
comp5654_c0_seq1	4,836	13,964	7,839	11,993	7,403	6,787	8,290	9,314	8,431	9,806	7,356	7,090	6,365	14,947	19,174	16,216
comp2727_c0_seq1	2,740	9,585	3,828	6,287	3,912	3,625	4,622	5,290	8,430	6,318	7,935	7,825	7,617	12,456	12,812	13,130
comp12277_c0_seq1	1,907	7,253	3,541	5,234	3,424	3,365	3,362	3,664	8,418	9,270	3,475	4,407	4,640	8,178	12,412	9,662
comp4499_c0_seq1	6,267	13,397	7,924	8,668	6,834	5,861	6,736	7,068	8,417	6,630	8,653	7,771	10,243	15,006	20,577	18,833
comp2959_c1_seq1	6,382	15,622	6,907	7,301	6,761	4,606	4,853	5,853	8,413	7,306	5,236	7,687	6,109	12,491	15,170	12,503
comp6136_c0_seq1	4,463	11,363	5,133	7,703	4,870	4,354	6,102	6,005	8,406	7,544	5,665	5,658	5,847	12,258	16,462	12,736
comp4425_c0_seq1	7,995	16,049	9,104	11,731	8,002	6,456	8,317	9,375	8,404	8,228	8,412	9,041	8,800	15,416	20,502	18,374
comp4797_c0_seq1	5,082	16,271	8,340	12,393	8,221	7,423	7,509	9,549	8,404	9,386	8,789	7,300	7,108	15,953	20,618	18,924
comp6958_c0_seq1	3,106	9,701	5,159	7,866	5,677	5,293	4,339	5,016	8,403	6,906	5,656	6,551	6,182	14,502	12,265	17,118
comp4724_c0_seq1	4,596	15,087	7,747	11,762	7,706	7,063	6,964	7,886	8,396	8,266	6,420	5,947	6,836	12,766	18,540	15,042
comp8212_c0_seq1	3,988	10,777	6,881	10,048	6,097	5,554	6,606	5,797	8,392	7,778	3,274	3,928	4,520	8,768	12,597	9,831
comp7543_c0_seq1	5,678	16,615	7,772	8,715	6,604	5,902	7,018	9,052	8,375	8,378	6,242	6,847	6,797	15,400	16,078	14,673
comp7779_c0_seq1	4,145	12,698	6,502	10,439	6,063	6,373	7,287	7,378	8,371	6,810	4,491	6,093	5,810	8,740	11,251	10,224
comp7212_c0_seq1	7,473	14,356	9,915	13,570	7,643	8,146	11,636	10,980	8,370	6,547	6,050	6,199	5,778	11,085	14,198	13,745
comp4472_c0_seq1	6,312	12,668	5,992	8,064	5,360	4,391	6,645	6,662	8,365	6,872	7,046	7,948	7,825	13,381	17,553	13,653
comp8128_c0_seq1	4,408	13,558	7,285	10,694	6,688	6,091	6,197	8,061	8,362	9,348	6,088	5,232	7,046	12,249	16,366	16,181
comp2919_c0_seq1	5,895	12,863	7,086	8,974	7,459	6,794	7,135	8,610	8,350	6,170	8,332	9,143	9,452	14,752	17,149	15,686
comp3273_c0_seq1	7,671	20,453	9,146	9,326	7,291	6,637	8,919	8,175	8,348	7,565	10,295	8,466	8,847	18,933	24,709	14,865
comp6542_c0_seq1	3,206	14,397	6,240	11,258	6,523	6,674	6,550	7,245	8,344	9,756	4,288	4,527	4,312	12,354	12,847	15,239
comp5055_c0_seq1	8,141	17,793	9,018	14,667	8,513	7,920	9,281	10,409	8,343	7,329	4,857	6,187	5,849	10,916	13,698	10,111
comp7111_c0_seq1	3,437	7,483	5,005	5,790	3,872	3,966	4,464	4,471	8,336	8,835	7,614	6,808	8,358	14,581	23,765	18,517
comp4085_c0_seq1	6,510	16,583	10,037	12,181	8,150	8,503	8,987	9,213	8,334	6,481	5,702	8,095	7,401	10,813	13,813	12,305
comp2110_c0_seq1	7,920	17,916	9,758	16,257	11,894	10,881	11,725	13,244	8,328	7,379	8,174	8,577	8,782	13,649	17,611	16,821
comp3340_c0_seq1	9,616	24,543	12,482	16,240	9,915	8,098	13,178	12,051	8,326	8,148	7,422	5,813	6,642	12,805	18,300	14,159
comp1979_c0_seq1	6,922	21,629	10,852	17,064	9,828	9,158	13,246	15,946	8,294	6,903	8,363	7,819	8,087	13,654	17,493	16,931
comp1905_c1_seq1	3,717	9,187	5,061	5,742	3,542	3,285	3,410	4,159	8,293	4,966	8,106	12,402	9,698	12,624	17,562	15,273
comp3977_c0_seq1	5,702	13,159	6,976	10,200	6,131	5,315	7,775	8,502	8,293	5,935	7,676	7,849	7,202	13,038	16,059	14,063
comp2065_c0_seq1	9,688	20,384	10,730	16,688	9,026	8,754	12,101	16,216	8,291	7,816	11,212	9,981	10,325	12,182	20,875	12,884
comp10524_c0_seq1	2,946	8,420	4,981	6,234	4,775	4,059	4,396	4,385	8,286	9,528	4,190	4,493	4,893	12,941	14,551	11,721
comp7724_c0_seq1	2,495	14,049	5,199	7,219	6,293	4,963	5,396	5,881	8,285	7,145	5,149	6,155	6,504	11,796	12,324	13,653
comp1541_c0_seq1	9,513	15,008	6,828	9,978	3,990	4,202	8,177	8,688	8,276	6,101	16,358	13,106	10,716	12,579	20,977	15,507
comp8722_c0_seq1	3,389	10,412	4,955	6,633	4,470	4,102	5,345	5,016	8,276	7,033	5,079	4,993	5,599	10,802	15,015	11,543
comp4960_c0_seq1	4,774	12,397	6,625	10,409	7,476	6,483	7,215	8,722	8,273	6,977	7,981	8,267	8,223	14,987	16,680	15,210
comp8360_c0_seq1	3,060	10,181	4,675	6,444	5,325	4,577	5,161	5,531	8,273	8,751	5,816	8,671	8,083	15,297	18,635	15,181
comp6863_c0_seq1	4,041	12,826	5,985	9,161	4,623	3,623	7,131	7,111	8,272	6,864	8,010	5,203	5,167	13,820	17,132	12,660
comp3879_c0_seq1	9,919	21,265	11,992	17,517	11,467	10,169	12,344	12,711	8,266	10,326	6,374	6,566	6,657	14,080	19,399	17,314
comp3965_c0_seq1	8,393	19,386	8,790	12,827	11,456	10,381	10,526	10,156	8,266	6,649	6,826	6,478	7,137	12,496	16,713	13,912
comp1483_c0_seq1	11,639	25,705	12,735	19,105	11,824	10,753	13,749	14,707	8,256	8,660	10,202	11,710	11,896	14,984	21,550	20,658
comp7479_c0_seq1	6,068	14,333	7,348	10,296	7,847	6,639	8,225	8,350	8,254	6,093	6,394	8,429	5,402	11,394	16,542	12,547
comp7340_c0_seq1	7,584	14,807	9,103	8,413	6,281	5,010	6,924	7,689	8,253	6,181	8,408	8,608	8,978	12,502	15,379	12,765
comp2435_c0_seq1	5,890	11,631	7,202	8,954	6,177	6,837	6,873	8,074	8,251	5,578	8,165	9,070	8,219	14,382	16,248	15,424
comp4428_c0_seq1	7,736	17,380	8,779	13,503	8,006	7,116	7,993	9,425	8,248	7,514	8,255	8,959	9,534	14,986	20,772	18,426
comp9059_c0_seq1	2,593	8,861	4,302	6,320	4,810	4,546	4,411	4,524	8,232	5,317	3,178	5,751	4,447	10,430	8,929	12,085
comp16687_c0_seq1	1,708	4,879	2,661	4,653	3,315	2,656	2,835	3,187	8,231	8,087	1,836	3,097	3,369	8,724	11,054	8,514
comp7353_c1_seq1	5,534	11,757	7,737	11,444	7,742	5,283	7,022	9,370	8,222	8,230	5,499	5,431	6,000	13,116	16,566	13,757
comp20_c3_seq1	3,276	10,947	6,005	10,205	6,302	6,108	6,671	6,710	8,221	6,133	3,057	3,901	4,822	8,911	11,045	10,141
comp3781_c1_seq1	5,669	16,414	8,723	8,630	8,559	6,736	8,168	8,158	8,220	6,591	7,795	10,988	8,545	13,636	16,462	16,722
comp9230_c0_seq1	3,247	9,702	5,773	4,091	1,301	2,285	1,510	1,249	8,218	4,587	3,055	5,154	4,602	6,923	10,405	7,071
comp11548_c0_seq1	3,337	10,477	5,412	6,868	5,141	4,380	4,806	5,216	8,216	9,692	3,929	4,716	4,779	11,624	13,908	12,406
comp2905_c0_seq1	5,950	19,329	7,011	11,267	9,725	8,892	8,443	9,412	8,215	8,532	9,305	8,547	9,173	15,264	18,693	19,548
comp5006_c0_seq1	5,944	14,699	8,491	11,824	7,675	6,497	10,008	9,701	8,212	7,588	6,593	6,008	6,477	12,461	15,124	15,002
comp2843_c0_seq1	9,016	17,188	10,204	14,874	9,936	9,264	10,268	11,477	8,211	6,442	8,517	8,089	8,131	14,602	19,428	17,150
comp8292_c0_seq1	3,091	10,170	6,961	12,322	5,628	4,319	7,698	7,042	8,209	9,238	3,368	3,883	3,695	8,846	12,293	10,031
comp4906_c0_seq1	4,340	7,465	3,952	5,172	4,116	4,237	4,799	4,783	8,198	5,822	7,798	7,142	5,973	11,927	15,072	13,815
comp6506_c0_seq1	3,021	9,353	4,571	7,292	5,498	4,755	5,103	5,040	8,177	6,985	2,697	4,609	4,987	11,833	10,399	11,265
comp10346_c0_seq1	3,705	11,467	5,631	7,880	5,354	4,563	4,882	5,886	8,170	6,829	3,621	4,674	5,277	8,870	11,106	11,094
comp6147_c0_seq1	5,721	10,701	6,072	6,165	4,270	3,120	5,252	5,528	8,159	6,143	8,360	7,257	7,705	12,542	17,526	13,618
comp7322_c0_seq1	4,491	11,887	6,977	10,272	5,960	6,622	7,459	7,402	8,156	6,552	6,217	4,652	5,642	12,601	13,902	11,882
comp1835_c0_seq1	6,150	13,995	7,899	15,728	9,933	7,996	8,708	10,419	8,155	7,252	4,826	5,807	5,902	9,642	11,560	10,849
comp3830_c0_seq1	4,391	15,465	7,307	8,932	5,477	5,425	5,938	6,026	8,151	5,522	5,630	7,567	6,897	9,950	13,707	10,546
comp3054_c0_seq1	4,606	11,358	6,626	10,444	6,316	5,485	7,176	7,859	8,150	7,770	8,588	7,955	7,128	13,620	15,284	18,852
comp5735_c0_seq1	5,440	16,901	8,340	12,097	7,115	5,877	8,779	9,522	8,149	7,000	6,292	6,344	5,840	10,553	14,821	16,431
comp5838_c0_seq1	4,298	13,060	7,858	11,149	8,098	7,781	7,446	8,009	8,148	8,290	3,554	4,318	5,300	8,531	11,537	10,528
comp7895_c0_seq1	3,696	10,814	5,109	7,904	5,340	5,321	6,497	6,767	8,146	7,487	5,500	5,516	5,444	13,062	17,087	13,973
comp2850_c0_seq1	6,635	15,235	7,873	12,267	7,130	6,120	9,224	9,834	8,143	6,666	10,904	10,061	8,934	16,456	20,129	17,489
comp10982_c0_seq1	2,296	5,167	3,843	7,581	3,831	3,016	5,282	3,916	8,136	7,204	2,588	4,085	3,444	8,579	11,133	11,325
comp3702_c0_seq1	6,134	13,750	6,156	9,647	7,810	6,597	8,159	9,212	8,136	6,287	8,541	8,927	8,863	16,636	17,940	15,865
comp5597_c0_seq1	4,610	10,809	6,085	8,451	5,404	4,693	7,237	6,719	8,136	7,046	6,639	6,978	7,032	11,858	16,220	14,783
comp2101_c0_seq1	19,775	30,882	18,032	22,426	14,248	16,473	23,273	20,075	8,135	5,487	8,642	7,965	7,452	11,573	15,081	11,849
comp13786_c0_seq1	1,922	6,213	2,774	2,859	1,887	1,841	2,322	1,338	8,130	6,634	8,158	7,025	5,979	14,183	16,154	15,586
comp7125_c0_seq1	2,900	9,948	4,822	8,691	5,694	5,328	5,472	5,930	8,129	8,887	3,554	4,845	4,940	8,935	11,509	11,885
comp3554_c0_seq1	5,996	17,886	9,352	14,329	8,558	7,731	10,928	11,722	8,126	7,074	7,747	6,829	6,933	12,556	14,982	16,938
comp6697_c0_seq1	3,198	9,659	5,304	7,192	4,490	4,229	5,659	4,745	8,123	7,633	4,056	5,088	5,245	9,630	13,358	10,647
comp3608_c0_seq1	25,040	48,892	21,924	14,740	18,061	8,118	14,045	19,894	8,122	5,039	16,695	21,927	10,530	36,954	47,042	46,829
comp1704_c0_seq1	4,758	16,987	8,160	12,084	9,167	8,002	7,923	9,151	8,113	5,940	8,841	10,134	9,124	13,436	12,463	13,445
comp5769_c0_seq1	6,014	14,176	6,154	8,566	6,430	5,588	6,653	7,945	8,113	6,246	7,133	8,510	7,787	14,666	15,800	15,931
comp15453_c0_seq1	1,450	4,502	2,765	3,171	2,115	2,172	2,270	3,355	8,110	8,641	3,959	4,812	5,247	12,146	16,324	14,478
comp3962_c0_seq1	4,635	11,228	5,960	9,396	6,509	5,690	6,773	7,987	8,110	6,954	8,512	9,715	8,349	15,542	18,339	18,366
comp7907_c0_seq1	5,258	13,521	7,041	9,183	5,693	5,207	6,476	6,472	8,106	7,123	4,259	6,185	5,720	10,220	14,353	12,015
comp2548_c0_seq1	9,689	21,122	10,623	15,326	10,319	8,378	10,744	11,277	8,103	8,781	9,572	9,579	10,317	14,829	20,701	17,323
comp4034_c1_seq1	3,770	13,647	6,526	10,985	6,902	7,330	6,645	7,585	8,095	8,840	4,211	5,005	5,316	12,774	13,996	12,330
comp5245_c0_seq1	3,997	7,740	4,324	5,553	3,336	2,774	5,158	3,649	8,094	5,409	3,383	3,889	3,988	8,821	13,123	8,202
comp2036_c1_seq1	7,165	18,236	12,195	19,431	11,707	8,824	11,258	10,537	8,088	9,166	1,465	2,536	3,295	6,690	10,720	8,476
comp6522_c0_seq1	3,703	9,661	4,980	7,065	5,238	4,593	5,326	6,394	8,082	7,227	7,227	7,519	8,205	15,297	16,518	11,544
comp2360_c0_seq1	9,722	23,307	12,301	15,759	11,443	10,468	12,561	13,837	8,078	6,957	6,441	10,493	7,753	24,109	22,173	18,400
comp2710_c0_seq1	11,540	21,507	12,755	13,866	9,315	7,291	10,517	10,595	8,076	8,242	9,016	7,889	8,653	15,607	19,905	15,967
comp5970_c0_seq1	5,185	12,646	6,255	7,254	5,152	4,567	5,806	6,206	8,071	6,750	4,012	5,464	4,769	11,218	12,612	11,526
comp4195_c0_seq1	1,872	12,351	4,163	6,838	4,317	4,207	4,672	3,804	8,067	8,450	2,199	2,607	3,069	7,923	8,730	7,182
comp4164_c0_seq1	4,998	13,072	7,385	7,512	2,961	3,198	3,710	2,749	8,065	3,464	5,274	12,326	8,770	9,191	16,806	9,434
comp405_c0_seq1	14,549	23,294	14,268	18,220	15,082	11,917	12,577	13,219	8,061	4,910	7,567	14,680	11,610	16,468	15,596	11,482
comp9385_c0_seq1	2,336	7,341	4,369	7,695	5,610	5,132	5,774	4,196	8,053	6,468	2,395	4,033	4,610	7,717	8,581	8,524
comp4174_c0_seq1	6,454	9,496	6,652	5,322	5,935	6,030	5,700	4,976	8,044	6,207	4,776	7,667	8,763	14,024	14,973	10,472
comp5840_c0_seq1	4,852	14,537	6,911	11,425	5,398	6,067	7,995	8,259	8,038	8,923	7,730	7,021	7,357	14,521	17,804	16,706
comp7080_c0_seq1	3,894	11,530	6,299	9,851	6,263	5,694	7,357	7,183	8,021	8,364	3,914	4,025	4,762	11,864	13,050	12,850
comp1007_c0_seq1	17,211	22,330	12,961	11,943	9,555	6,802	12,066	11,372	8,020	4,738	8,495	8,730	9,453	11,629	17,061	15,965
comp5199_c0_seq1	6,720	17,186	8,722	10,392	5,205	5,138	6,163	5,787	8,018	5,562	6,405	3,753	5,625	8,743	12,618	8,934
comp15074_c0_seq1	2,127	6,478	3,947	6,364	3,408	3,275	3,861	3,648	8,009	8,603	3,718	3,785	4,483	9,536	11,870	11,187
comp403_c0_seq1	13,596	22,447	12,859	17,215	14,412	9,837	12,461	16,582	8,009	5,381	10,665	10,791	10,372	16,295	17,673	18,361
comp9609_c0_seq1	3,646	9,479	5,098	6,299	4,552	3,743	4,650	4,031	7,999	6,630	5,996	7,215	7,767	11,628	15,440	14,032
comp2655_c0_seq1	5,583	19,142	9,223	14,133	7,631	7,972	12,387	12,077	7,990	8,663	7,568	6,790	8,718	12,930	16,722	15,941
comp6580_c0_seq1	4,335	11,144	5,619	7,539	5,255	4,455	5,480	5,685	7,972	7,164	6,695	5,924	5,332	12,113	22,631	11,004
comp4405_c0_seq1	5,156	13,705	7,832	10,529	7,550	6,710	7,742	9,185	7,966	7,502	6,890	7,326	7,378	13,877	16,869	16,548
comp3044_c0_seq1	5,050	23,278	11,499	22,957	14,012	12,869	11,576	13,266	7,964	6,489	5,640	6,818	6,620	11,281	13,146	11,901
comp3649_c1_seq1	3,653	11,287	5,205	8,603	6,116	5,632	6,306	6,517	7,959	7,232	5,667	5,966	6,014	10,182	14,119	12,277
comp10252_c0_seq1	1,393	5,959	2,539	4,015	3,147	2,713	2,315	2,269	7,952	6,572	1,639	2,834	3,601	9,165	10,483	8,461
comp6866_c0_seq1	1,972	10,421	6,221	7,930	5,424	5,231	6,701	6,456	7,947	6,584	2,459	4,827	3,344	6,687	9,618	12,017
comp6276_c0_seq1	4,043	13,189	5,865	9,377	6,306	5,682	6,193	5,659	7,939	7,066	4,782	4,963	5,871	10,416	12,376	11,252
comp9484_c0_seq1	2,881	9,134	4,000	6,722	4,521	4,211	4,718	5,823	7,931	8,537	4,497	4,198	4,065	11,148	13,841	12,586
comp624_c0_seq1	24,882	44,787	25,135	33,617	26,213	21,916	24,143	25,919	7,917	5,911	5,515	10,396	9,374	17,699	19,409	18,069
comp6454_c0_seq1	4,090	10,639	5,499	8,822	5,874	5,013	5,456	5,997	7,917	7,640	3,602	5,241	5,876	12,005	12,660	12,129
comp3769_c0_seq1	5,709	13,845	7,701	8,125	5,433	4,208	6,398	6,846	7,915	6,544	8,002	8,317	8,043	13,522	17,765	14,719
comp6227_c0_seq1	3,458	20,902	5,280	10,895	7,833	4,979	5,193	6,661	7,909	10,989	5,892	5,278	6,074	18,718	19,729	17,640
comp8551_c0_seq1	4,735	9,922	6,316	8,925	5,076	4,739	6,567	7,040	7,901	7,004	5,477	4,330	5,991	10,213	14,486	10,364
comp2532_c0_seq1	4,849	16,410	6,813	12,447	8,200	7,399	8,891	10,200	7,894	5,891	6,590	7,625	7,543	11,601	13,655	13,422
comp4065_c0_seq1	4,147	13,993	7,376	10,407	6,598	5,385	7,362	8,119	7,891	7,648	6,016	7,340	6,395	11,774	15,963	14,243
comp629_c4_seq1	4,482	10,284	5,489	8,221	4,964	4,139	5,263	5,734	7,889	6,723	5,406	7,621	8,490	12,974	16,322	12,696
comp2786_c0_seq1	11,109	19,385	9,049	9,908	10,318	9,644	7,564	9,022	7,882	3,894	4,934	8,268	5,431	12,143	9,623	13,331
comp5034_c0_seq1	5,577	18,110	9,374	14,709	9,694	7,935	10,495	9,768	7,875	6,400	6,654	6,194	7,267	13,328	15,703	13,604
comp134_c0_seq1	18,429	42,025	28,829	71,249	32,225	27,127	42,733	43,768	7,863	7,517	12,558	17,198	10,918	13,045	17,012	13,302
comp6330_c0_seq1	3,398	9,484	5,158	7,189	4,505	4,148	4,749	4,717	7,863	6,246	4,369	5,980	6,033	11,037	13,718	13,774
comp3302_c0_seq1	6,228	20,886	8,721	15,689	10,917	10,655	8,995	11,945	7,859	8,471	8,495	8,173	8,807	13,263	22,104	12,446
comp2133_c0_seq1	4,947	18,815	7,075	8,096	7,016	5,832	8,358	8,088	7,856	7,180	7,459	9,520	9,060	13,569	19,096	12,861
comp11536_c0_seq1	2,653	6,612	3,889	5,929	3,396	2,981	4,182	4,478	7,847	5,098	3,730	6,005	4,980	8,957	15,010	14,333
comp4731_c0_seq1	4,574	10,695	6,257	8,414	6,369	5,099	7,561	7,010	7,846	6,512	6,619	6,542	7,507	11,935	14,742	13,886
comp9131_c0_seq1	2,376	7,263	3,449	4,481	3,144	2,655	3,273	3,084	7,846	5,456	2,332	3,359	3,614	8,275	9,660	6,973
comp4754_c0_seq1	4,409	11,245	7,662	9,351	5,633	5,772	7,003	6,323	7,838	9,249	7,732	7,528	8,512	6,758	17,994	19,777
comp1566_c1_seq1	5,775	20,254	7,176	14,967	10,210	9,768	9,325	10,173	7,836	6,909	6,564	9,674	7,765	11,019	15,172	13,038
comp3630_c0_seq1	5,068	13,474	6,609	11,161	7,089	6,125	8,402	8,950	7,816	6,222	6,378	7,240	7,496	11,151	13,032	13,078
comp3803_c0_seq1	7,879	15,091	8,628	14,200	9,469	8,044	11,028	10,141	7,812	5,412	5,843	6,069	6,221	10,468	12,761	12,703
comp1030_c1_seq1	4,498	11,444	5,442	8,131	4,890	4,100	5,878	6,123	7,810	6,043	3,259	5,154	4,986	10,037	12,126	10,050
comp5585_c0_seq1	3,283	8,105	3,904	6,025	4,144	3,617	4,697	5,029	7,808	6,542	5,598	6,001	5,207	10,062	16,832	13,596
comp14855_c0_seq1	1,997	5,566	3,414	3,370	2,354	2,547	2,684	3,131	7,806	8,106	6,590	5,953	6,462	14,599	15,592	15,888
comp6948_c0_seq1	3,634	10,669	6,119	8,654	5,200	4,921	6,286	6,699	7,802	7,920	4,751	7,118	6,186	7,926	11,286	11,465
comp2871_c0_seq1	6,083	16,380	6,841	12,025	7,537	6,810	8,228	10,579	7,798	6,845	9,053	8,189	7,558	13,407	17,530	15,798
comp5744_c1_seq1	3,753	8,662	4,702	7,268	4,284	3,464	5,545	4,835	7,789	6,164	6,311	6,459	7,198	12,507	14,083	12,636
comp5244_c1_seq1	3,921	9,461	4,878	8,231	5,214	4,778	5,234	5,372	7,783	6,244	5,201	6,003	6,829	10,070	13,786	11,103
comp8215_c0_seq1	298	1,310	700	947	305	623	615	175	7,781	3,226	3,607	5,154	5,890	12,773	14,225	13,095
comp82_c1_seq1	5,091	13,441	6,924	7,047	5,569	4,089	5,143	6,586	7,778	6,511	4,164	6,120	6,533	9,801	12,972	12,841
comp10396_c0_seq1	1,616	5,566	4,529	6,330	3,031	3,046	4,537	4,252	7,774	9,898	8,652	5,263	5,076	7,222	18,715	15,705
comp2364_c0_seq1	5,784	13,001	7,660	13,157	9,047	8,312	11,007	11,007	7,770	7,463	7,950	9,219	7,897	10,583	17,534	18,317
comp3946_c0_seq1	5,609	14,140	7,180	11,191	7,425	6,124	10,594	9,250	7,770	5,198	5,482	5,809	5,955	9,716	11,836	9,790
comp1833_c0_seq1	8,876	14,905	8,838	11,364	6,200	4,071	7,991	9,150	7,763	6,306	10,491	11,044	8,339	15,144	29,924	23,583
comp3668_c0_seq1	7,683	18,784	9,335	13,182	7,695	6,653	9,100	11,007	7,758	7,306	7,712	8,012	7,985	13,252	17,435	16,075
comp7705_c0_seq1	5,195	12,556	6,921	6,367	4,364	3,318	5,448	5,199	7,749	5,806	5,839	5,970	5,770	11,526	14,963	10,630
comp17362_c0_seq1	154	1,856	525	1,014	192	148	219	145	7,747	9,009	3,157	9,778	10,349	9,517	9,441	5,226
comp5888_c0_seq1	4,203	12,370	5,645	8,734	6,103	6,010	6,326	6,236	7,745	7,358	5,463	6,168	6,362	12,038	13,235	13,164
comp23778_c0_seq1	980	3,819	1,676	1,909	1,791	1,537	1,675	1,462	7,743	6,074	1,619	2,474	2,715	9,305	8,513	7,535
comp8028_c0_seq1	3,123	11,436	6,184	10,359	5,516	5,630	6,298	7,257	7,740	11,311	5,121	5,390	5,028	10,653	14,804	16,741
comp5179_c0_seq1	5,465	15,970	8,460	14,025	9,608	8,904	10,397	10,840	7,727	8,180	5,410	5,378	5,285	11,200	13,071	12,942
comp4288_c0_seq1	1,722	5,809	3,177	2,753	1,131	1,538	1,265	1,000	7,725	4,300	2,386	4,122	3,974	5,658	9,625	6,044
comp45465_c0_seq1	9,604	13,881	10,296	19,005	7,962	6,855	10,272	11,822	7,722	5,651	12,163	15,525	11,934	16,475	22,164	14,222
comp7231_c0_seq1	4,168	11,951	5,933	9,396	6,391	5,527	6,309	7,087	7,712	6,829	4,226	5,391	5,828	10,958	11,791	12,605
comp7925_c0_seq1	3,459	9,235	5,592	6,293	4,228	3,651	4,718	5,253	7,700	8,363	5,376	5,372	5,753	12,298	16,053	13,556
comp6059_c0_seq1	4,691	11,106	6,888	8,533	5,286	4,571	6,526	6,758	7,697	7,569	6,335	6,936	8,562	12,279	17,148	14,622
comp2246_c0_seq1	5,636	11,049	6,765	8,907	5,507	4,226	6,019	6,806	7,690	4,979	9,755	9,103	8,581	12,086	18,599	14,165
comp5354_c0_seq1	5,256	13,715	6,859	10,725	7,782	6,654	8,711	8,289	7,689	6,324	6,044	5,830	6,436	10,565	14,840	14,255
comp12262_c0_seq1	2,883	7,081	4,508	5,214	3,499	3,050	4,129	5,360	7,685	7,070	4,556	4,455	4,577	11,108	16,207	10,408
comp22432_c0_seq1	904	2,728	1,689	2,232	1,527	1,239	1,620	1,278	7,677	6,796	878	1,617	1,970	6,560	7,884	5,968
comp9982_c0_seq1	2,844	8,952	4,631	6,946	4,276	4,470	4,318	4,397	7,673	7,181	4,203	4,495	4,659	9,998	12,219	10,125
comp8786_c0_seq1	2,861	7,901	4,081	5,635	3,650	3,355	4,064	3,495	7,669	6,475	3,235	3,588	4,477	8,518	12,038	8,222
comp4030_c0_seq1	5,111	14,570	7,930	10,368	7,637	7,700	7,019	7,971	7,668	8,772	6,086	6,576	7,593	13,993	17,511	16,068
comp8870_c0_seq1	4,719	11,076	5,477	6,868	5,011	4,152	4,914	5,543	7,666	6,605	5,012	6,260	5,859	11,061	15,565	11,655
comp14825_c0_seq1	1,851	6,740	3,511	4,960	3,295	3,380	3,181	3,539	7,660	7,136	2,844	3,971	4,021	8,022	10,153	9,932
comp6139_c0_seq1	8,072	16,738	9,216	9,776	7,210	5,926	7,419	8,711	7,651	6,089	9,882	9,061	9,224	16,332	20,111	14,038
comp4487_c1_seq1	6,280	13,878	8,484	9,527	7,516	6,474	6,949	7,823	7,648	6,780	7,735	8,654	10,254	14,344	18,149	15,147
comp6382_c0_seq1	3,757	10,687	5,464	7,640	5,781	5,266	5,835	6,466	7,645	6,881	6,922	8,684	6,804	11,778	16,425	17,082
comp18521_c0_seq1	1,322	5,110	2,723	4,560	3,062	2,836	2,739	2,399	7,644	7,348	1,472	2,637	3,058	8,165	8,647	7,889
comp1070_c0_seq1	10,249	25,592	9,216	18,871	14,933	12,374	13,330	14,400	7,637	5,532	7,114	7,174	7,840	12,447	11,773	12,102
comp7433_c2_seq1	6,158	20,964	9,862	11,948	9,893	8,262	7,559	9,403	7,637	8,781	5,682	6,746	6,063	12,555	15,136	12,739
comp679_c1_seq1	4,992	11,633	5,981	9,222	4,408	4,490	6,899	7,879	7,635	6,495	6,668	6,531	5,646	13,359	15,985	18,266
comp5605_c0_seq1	6,321	16,144	8,187	13,217	8,587	7,876	10,153	10,282	7,631	6,498	5,396	6,391	6,657	10,864	14,702	14,602
comp11157_c0_seq1	1,390	6,512	2,932	3,991	2,379	2,161	3,160	2,326	7,626	6,924	4,087	3,886	5,917	9,204	13,519	11,372
comp1721_c0_seq1	6,949	7,871	5,684	8,254	6,409	5,381	5,929	7,082	7,624	6,134	11,734	11,719	8,705	14,333	20,777	16,618
comp8472_c0_seq1	3,729	10,075	5,166	8,489	5,332	5,373	5,821	6,748	7,621	6,281	4,329	4,762	5,146	8,829	11,375	11,216
comp10543_c1_seq1	2,648	7,982	4,019	6,584	4,129	3,265	5,354	4,396	7,610	7,257	3,787	3,960	5,266	11,303	12,767	9,376
comp12549_c0_seq1	1,684	7,060	3,656	5,174	3,706	3,455	2,869	3,283	7,606	7,084	2,490	3,788	4,626	10,709	11,857	9,400
comp3290_c0_seq1	5,330	15,575	7,070	12,252	8,095	6,894	9,789	11,384	7,599	6,353	6,837	6,712	7,695	12,158	14,946	16,312
comp31001_c0_seq1	1,005	3,397	1,972	2,898	2,010	1,765	1,979	1,711	7,596	7,508	962	1,804	2,082	6,270	6,724	6,309
comp1611_c0_seq1	9,011	19,816	9,931	15,600	9,695	9,229	10,962	14,119	7,595	6,304	7,997	7,965	7,659	10,672	17,366	14,933
comp9748_c0_seq1	3,344	7,699	5,055	9,079	5,946	5,081	6,133	6,187	7,583	7,223	3,861	4,998	4,324	10,076	13,356	14,533
comp2848_c0_seq1	4,421	10,709	6,454	9,397	7,407	7,347	6,759	7,603	7,575	7,758	3,758	4,666	4,989	9,670	12,623	12,258
comp3783_c0_seq1	4,477	13,298	6,699	7,992	6,369	6,268	6,004	6,488	7,574	6,931	8,329	9,222	8,143	13,694	18,561	16,566
comp11808_c0_seq1	3,226	19,808	6,547	10,090	7,265	7,335	9,273	8,067	7,563	11,167	10,581	6,324	7,362	12,925	13,467	16,978
comp5142_c0_seq1	5,371	12,882	7,572	14,880	10,386	9,020	9,414	9,368	7,560	7,722	5,098	5,913	6,205	10,105	18,622	12,438
comp2469_c0_seq1	8,189	17,203	11,131	13,672	7,760	6,830	12,835	13,169	7,559	7,421	8,809	10,021	7,685	15,157	19,758	16,494
comp4657_c0_seq1	4,780	17,420	8,352	13,393	10,246	10,036	9,655	10,868	7,559	9,019	6,161	5,522	4,959	12,399	15,639	14,358
comp4329_c0_seq1	5,903	18,723	10,977	13,269	6,933	7,382	9,952	11,016	7,556	6,747	6,972	6,432	7,557	12,496	15,389	16,645
comp9506_c0_seq1	4,507	9,080	4,782	3,473	2,080	1,681	2,809	2,152	7,544	4,243	3,459	4,631	6,469	8,165	8,971	9,999
comp10884_c0_seq1	3,594	11,384	5,059	7,497	5,146	4,865	5,531	5,663	7,541	5,544	4,690	7,015	6,028	10,255	12,104	11,576
comp791_c0_seq1	10,322	30,388	21,876	27,408	16,112	14,872	17,513	21,512	7,534	9,089	13,506	10,827	9,839	19,220	24,268	23,359
comp6289_c0_seq1	4,873	10,618	5,588	8,228	5,482	3,968	5,641	6,252	7,533	6,964	6,370	7,728	7,534	14,648	16,810	13,942
comp2218_c0_seq1	6,051	15,416	8,277	12,957	8,284	7,637	8,959	10,920	7,530	5,483	6,423	8,750	7,650	14,157	13,972	18,197
comp3705_c0_seq1	5,946	17,653	9,694	14,036	9,733	9,029	9,678	11,536	7,530	7,171	6,490	7,315	6,810	11,598	15,146	14,875
comp1874_c1_seq1	7,485	15,879	8,093	12,278	7,664	7,046	10,259	10,549	7,527	5,634	7,571	7,721	8,199	13,619	16,953	14,637
comp9292_c0_seq1	3,241	9,123	4,796	6,914	5,201	5,080	5,696	5,060	7,527	6,854	2,921	4,116	4,117	8,263	10,877	10,037
comp4969_c0_seq1	5,866	14,787	7,213	10,763	5,956	5,722	7,939	8,016	7,517	6,412	4,460	5,530	5,656	10,343	14,287	10,110
comp7966_c0_seq1	2,630	7,933	4,546	4,993	3,654	3,224	3,288	3,837	7,515	5,351	5,519	7,554	7,351	10,310	13,612	11,310
comp16722_c0_seq1	2,683	6,935	3,752	4,724	3,189	2,887	3,469	3,835	7,511	6,169	3,342	4,518	4,295	10,048	11,914	10,011
comp2067_c0_seq1	7,345	17,675	8,418	13,066	10,482	8,899	10,112	11,659	7,505	5,414	8,360	7,257	7,699	12,371	15,563	11,899
comp7042_c0_seq1	3,374	9,591	4,642	6,445	4,245	3,990	4,909	4,781	7,501	5,960	4,950	5,570	5,225	10,631	12,758	10,574
comp10570_c0_seq1	1,306	4,530	2,593	3,597	2,556	2,368	2,402	2,318	7,496	5,363	2,015	2,901	3,885	8,477	8,482	7,258
comp6593_c0_seq1	5,624	14,695	6,501	10,399	7,183	6,890	6,069	6,547	7,495	7,005	5,631	6,698	7,503	10,566	12,246	12,107
comp8123_c0_seq1	1,814	5,643	2,881	4,251	2,389	2,599	3,182	3,455	7,493	7,112	4,585	4,639	5,935	9,854	11,620	12,143
comp9031_c0_seq1	5,300	13,520	6,046	8,039	6,812	5,553	6,700	7,489	7,489	7,272	5,300	6,059	6,162	12,057	13,743	14,213
comp1496_c0_seq1	6,534	13,867	7,054	11,754	9,104	7,706	8,051	10,036	7,488	6,296	8,812	12,563	11,481	17,079	21,253	16,634
comp4519_c0_seq1	5,369	15,877	7,883	14,745	9,673	8,848	9,644	10,641	7,481	7,502	5,911	5,864	6,684	10,271	12,459	14,462
comp5294_c0_seq1	6,294	14,435	8,349	11,081	6,963	7,530	7,160	7,548	7,476	6,186	3,409	4,385	4,708	7,157	11,755	8,801
comp2992_c0_seq1	4,655	11,938	7,213	10,450	6,924	6,282	8,391	8,479	7,475	5,758	6,623	7,312	7,318	10,987	12,868	13,810
comp13589_c0_seq1	5,198	8,364	4,613	7,771	4,943	5,032	5,545	5,352	7,472	6,499	4,532	4,945	4,583	15,695	22,453	16,081
comp10406_c0_seq1	1,214	5,937	3,075	4,154	2,663	2,648	2,087	2,316	7,468	6,503	2,540	3,973	4,582	10,775	12,254	7,290
comp19205_c0_seq1	1,331	3,077	2,409	1,587	665	918	698	980	7,464	3,494	1,534	4,292	1,316	1,591	10,080	2,065
comp6943_c0_seq1	4,477	10,144	5,034	6,094	4,833	3,742	4,731	4,900	7,464	6,687	5,855	7,147	7,291	15,860	16,373	15,016
comp8845_c0_seq1	2,944	7,452	4,227	6,782	3,562	3,540	4,214	4,119	7,450	6,415	3,905	5,168	5,470	8,352	11,398	10,215
comp4459_c0_seq1	7,034	16,792	8,433	10,905	6,872	5,788	8,314	9,558	7,442	8,018	8,026	7,063	7,037	14,368	19,739	15,458
comp3465_c1_seq1	3,825	8,693	5,131	8,314	5,179	4,696	6,923	7,232	7,434	5,381	5,666	6,428	6,333	9,438	11,772	12,103
comp4534_c0_seq1	6,176	17,033	9,228	13,565	8,694	7,463	9,930	10,498	7,430	6,377	6,128	6,849	7,754	10,491	13,664	14,745
comp7369_c0_seq1	4,386	17,501	8,747	8,841	3,556	2,559	4,866	4,743	7,429	6,621	3,921	5,503	4,641	6,923	15,252	11,144
comp1768_c2_seq1	9,097	24,563	10,418	17,566	10,889	10,403	10,292	13,918	7,427	7,474	8,792	8,446	10,114	12,329	15,778	12,993
comp7066_c0_seq1	2,432	6,523	3,869	4,147	2,864	2,914	3,308	3,307	7,422	5,708	3,634	4,512	5,195	8,933	11,970	9,508
comp6645_c0_seq1	3,474	13,921	6,851	9,770	6,280	5,865	6,952	7,274	7,421	8,266	5,037	5,059	5,524	10,998	14,035	14,123
comp4858_c0_seq1	5,653	13,140	9,013	11,767	7,480	7,786	8,027	9,001	7,420	5,649	7,298	5,921	5,623	10,542	11,404	13,229
comp8571_c0_seq1	1,377	9,168	5,186	4,015	1,509	1,697	1,502	1,407	7,417	3,709	1,879	8,281	6,315	3,987	7,279	6,935
comp2861_c0_seq1	7,406	15,881	9,151	14,269	8,832	8,439	11,211	11,100	7,416	6,332	6,318	6,477	6,039	10,763	14,008	13,422
comp9745_c0_seq1	2,640	7,162	3,898	4,352	1,384	3,269	1,624	1,188	7,416	5,972	4,627	3,946	4,618	8,767	11,673	7,809
comp3261_c1_seq1	5,808	15,043	7,729	13,643	7,971	7,593	8,812	9,702	7,413	6,157	3,751	4,567	5,814	9,970	10,501	9,870
comp6745_c0_seq1	3,579	9,039	5,272	8,094	5,619	5,539	6,442	5,864	7,411	6,647	4,483	5,444	5,623	9,997	10,700	12,277
comp1808_c1_seq1	11,151	36,217	16,103	28,015	18,344	16,770	18,698	20,519	7,400	8,801	6,405	8,267	8,316	13,424	16,062	18,713
comp10200_c0_seq1	2,981	10,149	5,378	7,568	4,879	4,952	5,304	5,697	7,391	8,037	5,549	6,122	6,106	11,630	14,192	15,463
comp4225_c1_seq1	4,769	12,237	6,085	8,610	6,460	5,086	7,028	6,800	7,389	6,085	5,492	7,786	6,668	10,354	11,640	12,894
comp5779_c0_seq1	4,844	18,602	9,497	12,525	8,624	7,866	9,770	10,245	7,389	6,627	5,512	6,518	6,389	13,036	16,901	14,061
comp9029_c0_seq1	3,846	8,526	6,071	3,259	1,146	1,151	1,741	935	7,386	2,374	3,263	6,974	5,901	4,725	9,109	5,885
comp279_c0_seq1	14,537	28,172	15,338	20,388	14,312	14,459	18,561	19,658	7,377	5,360	9,293	9,773	5,766	14,017	17,788	13,608
comp4135_c0_seq1	6,042	16,551	8,491	14,267	7,310	7,199	10,521	10,176	7,375	7,796	7,107	6,843	6,490	11,363	14,120	12,947
comp7001_c0_seq1	5,076	10,646	6,523	9,824	6,390	5,756	7,667	7,779	7,373	6,056	5,336	5,591	5,538	9,553	12,992	11,789
comp6489_c0_seq1	4,383	10,287	5,119	7,540	5,201	4,412	5,287	5,274	7,367	6,908	5,452	5,420	6,463	10,788	13,922	11,498
comp1448_c0_seq1	4,770	15,353	6,961	10,514	7,029	6,274	8,546	9,152	7,366	7,157	6,884	6,489	6,488	11,629	15,221	13,410
comp7241_c0_seq1	4,455	11,950	5,594	7,664	5,448	4,574	6,653	6,895	7,365	5,764	6,368	7,424	6,569	12,296	15,005	13,443
comp3607_c0_seq1	5,434	17,424	8,328	10,529	7,961	6,879	7,977	7,983	7,357	6,125	4,991	6,616	6,887	9,964	12,064	9,942
comp12461_c0_seq1	2,005	5,079	3,249	4,134	2,692	2,198	2,818	2,532	7,354	6,988	1,762	2,820	3,254	8,372	10,774	8,607
comp7547_c1_seq1	3,590	12,597	5,633	9,165	5,574	4,834	5,953	6,356	7,352	6,739	2,699	3,270	4,075	8,141	8,875	9,113
comp5969_c0_seq1	4,544	12,910	6,271	9,543	6,475	5,807	6,628	6,875	7,351	6,341	5,327	5,784	6,221	10,490	12,718	11,028
comp5093_c0_seq1	4,100	12,921	6,807	11,317	7,817	7,207	7,763	7,670	7,350	6,383	4,874	5,507	6,075	10,245	12,090	11,854
comp6623_c0_seq1	3,509	8,209	4,153	5,610	3,883	2,954	4,360	4,444	7,341	4,958	5,223	5,161	6,843	10,800	12,356	10,681
comp5145_c0_seq1	4,289	12,710	5,443	7,008	4,227	4,087	5,710	5,319	7,339	6,370	4,633	5,776	6,359	10,807	13,849	11,198
comp3617_c0_seq1	3,749	6,667	4,302	6,664	3,763	3,785	5,364	5,268	7,335	6,253	13,351	9,850	12,241	14,677	18,790	22,218
comp961_c0_seq1	6,800	14,282	6,161	11,202	7,320	6,008	7,474	7,640	7,335	4,937	9,586	21,531	12,028	12,806	13,574	13,581
comp6190_c0_seq1	3,923	12,112	6,514	8,770	4,725	5,340	6,597	6,898	7,325	6,506	5,099	5,490	5,414	9,214	12,505	12,197
comp4034_c0_seq1	3,080	11,923	5,593	9,401	6,072	6,385	5,564	6,420	7,313	7,679	3,525	4,505	4,934	11,201	12,688	11,402
comp1783_c0_seq1	6,829	18,704	7,807	10,403	8,107	7,672	7,893	10,449	7,297	6,109	9,399	10,021	8,756	13,589	15,409	16,883
comp6343_c0_seq1	4,880	11,673	6,299	8,284	6,424	5,024	5,417	6,274	7,296	9,359	4,474	5,598	5,536	10,491	12,733	10,472
comp3836_c0_seq1	5,765	10,890	5,912	6,649	5,269	3,165	5,575	5,568	7,295	4,742	8,937	10,506	7,610	14,290	16,427	12,914
comp5292_c0_seq1	6,514	19,860	9,904	16,614	9,418	8,494	9,483	10,654	7,289	6,971	3,887	4,425	4,859	10,589	13,302	10,350
comp6031_c0_seq1	5,416	11,939	6,390	6,232	3,877	3,301	5,520	5,534	7,289	5,969	7,567	6,547	8,432	10,570	16,205	12,486
comp9447_c0_seq1	2,416	6,874	4,785	3,887	2,383	2,726	2,933	2,202	7,289	4,127	1,363	4,599	3,184	4,632	7,032	5,970
comp4975_c0_seq1	3,311	8,667	4,711	7,108	5,611	4,260	5,951	6,803	7,285	5,417	6,862	7,601	7,215	13,835	14,041	15,387
comp3837_c0_seq1	6,346	15,031	8,339	12,013	8,852	8,294	8,110	9,274	7,281	6,136	5,526	6,732	6,484	8,808	14,742	15,657
comp7059_c0_seq1	4,043	9,849	5,247	8,277	5,973	5,507	5,070	4,880	7,281	4,754	2,204	4,364	5,538	7,399	7,128	6,889
comp8398_c0_seq1	2,603	9,566	4,974	8,741	5,073	5,005	5,685	5,680	7,279	5,776	3,597	4,365	4,398	8,667	10,788	10,717
comp4059_c0_seq1	7,643	17,878	8,665	12,456	6,793	5,783	9,181	9,827	7,275	7,121	8,690	8,654	9,340	13,935	20,785	15,161
comp5159_c0_seq1	5,186	10,663	6,171	8,719	6,482	5,707	6,812	6,566	7,274	5,696	5,333	6,290	6,396	10,912	12,670	10,944
comp6011_c0_seq1	5,212	11,354	6,363	6,732	4,430	3,883	5,509	5,224	7,267	5,318	4,948	5,154	6,515	9,814	12,837	9,253
comp3310_c0_seq1	4,968	11,521	5,284	8,397	5,661	4,382	6,746	7,438	7,262	5,533	8,097	7,605	7,597	11,696	14,458	14,938
comp4804_c0_seq1	5,368	12,218	6,869	8,286	5,271	5,057	7,129	6,684	7,258	5,612	5,344	7,094	6,839	11,030	13,997	12,212
comp5418_c0_seq1	3,702	8,485	9,408	11,900	4,199	3,963	8,744	9,452	7,255	10,682	9,526	8,071	5,482	15,112	32,299	21,415
comp13411_c0_seq1	2,922	6,276	3,685	5,121	3,233	2,609	3,854	3,144	7,243	7,493	4,522	4,523	5,177	11,254	14,848	12,585
comp12884_c0_seq1	2,835	10,840	4,750	7,223	4,246	3,792	5,063	4,534	7,241	8,018	3,981	4,551	4,654	11,489	15,515	11,789
comp3464_c2_seq1	8,902	23,976	10,753	16,713	10,978	10,847	12,321	13,352	7,239	5,907	7,106	8,491	7,641	12,395	16,433	16,045
comp3813_c0_seq1	7,508	17,587	9,540	12,851	8,836	8,192	11,234	9,607	7,237	5,612	4,543	5,845	6,188	9,574	11,893	11,276
comp12921_c0_seq1	1,559	6,379	3,132	4,820	3,198	3,142	2,608	2,659	7,233	5,901	1,868	3,196	2,966	7,825	8,030	8,117
comp6922_c0_seq1	3,811	13,846	6,386	9,327	6,235	5,805	7,478	7,163	7,228	8,129	4,863	5,697	5,544	10,618	14,991	12,653
comp7774_c0_seq1	3,172	11,179	4,611	6,802	5,231	4,443	5,397	5,767	7,227	7,835	5,819	5,806	6,365	12,655	14,786	14,322
comp5845_c0_seq1	4,585	12,610	7,161	9,258	6,159	5,371	6,508	6,487	7,226	7,282	4,292	4,569	4,932	10,217	12,180	11,423
comp7719_c1_seq1	3,952	12,545	6,477	9,051	5,789	5,495	6,208	7,353	7,224	7,106	6,351	6,959	6,407	11,586	14,402	15,859
comp5417_c1_seq1	3,138	8,556	4,611	7,098	4,942	4,549	4,767	4,933	7,221	6,431	3,682	4,828	5,015	8,608	10,744	8,729
comp8464_c0_seq1	2,776	6,866	4,341	7,896	5,270	4,889	5,685	5,367	7,213	6,637	2,559	2,599	3,058	6,887	9,153	8,478
comp3906_c0_seq1	4,250	13,478	6,664	10,325	7,583	6,744	7,557	8,451	7,210	5,813	4,841	6,559	6,671	10,953	12,490	13,205
comp22996_c0_seq1	669	1,396	1,030	1,634	1,185	984	1,431	1,398	7,206	10,541	5,374	4,395	4,907	4,331	22,397	18,284
comp8102_c0_seq1	3,543	10,495	5,963	9,386	4,882	5,057	6,599	6,160	7,199	8,250	5,402	5,036	4,607	9,044	13,704	14,502
comp5417_c0_seq1	3,027	8,215	4,333	6,796	4,686	4,454	4,565	4,678	7,196	6,151	3,514	4,758	4,784	8,680	11,046	8,856
comp3945_c0_seq1	7,897	15,920	8,809	10,336	5,823	4,842	7,309	9,461	7,195	5,510	7,161	7,334	6,448	9,949	15,591	11,151
comp2610_c0_seq1	10,180	21,451	14,363	10,839	4,562	5,089	7,238	4,633	7,184	4,549	10,819	8,828	11,140	12,704	24,605	9,886
comp6899_c0_seq1	4,716	12,556	7,280	12,115	6,716	6,404	7,198	7,981	7,180	7,642	4,958	4,140	4,317	9,853	13,996	12,355
comp4139_c0_seq1	4,730	16,631	8,125	15,703	9,970	9,879	9,781	9,359	7,174	5,212	4,233	6,817	5,938	7,437	9,557	9,141
comp3644_c0_seq1	5,839	14,233	9,014	9,405	6,852	6,458	6,881	7,336	7,172	6,768	6,171	6,929	7,778	11,537	16,110	12,916
comp3431_c0_seq1	4,675	14,870	6,107	12,393	9,250	8,986	9,073	9,734	7,171	6,901	6,901	7,292	7,584	13,640	15,179	13,342
comp6374_c0_seq1	3,856	9,783	4,807	7,027	5,175	4,249	5,243	5,675	7,168	5,644	5,960	7,501	6,367	11,240	13,300	12,655
comp10918_c0_seq1	2,048	12,950	4,491	5,884	3,238	3,315	3,418	3,981	7,152	6,229	3,754	5,787	4,920	10,286	10,970	11,974
comp9265_c0_seq1	3,722	9,788	5,233	6,238	4,358	3,651	4,471	5,326	7,149	6,542	5,224	5,036	5,273	11,298	15,351	13,938
comp9834_c0_seq1	4,808	11,826	6,843	10,045	6,329	6,855	5,055	5,240	7,141	5,966	5,475	5,389	5,085	11,338	13,124	13,230
comp5580_c0_seq1	2,212	8,436	4,383	5,128	3,484	2,767	3,473	2,936	7,140	7,138	2,060	3,556	3,577	10,131	11,962	9,311
comp10534_c0_seq1	2,069	7,641	3,435	4,905	3,056	3,796	2,754	3,720	7,136	7,286	4,932	4,662	5,599	10,820	14,210	12,568
comp6391_c0_seq1	5,356	10,932	5,401	6,450	4,636	4,026	4,760	4,638	7,135	4,168	4,936	6,514	5,770	9,291	10,914	8,868
comp8186_c0_seq1	3,846	10,673	5,819	6,921	5,016	5,261	5,561	5,438	7,134	5,960	4,154	5,860	6,738	13,147	12,453	11,442
comp5401_c0_seq1	5,104	12,389	6,571	10,129	6,900	6,100	7,294	7,380	7,130	5,501	5,238	5,180	5,444	11,525	13,242	12,300
comp7897_c0_seq1	2,940	11,601	5,865	8,683	5,810	5,533	7,136	6,613	7,128	7,694	3,741	4,069	4,343	9,453	12,983	11,566
comp344_c0_seq1	62,657	102,246	47,567	50,152	36,792	27,082	38,440	31,081	7,123	4,240	8,346	8,330	11,856	12,990	20,406	14,893
comp4046_c2_seq1	3,272	11,310	5,585	8,441	6,294	5,336	5,843	5,487	7,121	6,712	3,507	3,851	3,998	7,997	9,539	10,065
comp5233_c0_seq1	4,686	13,781	6,603	10,498	6,822	5,976	7,637	7,508	7,111	5,301	6,031	5,976	6,417	10,689	15,102	12,494
comp9837_c0_seq1	2,569	8,178	4,274	5,681	3,674	3,625	4,034	4,407	7,108	5,429	3,410	3,973	4,582	8,610	11,691	9,640
comp4753_c0_seq1	5,428	14,563	7,180	10,486	7,617	6,838	7,871	8,117	7,105	7,466	5,914	7,611	6,654	11,621	15,332	15,045
comp4603_c0_seq1	4,703	14,305	6,296	10,650	7,293	6,343	7,406	8,249	7,103	6,819	5,939	6,870	6,273	12,537	13,114	13,067
comp4620_c0_seq1	5,379	14,561	7,240	9,269	6,328	5,997	8,218	7,331	7,097	6,393	5,837	7,360	6,979	11,641	14,486	11,603
comp2442_c0_seq1	7,750	14,680	8,627	10,733	6,033	6,104	8,176	9,282	7,095	5,845	8,385	7,225	7,157	12,063	16,963	12,054
comp5118_c0_seq1	5,323	13,541	8,248	14,676	8,559	8,328	10,350	9,265	7,092	6,346	5,324	4,690	5,234	6,876	10,665	8,983
comp6046_c0_seq1	4,661	16,500	6,536	9,442	7,601	6,560	6,839	7,520	7,088	7,861	5,261	6,573	6,435	11,551	12,613	12,122
comp3552_c0_seq1	3,321	7,210	3,777	6,653	3,347	4,018	4,255	4,877	7,085	5,922	7,474	7,740	8,114	12,172	16,234	13,183
comp1814_c0_seq1	3,982	11,980	6,486	11,452	8,102	6,852	6,779	7,687	7,082	5,726	6,895	9,435	6,851	10,670	11,855	14,076
comp8684_c0_seq1	2,359	8,217	3,971	6,128	4,338	3,735	4,150	4,412	7,081	7,917	3,891	4,541	4,497	9,475	12,451	11,575
comp1011_c2_seq1	5,618	12,217	7,532	12,920	8,957	8,459	8,855	10,168	7,078	5,524	9,131	8,433	7,792	11,845	15,980	15,040
comp14284_c0_seq1	1,100	4,636	2,811	3,293	2,234	1,890	2,434	2,138	7,071	7,796	774	1,920	2,218	6,826	7,231	8,253
comp8150_c0_seq1	1,860	5,334	3,332	4,281	2,861	2,654	3,176	3,073	7,067	5,484	1,947	2,508	3,663	6,360	7,701	6,906
comp11164_c0_seq1	3,036	8,229	4,358	4,941	3,615	3,089	3,978	4,183	7,065	5,660	3,497	4,765	4,791	8,666	11,555	9,632
comp1261_c3_seq1	5,908	14,281	7,373	11,989	6,225	6,380	8,114	9,797	7,065	7,536	4,764	5,349	6,146	8,868	13,044	9,593
comp3426_c0_seq1	7,483	14,493	8,744	13,046	6,894	6,008	9,409	9,632	7,061	5,499	7,439	5,466	6,271	11,071	14,458	13,630
comp1827_c0_seq1	7,159	17,693	9,444	12,766	9,578	8,352	9,311	11,411	7,056	6,651	8,879	8,562	9,365	13,268	16,160	15,875
comp9990_c0_seq1	2,221	7,271	4,246	5,645	3,862	3,193	4,034	3,405	7,046	9,738	2,687	3,766	4,040	10,512	13,390	11,567
comp4965_c0_seq1	5,594	15,879	8,073	10,880	7,185	6,471	8,292	8,252	7,043	6,145	5,781	6,223	6,517	10,828	14,490	11,659
comp8811_c0_seq1	3,562	11,054	6,033	8,202	5,152	6,188	4,587	5,284	7,041	6,882	4,379	4,694	4,812	9,681	12,093	11,357
comp7909_c0_seq1	3,971	14,259	6,468	8,375	6,355	5,183	5,601	7,353	7,039	7,229	6,574	7,651	6,928	14,097	16,817	14,950
comp570_c7_seq1	5,361	13,931	7,599	8,886	5,748	5,447	6,601	7,320	7,032	5,343	7,139	7,967	8,214	13,016	15,579	14,190
comp3952_c0_seq1	2,813	3,417	2,064	2,397	1,558	1,027	2,225	2,319	7,031	3,732	4,083	10,880	8,082	5,879	11,298	10,388
comp7771_c0_seq1	3,274	10,985	4,773	7,012	5,089	4,229	5,051	5,821	7,030	6,035	3,850	5,001	5,048	9,212	11,859	10,106
comp12330_c0_seq1	1,321	4,675	2,371	3,259	2,480	1,950	2,269	2,271	7,027	7,860	1,494	2,658	2,968	8,017	9,762	8,286
comp3258_c0_seq1	7,140	16,115	8,594	12,491	8,487	8,365	10,703	10,725	7,020	6,057	4,669	6,719	5,422	11,059	11,219	11,034
comp7344_c0_seq1	3,439	7,329	2,861	4,340	3,155	1,809	2,858	3,649	7,005	6,474	6,634	7,206	7,453	10,245	18,597	11,422
comp7802_c0_seq1	1,699	5,939	3,098	5,617	3,829	4,403	3,481	3,365	7,000	7,321	2,143	3,259	3,662	7,888	9,256	9,860
comp6759_c0_seq1	3,056	4,541	3,274	3,181	1,795	1,717	2,992	2,971	6,992	5,079	7,030	6,619	6,652	9,090	13,565	12,253
comp6649_c0_seq1	4,037	11,378	5,999	9,522	7,590	7,148	6,204	7,063	6,985	5,584	3,908	6,408	6,847	8,707	11,797	10,921
comp5244_c0_seq1	3,299	9,118	4,609	7,356	4,777	4,411	4,933	4,942	6,980	5,793	4,533	5,395	6,217	9,536	12,924	10,548
comp4705_c0_seq1	4,543	11,327	5,264	7,504	5,534	4,636	6,298	6,374	6,976	4,725	5,902	7,010	6,128	10,921	13,895	12,376
comp11719_c0_seq1	3,528	9,603	4,869	4,155	2,945	2,740	3,617	4,137	6,975	4,853	5,877	5,875	7,347	9,081	12,434	8,586
comp8408_c0_seq1	2,099	6,719	4,426	6,285	3,415	3,112	4,230	4,953	6,974	5,972	3,889	4,309	5,049	9,163	11,910	12,017
comp4757_c0_seq1	5,592	14,145	7,295	9,629	5,948	5,595	8,397	7,828	6,971	5,520	6,435	6,387	7,670	12,046	14,185	9,194
comp4864_c0_seq1	5,182	12,898	6,248	8,248	5,860	4,995	6,766	7,144	6,971	5,738	7,005	7,001	6,728	9,884	13,362	12,834
comp3926_c0_seq1	3,476	10,074	4,778	7,824	6,521	6,084	5,282	7,014	6,966	5,496	6,240	6,799	6,178	11,414	11,610	12,557
comp4256_c0_seq1	5,246	17,229	8,713	13,063	8,549	9,799	8,005	8,385	6,960	6,145	4,996	6,466	4,537	10,175	12,339	13,220
comp6575_c0_seq1	3,915	14,647	6,265	9,675	7,452	6,900	7,212	7,715	6,960	7,004	5,299	7,326	5,667	10,679	12,679	13,462
comp7792_c0_seq1	2,827	9,565	5,028	6,564	4,934	4,352	5,148	5,231	6,959	7,611	3,803	4,723	5,049	10,206	13,150	11,025
comp5376_c0_seq1	4,968	14,828	7,200	11,287	6,160	7,208	6,695	6,818	6,956	5,454	5,604	6,035	5,751	10,872	11,793	10,479
comp3500_c0_seq1	5,564	12,223	6,979	10,266	6,549	6,033	7,087	8,491	6,952	6,939	7,785	7,937	7,918	12,753	16,183	16,212
comp43566_c0_seq1	264	990	749	946	593	615	498	344	6,951	4,685	168	688	811	3,537	3,972	2,607
comp5165_c0_seq1	5,548	12,653	7,907	6,254	2,715	3,599	4,002	4,178	6,950	4,735	6,937	5,524	5,885	9,979	14,867	10,737
comp7627_c0_seq1	2,301	7,428	3,560	6,563	4,788	3,936	4,184	4,311	6,944	6,302	3,515	4,666	4,793	9,259	10,325	10,450
comp11473_c1_seq1	2,443	10,342	4,452	5,881	4,334	4,272	3,994	4,358	6,943	6,145	4,362	4,813	5,264	9,671	11,583	9,154
comp3235_c0_seq1	5,355	15,978	6,691	11,200	7,482	7,328	8,476	8,384	6,943	6,332	6,356	6,221	7,589	11,430	15,814	11,780
comp13151_c0_seq1	1,853	5,339	3,637	4,596	3,294	3,134	2,507	2,438	6,942	4,735	883	1,801	2,499	5,800	6,170	4,950
comp2379_c0_seq1	5,662	14,877	9,080	6,417	2,869	4,843	2,844	3,135	6,941	5,105	7,579	6,672	6,486	9,671	16,794	8,986
comp7112_c0_seq1	2,797	7,786	6,732	8,858	4,093	6,255	6,346	6,161	6,939	9,358	8,718	6,439	7,415	11,384	19,625	14,413
comp4096_c0_seq1	5,438	16,730	7,902	12,580	8,970	8,516	7,504	10,330	6,933	7,206	6,381	7,027	7,056	11,713	13,564	13,987
comp2227_c0_seq1	8,552	18,225	9,912	13,851	10,001	8,087	10,446	11,609	6,931	6,172	7,311	8,127	7,799	12,913	16,416	14,395
comp21304_c0_seq1	969	4,951	1,802	3,521	2,309	1,989	2,407	1,724	6,923	6,768	1,329	1,943	1,975	6,532	6,202	5,094
comp4670_c0_seq1	4,189	12,694	5,825	8,530	5,656	4,536	7,148	8,266	6,923	7,271	7,703	6,643	6,270	13,207	18,215	17,212
comp10119_c0_seq1	3,040	6,142	3,945	4,788	3,018	2,887	3,819	3,853	6,920	6,064	7,247	5,362	5,852	11,568	15,162	13,222
comp6121_c0_seq1	5,963	14,062	7,615	9,453	6,803	5,681	8,929	7,818	6,916	6,649	7,089	6,739	7,736	10,108	16,107	12,954
comp4979_c0_seq1	4,461	13,321	6,512	11,605	7,856	7,093	8,072	9,586	6,907	6,331	5,895	6,463	6,426	11,111	13,285	13,238
comp4557_c0_seq1	4,176	12,395	6,178	9,456	6,322	5,405	5,973	6,243	6,906	5,796	3,977	4,949	5,690	9,568	10,703	10,142
comp18565_c0_seq1	25,774	46,367	21,849	10,969	16,790	5,797	11,517	17,917	6,904	4,907	15,030	19,260	8,387	28,435	40,276	42,418
comp22158_c1_seq1	1,162	3,467	1,901	2,177	1,622	1,343	1,705	1,831	6,896	7,845	5,062	4,077	4,188	10,003	16,717	14,154
comp7610_c0_seq1	4,563	9,064	5,058	6,453	4,628	3,682	5,279	4,980	6,893	6,525	6,160	6,106	6,712	13,490	17,536	12,687
comp8290_c0_seq1	3,978	9,439	4,791	5,813	4,067	3,567	4,702	4,836	6,891	5,310	3,993	5,015	5,024	8,096	11,267	8,679
comp4338_c1_seq1	6,144	25,697	10,962	18,554	11,587	12,083	10,397	13,758	6,885	5,165	3,611	4,088	4,561	11,498	8,855	8,026
comp7575_c1_seq1	2,514	8,361	4,448	6,552	4,255	3,895	4,389	4,727	6,884	7,263	3,806	4,292	4,703	9,538	11,980	10,998
comp1031_c0_seq1	10,491	28,057	10,749	14,158	12,086	9,032	10,575	14,025	6,881	4,062	7,238	7,764	6,109	12,430	13,590	13,984
comp2370_c0_seq1	3,246	9,104	4,224	5,512	3,427	3,278	5,565	4,850	6,879	4,655	6,830	8,383	4,861	13,327	15,338	13,673
comp11007_c0_seq1	1,746	6,083	2,739	3,802	2,311	2,526	2,517	2,440	6,878	4,880	2,356	3,791	3,512	7,585	9,479	8,546
comp12779_c0_seq1	2,399	6,968	4,040	4,947	3,197	3,242	4,346	4,342	6,873	6,194	4,874	4,324	4,382	10,472	15,094	10,323
comp629_c0_seq1	3,977	8,288	4,720	6,769	4,150	3,482	4,693	4,823	6,873	5,702	4,814	6,366	7,407	11,600	14,375	11,245
comp13056_c0_seq1	861	2,138	1,547	2,318	1,276	1,051	1,664	1,966	6,871	5,420	1,883	2,061	1,681	4,567	5,857	6,054
comp8081_c0_seq1	2,471	9,761	4,485	6,810	4,885	4,550	4,795	4,929	6,867	6,641	3,058	4,355	4,369	7,721	9,604	9,871
comp12192_c0_seq1	3,231	7,019	4,230	4,464	2,482	2,446	3,767	3,718	6,866	5,263	3,654	3,655	3,425	7,041	11,870	8,232
comp7055_c0_seq1	3,580	10,626	5,663	5,118	3,302	2,790	4,098	3,782	6,864	4,396	5,411	6,711	6,072	8,553	14,100	10,633
comp5436_c0_seq1	7,067	17,807	8,768	11,474	7,212	5,617	8,735	9,412	6,862	6,352	5,720	6,073	6,226	9,997	15,099	12,004
comp9198_c0_seq1	2,415	6,536	3,717	5,375	3,382	3,295	4,537	4,465	6,862	5,733	5,110	5,286	5,782	10,307	12,543	11,253
comp3442_c0_seq1	7,777	17,657	9,405	16,418	9,406	8,782	7,668	10,679	6,860	7,724	5,966	7,325	7,521	13,756	15,314	14,038
comp4007_c0_seq1	5,474	18,975	10,689	10,379	9,624	14,469	5,555	8,861	6,859	5,450	2,946	4,847	3,204	8,430	9,031	8,300
comp11777_c0_seq1	1,019	4,382	2,915	3,882	2,308	2,071	2,291	1,410	6,855	5,687	821	1,507	2,355	6,902	8,665	5,423
comp12565_c0_seq1	2,376	6,401	3,831	5,052	2,938	2,954	3,249	3,012	6,840	5,924	1,497	2,495	2,396	5,174	7,147	6,572
comp4714_c0_seq1	7,457	18,564	9,424	12,756	9,485	9,509	8,310	11,068	6,826	11,781	9,335	6,560	6,867	18,408	24,012	13,081
comp2944_c0_seq1	7,272	14,045	7,844	11,772	7,799	7,076	7,760	10,101	6,825	6,211	9,232	7,854	7,659	14,292	20,939	15,312
comp6_c0_seq1	3,031	8,050	5,344	8,640	4,569	4,080	6,203	6,454	6,824	6,319	4,755	4,630	5,143	10,150	12,514	11,580
comp9781_c0_seq1	4,027	9,266	5,572	6,120	4,187	3,563	5,170	5,253	6,823	6,073	4,659	4,475	4,176	8,793	12,208	9,768
comp4302_c0_seq1	5,682	11,309	6,630	8,306	6,049	4,321	6,076	7,416	6,821	7,327	7,649	7,622	8,506	12,688	17,531	16,116
comp1198_c0_seq1	6,084	11,707	6,863	11,113	7,440	7,053	7,870	9,317	6,819	5,938	7,652	7,610	7,137	11,473	14,940	13,408
comp1011_c1_seq1	4,968	11,976	7,214	11,854	8,553	7,864	8,293	9,724	6,815	5,345	8,209	7,762	7,272	11,242	14,925	13,946
comp3232_c0_seq1	3,588	10,919	5,422	8,206	5,841	5,528	6,409	6,454	6,807	7,137	4,686	4,888	4,870	9,845	12,550	12,016
comp3582_c0_seq1	3,217	7,704	4,149	7,309	4,359	4,233	5,181	5,372	6,806	5,357	6,731	7,539	7,182	10,107	14,053	13,541
comp3157_c0_seq1	1,951	6,249	3,012	4,217	3,508	4,156	3,113	3,128	6,799	4,777	5,873	10,717	9,610	12,597	13,600	12,157
comp6428_c0_seq1	5,526	10,685	5,774	6,795	4,788	3,621	5,586	5,794	6,799	6,573	5,022	4,908	4,989	10,722	14,314	10,865
comp5790_c0_seq1	4,549	9,181	5,248	6,844	4,713	4,487	6,096	6,456	6,792	5,127	6,234	5,273	6,467	10,057	11,294	12,238
comp8066_c0_seq1	2,684	9,265	4,705	7,246	5,018	4,486	4,901	5,211	6,788	8,028	4,246	4,634	4,671	10,153	13,913	11,790
comp7597_c0_seq1	4,443	9,294	5,284	5,998	3,857	3,234	4,373	4,861	6,787	5,698	6,056	5,549	5,770	9,834	14,673	11,339
comp836_c0_seq1	9,086	17,995	10,173	13,214	8,101	6,179	10,686	10,615	6,785	4,417	7,442	9,953	6,787	9,736	12,688	15,910
comp2191_c0_seq1	5,701	15,605	7,216	11,904	7,768	6,849	8,007	8,981	6,782	5,747	5,760	7,183	6,873	10,346	13,056	12,832
comp3172_c0_seq1	6,047	15,431	7,184	8,246	5,936	4,720	6,775	6,540	6,773	5,332	5,931	7,939	7,074	11,082	16,137	12,405
comp7555_c0_seq1	3,058	9,927	5,292	7,697	5,072	5,274	4,582	5,037	6,773	6,702	5,129	6,154	7,168	12,354	15,572	10,653
comp1146_c0_seq1	8,672	14,638	8,106	11,359	6,528	5,463	7,907	8,862	6,767	4,017	9,182	8,192	8,096	11,872	17,107	11,873
comp3462_c0_seq1	6,194	11,278	6,546	12,184	7,498	7,303	8,710	10,592	6,766	6,219	6,636	9,247	6,983	11,473	18,729	16,496
comp6472_c0_seq1	4,223	12,250	7,032	10,945	6,045	5,949	7,532	8,100	6,760	7,378	5,476	5,528	5,914	9,402	13,593	13,111
comp12891_c0_seq1	2,982	11,328	5,088	8,084	6,049	5,671	5,233	5,599	6,753	5,809	3,453	5,163	5,498	8,480	10,105	9,796
comp5108_c0_seq1	6,424	12,546	6,553	6,821	4,602	3,319	5,137	5,783	6,753	4,993	7,547	7,835	7,741	12,063	18,368	13,951
comp6842_c0_seq1	4,191	13,321	6,562	9,615	6,246	5,254	6,428	7,254	6,753	5,740	4,782	4,932	4,794	11,426	9,367	14,522
comp5339_c0_seq1	3,417	12,905	5,219	8,567	6,105	5,601	6,052	6,273	6,751	7,290	4,052	4,318	5,670	9,912	13,358	10,558
comp9819_c0_seq1	2,790	7,003	3,733	4,171	2,960	3,210	3,604	3,661	6,745	5,952	3,447	4,118	4,220	8,536	11,587	7,761
comp2803_c0_seq1	6,323	15,488	8,044	9,361	6,249	5,040	7,222	7,510	6,744	5,256	7,045	6,817	6,491	11,851	13,298	15,016
comp9555_c0_seq1	4,469	11,007	5,253	7,591	5,326	4,782	6,063	5,601	6,741	5,887	6,146	5,047	5,393	10,713	14,946	12,136
comp1852_c0_seq1	7,007	11,751	7,040	9,223	6,380	4,833	7,066	9,614	6,737	6,252	11,942	10,201	9,189	13,773	26,096	19,729
comp4543_c0_seq1	7,867	17,616	8,520	11,833	5,214	4,284	7,669	8,630	6,737	6,646	8,255	7,564	7,728	10,159	21,939	14,839
comp7396_c0_seq1	4,980	12,728	6,465	7,367	4,732	3,624	5,390	5,977	6,737	5,340	6,199	5,749	6,199	11,182	11,752	15,437
comp8236_c0_seq1	3,238	8,248	3,591	5,860	3,314	3,227	4,349	4,235	6,734	6,144	6,224	6,941	7,286	9,112	14,667	13,104
comp9488_c0_seq1	2,830	8,875	4,396	7,825	5,710	4,786	5,126	5,059	6,733	6,951	4,824	5,562	5,846	10,457	12,001	11,847
comp2190_c0_seq1	5,804	14,213	6,723	10,071	6,283	5,828	8,304	7,953	6,729	4,779	7,696	7,815	7,562	11,929	13,926	12,513
comp6558_c0_seq1	2,550	11,163	4,477	7,152	4,950	5,106	4,608	5,358	6,723	6,855	5,681	5,680	6,241	12,318	13,665	12,503
comp33504_c0_seq1	619	2,200	1,377	1,893	1,325	1,263	1,024	1,033	6,712	7,565	769	1,738	1,661	6,990	7,054	5,967
comp17843_c0_seq1	895	4,042	2,827	2,330	788	1,009	880	701	6,710	2,443	1,252	4,648	3,004	2,730	5,040	5,226
comp7075_c0_seq1	2,534	8,448	3,681	5,825	4,068	3,615	4,211	4,314	6,709	5,217	3,397	5,017	5,702	8,519	10,369	8,443
comp7680_c1_seq1	2,936	7,944	4,130	4,741	3,589	3,179	3,683	4,156	6,708	6,295	3,757	5,034	4,921	9,028	10,926	8,961
comp11037_c0_seq1	2,756	9,570	4,883	5,434	3,741	3,248	4,316	5,276	6,707	6,864	6,280	5,457	4,509	12,773	15,680	14,465
comp1842_c1_seq1	8,465	18,867	13,172	22,054	9,393	8,682	11,897	14,688	6,705	6,834	9,290	7,596	7,303	11,647	18,795	16,609
comp5595_c0_seq1	3,041	12,799	4,670	7,872	4,973	4,444	7,339	7,366	6,703	6,455	5,679	5,875	4,731	11,527	17,130	14,798
comp5288_c0_seq1	3,732	11,656	5,490	8,775	5,621	5,007	6,558	6,150	6,702	6,656	5,786	5,362	5,981	10,522	11,722	11,238
comp5794_c0_seq1	5,313	14,300	6,959	8,790	6,187	5,368	5,412	7,222	6,698	6,678	7,293	6,215	5,851	13,136	17,390	13,994
comp13601_c0_seq1	1,068	3,098	2,256	3,698	2,298	1,874	2,339	1,789	6,697	4,891	749	1,636	2,032	5,270	5,780	5,393
comp15249_c0_seq1	1,735	6,227	2,527	4,121	3,433	4,055	2,468	2,753	6,679	6,719	4,592	5,778	6,433	8,840	10,970	11,720
comp10862_c0_seq1	2,443	8,182	3,999	5,380	3,341	3,536	3,355	3,322	6,678	5,446	3,163	5,216	5,257	7,161	8,599	8,815
comp3046_c0_seq1	3,279	11,410	4,849	9,816	5,476	4,829	6,746	8,217	6,674	6,175	6,154	7,268	7,497	13,102	15,183	13,373
comp14360_c0_seq1	2,457	6,295	3,334	3,838	2,334	2,275	3,157	2,841	6,662	5,659	2,691	2,959	3,148	7,692	9,240	7,327
comp10837_c0_seq1	2,622	6,835	3,771	5,087	3,562	3,149	3,975	3,806	6,652	7,210	4,433	4,019	4,551	11,121	13,130	9,282
comp2024_c0_seq1	8,952	26,520	13,533	22,456	11,452	9,915	16,098	17,296	6,649	7,280	5,673	6,593	7,580	11,390	11,579	12,987
comp7937_c0_seq1	4,075	13,223	5,818	8,618	5,921	5,452	5,385	5,655	6,642	6,266	4,894	6,161	6,444	11,253	11,337	11,237
comp5133_c0_seq1	5,185	18,065	9,480	14,687	10,509	9,811	10,406	11,071	6,638	7,456	5,401	5,658	5,568	10,376	13,156	14,808
comp570_c8_seq1	4,795	14,438	5,504	7,560	5,536	5,201	5,245	5,803	6,638	5,705	3,731	3,906	3,783	9,822	11,947	7,809
comp7824_c0_seq1	4,836	9,117	5,634	5,533	3,596	2,869	4,240	4,687	6,635	6,404	9,702	7,907	6,979	15,422	22,391	18,299
comp5221_c0_seq1	5,121	13,032	6,719	9,108	5,978	5,040	7,105	7,316	6,634	6,432	6,285	6,314	6,712	12,501	16,184	14,043
comp8798_c0_seq1	4,572	12,826	6,253	10,864	6,722	5,145	6,963	6,619	6,631	6,600	4,463	5,678	5,464	10,063	14,395	12,114
comp17798_c0_seq1	1,407	4,405	2,253	3,370	2,108	2,040	2,409	2,129	6,627	5,296	2,115	3,257	3,399	7,546	9,984	7,293
comp4947_c0_seq1	4,499	11,218	6,039	9,371	6,258	5,527	6,994	7,586	6,627	7,531	8,185	8,230	6,798	12,446	16,016	15,437
comp3520_c0_seq1	6,191	15,679	8,581	11,359	8,177	6,866	8,830	9,731	6,625	5,010	6,376	6,813	6,226	10,289	13,095	12,227
comp5191_c0_seq1	6,811	14,355	8,415	12,359	8,835	8,394	9,526	10,109	6,624	5,236	4,746	4,476	4,998	9,093	11,394	9,423
comp280_c3_seq1	12,118	30,140	11,257	12,911	9,322	7,019	9,991	12,327	6,623	5,005	9,438	8,798	7,148	11,862	15,616	9,872
comp8856_c0_seq1	3,254	7,691	4,384	6,312	4,723	3,759	4,680	4,639	6,616	5,386	3,776	4,348	4,544	9,062	10,622	10,161
comp7070_c0_seq1	3,795	11,248	5,859	8,221	6,241	5,880	5,462	5,700	6,615	5,780	4,890	5,187	5,542	9,438	12,256	11,698
comp3336_c0_seq1	4,846	15,912	7,147	11,383	7,295	7,205	7,933	7,931	6,610	4,952	4,990	6,236	6,350	9,348	13,307	10,790
comp4208_c0_seq1	8,550	17,243	12,874	6,280	2,472	5,424	2,701	2,691	6,610	5,044	5,280	4,940	5,685	8,739	12,126	6,378
comp7677_c0_seq1	4,788	11,635	6,261	8,336	5,824	4,634	5,536	6,528	6,610	6,695	4,959	4,882	5,198	9,760	14,257	12,353
comp11945_c0_seq1	1,987	4,017	3,325	3,227	1,770	1,882	2,595	2,322	6,590	7,528	2,950	3,251	3,985	8,140	12,044	10,858
comp6193_c1_seq1	4,403	13,442	7,326	10,326	7,088	6,841	7,576	8,086	6,586	6,435	6,114	5,793	6,117	12,805	14,180	13,588
comp7482_c1_seq1	3,348	10,921	6,188	8,861	5,908	5,632	5,109	5,809	6,586	8,113	5,077	5,326	5,671	10,372	12,810	13,039
comp11140_c0_seq1	2,580	8,237	3,922	5,823	3,823	3,434	4,300	4,237	6,584	6,731	3,709	4,022	4,480	9,773	12,473	10,501
comp7207_c0_seq1	3,165	11,431	5,142	8,574	5,893	5,217	5,773	6,516	6,575	7,712	5,408	5,258	4,861	10,692	14,820	14,546
comp5859_c0_seq1	5,061	15,357	7,513	11,750	6,586	7,009	8,467	8,705	6,572	6,602	5,460	6,081	5,953	9,680	11,809	12,353
comp6165_c0_seq1	4,414	9,553	6,125	8,111	4,625	4,448	6,139	5,203	6,572	4,744	5,250	4,317	4,728	7,644	15,022	9,967
comp10940_c0_seq1	1,783	4,538	2,932	3,892	2,470	2,111	2,932	2,484	6,571	5,234	1,579	2,324	3,052	6,807	8,710	6,905
comp5784_c0_seq1	3,133	11,011	5,392	8,357	5,489	4,726	5,262	6,147	6,564	8,112	6,261	8,229	6,457	14,849	12,789	17,404
comp5219_c0_seq1	5,555	11,530	5,938	9,054	6,243	5,637	5,720	6,668	6,555	5,346	5,594	5,767	6,397	12,361	13,033	10,400
comp5385_c0_seq1	3,822	9,719	5,895	2,820	904	1,058	1,449	1,044	6,554	2,592	3,284	9,012	6,326	5,676	9,673	6,001
comp7675_c0_seq1	2,779	7,775	4,115	6,304	4,205	3,806	4,823	5,783	6,554	3,696	5,288	5,884	4,721	11,428	14,288	12,192
comp9055_c0_seq1	6,002	12,443	7,725	10,037	6,771	8,011	6,734	6,037	6,551	5,288	3,917	5,032	6,092	10,233	10,090	9,853
comp3350_c0_seq1	6,488	18,592	9,142	12,441	8,306	8,212	9,162	10,223	6,550	5,730	5,217	5,983	6,106	10,018	12,971	12,201
comp6143_c0_seq1	4,687	14,797	6,008	8,484	6,351	5,568	7,452	7,237	6,548	4,943	3,796	6,095	6,193	8,861	11,581	9,589
comp3199_c0_seq1	8,235	9,401	11,243	15,451	10,353	10,528	8,941	13,450	6,547	10,577	9,959	8,391	6,027	11,772	23,063	26,932
comp1191_c0_seq1	3,542	8,715	4,712	5,754	4,105	2,291	3,390	5,766	6,542	6,918	6,866	10,204	9,983	12,800	16,269	14,421
comp8674_c0_seq1	3,315	9,549	4,947	7,834	5,606	4,708	5,216	5,781	6,536	5,826	4,812	5,210	5,607	9,329	12,261	10,680
comp2730_c0_seq1	12,143	26,050	13,571	21,893	14,379	14,193	15,650	17,187	6,534	3,984	3,819	5,085	3,307	5,030	8,607	9,016
comp4755_c0_seq1	4,310	11,414	12,057	15,533	5,130	4,984	11,612	10,758	6,530	11,567	7,227	4,175	4,841	8,216	18,790	16,373
comp5802_c0_seq1	3,545	13,344	5,461	6,834	5,896	5,200	4,327	6,338	6,530	5,267	6,173	6,089	5,371	10,959	12,988	7,733
comp6531_c0_seq1	3,037	10,104	5,976	8,273	4,877	5,111	6,884	6,906	6,521	6,507	5,035	5,728	5,154	9,891	13,011	12,968
comp7817_c0_seq1	2,606	7,681	4,356	8,455	4,273	4,053	5,194	4,714	6,514	6,629	5,182	6,776	6,274	11,326	14,170	13,977
comp6901_c0_seq1	2,961	10,197	4,397	7,775	5,092	5,521	5,708	5,206	6,510	5,379	4,849	4,612	5,476	9,244	14,195	10,825
comp12626_c0_seq1	1,572	5,301	2,364	4,086	2,817	2,390	3,217	2,921	6,509	6,984	4,729	4,064	4,896	9,710	13,567	11,572
comp2147_c0_seq1	4,757	14,926	7,325	14,316	8,922	7,770	10,951	11,578	6,497	5,447	5,870	6,755	5,754	8,364	10,476	11,237
comp4779_c0_seq1	4,568	14,611	7,005	8,583	6,852	5,375	7,426	7,047	6,491	6,150	7,329	6,620	5,397	11,450	16,212	15,086
comp8881_c1_seq1	6,060	15,203	7,755	9,041	5,812	4,955	7,823	7,536	6,480	4,505	6,919	5,379	5,500	10,363	15,984	9,401
comp6893_c0_seq1	3,009	11,723	5,002	6,388	4,639	4,785	5,141	5,444	6,479	6,604	6,321	5,564	6,242	13,612	16,784	13,143
comp2645_c0_seq1	12,541	22,177	13,469	14,271	8,323	8,507	13,251	10,418	6,474	5,242	4,849	5,746	4,564	8,469	12,325	8,801
comp9608_c0_seq1	2,848	5,368	3,553	3,332	2,543	2,498	3,151	2,775	6,469	5,414	3,085	3,232	3,447	8,557	11,954	10,791
comp5282_c0_seq1	4,922	12,119	6,036	9,744	6,930	6,101	7,795	7,553	6,464	5,685	3,724	5,083	4,924	8,526	10,833	9,784
comp1178_c0_seq1	10,649	23,176	12,063	17,626	13,067	11,967	13,226	16,292	6,458	5,130	6,778	10,396	6,851	12,531	16,706	13,432
comp3537_c0_seq1	5,656	15,328	7,677	10,891	8,122	6,834	7,590	7,755	6,450	5,137	5,190	6,781	7,242	10,781	12,435	11,359
comp4439_c0_seq1	6,058	15,032	8,165	9,854	7,320	6,069	8,035	9,218	6,448	6,019	5,652	5,096	5,522	11,207	14,903	12,031
comp6533_c0_seq1	4,932	11,755	7,614	8,203	6,289	5,626	6,433	7,067	6,446	6,600	6,573	6,097	6,917	11,554	15,305	13,493
comp3322_c0_seq1	4,215	7,707	4,676	5,429	4,655	3,582	5,463	5,505	6,441	5,174	8,815	6,683	8,058	13,891	15,517	13,548
comp8687_c0_seq1	2,265	10,927	4,539	8,011	4,402	4,488	4,321	4,452	6,429	7,146	3,041	3,756	4,626	7,505	9,060	10,240
comp14911_c0_seq1	1,218	4,149	2,868	1,630	459	758	696	553	6,426	2,414	1,769	4,968	4,103	3,483	5,909	3,840
comp7602_c1_seq1	1,368	3,884	2,007	3,552	2,194	2,059	2,436	2,680	6,425	6,037	6,905	7,287	6,535	10,342	14,109	13,158
comp9263_c0_seq1	3,312	9,534	4,685	8,094	5,819	5,420	5,128	5,749	6,425	6,327	4,041	4,212	4,830	8,278	10,475	9,524
comp7535_c0_seq1	3,557	10,173	4,433	6,148	4,247	3,662	5,220	4,802	6,420	4,516	3,827	6,011	5,833	8,917	11,680	8,404
comp4182_c0_seq1	5,510	13,206	6,783	9,284	7,095	7,162	6,395	6,903	6,418	6,752	8,113	5,320	7,068	13,862	18,083	11,178
comp1624_c0_seq1	10,666	18,981	9,371	11,209	7,091	5,645	6,045	6,686	6,411	2,952	6,949	6,313	6,435	10,422	13,917	9,227
comp4123_c0_seq1	4,187	11,792	5,425	9,477	5,359	5,209	5,752	7,294	6,409	6,200	6,770	8,065	8,264	11,552	15,957	14,057
comp12352_c0_seq1	2,048	7,617	3,854	6,893	3,124	3,621	3,977	4,257	6,407	6,335	2,046	3,328	3,014	6,974	8,564	8,574
comp8146_c0_seq1	3,251	9,738	4,392	6,964	5,264	3,941	5,220	5,917	6,395	5,479	6,033	5,995	5,225	11,174	12,736	12,819
comp9300_c0_seq1	4,421	13,776	6,337	7,321	5,237	4,698	4,950	5,368	6,395	5,498	3,315	3,928	4,324	10,856	11,426	7,621
comp4565_c0_seq1	7,281	16,084	8,491	18,023	9,575	8,546	9,935	10,779	6,393	5,400	4,559	5,401	4,808	9,334	10,187	9,014
comp4875_c0_seq1	4,514	10,842	5,392	8,915	5,307	5,811	6,019	7,005	6,392	6,101	6,043	6,335	7,062	11,002	13,935	15,424
comp4154_c0_seq1	6,844	15,007	8,813	12,367	7,598	6,403	9,302	8,688	6,390	5,454	6,375	7,115	6,469	10,592	14,183	12,383
comp10742_c0_seq1	2,723	6,268	3,882	4,022	2,973	2,447	2,991	3,207	6,387	5,086	2,790	3,959	3,764	8,156	9,182	9,699
comp1928_c0_seq1	6,011	14,171	6,543	8,537	5,792	4,428	6,644	6,908	6,381	5,893	8,600	9,479	7,319	11,621	18,496	13,399
comp5098_c0_seq1	4,504	11,363	5,626	7,123	5,569	4,883	5,664	5,942	6,376	4,877	5,096	6,499	5,767	10,241	13,436	11,212
comp3695_c0_seq1	5,642	12,287	7,014	9,684	7,004	6,233	8,514	8,532	6,370	5,203	6,870	6,348	5,937	12,305	13,842	13,229
comp9585_c0_seq1	3,393	9,815	5,205	8,037	4,328	4,381	5,154	5,730	6,364	6,091	4,266	4,803	4,417	8,698	10,482	10,101
comp4492_c0_seq1	4,665	11,451	6,196	7,374	5,823	4,740	5,781	6,654	6,363	5,689	4,543	5,489	5,047	10,219	11,770	12,448
comp5150_c0_seq1	3,081	12,084	5,766	9,745	6,155	6,016	5,991	6,238	6,355	5,491	3,391	4,519	4,532	7,770	10,647	10,307
comp24787_c1_seq1	616	2,585	1,209	1,885	1,197	843	728	840	6,342	4,896	643	1,576	1,785	5,992	9,539	5,343
comp6361_c0_seq1	4,516	10,172	5,417	6,954	4,023	3,659	5,082	5,736	6,342	4,923	5,771	5,945	6,397	10,517	14,688	11,110
comp8527_c0_seq1	2,506	7,526	3,852	6,193	3,810	3,640	4,420	4,958	6,335	7,046	5,930	5,232	5,188	12,650	15,856	14,077
comp2328_c0_seq1	11,078	22,076	12,404	17,003	9,316	5,864	8,691	11,033	6,333	4,888	5,753	7,077	7,836	9,579	11,413	6,851
comp24791_c0_seq1	2,357	5,295	3,668	4,572	2,661	1,772	4,116	3,828	6,331	8,539	4,077	3,802	4,213	8,916	14,639	13,141
comp7892_c0_seq1	3,859	11,022	6,493	5,270	2,291	4,154	2,898	2,578	6,331	4,785	3,818	4,251	4,709	6,808	10,170	6,060
comp6930_c0_seq1	1,889	5,918	3,375	4,955	2,687	2,415	3,867	3,011	6,327	4,932	1,895	2,216	2,882	6,888	8,960	6,607
comp5638_c0_seq1	3,824	10,639	5,699	7,349	5,415	5,082	5,603	5,692	6,325	5,457	4,337	5,205	5,507	9,514	11,737	10,856
comp4664_c0_seq1	5,871	17,205	8,039	12,628	9,033	7,881	8,427	10,725	6,322	5,186	6,087	6,204	6,181	11,530	12,731	12,909
comp4101_c0_seq1	5,330	16,944	7,948	11,395	8,093	7,858	7,694	7,608	6,318	5,788	5,250	5,323	6,246	9,414	13,507	10,020
comp4337_c0_seq1	4,933	10,580	5,923	8,248	5,243	4,660	6,632	6,729	6,315	4,635	5,408	6,555	5,923	10,235	13,383	11,537
comp6394_c0_seq1	4,819	11,023	5,333	8,470	5,578	5,051	5,944	6,047	6,314	4,943	7,644	6,877	7,161	10,245	16,054	12,249
comp7522_c0_seq1	4,597	9,524	4,739	5,997	3,801	2,741	4,453	4,633	6,314	3,808	6,893	6,005	6,484	8,929	10,556	8,210
comp2639_c0_seq1	4,066	10,339	5,379	8,077	6,342	5,351	6,167	7,494	6,306	4,959	7,350	7,082	7,177	11,080	12,367	13,058
comp8303_c0_seq1	2,890	8,491	4,270	6,309	4,671	4,116	4,494	4,820	6,306	5,402	3,928	4,938	4,369	8,957	11,824	11,598
comp9212_c0_seq1	1,986	8,286	3,835	5,391	4,236	3,780	3,546	4,259	6,305	6,403	4,429	4,787	4,939	10,291	10,790	12,209
comp973_c0_seq1	5,175	16,411	5,478	6,813	7,042	5,720	6,803	7,249	6,302	7,915	6,928	6,874	7,775	12,311	11,417	10,622
comp14624_c0_seq1	3,756	8,056	3,717	7,630	3,233	3,255	4,384	4,807	6,297	6,435	5,168	4,370	3,808	9,305	12,084	10,832
comp13467_c0_seq1	2,779	6,831	4,039	3,577	2,843	2,604	3,290	2,933	6,293	4,162	2,007	2,928	2,921	5,530	8,290	5,840
comp8738_c0_seq1	1,681	10,595	3,997	1,417	404	330	373	217	6,291	1,084	1,260	8,798	3,534	2,299	4,630	4,832
comp410_c0_seq1	13,687	37,940	16,683	30,593	20,742	18,845	22,913	26,360	6,289	5,072	7,472	6,753	7,376	11,703	14,105	14,085
comp2268_c0_seq1	4,158	14,936	4,666	5,349	4,375	2,819	2,960	4,580	6,288	6,602	7,704	11,096	8,086	10,831	12,357	7,920
comp3137_c0_seq1	3,928	12,072	6,668	10,456	6,082	6,031	6,488	8,205	6,288	6,509	6,833	8,962	8,142	11,879	12,659	15,056
comp8243_c0_seq1	3,123	6,036	3,464	4,352	2,935	2,490	3,529	4,030	6,286	4,843	4,642	4,649	4,848	9,403	11,608	9,315
comp1671_c0_seq1	10,080	11,656	10,760	16,571	9,883	11,196	11,785	15,115	6,283	5,283	7,499	6,744	5,689	9,232	15,339	13,953
comp3099_c0_seq1	5,197	14,795	6,393	9,649	5,455	4,840	7,534	8,317	6,282	5,698	5,803	4,834	6,511	11,867	17,745	13,969
comp2222_c0_seq1	6,612	15,517	8,877	13,602	8,609	7,758	10,364	11,796	6,281	4,788	6,857	5,378	6,649	8,132	11,494	11,588
comp10300_c1_seq1	2,655	7,973	3,881	6,853	5,428	4,624	4,424	5,245	6,280	6,316	5,008	5,921	5,303	10,352	12,927	12,554
comp4743_c0_seq1	3,986	11,039	5,853	8,009	4,807	4,938	5,692	5,797	6,280	5,515	5,427	4,535	5,211	8,421	12,982	6,797
comp6821_c0_seq1	2,392	6,222	3,542	4,644	3,546	3,082	3,603	3,644	6,280	5,178	2,206	4,331	3,993	9,065	10,319	10,919
comp8230_c0_seq1	3,674	13,484	4,891	7,138	3,657	3,680	3,687	3,711	6,279	4,654	4,481	4,766	4,123	8,547	12,315	9,870
comp997_c0_seq1	11,710	41,424	12,822	17,570	14,538	9,543	15,138	17,190	6,268	7,026	11,415	10,352	11,243	6,979	9,012	13,825
comp1630_c0_seq1	7,508	27,268	10,217	20,700	13,503	11,416	12,144	15,063	6,263	7,653	8,224	6,437	7,031	11,907	15,147	11,981
comp9640_c0_seq1	3,801	9,919	5,471	6,968	4,866	4,083	5,168	5,497	6,258	6,883	3,943	4,374	4,417	10,164	13,476	10,712
comp7348_c1_seq1	3,869	12,506	5,804	7,219	4,826	4,369	5,779	6,682	6,257	7,271	4,244	5,123	4,811	8,583	10,975	10,117
comp9624_c0_seq1	2,171	15,555	3,823	6,722	4,563	4,594	3,471	4,161	6,254	4,918	2,123	3,912	3,081	4,687	5,115	5,889
comp7210_c0_seq1	2,394	5,575	8,624	10,115	2,165	3,582	5,809	7,078	6,250	10,424	11,317	4,905	4,241	7,290	26,648	22,715
comp4109_c0_seq1	2,996	10,435	4,817	6,236	4,540	4,576	4,727	5,180	6,243	6,327	5,017	5,735	5,537	9,372	13,453	11,354
comp6954_c0_seq1	3,893	10,583	5,842	7,806	5,797	4,485	5,301	6,843	6,243	4,563	4,656	4,833	5,946	9,592	11,259	12,081
comp4169_c0_seq1	4,382	10,949	5,312	6,610	4,315	3,359	4,819	4,336	6,239	5,533	5,418	5,204	5,153	13,738	14,144	8,434
comp7362_c0_seq1	3,758	9,000	5,318	6,638	4,278	4,315	4,636	4,436	6,237	5,427	3,454	3,922	4,619	8,892	10,774	9,233
comp6748_c0_seq1	2,540	7,082	4,607	7,768	4,701	4,253	4,637	4,888	6,228	5,594	3,660	3,360	4,985	8,359	10,234	9,893
comp5083_c0_seq1	3,241	9,423	5,448	6,162	5,225	4,854	4,587	4,562	6,227	3,784	3,258	6,643	5,387	8,523	10,646	9,387
comp19716_c0_seq1	2,388	6,328	4,317	4,976	3,300	3,328	3,681	3,968	6,225	5,558	2,474	2,824	2,537	8,290	10,546	7,656
comp3410_c0_seq1	4,349	10,186	5,280	8,881	6,270	5,594	6,923	8,403	6,215	4,765	6,205	5,514	5,959	10,147	11,718	12,571
comp5666_c0_seq1	3,987	8,617	5,103	9,223	5,640	5,013	6,063	6,382	6,214	5,258	5,203	4,740	5,309	8,679	9,828	10,179
comp5318_c1_seq1	4,535	10,677	4,746	6,994	5,192	4,768	5,777	5,230	6,210	4,192	4,718	6,576	5,570	10,591	10,859	10,538
comp10319_c0_seq1	1,894	12,011	2,784	7,185	3,835	2,734	2,990	3,493	6,209	5,422	5,158	3,284	5,114	13,954	13,995	11,211
comp6828_c0_seq1	3,550	12,399	5,129	7,521	6,293	5,394	5,750	5,102	6,209	5,345	3,894	5,106	5,358	9,274	10,464	9,487
comp9822_c0_seq1	2,357	8,741	4,745	7,263	4,679	4,292	4,717	4,859	6,209	6,698	3,731	4,052	4,128	9,223	10,068	10,082
comp2235_c0_seq1	3,296	8,146	4,346	6,262	4,700	3,942	4,675	4,736	6,197	5,070	5,273	6,902	6,293	10,288	12,784	11,310
comp5744_c0_seq1	3,109	10,025	4,014	5,429	4,602	3,738	4,094	3,578	6,196	4,802	3,892	4,616	4,934	8,582	10,057	8,102
comp9314_c0_seq1	1,833	5,655	2,699	4,920	3,818	3,510	3,852	3,749	6,180	7,159	4,172	3,979	5,721	9,329	10,054	11,198
comp7157_c0_seq1	3,397	8,746	5,905	9,968	4,643	3,963	7,136	7,756	6,178	7,006	6,341	5,732	5,340	9,154	12,366	13,759
comp4874_c0_seq1	3,907	10,974	6,710	9,206	5,805	6,298	6,530	6,777	6,174	5,311	4,786	6,328	5,453	8,394	10,655	9,774
comp3392_c1_seq1	6,088	10,299	5,970	7,352	4,848	4,717	4,485	5,502	6,173	4,997	8,852	9,639	9,462	11,711	17,812	12,625
comp11743_c0_seq1	2,996	7,738	4,480	6,225	3,996	3,363	4,211	4,254	6,170	5,654	4,141	4,690	4,872	8,154	11,940	8,905
comp15596_c0_seq1	1,956	6,059	3,338	4,087	2,534	2,765	3,296	3,772	6,161	4,368	3,095	4,234	4,757	8,333	10,421	10,057
comp4554_c0_seq1	5,402	14,240	7,012	8,775	5,856	4,767	7,143	7,413	6,161	5,929	5,650	5,777	6,151	9,780	14,430	12,544
comp4040_c1_seq1	5,830	16,635	9,747	17,014	11,074	11,066	13,575	12,742	6,160	5,132	6,241	6,521	5,767	9,018	12,587	10,264
comp29786_c0_seq1	645	2,159	1,247	1,571	1,034	683	1,210	862	6,154	4,978	607	1,442	1,647	4,664	5,900	3,555
comp7787_c0_seq1	4,225	12,020	6,294	9,538	5,663	5,304	7,637	8,285	6,151	6,871	5,036	4,393	4,475	11,076	14,041	11,131
comp14700_c1_seq1	2,014	6,679	3,352	4,627	3,096	2,555	2,719	2,846	6,149	5,841	1,588	2,368	2,583	6,927	8,530	7,196
comp6769_c1_seq1	3,384	11,308	6,289	10,185	6,369	5,876	6,903	6,874	6,148	6,632	2,597	3,106	3,586	7,637	9,598	8,663
comp8897_c0_seq1	2,684	6,529	4,042	5,780	3,906	3,881	4,173	3,893	6,148	4,720	1,993	2,397	3,013	6,242	7,621	6,863
comp4278_c1_seq1	6,318	15,008	8,511	11,448	7,489	6,859	9,413	9,771	6,143	5,171	6,610	6,868	6,448	10,485	15,205	14,829
comp7645_c0_seq1	2,237	9,304	3,382	8,343	5,326	5,365	4,430	5,500	6,139	7,272	4,996	6,305	6,410	10,270	11,825	13,745
comp27236_c0_seq1	526	2,335	2,026	1,448	426	468	730	291	6,136	2,759	631	2,630	2,332	2,067	4,849	3,876
comp14221_c0_seq1	1,990	5,385	2,491	2,872	1,969	1,766	2,432	2,525	6,133	4,802	5,043	6,259	8,870	10,646	12,171	12,532
comp4084_c0_seq1	2,472	8,918	3,821	6,187	4,267	3,621	5,950	4,798	6,133	5,794	3,947	3,343	4,802	9,240	11,513	13,606
comp12174_c0_seq1	2,789	8,465	3,513	4,981	3,303	2,770	3,335	3,842	6,132	4,971	3,095	4,010	4,357	8,933	10,005	7,096
comp10944_c0_seq1	2,562	7,690	3,291	4,813	3,638	3,545	3,869	3,414	6,126	4,765	4,497	3,036	5,589	7,974	12,906	9,139
comp4750_c0_seq1	5,154	13,223	7,023	10,056	6,271	5,058	7,344	9,255	6,126	5,719	5,431	5,360	5,812	9,227	12,835	11,038
comp7548_c0_seq1	2,979	10,734	5,026	8,269	5,105	4,892	5,275	5,660	6,123	6,807	3,636	4,644	4,535	8,623	11,385	10,959
comp3073_c0_seq1	8,763	23,092	9,580	13,645	10,088	9,210	10,047	11,198	6,120	5,273	5,745	5,658	5,505	9,957	13,384	10,894
comp16243_c1_seq1	917	3,214	2,071	3,099	2,058	1,874	2,461	1,736	6,117	3,877	1,010	1,614	2,158	5,323	5,924	5,431
comp2658_c0_seq1	6,763	13,254	6,188	12,174	8,201	6,761	7,925	10,120	6,113	3,866	5,841	6,161	6,544	9,251	11,932	10,674
comp5114_c0_seq1	3,513	13,291	6,455	10,169	6,629	6,689	6,689	6,613	6,109	6,329	2,994	4,341	4,396	9,374	8,601	11,569
comp6336_c1_seq1	3,573	9,082	4,832	6,567	4,370	3,751	5,041	5,171	6,105	4,705	5,578	5,311	7,518	8,630	13,199	8,652
comp9107_c0_seq1	1,943	5,806	3,941	5,716	3,321	3,015	3,887	3,679	6,105	6,041	1,995	2,384	2,898	6,880	9,826	8,006
comp4169_c1_seq1	4,227	10,706	4,950	6,598	4,149	3,182	4,489	4,257	6,104	5,690	5,406	5,392	5,290	13,630	14,695	8,764
comp5617_c0_seq1	4,450	11,813	6,351	7,664	4,772	4,052	6,323	6,495	6,102	6,462	6,036	5,391	5,161	10,266	15,370	12,462
comp6764_c0_seq1	4,330	13,107	6,882	11,596	6,849	6,108	7,560	8,847	6,102	5,546	5,829	5,322	5,141	6,988	11,621	11,911
comp10253_c0_seq1	2,277	7,997	3,592	5,631	4,178	3,579	4,002	4,683	6,101	6,105	4,215	4,399	4,665	8,593	13,088	9,829
comp18505_c0_seq1	1,298	3,799	2,304	3,082	2,727	2,309	2,238	2,213	6,096	6,957	1,192	1,850	2,129	6,468	8,313	6,540
comp387_c1_seq1	32,839	83,079	47,167	59,465	44,881	43,291	40,483	52,145	6,092	6,109	7,958	7,257	6,005	8,683	18,239	20,554
comp4679_c0_seq1	4,009	9,909	4,893	7,720	4,929	4,416	5,261	5,836	6,084	4,914	5,738	6,014	5,790	11,072	12,844	11,716
comp4265_c1_seq1	3,526	11,559	5,550	8,377	5,999	6,273	6,242	6,232	6,082	5,494	4,834	5,432	5,812	10,949	12,182	13,705
comp7498_c0_seq1	3,862	11,021	5,215	7,561	5,098	4,711	5,679	6,054	6,082	6,842	4,156	4,713	4,499	9,545	12,090	10,403
comp1684_c0_seq1	13,155	23,514	7,606	11,647	5,507	3,711	4,394	7,674	6,080	3,674	4,712	4,829	4,527	8,026	12,610	6,563
comp4119_c0_seq1	4,554	14,085	6,839	9,245	7,418	6,025	6,989	9,217	6,076	6,825	7,363	6,417	7,045	12,289	13,517	15,371
comp13525_c0_seq1	2,516	6,632	2,886	3,900	3,014	2,841	2,964	2,817	6,073	4,595	3,988	4,339	4,818	11,637	10,809	10,239
comp6253_c1_seq1	3,116	11,244	4,500	8,525	5,239	5,089	5,155	6,191	6,069	5,063	5,569	5,077	5,474	9,344	10,416	10,719
comp14533_c0_seq1	1,541	7,403	2,922	3,829	3,386	3,063	3,096	2,752	6,064	5,713	2,689	3,407	3,852	8,445	7,767	7,933
comp7640_c0_seq1	3,193	10,690	5,378	7,964	5,592	5,309	6,108	6,181	6,064	6,080	3,389	3,997	4,271	7,598	11,721	9,430
comp8291_c0_seq1	2,328	8,196	4,384	6,854	4,577	4,643	5,024	5,244	6,061	6,375	4,020	4,564	4,333	8,559	10,429	10,380
comp2340_c0_seq1	6,993	24,728	22,495	46,215	13,034	12,288	27,687	27,275	6,059	12,693	6,839	3,913	5,325	8,711	22,049	20,212
comp4926_c0_seq1	3,038	9,542	3,886	7,995	5,365	5,706	4,360	6,432	6,058	5,882	7,435	6,847	6,232	12,357	14,412	14,496
comp50729_c0_seq1	318	539	348	645	327	242	447	229	6,058	5,430	295	579	312	1,752	2,084	1,177
comp3780_c0_seq1	4,883	10,708	6,148	7,106	4,928	3,741	5,739	6,301	6,057	4,998	4,733	5,109	4,604	10,256	12,228	10,730
comp4237_c1_seq1	2,999	9,371	3,927	5,611	4,176	3,892	5,066	4,969	6,054	4,817	4,797	5,169	4,614	9,696	11,572	10,317
comp1109_c0_seq1	52,798	67,214	44,629	40,482	35,908	23,631	33,512	38,993	6,051	2,996	13,235	17,629	7,346	28,191	34,488	37,257
comp3988_c0_seq1	2,968	7,540	4,283	8,226	4,563	4,022	4,851	5,086	6,051	4,681	2,827	3,628	3,971	6,713	8,400	7,151
comp7445_c0_seq1	4,258	15,359	6,145	11,160	7,372	7,639	9,078	8,878	6,051	5,503	4,489	5,062	4,223	8,607	11,371	9,074
comp14277_c0_seq1	2,480	5,561	3,132	4,894	3,117	2,424	3,278	3,578	6,050	6,090	4,365	4,701	4,439	9,574	12,711	11,455
comp5544_c0_seq1	3,619	9,972	4,819	8,592	5,726	5,284	5,844	5,930	6,043	5,137	4,799	6,077	5,494	10,346	11,154	12,699
comp14498_c0_seq1	1,129	4,384	2,483	3,233	2,232	1,953	2,108	2,452	6,042	7,309	1,750	2,151	2,752	6,247	8,709	7,992
comp5297_c0_seq1	3,416	12,691	5,599	5,966	3,483	2,344	3,700	2,406	6,041	2,606	2,740	7,625	5,447	5,796	10,038	6,563
comp6206_c0_seq1	5,423	11,149	5,631	6,111	4,345	3,453	5,334	4,871	6,038	4,442	7,541	6,459	6,429	11,784	15,945	11,298
comp9884_c0_seq1	3,783	8,181	4,633	6,517	3,751	3,292	4,222	4,777	6,030	5,731	3,201	3,265	3,798	8,143	8,194	10,322
comp6287_c0_seq1	3,344	8,446	4,330	6,953	4,597	3,780	5,797	5,547	6,026	5,281	4,429	3,951	3,386	7,894	11,967	9,602
comp6381_c0_seq1	4,154	10,602	6,280	8,297	5,184	4,550	6,587	7,083	6,026	5,986	6,011	5,743	5,215	10,496	11,373	12,796
comp1575_c0_seq1	4,328	11,466	5,604	8,921	6,418	6,465	7,667	8,580	6,022	4,770	8,986	9,304	8,680	12,855	12,486	13,786
comp6069_c0_seq1	6,088	6,446	8,023	3,711	1,392	1,087	2,613	1,053	6,018	2,741	5,450	8,756	12,053	10,114	21,988	9,976
comp6517_c0_seq1	3,436	12,302	5,934	8,811	5,912	5,628	6,018	5,669	6,014	6,289	4,689	5,268	5,794	10,441	14,601	11,163
comp4390_c0_seq1	5,552	14,322	6,629	8,295	6,383	5,495	6,814	6,468	6,012	4,774	5,152	6,539	5,803	8,912	11,226	9,778
comp4046_c0_seq1	3,039	10,105	5,358	7,314	5,216	4,609	5,240	5,131	6,011	5,886	3,553	3,654	3,549	7,249	8,593	8,985
comp3626_c0_seq1	2,763	8,873	4,440	7,381	4,086	3,714	4,420	4,837	6,010	5,628	3,904	4,164	4,447	9,167	11,101	11,313
comp9378_c0_seq1	2,588	9,702	4,882	6,478	3,928	3,769	4,411	4,856	6,008	4,591	2,612	3,791	3,536	6,456	8,698	8,563
comp17028_c0_seq1	811	4,779	3,763	2,278	689	1,039	908	785	6,007	3,002	1,146	5,200	3,104	3,000	5,277	5,728
comp17097_c0_seq1	3,183	4,916	3,408	1,958	958	426	2,186	432	6,006	887	949	1,943	1,630	2,968	10,021	2,384
comp1958_c0_seq1	10,432	31,346	11,061	19,057	14,313	12,539	15,288	14,731	6,005	4,637	4,432	6,172	5,836	7,860	11,735	8,820
comp10373_c0_seq1	3,054	8,475	3,668	5,807	4,169	3,118	4,094	3,885	6,004	5,695	4,081	4,473	4,352	9,266	11,803	10,028
comp4503_c0_seq1	5,512	14,745	8,915	14,467	6,206	6,337	8,170	9,132	6,001	5,028	4,453	4,478	4,780	8,313	10,858	9,862
comp2956_c1_seq1	3,910	14,072	7,607	11,046	5,678	4,979	6,028	7,565	5,999	7,128	4,488	4,352	4,166	9,964	12,605	12,897
comp3145_c0_seq1	6,160	15,887	9,403	12,043	7,743	7,372	8,814	8,570	5,997	3,627	4,295	4,547	6,015	6,958	8,174	10,380
comp1135_c0_seq1	8,998	14,373	11,328	13,244	7,920	6,389	9,085	10,682	5,988	6,190	12,127	8,857	10,543	12,920	18,467	15,323
comp7296_c0_seq1	3,715	10,157	4,438	5,013	3,933	3,091	4,414	4,268	5,985	5,433	5,253	5,718	5,353	9,829	13,819	10,590
comp5284_c0_seq1	9,682	15,794	7,566	7,148	5,812	5,668	7,036	7,572	5,982	5,462	6,533	5,655	5,761	8,209	16,767	13,565
comp6574_c0_seq1	3,006	9,269	5,038	7,394	5,416	4,598	4,906	5,852	5,980	5,233	4,044	4,239	5,071	9,011	10,402	10,181
comp7323_c0_seq1	2,576	10,518	5,895	6,114	2,654	5,227	2,755	2,639	5,980	4,759	2,850	3,986	4,578	6,599	9,137	6,393
comp4452_c0_seq1	9,398	18,838	10,369	15,454	9,659	8,542	9,795	10,636	5,978	5,135	4,160	5,063	4,655	11,062	10,393	12,021
comp9097_c1_seq1	1,380	5,305	2,738	4,360	2,907	2,584	2,734	2,897	5,978	5,346	3,817	4,872	5,085	9,132	10,658	10,392
comp17921_c0_seq1	1,291	3,522	2,270	2,840	1,903	1,808	1,937	1,771	5,976	5,021	891	1,762	1,838	4,643	7,025	5,235
comp10883_c0_seq1	3,660	10,394	6,084	8,501	5,700	5,038	6,555	6,683	5,972	6,408	4,823	4,632	4,944	8,559	10,968	12,870
comp5740_c0_seq1	3,027	10,042	5,153	7,392	5,126	5,151	4,932	5,528	5,967	7,308	3,543	4,445	4,418	8,775	11,375	11,096
comp7397_c0_seq1	3,152	9,543	4,511	5,431	4,188	3,215	4,138	4,892	5,961	5,433	4,269	4,795	5,364	7,610	10,892	9,319
comp9660_c0_seq1	3,822	10,269	5,227	7,850	5,542	4,360	5,344	5,746	5,957	5,511	3,642	4,685	4,710	9,086	10,327	8,479
comp7156_c0_seq1	3,466	8,753	5,498	8,985	5,380	5,658	6,369	5,979	5,956	5,572	3,771	3,001	3,755	7,223	8,237	9,006
comp4867_c0_seq1	4,641	18,090	7,659	10,282	7,559	7,380	7,441	6,912	5,953	6,086	4,734	5,144	4,948	9,219	12,617	12,811
comp3727_c0_seq1	5,159	11,540	6,876	10,983	7,598	6,829	8,079	8,743	5,952	4,418	5,894	7,688	5,843	8,099	10,327	10,841
comp18919_c0_seq1	1,124	4,666	3,191	1,524	488	621	689	631	5,948	1,751	1,306	5,205	3,733	2,399	4,268	3,773
comp27352_c0_seq1	727	2,923	1,586	2,080	1,281	1,183	1,245	1,106	5,945	5,094	431	1,374	1,337	4,260	5,198	3,797
comp3553_c0_seq1	5,248	10,911	5,396	6,642	5,001	3,680	5,434	5,728	5,942	4,401	7,331	8,946	8,004	11,786	14,962	12,570
comp5254_c0_seq1	3,343	8,922	4,348	6,519	4,555	3,858	4,832	5,928	5,942	6,341	6,086	6,071	6,039	12,084	14,157	13,436
comp5725_c0_seq1	6,864	14,051	7,169	9,174	5,726	4,621	6,815	7,026	5,936	5,757	7,044	5,940	5,718	10,831	15,807	11,707
comp7053_c0_seq1	2,825	8,792	4,764	7,841	4,833	4,751	5,570	5,756	5,935	5,665	3,568	4,646	5,202	8,360	10,485	10,227
comp9167_c0_seq1	3,114	8,457	4,135	5,085	3,709	3,011	4,346	4,340	5,935	4,689	3,956	4,238	4,399	8,350	9,762	8,687
comp14300_c1_seq1	2,117	5,735	3,125	4,313	2,968	2,693	2,992	3,132	5,933	5,221	1,995	2,886	3,128	7,322	8,439	6,481
comp6603_c0_seq1	4,481	13,014	6,095	8,178	5,563	4,370	6,944	6,417	5,933	5,652	4,782	5,330	5,163	9,000	11,921	9,937
comp4036_c0_seq1	7,842	12,224	8,011	8,864	6,041	5,296	6,840	7,259	5,931	4,011	5,170	6,018	6,083	11,392	15,859	12,362
comp6417_c0_seq1	2,467	7,594	4,150	7,075	5,560	4,695	4,504	6,525	5,929	4,487	4,918	6,336	5,610	8,659	10,353	9,973
comp6547_c3_seq1	5,021	15,933	8,019	12,420	7,945	7,866	9,365	10,643	5,921	5,724	6,295	5,110	4,617	8,496	13,169	12,671
comp6321_c0_seq1	2,783	11,740	4,950	7,954	5,136	4,916	5,554	5,530	5,919	6,019	3,737	4,677	4,204	9,542	10,383	11,384
comp7403_c0_seq1	4,047	10,169	5,312	6,191	3,668	2,752	6,882	4,883	5,919	6,213	5,776	5,680	4,985	9,762	14,548	9,214
comp10020_c0_seq1	3,546	9,421	4,569	6,367	5,266	4,743	5,609	5,089	5,917	5,089	4,511	5,437	6,132	11,153	12,028	9,838
comp3860_c0_seq1	4,942	9,575	6,271	7,689	4,696	4,289	6,527	6,700	5,917	4,522	7,426	5,963	5,765	10,157	13,802	10,721
comp750_c0_seq1	15,147	28,878	34,801	59,449	15,483	15,623	42,610	41,779	5,911	9,919	14,224	6,439	8,309	10,405	28,091	22,964
comp4699_c0_seq1	5,339	14,208	7,459	14,378	7,964	6,746	11,249	10,905	5,907	7,196	6,880	5,581	6,949	10,084	16,301	17,457
comp12527_c0_seq1	1,982	5,669	3,012	4,248	2,827	2,457	3,223	4,015	5,902	7,203	3,965	3,775	3,813	8,566	13,885	11,013
comp4924_c0_seq1	3,869	8,909	4,535	6,727	4,310	3,467	5,017	5,545	5,894	4,659	5,507	6,245	5,403	10,336	11,695	11,471
comp10473_c0_seq1	2,354	8,567	3,797	5,317	3,771	3,002	4,032	3,243	5,892	4,407	2,612	2,525	3,493	8,781	10,986	7,760
comp2233_c0_seq1	6,341	11,721	6,006	9,462	7,557	6,656	6,345	8,019	5,886	5,319	6,976	8,193	7,003	11,088	13,868	13,456
comp8938_c0_seq1	3,146	12,266	5,762	7,825	5,458	5,450	7,496	5,501	5,878	4,998	2,714	3,829	3,043	6,159	10,124	9,447
comp3102_c0_seq1	4,248	11,322	4,822	8,654	7,773	5,553	7,056	7,332	5,877	6,270	7,673	8,026	5,893	10,995	14,063	12,139
comp2753_c0_seq1	8,136	29,362	11,233	17,464	8,987	9,130	13,400	15,182	5,876	6,224	4,745	4,991	5,127	8,826	11,814	9,383
comp5439_c0_seq1	4,667	12,764	7,201	7,722	5,628	4,688	6,028	6,820	5,876	4,613	5,613	4,512	4,447	8,872	10,243	10,808
comp3682_c0_seq1	5,195	13,344	6,116	10,208	6,673	5,493	6,536	8,724	5,873	4,774	7,081	5,751	5,705	9,889	12,566	12,905
comp1709_c1_seq1	15,793	27,185	14,827	21,806	13,129	10,691	17,213	15,566	5,871	3,929	6,169	5,992	6,051	10,776	14,576	10,031
comp3789_c0_seq1	4,849	12,117	6,027	8,341	5,816	5,012	7,689	7,470	5,868	5,508	5,958	6,631	5,691	10,813	13,864	11,910
comp6953_c0_seq1	1,574	6,971	3,443	5,274	4,139	3,765	3,601	4,022	5,865	6,334	4,528	4,179	4,764	9,672	9,925	11,384
comp5710_c0_seq1	4,642	9,131	4,800	5,251	4,968	3,726	5,056	4,045	5,863	6,026	6,729	7,728	6,466	13,339	17,351	16,283
comp6463_c0_seq1	3,021	7,382	4,064	4,941	3,154	2,610	4,279	4,203	5,863	5,062	4,634	5,491	4,604	8,686	12,335	10,527
comp22028_c0_seq1	895	4,401	2,233	1,779	508	698	592	508	5,862	2,153	877	3,387	2,224	2,602	4,143	3,598
comp6941_c0_seq1	2,838	6,483	3,480	5,145	3,392	3,306	4,020	3,808	5,856	4,362	5,171	4,919	5,054	8,153	9,397	10,080
comp8731_c1_seq1	2,370	8,753	4,665	7,005	4,115	3,644	4,140	4,406	5,852	6,102	2,841	2,639	3,176	7,488	9,276	8,041
comp2656_c0_seq1	6,364	12,964	6,627	8,806	5,488	4,173	6,136	6,905	5,851	4,341	4,875	5,029	4,988	10,164	13,111	9,565
comp5190_c0_seq1	4,477	12,201	6,119	8,194	5,861	4,935	5,920	6,335	5,851	4,699	5,192	5,993	6,066	9,070	12,192	10,226
comp9228_c0_seq1	2,424	7,817	4,001	6,640	4,735	4,175	4,612	4,922	5,849	5,925	4,020	4,180	4,440	8,536	10,609	10,441
comp13631_c0_seq1	1,149	4,768	3,945	2,274	775	923	882	805	5,848	2,753	1,500	3,626	2,635	4,283	5,071	3,680
comp10775_c0_seq1	2,098	6,050	3,376	4,277	2,573	2,172	2,754	2,434	5,845	6,041	2,397	2,258	3,285	7,243	9,045	5,722
comp5431_c0_seq1	3,676	8,988	4,336	7,681	5,655	5,143	5,079	5,252	5,842	6,025	4,882	5,230	5,054	8,636	11,682	11,874
comp1902_c0_seq1	4,925	10,433	5,600	8,587	6,202	5,303	7,224	7,549	5,841	3,793	7,418	6,065	4,027	9,433	15,052	11,664
comp6230_c0_seq1	3,531	9,602	5,027	7,819	5,200	4,609	5,813	6,182	5,841	4,696	3,804	5,196	4,795	8,363	9,242	10,529
comp19066_c0_seq1	1,270	2,811	2,085	2,318	1,674	1,402	1,910	1,753	5,839	3,026	868	810	1,409	3,873	4,856	4,902
comp6616_c0_seq1	2,464	8,388	4,085	5,911	4,455	4,229	4,430	4,737	5,839	4,516	4,273	5,286	5,086	10,045	8,975	10,012
comp2517_c0_seq1	5,355	14,178	7,636	9,943	6,965	5,543	7,596	8,719	5,838	6,100	5,972	5,687	5,205	10,847	14,677	11,559
comp2272_c0_seq1	5,298	13,845	6,511	11,439	7,287	5,964	9,697	8,975	5,835	4,585	6,998	6,408	6,688	9,911	12,903	10,224
comp7566_c0_seq1	4,275	9,543	5,776	6,376	4,717	3,956	5,638	5,891	5,834	5,373	4,932	4,692	4,877	11,568	13,987	14,044
comp5128_c0_seq1	4,841	12,808	6,381	7,526	4,635	3,671	6,263	5,942	5,831	5,188	4,916	6,138	5,472	9,267	13,944	10,171
comp9056_c0_seq1	3,036	8,175	3,642	4,500	3,158	2,697	3,139	3,434	5,831	5,198	3,396	3,840	4,425	10,060	10,771	7,895
comp5932_c1_seq1	5,107	9,904	5,652	9,381	5,840	4,984	6,393	6,996	5,829	4,647	5,483	5,487	5,040	8,090	11,185	10,045
comp2807_c0_seq1	9,545	27,179	8,917	10,662	9,710	7,791	9,414	10,830	5,827	5,561	7,286	10,078	7,132	12,216	13,173	7,497
comp9507_c0_seq1	4,087	9,744	4,044	4,320	3,058	2,346	3,288	3,311	5,827	5,163	4,943	5,109	5,032	9,010	10,932	7,564
comp12919_c0_seq1	2,917	7,696	4,571	5,405	3,811	3,328	4,297	4,650	5,823	6,397	4,855	3,916	3,504	9,344	13,532	10,527
comp1323_c0_seq1	4,867	14,636	6,111	10,569	6,880	5,488	8,068	8,208	5,819	4,434	6,113	7,776	7,578	10,586	12,733	11,194
comp468_c0_seq1	8,881	16,983	7,975	10,941	8,230	5,654	7,901	9,409	5,815	4,882	9,023	9,553	7,738	14,537	17,579	15,707
comp9224_c0_seq1	4,624	12,318	6,682	10,102	5,399	4,746	7,036	7,574	5,815	5,918	3,985	3,875	3,809	9,550	12,221	9,933
comp6443_c0_seq1	2,005	6,378	2,537	3,619	3,270	2,640	3,180	3,724	5,810	4,704	5,141	7,157	4,760	9,599	9,777	12,956
comp6460_c0_seq1	3,565	8,608	8,034	10,938	3,809	3,194	7,708	8,436	5,809	10,346	8,007	4,818	5,105	10,338	22,759	18,686
comp11868_c0_seq1	1,262	3,014	2,683	2,680	1,170	1,110	1,400	1,973	5,805	4,466	6,078	5,413	5,209	9,950	12,808	11,544
comp5937_c0_seq1	4,389	11,419	7,158	9,160	6,094	5,238	6,975	7,400	5,804	6,268	5,057	5,866	4,435	8,333	11,516	11,929
comp6281_c0_seq1	3,988	14,068	6,507	10,498	8,750	6,499	5,512	7,764	5,800	8,760	6,885	5,394	6,156	8,033	11,521	9,903
comp6811_c0_seq1	3,543	10,659	5,366	8,669	4,509	4,499	5,211	5,996	5,795	6,946	4,062	3,931	4,054	9,300	11,465	12,180
comp7564_c0_seq1	3,607	9,339	5,014	8,676	5,668	4,802	5,581	5,379	5,794	4,729	5,339	4,307	3,507	8,841	10,536	9,725
comp6009_c0_seq1	2,836	8,768	4,521	6,719	3,872	3,865	4,883	4,955	5,793	4,261	4,516	5,856	4,693	8,343	10,745	10,513
comp8044_c0_seq1	2,970	8,525	4,579	6,887	5,258	4,429	5,539	5,116	5,779	5,805	3,161	3,723	4,855	7,780	9,126	9,145
comp8967_c0_seq1	2,980	5,531	4,651	5,630	2,704	3,036	3,304	3,455	5,774	4,429	4,428	4,262	4,497	8,827	9,877	10,911
comp9686_c0_seq1	2,459	7,967	6,570	10,399	4,230	4,127	8,325	7,678	5,770	10,274	8,279	4,472	4,720	10,277	20,513	16,924
comp5411_c0_seq1	5,158	14,788	6,994	10,586	7,999	6,846	7,411	8,123	5,769	5,042	5,166	5,158	5,245	10,363	13,016	9,526
comp7916_c0_seq1	2,161	5,946	3,313	4,293	3,577	3,556	3,158	3,300	5,764	5,708	4,422	5,443	5,289	9,561	11,023	11,636
comp10484_c0_seq1	4,036	9,462	4,863	5,078	3,685	3,247	4,362	4,232	5,762	5,642	4,154	5,189	5,301	9,168	11,409	10,949
comp3805_c0_seq1	6,532	16,366	9,200	11,543	7,590	6,402	9,483	10,167	5,761	5,711	6,743	6,214	6,122	10,483	15,585	13,556
comp19774_c0_seq1	1,250	3,664	1,886	2,632	1,770	1,509	1,476	1,665	5,760	4,353	1,229	2,030	2,162	6,339	6,648	4,092
comp19822_c0_seq1	862	2,802	1,868	2,587	1,842	1,852	1,659	1,897	5,760	7,598	1,750	2,166	2,398	6,942	8,166	7,494
comp8216_c0_seq1	5,218	11,895	6,056	7,199	4,595	3,301	5,576	5,406	5,758	4,760	4,012	4,646	4,608	8,489	11,276	9,013
comp10479_c0_seq1	1,591	4,345	2,377	2,968	2,735	3,164	2,101	2,851	5,757	4,828	4,624	5,303	4,474	7,000	10,197	11,309
comp4758_c0_seq1	3,214	7,487	4,799	6,426	3,943	3,472	4,527	4,149	5,757	5,781	2,728	2,985	3,623	8,173	10,923	7,105
comp5195_c0_seq1	3,848	11,580	5,465	8,071	5,595	5,341	6,303	6,237	5,757	4,893	4,559	4,994	5,117	9,247	11,738	9,584
comp12496_c0_seq1	2,222	5,653	3,529	4,650	2,926	2,643	3,308	3,500	5,756	5,318	3,577	3,445	3,613	7,678	10,809	8,621
comp8920_c0_seq1	3,049	9,676	4,849	5,974	4,270	3,039	4,872	3,721	5,755	4,819	1,939	2,274	3,146	6,574	9,247	7,781
comp7107_c0_seq1	4,445	7,645	5,347	7,068	4,082	4,080	6,379	5,944	5,754	5,366	6,884	6,738	3,272	7,061	12,334	16,764
comp2064_c0_seq1	5,819	8,990	5,043	6,902	5,141	4,186	4,879	6,290	5,742	4,885	8,208	9,124	8,155	12,218	13,866	15,275
comp5951_c0_seq1	3,012	9,906	5,426	5,467	2,858	2,791	3,753	3,444	5,742	3,341	3,549	6,032	5,080	6,482	10,158	7,615
comp6045_c0_seq1	3,358	8,803	4,351	5,870	4,204	3,676	4,746	5,205	5,742	4,647	4,145	3,625	3,684	8,176	10,314	8,901
comp16947_c0_seq1	1,323	3,803	2,227	3,522	1,998	1,852	2,433	1,872	5,741	4,337	2,003	2,271	2,673	5,612	7,279	4,770
comp3988_c1_seq1	3,170	7,121	4,327	8,414	4,587	3,886	4,694	5,161	5,737	4,333	2,673	3,520	3,815	6,156	8,016	6,861
comp8707_c0_seq1	2,895	12,348	4,702	8,253	5,113	4,968	5,673	5,632	5,736	6,673	4,116	4,477	4,382	9,339	9,761	11,589
comp4120_c0_seq1	5,871	19,294	7,627	12,785	8,188	7,559	9,953	9,935	5,734	5,832	5,881	5,553	5,879	9,921	12,665	11,629
comp5336_c0_seq1	4,281	11,962	5,366	7,658	6,125	4,737	6,712	6,246	5,734	4,543	4,488	5,874	5,694	9,967	10,535	11,033
comp6166_c0_seq1	3,777	13,416	5,858	10,321	5,583	5,014	6,968	7,366	5,713	5,600	4,478	3,889	3,825	8,822	10,667	9,684
comp7358_c0_seq1	1,911	6,007	3,644	5,578	3,659	3,469	4,141	4,256	5,712	6,892	4,222	3,818	4,192	8,129	11,248	12,500
comp9721_c0_seq1	2,220	7,365	3,949	5,940	4,032	3,716	3,814	4,049	5,709	3,915	2,503	3,907	3,949	5,948	7,467	7,427
comp7520_c1_seq1	3,800	18,547	7,302	11,745	8,724	7,146	7,953	8,101	5,708	6,515	3,652	5,613	5,497	9,604	9,859	10,425
comp4761_c0_seq1	3,612	11,419	5,845	8,433	5,542	5,186	6,034	6,966	5,707	5,892	5,392	5,342	6,335	9,390	13,016	11,828
comp2938_c0_seq1	2,627	6,516	3,863	4,836	3,283	2,951	3,849	4,169	5,702	4,733	3,774	4,957	4,936	9,351	11,869	9,978
comp3407_c0_seq1	5,925	11,675	6,789	7,721	4,961	4,152	6,635	5,839	5,702	3,409	5,846	6,422	5,555	9,202	12,767	9,625
comp950_c0_seq1	5,087	15,330	6,126	12,027	8,299	6,747	8,357	9,169	5,701	3,974	5,132	6,454	5,747	10,153	8,796	8,940
comp8885_c0_seq1	5,068	10,051	5,212	8,061	5,708	4,581	6,630	6,147	5,699	4,798	5,426	6,114	6,958	10,259	11,597	11,855
comp3917_c0_seq1	4,573	9,974	6,023	6,932	4,861	4,188	5,464	6,069	5,697	4,946	6,871	7,738	6,029	11,606	12,265	14,936
comp6065_c1_seq1	3,401	6,969	3,548	4,451	2,995	2,363	3,352	4,020	5,692	4,019	4,114	4,332	3,176	8,426	11,145	9,015
comp6149_c0_seq1	3,867	11,878	5,830	9,237	6,438	6,039	6,706	6,765	5,690	5,312	5,017	5,338	5,365	9,503	11,272	10,505
comp7390_c0_seq1	4,623	12,844	6,460	8,402	5,342	4,296	5,668	5,717	5,685	4,399	2,940	3,776	3,319	6,262	9,674	7,056
comp3969_c2_seq1	3,856	11,255	5,197	8,353	5,363	4,784	6,192	6,498	5,681	5,758	4,562	4,525	4,188	9,187	11,467	11,686
comp10207_c0_seq1	2,015	6,941	3,414	5,547	4,055	3,915	3,390	3,868	5,678	5,653	3,042	4,290	4,193	6,956	9,523	9,282
comp5126_c0_seq1	4,121	12,351	5,862	7,538	5,359	5,034	6,350	6,663	5,678	4,508	5,227	5,858	5,445	8,880	10,771	10,192
comp5927_c0_seq1	3,635	9,286	5,395	8,332	5,704	5,435	6,803	7,290	5,670	6,032	4,631	6,027	4,553	10,046	9,776	10,292
comp10968_c0_seq1	1,991	6,541	3,679	5,548	3,514	3,540	3,598	3,662	5,669	4,947	2,011	2,870	3,001	5,837	6,904	7,267
comp9286_c0_seq1	2,271	8,644	4,157	6,900	3,663	3,521	4,718	4,562	5,664	6,785	5,410	5,101	5,438	10,519	13,741	14,127
comp9654_c0_seq1	1,483	6,841	3,399	5,046	3,469	3,496	3,486	3,890	5,661	6,022	3,361	3,826	4,386	7,656	8,693	9,808
comp3320_c0_seq1	6,584	12,483	6,601	8,886	5,680	4,788	5,845	6,544	5,659	5,311	7,404	6,604	7,370	12,455	10,369	12,648
comp8259_c0_seq1	3,851	10,941	5,576	8,041	4,192	3,503	4,975	5,866	5,657	4,711	5,610	5,593	5,409	9,043	12,374	10,517
comp1376_c0_seq1	1,929	6,046	3,038	4,661	3,294	3,453	3,407	3,470	5,656	5,204	4,353	5,009	5,081	9,285	10,184	9,626
comp5978_c0_seq1	3,980	9,466	5,562	6,972	4,681	4,282	5,431	6,477	5,654	5,800	5,871	5,542	5,579	9,835	14,211	11,984
comp5917_c0_seq1	2,692	8,495	4,533	4,473	2,576	2,284	2,674	2,192	5,647	2,589	3,458	6,321	5,172	5,190	9,482	6,233
comp972_c0_seq1	15,617	27,452	11,990	14,811	10,768	10,416	8,494	9,506	5,647	3,181	4,065	7,554	6,006	7,179	9,713	7,523
comp7326_c1_seq1	2,200	6,965	4,028	7,036	4,054	3,772	4,779	4,729	5,640	4,662	1,890	2,528	2,705	5,393	6,582	6,788
comp5280_c0_seq1	2,956	8,118	3,678	5,221	3,832	3,448	4,314	4,428	5,636	3,914	5,134	5,306	5,293	10,253	12,444	11,706
comp12265_c1_seq1	3,122	7,468	4,405	4,915	3,715	3,181	4,019	4,211	5,633	3,526	2,641	2,803	3,192	5,500	7,819	6,169
comp12541_c0_seq1	1,652	8,290	2,862	3,816	3,440	3,111	2,729	2,822	5,633	5,086	2,651	4,237	3,398	6,956	7,048	8,319
comp7902_c0_seq1	4,524	8,355	5,557	4,809	3,288	2,641	3,510	3,306	5,629	3,818	3,213	4,453	4,987	7,085	11,896	6,885
comp4497_c0_seq1	6,396	18,911	9,164	12,044	7,932	7,932	7,926	10,403	5,615	6,096	4,286	4,288	5,305	8,310	11,083	10,052
comp7980_c0_seq1	2,775	6,022	3,887	5,347	4,149	3,557	4,266	4,860	5,614	4,074	4,089	4,799	4,523	7,893	7,621	8,781
[truncated: 18,153 more rows]
