# Supplementary material for: Sixteen kiwi (Apteryx spp) transcriptomes provide a wealth of genetic markers and insight into sex chromosome evolution in birds
Source: BMC Genomics. 2016 May 26;17:410. doi: 10.1186/s12864-016-2714-2 (PMC4882810; doi:10.1186/s12864-016-2714-2)
Supplement: Additional file 7: — Comma separated file (.csv) of 3084 transcripts differentially expressed between LSK and rowi. Includes the β-statistic, magnitude of expression difference, and direction of regulation (CSV 100 kb) [file 12864_2016_2714_MOESM7_ESM.csv]

LSK contig	B-statistic	Fold change	Direction of regulation
comp5535_c0_seq1	26.22	701.03	UP
comp613252_c0_seq1	21.46	591.99	UP
comp13404_c0_seq1	17.87	280.86	UP
comp8584_c0_seq1	25.21	189.52	UP
comp23890_c0_seq1	26.34	156.14	UP
comp30510_c0_seq1	18.23	114.57	UP
comp35513_c0_seq1	18.8	107.91	UP
comp53323_c0_seq1	21.15	107.75	UP
comp33853_c0_seq1	23.42	106.62	UP
comp120159_c0_seq1	26.77	102.84	UP
comp107013_c0_seq1	24.87	102.1	UP
comp58347_c0_seq1	17.15	88.37	UP
comp18028_c0_seq1	26.53	87.36	UP
comp77564_c0_seq1	20.59	87.26	UP
comp19320_c0_seq1	19.64	80.78	UP
comp55970_c0_seq1	24.45	77.58	UP
comp77295_c0_seq1	16.32	77.55	UP
comp15590_c0_seq1	10.13	74.59	UP
comp86349_c0_seq1	21.38	61.92	UP
comp44065_c0_seq1	16.54	60.18	UP
comp348593_c0_seq1	22.11	60.03	UP
comp7099_c0_seq1	12.27	59.24	UP
comp8860_c0_seq1	23.58	58.97	UP
comp495019_c0_seq1	19.72	57.72	UP
comp41895_c0_seq1	18.13	56.34	UP
comp6917_c2_seq1	12.93	55	UP
comp21164_c0_seq1	19.77	53.52	UP
comp25939_c0_seq1	19.74	52.81	UP
comp414_c2_seq1	17.7	51.64	UP
comp31887_c0_seq1	20.39	51.64	UP
comp6639_c0_seq1	11.04	51.18	UP
comp164750_c0_seq1	20.25	49.77	UP
comp22358_c0_seq1	19.17	49.07	UP
comp10197_c0_seq1	4.29	46.95	UP
comp86225_c0_seq1	15.77	44.93	UP
comp79670_c0_seq1	9.69	44.42	UP
comp100484_c0_seq1	14.26	44.3	UP
comp83425_c0_seq1	14.37	43.5	UP
comp73280_c0_seq1	12.23	43.18	UP
comp6687_c0_seq1	20.72	42.42	UP
comp86246_c0_seq1	14.52	42.08	UP
comp104749_c0_seq1	15.22	41.83	UP
comp5473_c0_seq1	25.3	41.44	UP
comp154931_c0_seq1	10.95	41.02	UP
comp9087_c0_seq1	16.55	40.95	UP
comp124403_c0_seq1	24	40.77	UP
comp196242_c0_seq1	18.63	40.6	UP
comp14519_c0_seq1	13.44	39.73	UP
comp61583_c0_seq1	14.71	38.03	UP
comp60657_c0_seq1	10.07	37.96	UP
comp19874_c0_seq1	11.43	36.68	UP
comp43951_c0_seq1	14.64	35.42	UP
comp15603_c0_seq1	13.99	34.16	UP
comp20571_c0_seq1	15.14	32.63	UP
comp51035_c0_seq1	8.15	32.27	UP
comp79169_c0_seq1	12.39	32.04	UP
comp206059_c0_seq1	15.49	31.45	UP
comp123824_c0_seq1	16.9	31.11	UP
comp87640_c0_seq1	15.14	31.09	UP
comp122297_c0_seq1	9.84	31.07	UP
comp153204_c0_seq1	18.52	30.48	UP
comp43408_c0_seq1	8.59	30.46	UP
comp28342_c0_seq1	14.86	29.95	UP
comp22226_c0_seq1	22.36	29.82	UP
comp23204_c0_seq1	19.11	29.36	UP
comp79981_c0_seq1	22.38	28.42	UP
comp83143_c0_seq1	18.57	28.15	UP
comp24782_c0_seq1	19	28.05	UP
comp15930_c0_seq1	24.15	27.88	UP
comp146614_c0_seq1	8.98	27.79	UP
comp559402_c0_seq1	15.54	27.48	UP
comp112963_c0_seq1	14.17	27.38	UP
comp164151_c0_seq1	14.54	26.75	UP
comp12434_c0_seq1	12.15	26.6	UP
comp202003_c0_seq1	13.59	26.47	UP
comp133661_c0_seq1	19.65	26.28	UP
comp28648_c0_seq1	12.41	25.95	UP
comp37054_c0_seq1	22.41	25.95	UP
comp84883_c0_seq1	14.1	25.87	UP
comp32648_c1_seq1	19.45	25.63	UP
comp85714_c0_seq1	10.77	25.6	UP
comp217624_c0_seq1	18.41	25.56	UP
comp9613_c0_seq1	13.52	25.53	UP
comp155786_c0_seq1	13.9	25.37	UP
comp46019_c0_seq1	11.24	25.18	UP
comp36883_c0_seq1	15.02	24.74	UP
comp156748_c0_seq1	17	24.46	UP
comp14549_c0_seq1	20.91	24.23	UP
comp88792_c0_seq1	2.21	24.06	UP
comp178446_c0_seq1	20.12	23.86	UP
comp35032_c0_seq1	10.44	23.27	UP
comp1120_c0_seq1	27.6	23.08	UP
comp44748_c0_seq1	17.36	23.04	UP
comp154220_c0_seq1	15.77	22.91	UP
comp5733_c0_seq1	20.45	22.76	UP
comp61517_c0_seq1	9.91	22.36	UP
comp145949_c0_seq1	19.45	22.2	UP
comp47201_c0_seq1	5.42	21.68	UP
comp12434_c1_seq1	14.92	21.31	UP
comp122259_c0_seq1	7.44	21.17	UP
comp6501_c0_seq1	11.69	20.93	UP
comp157702_c0_seq1	8.54	20.65	UP
comp164837_c0_seq1	5.11	20.35	UP
comp23396_c0_seq1	18.83	20.33	UP
comp144411_c0_seq1	20.57	20.12	UP
comp173572_c0_seq1	13.3	20.1	UP
comp250822_c0_seq1	19.04	19.89	UP
comp37032_c0_seq1	17.97	19.66	UP
comp15208_c0_seq1	15.35	19.62	UP
comp6440_c0_seq1	17.16	19.51	UP
comp27548_c0_seq1	12.06	19.24	UP
comp17894_c0_seq1	15.78	19.07	UP
comp80598_c0_seq1	6.76	18.58	UP
comp10100_c0_seq1	20.73	18.57	UP
comp104709_c0_seq1	8.92	18.42	UP
comp115470_c0_seq1	4.76	18.28	UP
comp24892_c0_seq1	10.68	18.25	UP
comp20977_c0_seq1	19.46	18.24	UP
comp82524_c0_seq1	19.06	18.24	UP
comp48087_c0_seq1	10.31	17.98	UP
comp5267_c1_seq1	22.34	17.69	UP
comp74679_c0_seq1	8.96	17.68	UP
comp47143_c0_seq1	15.84	17.44	UP
comp172749_c0_seq1	12.29	17.34	UP
comp71270_c0_seq1	10.96	17.28	UP
comp106393_c0_seq1	17.43	17.24	UP
comp5267_c0_seq1	21.81	17.21	UP
comp162518_c0_seq1	15.29	17.2	UP
comp78568_c0_seq1	22.34	16.75	UP
comp29417_c0_seq1	10.42	16.74	UP
comp216678_c0_seq1	17.5	16.73	UP
comp144415_c0_seq1	13.51	16.62	UP
comp175117_c0_seq1	8.95	16.5	UP
comp70620_c0_seq1	16.41	16.41	UP
comp134100_c0_seq1	6.52	16.18	UP
comp211633_c0_seq1	12.38	16.11	UP
comp153221_c0_seq1	8.34	16.01	UP
comp184569_c0_seq1	15.07	15.93	UP
comp7583_c0_seq1	20.02	15.85	UP
comp100891_c0_seq1	20.26	15.77	UP
comp19545_c0_seq1	15.35	15.76	UP
comp49336_c0_seq1	9.83	15.72	UP
comp119565_c0_seq1	15.4	15.64	UP
comp126486_c0_seq1	12.43	15.58	UP
comp118819_c0_seq1	12.09	15.53	UP
comp214754_c0_seq1	10.7	15.49	UP
comp199469_c0_seq1	11.43	15.36	UP
comp162271_c0_seq1	13.64	15.35	UP
comp54932_c0_seq1	7.03	15.35	UP
comp214494_c0_seq1	10.76	15.34	UP
comp43145_c0_seq1	23.26	15.28	UP
comp26026_c0_seq1	27.71	14.96	UP
comp10331_c0_seq1	16.13	14.94	UP
comp30332_c0_seq1	10.5	14.9	UP
comp25668_c0_seq1	6.78	14.85	UP
comp117953_c0_seq1	4.57	14.82	UP
comp232874_c0_seq1	15.48	14.78	UP
comp34934_c0_seq1	16.43	14.77	UP
comp145780_c0_seq1	9.15	14.75	UP
comp107957_c0_seq1	11.1	14.74	UP
comp133385_c0_seq1	20.93	14.71	UP
comp188453_c0_seq1	10.31	14.57	UP
comp16957_c0_seq1	10.39	14.28	UP
comp291595_c0_seq1	5.84	14.06	UP
comp134000_c0_seq1	16.15	14	UP
comp83742_c0_seq1	12.65	13.93	UP
comp13166_c1_seq1	20.4	13.9	UP
comp203624_c0_seq1	9.35	13.79	UP
comp144993_c0_seq1	18.22	13.78	UP
comp50381_c0_seq1	10.95	13.74	UP
comp193392_c0_seq1	7.02	13.72	UP
comp148540_c0_seq1	11.89	13.61	UP
comp35477_c0_seq1	13.86	13.6	UP
comp171986_c0_seq1	13.78	13.46	UP
comp20434_c0_seq1	22.07	13.45	UP
comp172516_c0_seq1	9.52	13.43	UP
comp64749_c0_seq1	12.97	13.4	UP
comp98063_c0_seq1	10.21	13.39	UP
comp179192_c0_seq1	9.86	13.38	UP
comp276285_c0_seq1	11.5	13.34	UP
comp164068_c0_seq1	10.27	13.29	UP
comp42095_c0_seq1	9.84	13.26	UP
comp124409_c0_seq1	15.78	13.18	UP
comp94558_c0_seq1	12.16	13.13	UP
comp267343_c0_seq1	17.91	13.12	UP
comp177010_c0_seq1	13.42	13.03	UP
comp22595_c0_seq1	19.72	12.98	UP
comp451_c0_seq1	27.09	12.71	UP
comp9796_c0_seq1	20.83	12.69	UP
comp23142_c0_seq1	17.18	12.6	UP
comp200767_c0_seq1	10.27	12.56	UP
comp148071_c0_seq1	13	12.53	UP
comp41295_c0_seq1	10.18	12.53	UP
comp214623_c0_seq1	6.85	12.52	UP
comp43012_c0_seq1	17.9	12.47	UP
comp181119_c0_seq1	6.96	12.4	UP
comp146431_c0_seq1	9.7	12.36	UP
comp6115_c1_seq1	26.21	12.27	UP
comp240144_c0_seq1	9.16	12.22	UP
comp11482_c0_seq1	21.82	12.16	UP
comp190590_c0_seq1	13.31	12.14	UP
comp17461_c0_seq1	12.61	12.1	UP
comp108999_c0_seq1	11	12.05	UP
comp398498_c0_seq1	11.94	12.02	UP
comp15514_c0_seq1	15.74	11.89	UP
comp84898_c0_seq1	11.82	11.85	UP
comp282455_c0_seq1	9.93	11.82	UP
comp31178_c0_seq1	15.8	11.75	UP
comp72360_c0_seq1	6.87	11.74	UP
comp261978_c0_seq1	14	11.72	UP
comp4416_c0_seq1	16.87	11.7	UP
comp93467_c0_seq1	14.85	11.61	UP
comp229513_c0_seq1	12.07	11.59	UP
comp181271_c0_seq1	12.32	11.5	UP
comp4634_c0_seq1	8.21	11.49	UP
comp89684_c0_seq1	6.49	11.45	UP
comp199382_c0_seq1	5.3	11.45	UP
comp232090_c0_seq1	2.79	11.35	UP
comp144509_c0_seq1	5.98	11.34	UP
comp12800_c0_seq1	10.72	11.31	UP
comp147240_c0_seq1	11.46	11.28	UP
comp4622_c0_seq1	5.3	11.27	UP
comp180496_c0_seq1	8.99	11.21	UP
comp133002_c0_seq1	14.68	11.2	UP
comp9180_c0_seq1	23.65	11.18	UP
comp9976_c0_seq1	9.27	11.16	UP
comp305608_c0_seq1	7.35	11.16	UP
comp336972_c0_seq1	10.7	11.1	UP
comp66208_c0_seq1	11.63	11.1	UP
comp60981_c0_seq1	2.66	11.1	UP
comp89614_c0_seq1	4.73	11.03	UP
comp161030_c0_seq1	10.96	11.02	UP
comp157831_c0_seq1	9.77	11	UP
comp91631_c1_seq1	10.96	10.97	UP
comp122977_c0_seq1	8.59	10.91	UP
comp6256_c0_seq1	15.25	10.87	UP
comp20939_c0_seq1	8.75	10.86	UP
comp235507_c0_seq1	3.34	10.84	UP
comp124903_c0_seq1	6.57	10.83	UP
comp141648_c0_seq1	11.96	10.75	UP
comp52533_c0_seq1	12.66	10.72	UP
comp276154_c0_seq1	7.61	10.72	UP
comp88346_c0_seq1	7.03	10.69	UP
comp74085_c0_seq1	5.56	10.67	UP
comp73549_c0_seq1	6.96	10.62	UP
comp68937_c0_seq1	6.08	10.51	UP
comp281224_c0_seq1	9.15	10.38	UP
comp55410_c0_seq1	15.03	10.38	UP
comp9983_c0_seq1	16.21	10.33	UP
comp140955_c0_seq1	3.85	10.25	UP
comp39780_c0_seq1	14.32	10.23	UP
comp6995_c0_seq1	24.6	10.19	UP
comp258111_c0_seq1	3.6	10.18	UP
comp11134_c0_seq1	3.44	10.18	UP
comp22346_c0_seq1	6.51	10.1	UP
comp139846_c0_seq1	6.54	10.06	UP
comp27065_c0_seq1	12.77	10.06	UP
comp162827_c0_seq1	7.62	10.04	UP
comp61739_c0_seq1	7.73	9.96	UP
comp189293_c0_seq1	6.37	9.96	UP
comp104602_c0_seq1	6.24	9.91	UP
comp48774_c0_seq1	8.75	9.89	UP
comp49604_c0_seq1	15.56	9.88	UP
comp53418_c0_seq1	7.27	9.85	UP
comp42686_c0_seq1	14.87	9.77	UP
comp172577_c0_seq1	11.22	9.76	UP
comp288480_c0_seq1	11.21	9.75	UP
comp229516_c0_seq1	6.98	9.74	UP
comp314868_c0_seq1	12	9.7	UP
comp110163_c0_seq1	9.61	9.68	UP
comp217363_c0_seq1	6.63	9.57	UP
comp43569_c0_seq1	11.79	9.56	UP
comp28546_c0_seq1	9.87	9.54	UP
comp146872_c0_seq1	6.13	9.51	UP
comp14984_c0_seq1	13.59	9.5	UP
comp139130_c0_seq1	11.12	9.49	UP
comp13476_c0_seq1	12.89	9.46	UP
comp27745_c0_seq1	8.58	9.44	UP
comp274109_c0_seq1	5.49	9.42	UP
comp198221_c0_seq1	8.39	9.42	UP
comp228327_c0_seq1	6.83	9.41	UP
comp72441_c0_seq1	11.76	9.39	UP
comp294354_c0_seq1	4.4	9.37	UP
comp66177_c0_seq1	11.32	9.29	UP
comp75633_c0_seq1	7.52	9.28	UP
comp173992_c0_seq1	15.78	9.26	UP
comp97987_c0_seq1	15.71	9.18	UP
comp36920_c0_seq1	6.21	9.17	UP
comp65806_c0_seq1	3.65	9.17	UP
comp173928_c0_seq1	8.9	9.16	UP
comp72304_c0_seq1	10.66	9.09	UP
comp97224_c0_seq1	1.97	9.08	UP
comp46473_c0_seq1	10.75	9.05	UP
comp144906_c0_seq1	3.91	9.04	UP
comp322760_c0_seq1	8.92	9.01	UP
comp22630_c0_seq1	16.93	9	UP
comp14508_c1_seq1	9.78	8.99	UP
comp40545_c0_seq1	13.37	8.96	UP
comp131870_c0_seq1	2.78	8.93	UP
comp73148_c0_seq1	7.65	8.92	UP
comp32367_c0_seq1	17.48	8.88	UP
comp45135_c0_seq1	6.7	8.87	UP
comp127922_c0_seq1	16.51	8.83	UP
comp2499_c0_seq1	11.65	8.82	UP
comp159118_c0_seq1	14.36	8.81	UP
comp328252_c0_seq1	5.23	8.81	UP
comp81391_c0_seq1	8.59	8.79	UP
comp38704_c0_seq1	8.86	8.75	UP
comp35634_c0_seq1	6.72	8.7	UP
comp93941_c0_seq1	5.12	8.68	UP
comp68935_c0_seq1	11.78	8.59	UP
comp74954_c0_seq1	15.94	8.58	UP
comp38624_c0_seq1	2.96	8.54	UP
comp105066_c0_seq1	11.43	8.5	UP
comp228749_c0_seq1	8.87	8.47	UP
comp236397_c0_seq1	6.97	8.42	UP
comp14612_c0_seq1	12.96	8.4	UP
comp53210_c0_seq1	15.53	8.38	UP
comp273251_c0_seq1	7.78	8.33	UP
comp215835_c0_seq1	0.28	8.31	UP
comp197189_c0_seq1	5.29	8.3	UP
comp85434_c0_seq1	10.26	8.28	UP
comp46941_c0_seq1	12.44	8.25	UP
comp347251_c0_seq1	6.4	8.24	UP
comp21886_c0_seq1	15.99	8.19	UP
comp96702_c0_seq1	4.32	8.16	UP
comp20848_c0_seq1	12.45	8.16	UP
comp14876_c0_seq1	4.45	8.13	UP
comp89704_c0_seq1	4.02	8.1	UP
comp275687_c0_seq1	7.45	8.08	UP
comp251817_c0_seq1	6.4	8.08	UP
comp117995_c0_seq1	10.3	8.06	UP
comp351607_c0_seq1	0.86	7.98	UP
comp99003_c0_seq1	12.65	7.94	UP
comp315920_c0_seq1	7.79	7.93	UP
comp254735_c0_seq1	11.92	7.93	UP
comp347296_c0_seq1	8.95	7.89	UP
comp10563_c0_seq1	19.88	7.88	UP
comp230195_c0_seq1	9.91	7.87	UP
comp38246_c0_seq1	12.6	7.84	UP
comp58464_c0_seq1	6.81	7.79	UP
comp137964_c0_seq1	7.63	7.75	UP
comp293738_c0_seq1	11.36	7.72	UP
comp6630_c0_seq1	7.72	7.7	UP
comp42852_c0_seq1	8.62	7.69	UP
comp40059_c0_seq1	14	7.68	UP
comp9997_c0_seq1	22.66	7.67	UP
comp127226_c0_seq1	1.5	7.65	UP
comp179528_c0_seq1	8.05	7.65	UP
comp95348_c0_seq1	2.53	7.62	UP
comp133443_c0_seq1	2.08	7.6	UP
comp239533_c0_seq1	14.69	7.56	UP
comp219235_c0_seq1	9.19	7.54	UP
comp169142_c0_seq1	6.87	7.53	UP
comp17339_c0_seq1	15.07	7.53	UP
comp146223_c0_seq1	5.16	7.5	UP
comp70278_c0_seq1	3.07	7.49	UP
comp231476_c0_seq1	8.16	7.47	UP
comp290667_c0_seq1	4.26	7.47	UP
comp37100_c0_seq1	14.28	7.46	UP
comp211523_c0_seq1	1.44	7.45	UP
comp10174_c0_seq1	9.84	7.42	UP
comp195734_c0_seq1	3.21	7.4	UP
comp35029_c0_seq1	5.82	7.39	UP
comp26596_c0_seq1	8.49	7.39	UP
comp61768_c0_seq1	4.1	7.38	UP
comp83648_c0_seq1	9.39	7.37	UP
comp146501_c0_seq1	10.58	7.31	UP
comp184807_c0_seq1	9.54	7.29	UP
comp232184_c0_seq1	10.12	7.28	UP
comp134559_c0_seq1	9.51	7.28	UP
comp51695_c0_seq1	15.91	7.28	UP
comp50512_c0_seq1	9.29	7.27	UP
comp283476_c0_seq1	3.42	7.24	UP
comp88647_c0_seq1	10.07	7.22	UP
comp62711_c0_seq1	4.82	7.21	UP
comp174545_c0_seq1	7.03	7.21	UP
comp6325_c0_seq1	20.52	7.19	UP
comp54825_c0_seq1	3.42	7.19	UP
comp3865_c0_seq1	13.74	7.17	UP
comp40687_c0_seq1	14.19	7.15	UP
comp374162_c0_seq1	7.83	7.15	UP
comp18973_c0_seq1	7.8	7.14	UP
comp97227_c0_seq1	11.86	7.12	UP
comp348_c0_seq1	10.02	7.12	UP
comp220249_c0_seq1	11.41	7.12	UP
comp33934_c0_seq1	11.02	7.1	UP
comp109963_c0_seq1	15.12	7.09	UP
comp104093_c0_seq1	7.23	7.08	UP
comp117726_c0_seq1	7.68	7.08	UP
comp65966_c0_seq1	11.46	7.08	UP
comp79819_c0_seq1	6.47	7.08	UP
comp242048_c0_seq1	3.07	7.06	UP
comp323156_c0_seq1	5.77	7.04	UP
comp202550_c0_seq1	7.39	7.01	UP
comp59529_c0_seq1	8.11	6.98	UP
comp198075_c0_seq1	4.52	6.97	UP
comp313431_c0_seq1	6.84	6.97	UP
comp45335_c0_seq1	16.67	6.96	UP
comp13418_c0_seq1	19.09	6.95	UP
comp5686_c0_seq1	12.68	6.94	UP
comp42536_c0_seq1	1.63	6.94	UP
comp255038_c0_seq1	2.53	6.93	UP
comp156392_c0_seq1	6.63	6.93	UP
comp104283_c0_seq1	11.05	6.91	UP
comp370778_c0_seq1	7.23	6.91	UP
comp295987_c0_seq1	4.28	6.87	UP
comp51839_c0_seq1	8.63	6.86	UP
comp169347_c0_seq1	4.55	6.84	UP
comp175409_c0_seq1	9.54	6.82	UP
comp33739_c0_seq1	0.91	6.82	UP
comp175694_c0_seq1	4.22	6.78	UP
comp210977_c0_seq1	12.15	6.76	UP
comp27224_c0_seq1	16.96	6.72	UP
comp102060_c0_seq1	7.03	6.71	UP
comp274327_c0_seq1	6.81	6.69	UP
comp150066_c0_seq1	3.99	6.68	UP
comp196085_c0_seq1	2.14	6.67	UP
comp59503_c0_seq1	4.8	6.66	UP
comp26715_c0_seq1	8.74	6.66	UP
comp78528_c0_seq1	9.17	6.66	UP
comp127528_c0_seq1	3.28	6.66	UP
comp117503_c0_seq1	10.29	6.65	UP
comp48554_c0_seq1	14.38	6.65	UP
comp20405_c0_seq1	8.83	6.64	UP
comp9859_c0_seq1	15.55	6.61	UP
comp13780_c0_seq1	14.97	6.58	UP
comp27518_c0_seq1	13.84	6.57	UP
comp319061_c0_seq1	2.72	6.56	UP
comp182912_c0_seq1	12.65	6.55	UP
comp69529_c0_seq1	5.64	6.52	UP
comp176132_c0_seq1	7.31	6.49	UP
comp73250_c0_seq1	11.8	6.45	UP
comp2131_c1_seq1	15.35	6.45	UP
comp2417_c0_seq1	14.63	6.44	UP
comp172028_c0_seq1	5.05	6.42	UP
comp81177_c0_seq1	10.04	6.4	UP
comp251003_c0_seq1	0.83	6.4	UP
comp41892_c0_seq1	6.59	6.39	UP
comp97736_c0_seq1	10.44	6.36	UP
comp109850_c0_seq1	3.42	6.35	UP
comp197696_c0_seq1	7.89	6.33	UP
comp387_c1_seq1	17.09	6.32	UP
comp17250_c0_seq1	9.52	6.29	UP
comp184277_c0_seq1	11.1	6.27	UP
comp32686_c0_seq1	8.09	6.26	UP
comp158966_c0_seq1	4.73	6.26	UP
comp243990_c0_seq1	4.42	6.24	UP
comp279233_c0_seq1	3.68	6.24	UP
comp71489_c0_seq1	7.88	6.23	UP
comp40011_c0_seq1	11.23	6.23	UP
comp163991_c0_seq1	1.77	6.23	UP
comp145908_c0_seq1	4.67	6.22	UP
comp18325_c0_seq1	14.52	6.21	UP
comp18369_c0_seq1	9.6	6.19	UP
comp265625_c0_seq1	7.09	6.19	UP
comp27830_c0_seq1	8.66	6.17	UP
comp71917_c0_seq1	16.24	6.17	UP
comp256406_c0_seq1	0.95	6.17	UP
comp9145_c0_seq1	15	6.16	UP
comp316972_c0_seq1	2.9	6.13	UP
comp147758_c0_seq1	7.21	6.13	UP
comp94259_c0_seq1	9.95	6.12	UP
comp83525_c0_seq1	11.86	6.11	UP
comp93955_c0_seq1	2.96	6.09	UP
comp415256_c0_seq1	6.65	6.07	UP
comp3123_c0_seq1	10.88	6.07	UP
comp39715_c0_seq1	2.35	6.06	UP
comp114411_c0_seq1	14.91	6.06	UP
comp61912_c0_seq1	6.59	6.05	UP
comp68863_c0_seq1	9.52	6.04	UP
comp280145_c0_seq1	2.95	6.04	UP
comp167351_c0_seq1	5.15	6.03	UP
comp342839_c0_seq1	3.39	6.03	UP
comp329728_c0_seq1	0.44	6.03	UP
comp203399_c0_seq1	3.55	6.02	UP
comp88419_c0_seq1	10.38	5.99	UP
comp22481_c1_seq1	13.79	5.97	UP
comp38427_c0_seq1	12.84	5.96	UP
comp212854_c0_seq1	3.56	5.95	UP
comp233005_c0_seq1	4.73	5.94	UP
comp16630_c0_seq1	0.22	5.94	UP
comp128310_c0_seq1	1.28	5.92	UP
comp20639_c0_seq1	16.32	5.91	UP
comp229857_c0_seq1	1.93	5.91	UP
comp20068_c0_seq1	9.03	5.91	UP
comp75343_c0_seq1	3.08	5.9	UP
comp36881_c0_seq1	21.36	5.9	UP
comp70630_c1_seq1	8.27	5.87	UP
comp164047_c0_seq1	9.71	5.86	UP
comp234236_c0_seq1	2.97	5.86	UP
comp117691_c0_seq1	7.53	5.82	UP
comp153901_c0_seq1	8.07	5.8	UP
comp3974_c0_seq1	22.11	5.79	UP
comp447_c1_seq1	14.86	5.78	UP
comp255669_c0_seq1	0.36	5.77	UP
comp210486_c0_seq1	11.63	5.76	UP
comp18576_c0_seq1	6.52	5.74	UP
comp173330_c0_seq1	5.4	5.74	UP
comp143709_c0_seq1	3.14	5.71	UP
comp85932_c0_seq1	0.45	5.71	UP
comp28537_c0_seq1	10.34	5.69	UP
comp256262_c0_seq1	1.46	5.69	UP
comp12733_c0_seq1	14.55	5.68	UP
comp274937_c0_seq1	3.65	5.66	UP
comp248439_c0_seq1	5.13	5.66	UP
comp43922_c0_seq1	6.86	5.65	UP
comp29021_c0_seq1	8.65	5.62	UP
comp97144_c0_seq1	12.51	5.61	UP
comp96096_c0_seq1	5.43	5.61	UP
comp198811_c0_seq1	4.34	5.61	UP
comp198199_c0_seq1	5.37	5.6	UP
comp99271_c0_seq1	2.78	5.59	UP
comp363425_c0_seq1	5.84	5.57	UP
comp401835_c0_seq1	4.14	5.56	UP
comp99289_c0_seq1	7.3	5.55	UP
comp249169_c0_seq1	6.56	5.54	UP
comp232733_c0_seq1	2.61	5.53	UP
comp41027_c0_seq1	5.67	5.52	UP
comp70490_c0_seq1	14.37	5.5	UP
comp258633_c0_seq1	3.6	5.5	UP
comp196147_c0_seq1	3.66	5.49	UP
comp249220_c0_seq1	0.93	5.48	UP
comp83388_c0_seq1	4.95	5.48	UP
comp63779_c0_seq1	15.34	5.47	UP
comp40250_c0_seq1	0.29	5.47	UP
comp109705_c0_seq1	9.44	5.45	UP
comp175112_c0_seq1	9.39	5.45	UP
comp23291_c0_seq1	7.29	5.45	UP
comp33693_c0_seq1	18.04	5.44	UP
comp47032_c0_seq1	14.05	5.44	UP
comp165686_c0_seq1	2.51	5.44	UP
comp66869_c0_seq1	1.93	5.44	UP
comp35772_c0_seq1	10.04	5.43	UP
comp200822_c0_seq1	3.72	5.43	UP
comp39449_c0_seq1	10.81	5.42	UP
comp8930_c0_seq1	8.48	5.41	UP
comp100144_c0_seq1	5.28	5.4	UP
comp254873_c0_seq1	4.5	5.39	UP
comp267155_c0_seq1	1.82	5.39	UP
comp25193_c0_seq1	17.58	5.38	UP
comp279780_c0_seq1	2.42	5.36	UP
comp159780_c0_seq1	1.84	5.36	UP
comp70987_c0_seq1	3.61	5.34	UP
comp44983_c0_seq1	6.86	5.33	UP
comp228108_c0_seq1	1.41	5.33	UP
comp104698_c0_seq1	6.26	5.32	UP
comp287248_c0_seq1	2.38	5.31	UP
comp233494_c0_seq1	1.24	5.31	UP
comp6396_c0_seq1	16.38	5.29	UP
comp4897_c0_seq1	13.54	5.29	UP
comp11169_c0_seq1	11.08	5.29	UP
comp134055_c0_seq1	4	5.28	UP
comp4931_c1_seq1	17.07	5.27	UP
comp184361_c0_seq1	6.11	5.27	UP
comp17439_c0_seq1	11.59	5.27	UP
comp195667_c0_seq1	1.6	5.27	UP
comp217017_c0_seq1	4.26	5.26	UP
comp438732_c0_seq1	4.95	5.25	UP
comp122689_c0_seq1	4.33	5.25	UP
comp222943_c0_seq1	1.48	5.24	UP
comp118838_c0_seq1	1.62	5.23	UP
comp39785_c0_seq1	10.31	5.22	UP
comp67227_c0_seq1	1.45	5.21	UP
comp140367_c0_seq1	2.67	5.21	UP
comp191392_c0_seq1	3.9	5.2	UP
comp344_c0_seq1	9.7	5.2	UP
comp241395_c0_seq1	2.14	5.19	UP
comp223374_c0_seq1	5.25	5.19	UP
comp150535_c0_seq1	3.59	5.18	UP
comp7348_c0_seq1	12.18	5.17	UP
comp8923_c0_seq1	4.32	5.15	UP
comp218354_c0_seq1	1.74	5.15	UP
comp296094_c0_seq1	2.72	5.15	UP
comp7419_c0_seq1	10.86	5.14	UP
comp132073_c0_seq1	7.01	5.13	UP
comp89167_c0_seq1	4.89	5.13	UP
comp279640_c0_seq1	6.44	5.12	UP
comp75502_c0_seq1	7.19	5.12	UP
comp98926_c0_seq1	11.51	5.11	UP
comp347403_c0_seq1	3.27	5.11	UP
comp175019_c0_seq1	7.15	5.11	UP
comp45149_c0_seq1	8.98	5.11	UP
comp6793_c1_seq1	7.98	5.11	UP
comp57615_c0_seq1	7.25	5.1	UP
comp94648_c0_seq1	7.42	5.09	UP
comp122636_c0_seq1	5.56	5.09	UP
comp229670_c0_seq1	1.94	5.08	UP
comp94884_c0_seq1	4.73	5.07	UP
comp64483_c0_seq1	10.26	5.07	UP
comp14560_c0_seq1	6.59	5.06	UP
comp18849_c0_seq1	7.85	5.06	UP
comp51486_c0_seq1	7.86	5.05	UP
comp224636_c0_seq1	4.43	5.05	UP
comp168173_c0_seq1	0.51	5.04	UP
comp19482_c0_seq1	8.78	5.04	UP
comp13563_c0_seq1	12.84	5.04	UP
comp300187_c0_seq1	1.95	5.04	UP
comp28940_c0_seq1	16.64	5.02	UP
comp57607_c0_seq1	11.44	5	UP
comp6200_c0_seq1	5.81	4.99	UP
comp220059_c0_seq1	6.2	4.99	UP
comp146306_c0_seq1	5.77	4.99	UP
comp326968_c0_seq1	0.32	4.99	UP
comp17652_c2_seq1	8.73	4.99	UP
comp98630_c0_seq1	10.23	4.98	UP
comp228030_c0_seq1	4.26	4.97	UP
comp140134_c0_seq1	6.27	4.97	UP
comp140649_c0_seq1	8.98	4.97	UP
comp421515_c0_seq1	0.51	4.97	UP
comp478836_c0_seq1	6.4	4.96	UP
comp62830_c0_seq1	5.19	4.95	UP
comp44691_c0_seq1	2.46	4.95	UP
comp200675_c0_seq1	4.44	4.94	UP
comp66217_c0_seq1	7.46	4.92	UP
comp345816_c0_seq1	3.87	4.92	UP
comp249482_c0_seq1	5.79	4.92	UP
comp166389_c0_seq1	1.57	4.92	UP
comp245498_c0_seq1	2.34	4.9	UP
comp9591_c3_seq1	16	4.89	UP
comp322671_c0_seq1	3.86	4.89	UP
comp88116_c0_seq1	10.51	4.89	UP
comp193219_c0_seq1	6.38	4.88	UP
comp183484_c0_seq1	11.73	4.88	UP
comp7029_c0_seq1	12.14	4.88	UP
comp10584_c1_seq1	8.41	4.87	UP
comp19250_c0_seq1	1.55	4.85	UP
comp10257_c0_seq1	12.38	4.85	UP
comp45774_c0_seq1	11.34	4.84	UP
comp163414_c0_seq1	0.53	4.81	UP
comp71581_c0_seq1	1.05	4.8	UP
comp58385_c0_seq1	5.41	4.8	UP
comp308515_c0_seq1	3.15	4.79	UP
comp173676_c0_seq1	7.3	4.78	UP
comp256450_c0_seq1	1.25	4.77	UP
comp134108_c0_seq1	5.97	4.77	UP
comp110379_c0_seq1	4.34	4.77	UP
comp234505_c0_seq1	2.32	4.75	UP
comp79168_c0_seq1	1.96	4.75	UP
comp325647_c0_seq1	0.43	4.74	UP
comp290516_c0_seq1	3.58	4.74	UP
comp120068_c0_seq1	4.93	4.74	UP
comp320206_c0_seq1	7.21	4.74	UP
comp112035_c0_seq1	3.62	4.73	UP
comp211521_c0_seq1	3.04	4.71	UP
comp158887_c0_seq1	7.64	4.71	UP
comp348507_c0_seq1	1.49	4.7	UP
comp39837_c0_seq1	9.05	4.7	UP
comp231837_c0_seq1	0.01	4.7	UP
comp89722_c0_seq1	11.79	4.69	UP
comp172201_c0_seq1	4.38	4.68	UP
comp489125_c0_seq1	1.06	4.68	UP
comp114000_c0_seq1	9.15	4.68	UP
comp405228_c0_seq1	4.93	4.67	UP
comp61460_c0_seq1	10.28	4.67	UP
comp52144_c0_seq1	0.54	4.67	UP
comp10632_c0_seq1	6.26	4.67	UP
comp23993_c0_seq1	11.72	4.67	UP
comp248005_c0_seq1	0.67	4.66	UP
comp9397_c0_seq1	7.64	4.65	UP
comp73994_c0_seq1	18.15	4.65	UP
comp22842_c0_seq1	12.26	4.65	UP
comp11672_c0_seq1	12.18	4.65	UP
comp214233_c0_seq1	7.43	4.65	UP
comp83410_c0_seq1	5.39	4.65	UP
comp62883_c0_seq1	14.06	4.64	UP
comp57407_c0_seq1	2.15	4.63	UP
comp327967_c0_seq1	1.38	4.63	UP
comp350189_c0_seq1	4.08	4.62	UP
comp122786_c0_seq1	6.43	4.62	UP
comp117187_c0_seq1	5.9	4.62	UP
comp278676_c0_seq1	4.04	4.62	UP
comp288586_c0_seq1	2.16	4.62	UP
comp360383_c0_seq1	0.39	4.61	UP
comp19076_c0_seq1	7.35	4.61	UP
comp358393_c0_seq1	8.16	4.61	UP
comp306918_c0_seq1	4.32	4.61	UP
comp284151_c0_seq1	2.84	4.61	UP
comp361159_c0_seq1	3.17	4.6	UP
comp210752_c0_seq1	2.91	4.6	UP
comp276818_c0_seq1	3.44	4.59	UP
comp232970_c0_seq1	3.65	4.59	UP
comp98900_c0_seq1	2.58	4.59	UP
comp426104_c0_seq1	0.92	4.58	UP
comp400222_c0_seq1	1.32	4.57	UP
comp247937_c0_seq1	4.76	4.56	UP
comp239890_c0_seq1	1.8	4.56	UP
comp51806_c0_seq1	13.91	4.56	UP
comp302988_c0_seq1	1.12	4.55	UP
comp64696_c0_seq1	10.48	4.55	UP
comp206450_c0_seq1	0.12	4.55	UP
comp162462_c0_seq1	11.29	4.55	UP
comp73336_c0_seq1	2.16	4.54	UP
comp73679_c0_seq1	3.14	4.54	UP
comp185167_c0_seq1	4.89	4.54	UP
comp8295_c0_seq1	14.78	4.53	UP
comp364687_c0_seq1	1.23	4.53	UP
comp74429_c0_seq1	2.39	4.51	UP
comp183674_c0_seq1	2.81	4.51	UP
comp256267_c0_seq1	0.91	4.51	UP
comp2878_c1_seq1	7.02	4.51	UP
comp530575_c0_seq1	3.2	4.51	UP
comp128923_c0_seq1	12.26	4.5	UP
comp146471_c0_seq1	9.39	4.5	UP
comp502139_c0_seq1	0.01	4.5	UP
comp362635_c0_seq1	4.95	4.5	UP
comp137992_c0_seq1	0.23	4.49	UP
comp8247_c0_seq1	5.27	4.48	UP
comp46002_c0_seq1	15.83	4.48	UP
comp67203_c0_seq1	10.52	4.48	UP
comp78504_c0_seq1	6.62	4.47	UP
comp259700_c0_seq1	4.56	4.47	UP
comp15981_c0_seq1	10.19	4.47	UP
comp12147_c0_seq1	7.04	4.46	UP
comp158352_c0_seq1	1.7	4.46	UP
comp14249_c0_seq1	17.22	4.45	UP
comp68307_c0_seq1	6.05	4.45	UP
comp69384_c0_seq1	11.58	4.45	UP
comp256487_c0_seq1	1.51	4.44	UP
comp313325_c0_seq1	0.15	4.42	UP
comp110665_c0_seq1	7.75	4.42	UP
comp420473_c0_seq1	3.54	4.42	UP
comp83956_c0_seq1	8.36	4.41	UP
comp4666_c0_seq1	9.16	4.4	UP
comp29884_c0_seq1	5.72	4.4	UP
comp59434_c0_seq1	8.18	4.4	UP
comp79542_c0_seq1	8.49	4.39	UP
comp191447_c0_seq1	1.26	4.38	UP
comp277886_c0_seq1	2.09	4.37	UP
comp135972_c0_seq1	2.72	4.36	UP
comp60441_c0_seq1	0.03	4.36	UP
comp230113_c0_seq1	1.72	4.36	UP
comp493863_c0_seq1	6.66	4.35	UP
comp235831_c0_seq1	0.68	4.35	UP
comp404711_c0_seq1	0.31	4.35	UP
comp81165_c0_seq1	8.8	4.35	UP
comp210630_c0_seq1	1.52	4.35	UP
comp33046_c0_seq1	11.97	4.34	UP
comp16176_c0_seq1	14.55	4.34	UP
comp186184_c0_seq1	4.44	4.34	UP
comp66004_c0_seq1	4.59	4.32	UP
comp90478_c0_seq1	4.37	4.32	UP
comp43635_c0_seq1	13.31	4.32	UP
comp86429_c0_seq1	8.86	4.32	UP
comp32948_c0_seq1	3.69	4.32	UP
comp197206_c0_seq1	1.16	4.31	UP
comp40696_c0_seq1	11.3	4.31	UP
comp307044_c0_seq1	0.55	4.31	UP
comp13043_c0_seq1	15	4.31	UP
comp92068_c0_seq1	10.43	4.3	UP
comp269354_c0_seq1	0.39	4.3	UP
comp64486_c0_seq1	7.5	4.29	UP
comp155458_c0_seq1	4.15	4.28	UP
comp185275_c0_seq1	4.07	4.28	UP
comp134863_c0_seq1	6.93	4.28	UP
comp77609_c0_seq1	8.16	4.28	UP
comp315068_c0_seq1	1.92	4.28	UP
comp210279_c0_seq1	3.72	4.28	UP
comp198069_c0_seq1	4.16	4.28	UP
comp85997_c0_seq1	4.5	4.27	UP
comp30412_c0_seq1	14.66	4.26	UP
comp309573_c0_seq1	2.94	4.26	UP
comp4659_c0_seq1	16.12	4.26	UP
comp83619_c0_seq1	10.55	4.26	UP
comp135482_c0_seq1	7.36	4.26	UP
comp365397_c0_seq1	0.08	4.26	UP
comp96490_c0_seq1	3.54	4.25	UP
comp112123_c0_seq1	6.84	4.25	UP
comp67545_c0_seq1	6.27	4.25	UP
comp5167_c0_seq1	3.99	4.24	UP
comp229199_c0_seq1	0.93	4.24	UP
comp185569_c0_seq1	2.35	4.23	UP
comp490346_c0_seq1	3.06	4.22	UP
comp229000_c0_seq1	2.38	4.22	UP
comp4841_c0_seq1	4.18	4.21	UP
comp96368_c0_seq1	6.21	4.19	UP
comp132431_c0_seq1	3.83	4.18	UP
comp650643_c0_seq1	5.42	4.17	UP
comp6643_c0_seq1	10.34	4.17	UP
comp197714_c0_seq1	0.87	4.17	UP
comp81439_c0_seq1	12.26	4.17	UP
comp97390_c0_seq1	5.23	4.17	UP
comp212232_c0_seq1	5.91	4.17	UP
comp105680_c0_seq1	3.8	4.17	UP
comp364434_c0_seq1	0.08	4.16	UP
comp34939_c0_seq1	1.73	4.16	UP
comp79164_c0_seq1	11.48	4.16	UP
comp121715_c0_seq1	5.89	4.16	UP
comp133989_c0_seq1	14.77	4.16	UP
comp103263_c0_seq1	6.48	4.15	UP
comp424795_c0_seq1	3.27	4.14	UP
comp1876_c0_seq1	11.89	4.14	UP
comp10767_c0_seq1	12.58	4.14	UP
comp174212_c0_seq1	6.18	4.14	UP
comp528111_c0_seq1	5.92	4.14	UP
comp21873_c0_seq1	2.63	4.13	UP
comp232777_c0_seq1	2.27	4.12	UP
comp114202_c0_seq1	3.2	4.12	UP
comp132355_c0_seq1	2.84	4.11	UP
comp25869_c0_seq1	10.04	4.11	UP
comp36040_c0_seq1	7.36	4.11	UP
comp6246_c0_seq1	9.36	4.09	UP
comp188499_c0_seq1	7.7	4.09	UP
comp126542_c0_seq1	1.89	4.09	UP
comp6306_c0_seq1	4.12	4.09	UP
comp214014_c0_seq1	4.76	4.09	UP
comp113872_c0_seq1	10.9	4.09	UP
comp17652_c0_seq1	4.92	4.08	UP
comp393905_c0_seq1	2.05	4.08	UP
comp152407_c0_seq1	3.15	4.08	UP
comp200120_c0_seq1	2.4	4.08	UP
comp16693_c0_seq1	16.81	4.07	UP
comp302398_c0_seq1	4.09	4.07	UP
comp2329_c1_seq1	5.11	4.07	UP
comp30054_c0_seq1	8.06	4.07	UP
comp37278_c0_seq1	10.4	4.06	UP
comp193085_c0_seq1	2.27	4.06	UP
comp15204_c0_seq1	2.8	4.05	UP
comp235793_c0_seq1	2.64	4.05	UP
comp357228_c0_seq1	0.95	4.04	UP
comp156377_c0_seq1	3.76	4.04	UP
comp274644_c0_seq1	0.77	4.04	UP
comp63537_c0_seq1	13.74	4.04	UP
comp151952_c0_seq1	2.06	4.03	UP
comp167052_c0_seq1	11.05	4.02	UP
comp128220_c0_seq1	9.93	4.02	UP
comp218916_c0_seq1	4.45	4.02	UP
comp186656_c0_seq1	2.56	4.01	UP
comp7723_c0_seq1	7.41	4.01	UP
comp30447_c0_seq1	9.59	4.01	UP
comp198511_c0_seq1	5.65	4.01	UP
comp102819_c0_seq1	1.65	4.01	UP
comp131007_c0_seq1	4.46	4	UP
comp380299_c0_seq1	0.48	4	UP
comp19714_c0_seq1	5.32	4	UP
comp32932_c0_seq1	2.62	4	UP
comp176135_c0_seq1	3.31	3.99	UP
comp126708_c0_seq1	3.22	3.99	UP
comp447751_c0_seq1	1.35	3.98	UP
comp117971_c0_seq1	2.38	3.97	UP
comp216730_c0_seq1	1.83	3.97	UP
comp39751_c0_seq1	5.11	3.97	UP
comp145609_c0_seq1	10.91	3.95	UP
comp184834_c0_seq1	6.72	3.95	UP
comp129992_c0_seq1	7.73	3.94	UP
comp22209_c0_seq1	0.96	3.94	UP
comp15190_c0_seq1	7.16	3.94	UP
comp67673_c0_seq1	6.9	3.94	UP
comp19410_c0_seq1	14.51	3.94	UP
comp35491_c0_seq1	11.58	3.93	UP
comp5804_c0_seq1	14.49	3.93	UP
comp42047_c0_seq1	2.58	3.93	UP
comp277422_c1_seq1	3.58	3.93	UP
comp46958_c0_seq1	1.53	3.91	UP
comp64156_c0_seq1	5.28	3.91	UP
comp654_c0_seq1	9.26	3.9	UP
comp353003_c0_seq1	1.43	3.9	UP
comp188764_c0_seq1	8.99	3.9	UP
comp32737_c0_seq1	8.15	3.9	UP
comp140031_c0_seq1	8.56	3.9	UP
comp210521_c0_seq1	5.74	3.9	UP
comp8078_c0_seq1	17.56	3.89	UP
comp304545_c0_seq1	3.14	3.89	UP
comp197715_c0_seq1	6.55	3.88	UP
comp148631_c0_seq1	7.81	3.88	UP
comp232816_c0_seq1	0.92	3.87	UP
comp312286_c0_seq1	0.88	3.87	UP
comp614068_c0_seq1	5.38	3.87	UP
comp172389_c0_seq1	0.38	3.87	UP
comp117613_c0_seq1	3.39	3.87	UP
comp24656_c0_seq1	13.86	3.86	UP
comp403788_c0_seq1	4.42	3.86	UP
comp34986_c0_seq1	6.58	3.86	UP
comp9591_c0_seq1	14.47	3.86	UP
comp204713_c0_seq1	3.07	3.85	UP
comp8157_c0_seq1	8.52	3.85	UP
comp15415_c0_seq1	13.06	3.85	UP
comp132429_c0_seq1	5.5	3.84	UP
comp364235_c0_seq1	1.17	3.83	UP
comp16382_c0_seq1	17.95	3.83	UP
comp372758_c0_seq1	4.1	3.83	UP
comp677132_c0_seq1	0.92	3.83	UP
comp6617_c0_seq1	10.72	3.83	UP
comp119263_c0_seq1	1.59	3.83	UP
comp310675_c0_seq1	0.26	3.82	UP
comp401222_c0_seq1	1.97	3.82	UP
comp19904_c0_seq1	5.22	3.81	UP
comp75870_c0_seq1	4.4	3.81	UP
comp82380_c0_seq1	4.22	3.81	UP
comp256904_c0_seq1	0.7	3.8	UP
comp478354_c0_seq1	6.09	3.8	UP
comp123113_c0_seq1	6.8	3.79	UP
comp38018_c0_seq1	7.89	3.79	UP
comp74735_c0_seq1	4.11	3.79	UP
comp21690_c0_seq1	10.52	3.79	UP
comp187751_c0_seq1	0.8	3.78	UP
comp67399_c0_seq1	8.23	3.78	UP
comp68262_c0_seq1	4.08	3.77	UP
comp194694_c0_seq1	4.4	3.76	UP
comp198784_c0_seq1	1.36	3.76	UP
comp172153_c0_seq1	8.26	3.76	UP
comp113250_c0_seq1	2.43	3.76	UP
comp418828_c0_seq1	4.47	3.76	UP
comp44176_c0_seq1	7.99	3.76	UP
comp86629_c0_seq1	5.87	3.75	UP
comp14511_c0_seq1	4.02	3.75	UP
comp134190_c0_seq1	0.58	3.74	UP
comp3183_c0_seq1	4.78	3.74	UP
comp64531_c0_seq1	1.87	3.74	UP
comp7983_c0_seq1	13.87	3.74	UP
comp47783_c0_seq1	3.54	3.73	UP
comp238865_c0_seq1	1.61	3.73	UP
comp47212_c0_seq1	8.33	3.73	UP
comp27858_c0_seq1	2.71	3.72	UP
comp363_c1_seq1	1.84	3.72	UP
comp24699_c0_seq1	11.72	3.72	UP
comp66140_c0_seq1	5.42	3.72	UP
comp148082_c0_seq1	2.46	3.72	UP
comp30562_c0_seq1	12.06	3.72	UP
comp70701_c0_seq1	4.44	3.71	UP
comp131672_c0_seq1	8.27	3.7	UP
comp28268_c0_seq1	8.56	3.7	UP
comp195757_c0_seq1	7.18	3.69	UP
comp139379_c0_seq1	6.83	3.69	UP
comp283910_c0_seq1	4.85	3.68	UP
comp5466_c1_seq1	9.24	3.68	UP
comp172929_c0_seq1	0.4	3.68	UP
comp58036_c0_seq1	7.28	3.67	UP
comp162204_c0_seq1	1.9	3.67	UP
comp8078_c1_seq1	1.69	3.66	UP
comp175253_c0_seq1	0.37	3.66	UP
comp172060_c0_seq1	4.75	3.65	UP
comp481786_c0_seq1	1.39	3.64	UP
comp81932_c0_seq1	10.08	3.63	UP
comp73246_c0_seq1	4.56	3.63	UP
comp151312_c0_seq1	1.55	3.63	UP
comp52650_c0_seq1	12.84	3.63	UP
comp6854_c1_seq1	14.51	3.63	UP
comp197649_c0_seq1	2.72	3.62	UP
comp94559_c0_seq1	4.66	3.62	UP
comp208924_c0_seq1	1.36	3.62	UP
comp306712_c0_seq1	1.22	3.62	UP
comp266665_c0_seq1	6.51	3.62	UP
comp86453_c0_seq1	10.52	3.61	UP
comp102043_c0_seq1	3.71	3.61	UP
comp59267_c0_seq1	9.07	3.6	UP
comp241400_c0_seq1	2.69	3.58	UP
comp9152_c0_seq1	10.27	3.58	UP
comp48539_c0_seq1	6.41	3.58	UP
comp77824_c0_seq1	5.27	3.58	UP
comp28737_c0_seq1	12.67	3.58	UP
comp14550_c0_seq1	16.67	3.57	UP
comp141203_c0_seq1	1.26	3.57	UP
comp40500_c0_seq1	6.67	3.57	UP
comp291623_c0_seq1	2.87	3.56	UP
comp90543_c0_seq1	6.53	3.56	UP
comp121_c1_seq1	16.53	3.56	UP
comp13951_c0_seq1	6.91	3.55	UP
comp31444_c0_seq1	5.06	3.55	UP
comp353424_c0_seq1	0.13	3.55	UP
comp282678_c0_seq1	0.81	3.54	UP
comp16924_c0_seq1	3.97	3.54	UP
comp21614_c0_seq1	11.66	3.54	UP
comp176712_c0_seq1	4.46	3.54	UP
comp45013_c0_seq1	6.54	3.54	UP
comp2730_c0_seq1	14.46	3.53	UP
comp55668_c0_seq1	12.69	3.53	UP
comp88894_c0_seq1	4.64	3.53	UP
comp155368_c0_seq1	4.08	3.53	UP
comp73761_c0_seq1	5.52	3.53	UP
comp13446_c0_seq1	10.89	3.52	UP
comp179861_c0_seq1	2.92	3.52	UP
comp294406_c0_seq1	2.18	3.52	UP
comp101443_c0_seq1	2.05	3.52	UP
comp317157_c0_seq1	0.61	3.52	UP
comp228138_c0_seq1	0.1	3.52	UP
comp128546_c0_seq1	2.49	3.52	UP
comp12324_c0_seq1	10.17	3.51	UP
comp248020_c0_seq1	3.79	3.51	UP
comp76118_c0_seq1	5.99	3.51	UP
comp36701_c0_seq1	6.78	3.51	UP
comp149206_c0_seq1	1.57	3.51	UP
comp274905_c0_seq1	5.38	3.51	UP
comp112705_c0_seq1	0.97	3.51	UP
comp32864_c0_seq1	6.95	3.51	UP
comp94330_c0_seq1	9	3.51	UP
comp5525_c0_seq1	5.45	3.5	UP
comp46629_c0_seq1	7.42	3.5	UP
comp435081_c0_seq1	1.11	3.5	UP
comp39859_c0_seq1	3.99	3.5	UP
comp412611_c0_seq1	0.42	3.5	UP
comp23545_c0_seq1	5.99	3.49	UP
comp126033_c0_seq1	2.95	3.49	UP
comp293882_c0_seq1	0.7	3.48	UP
comp128076_c0_seq1	4.58	3.48	UP
comp49382_c0_seq1	2.39	3.48	UP
comp282112_c0_seq1	1.42	3.48	UP
comp51193_c0_seq1	13.89	3.48	UP
comp191613_c0_seq1	8.93	3.47	UP
comp79756_c0_seq1	10.58	3.46	UP
comp165092_c0_seq1	1.75	3.46	UP
comp251139_c0_seq1	3.41	3.46	UP
comp101152_c0_seq1	2.56	3.45	UP
comp18215_c0_seq1	5.62	3.45	UP
comp127964_c0_seq1	2.89	3.45	UP
comp45175_c0_seq1	9.31	3.44	UP
comp196815_c0_seq1	4.75	3.44	UP
comp83568_c0_seq1	2.03	3.44	UP
comp2334_c0_seq1	15.32	3.44	UP
comp162903_c0_seq1	3.06	3.44	UP
comp134_c0_seq1	5.66	3.42	UP
comp185741_c0_seq1	1.52	3.42	UP
comp186794_c0_seq1	1.86	3.42	UP
comp27394_c0_seq1	12.91	3.42	UP
comp39745_c0_seq1	0.2	3.42	UP
comp16306_c1_seq1	6.67	3.42	UP
comp4899_c0_seq1	12.96	3.41	UP
comp42290_c0_seq1	5.53	3.41	UP
comp3846_c0_seq1	13.7	3.41	UP
comp6762_c0_seq1	9	3.41	UP
comp141591_c0_seq1	3.74	3.4	UP
comp19257_c0_seq1	5.88	3.39	UP
comp80122_c1_seq1	9.95	3.39	UP
comp38049_c0_seq1	7.32	3.39	UP
comp64695_c0_seq1	9.6	3.38	UP
comp140592_c0_seq1	2.41	3.38	UP
comp148751_c0_seq1	0.1	3.38	UP
comp3672_c0_seq1	9.05	3.38	UP
comp16975_c0_seq1	9.62	3.38	UP
comp202167_c0_seq1	0.07	3.38	UP
comp123491_c0_seq1	4.31	3.37	UP
comp177024_c0_seq1	0.4	3.37	UP
comp60261_c0_seq1	2.19	3.37	UP
comp134543_c0_seq1	3.7	3.37	UP
comp255697_c0_seq1	3.09	3.37	UP
comp1109_c0_seq1	0.37	3.36	UP
comp68732_c0_seq1	6.66	3.36	UP
comp31026_c0_seq1	6.63	3.36	UP
comp46526_c0_seq1	7.56	3.35	UP
comp255743_c0_seq1	0.22	3.34	UP
comp25171_c0_seq1	5.72	3.34	UP
comp44402_c0_seq1	4.94	3.34	UP
comp6884_c0_seq1	8.55	3.34	UP
comp19099_c0_seq1	3.95	3.34	UP
comp316527_c0_seq1	0.88	3.33	UP
comp23262_c0_seq1	4.53	3.33	UP
comp17598_c0_seq1	11.65	3.33	UP
comp23999_c0_seq1	4.33	3.33	UP
comp8616_c0_seq1	11.46	3.32	UP
comp59867_c0_seq1	1.97	3.32	UP
comp10387_c0_seq1	8.43	3.32	UP
comp137352_c0_seq1	3.51	3.31	UP
comp31460_c0_seq1	3.41	3.31	UP
comp48723_c0_seq1	5.45	3.31	UP
comp222955_c0_seq1	2.88	3.3	UP
comp183426_c0_seq1	9.69	3.3	UP
comp92911_c0_seq1	6.74	3.29	UP
comp33764_c0_seq1	8.01	3.29	UP
comp101587_c0_seq1	9.26	3.29	UP
comp58864_c1_seq1	5.07	3.29	UP
comp57708_c0_seq1	4.54	3.28	UP
comp21137_c0_seq1	7.73	3.28	UP
comp133598_c0_seq1	5.12	3.27	UP
comp99861_c0_seq1	1.78	3.27	UP
comp239203_c0_seq1	0.28	3.27	UP
comp214141_c0_seq1	3.93	3.27	UP
comp10389_c0_seq1	0.32	3.25	UP
comp5911_c0_seq1	11.71	3.25	UP
comp95750_c0_seq1	6.37	3.25	UP
comp64343_c0_seq1	1.81	3.24	UP
comp165721_c0_seq1	1.08	3.24	UP
comp86243_c0_seq1	8.59	3.24	UP
comp6637_c0_seq1	15.54	3.24	UP
comp41294_c0_seq1	1.31	3.24	UP
comp197357_c0_seq1	3.4	3.23	UP
comp83616_c0_seq1	3.56	3.23	UP
comp7467_c0_seq1	13.9	3.23	UP
comp30852_c0_seq1	3.85	3.23	UP
comp220357_c0_seq1	1.19	3.23	UP
comp458931_c0_seq1	1.68	3.23	UP
comp96484_c0_seq1	2.33	3.23	UP
comp173457_c0_seq1	3.74	3.23	UP
comp341726_c0_seq1	1.73	3.23	UP
comp168009_c0_seq1	4.96	3.22	UP
comp24763_c0_seq1	4.92	3.22	UP
comp8351_c0_seq1	2.87	3.22	UP
comp223326_c0_seq1	1.39	3.22	UP
comp123269_c0_seq1	8.04	3.21	UP
comp110250_c0_seq1	3.55	3.21	UP
comp30080_c0_seq1	9.08	3.21	UP
comp112660_c0_seq1	3.75	3.2	UP
comp1585_c0_seq1	3.68	3.19	UP
comp214697_c0_seq1	0.23	3.19	UP
comp45069_c1_seq1	3.05	3.19	UP
comp94167_c0_seq1	2.57	3.18	UP
comp16638_c0_seq1	1.14	3.18	UP
comp10417_c0_seq1	9.19	3.18	UP
comp12808_c0_seq1	6.93	3.18	UP
comp44100_c0_seq1	8.44	3.17	UP
comp197048_c0_seq1	3.95	3.17	UP
comp108488_c0_seq1	0.25	3.17	UP
comp132520_c0_seq1	4.36	3.16	UP
comp33437_c0_seq1	1.46	3.16	UP
comp62875_c0_seq1	10.13	3.16	UP
comp61705_c0_seq1	2.38	3.15	UP
comp184356_c0_seq1	5.6	3.15	UP
comp44181_c0_seq1	0.49	3.15	UP
comp201876_c0_seq1	0.95	3.15	UP
comp127633_c0_seq1	4.44	3.14	UP
comp33891_c0_seq1	5.85	3.14	UP
comp34279_c0_seq1	9.8	3.13	UP
comp41822_c0_seq1	7.42	3.13	UP
comp274545_c0_seq1	1.08	3.13	UP
comp43591_c0_seq1	9.29	3.13	UP
comp5497_c0_seq1	0.07	3.12	UP
comp109095_c0_seq1	2.43	3.12	UP
comp178894_c0_seq1	1.99	3.12	UP
comp273535_c0_seq1	1.72	3.12	UP
comp117026_c0_seq1	1.58	3.12	UP
comp57048_c0_seq1	8.3	3.12	UP
comp186737_c0_seq1	1.28	3.12	UP
comp190649_c0_seq1	0.75	3.12	UP
comp177105_c0_seq1	6.47	3.11	UP
comp250326_c0_seq1	1.88	3.11	UP
comp199741_c0_seq1	5.89	3.11	UP
comp19572_c0_seq1	3.67	3.1	UP
comp116818_c0_seq1	3.54	3.09	UP
comp102351_c0_seq1	0.21	3.08	UP
comp26033_c0_seq1	7.86	3.08	UP
comp87622_c0_seq1	5.38	3.08	UP
comp1195_c0_seq1	6.61	3.08	UP
comp109297_c0_seq1	4.19	3.07	UP
comp7626_c0_seq1	1.03	3.07	UP
comp460_c0_seq1	16.97	3.07	UP
comp89208_c0_seq1	1.17	3.07	UP
comp310041_c0_seq1	3.18	3.07	UP
comp126936_c0_seq1	3.36	3.07	UP
comp218361_c0_seq1	0.4	3.07	UP
comp164207_c0_seq1	0.33	3.06	UP
comp176837_c0_seq1	10.89	3.06	UP
comp251533_c0_seq1	4.07	3.06	UP
comp316377_c0_seq1	0.74	3.06	UP
comp75669_c0_seq1	4.57	3.06	UP
comp212817_c0_seq1	4.04	3.06	UP
comp191490_c0_seq1	0.16	3.06	UP
comp16540_c0_seq1	4.96	3.06	UP
comp110886_c0_seq1	9.71	3.05	UP
comp258965_c0_seq1	0.42	3.05	UP
comp39559_c0_seq1	3.58	3.05	UP
comp140207_c0_seq1	8.86	3.05	UP
comp344681_c0_seq1	2.67	3.05	UP
comp83214_c0_seq1	2.93	3.04	UP
comp39747_c0_seq1	4.1	3.04	UP
comp70075_c0_seq1	0.27	3.03	UP
comp99942_c0_seq1	3.44	3.03	UP
comp105287_c0_seq1	3.13	3.03	UP
comp109833_c0_seq1	1.31	3.03	UP
comp287926_c0_seq1	0.9	3.02	UP
comp82741_c0_seq1	2.01	3.02	UP
comp5828_c0_seq1	10.12	3.02	UP
comp97858_c0_seq1	7.17	3.02	UP
comp188920_c0_seq1	1.41	3.02	UP
comp51725_c0_seq1	8.75	3.01	UP
comp83798_c0_seq1	1.49	3.01	UP
comp77403_c0_seq1	4.94	3	UP
comp28088_c0_seq1	8.34	3	UP
comp3763_c0_seq1	6.37	3	UP
comp19132_c0_seq1	6.07	2.99	UP
comp142133_c0_seq1	3.3	2.99	UP
comp62181_c0_seq1	0.66	2.99	UP
comp34285_c0_seq1	6.64	2.99	UP
comp17099_c0_seq1	4.45	2.98	UP
comp94447_c0_seq1	5.41	2.98	UP
comp12722_c0_seq1	8.42	2.98	UP
comp13128_c0_seq1	12.07	2.98	UP
comp27644_c0_seq1	5.97	2.98	UP
comp174660_c0_seq1	2.06	2.97	UP
comp213632_c0_seq1	2.52	2.97	UP
comp6212_c0_seq1	5.09	2.97	UP
comp70107_c0_seq1	8.02	2.97	UP
comp76552_c0_seq1	3.27	2.97	UP
comp11066_c0_seq1	13.26	2.97	UP
comp87506_c0_seq1	1.75	2.96	UP
comp211150_c0_seq1	3.68	2.96	UP
comp283204_c0_seq1	2.91	2.95	UP
comp410_c0_seq1	13.13	2.95	UP
comp20120_c0_seq1	3.06	2.95	UP
comp204244_c0_seq1	1.67	2.95	UP
comp111942_c0_seq1	1.36	2.95	UP
comp61682_c0_seq1	5.63	2.95	UP
comp62111_c0_seq1	2.73	2.94	UP
comp947_c0_seq1	2.92	2.93	UP
comp624_c0_seq1	10.31	2.93	UP
comp13732_c0_seq1	2.18	2.93	UP
comp131648_c0_seq1	2.29	2.93	UP
comp87082_c0_seq1	9.17	2.93	UP
comp253374_c0_seq1	3.59	2.93	UP
comp194236_c0_seq1	6.57	2.93	UP
comp184621_c0_seq1	2.12	2.93	UP
comp9878_c0_seq1	16.17	2.93	UP
comp52656_c0_seq1	0.47	2.92	UP
comp72251_c0_seq1	4.32	2.92	UP
comp4510_c0_seq1	5.96	2.91	UP
comp149421_c0_seq1	5.81	2.91	UP
comp54361_c0_seq1	5.29	2.91	UP
comp81218_c0_seq1	9.99	2.9	UP
comp230741_c0_seq1	0.97	2.9	UP
comp251309_c0_seq1	5.17	2.9	UP
comp548083_c0_seq1	0.56	2.9	UP
comp239967_c0_seq1	4.96	2.9	UP
comp5477_c0_seq1	6.03	2.89	UP
comp49364_c0_seq1	0.87	2.89	UP
comp3882_c1_seq1	0.22	2.89	UP
comp17135_c0_seq1	2.64	2.89	UP
comp7864_c0_seq1	7.47	2.89	UP
comp175015_c0_seq1	1.91	2.88	UP
comp107956_c0_seq1	3.4	2.88	UP
comp51507_c0_seq1	8.1	2.88	UP
comp35344_c0_seq1	4.28	2.88	UP
comp140228_c0_seq1	6.47	2.88	UP
comp139414_c0_seq1	1	2.88	UP
comp404132_c0_seq1	2.17	2.87	UP
comp4542_c0_seq1	3.51	2.87	UP
comp119290_c0_seq1	6.49	2.87	UP
comp22490_c0_seq1	5.55	2.87	UP
comp7171_c0_seq1	8.04	2.87	UP
comp250541_c0_seq1	3.68	2.86	UP
comp26744_c0_seq1	6.7	2.86	UP
comp4549_c0_seq1	14.98	2.86	UP
comp122494_c0_seq1	0.38	2.85	UP
comp28280_c1_seq1	4.35	2.85	UP
comp61564_c0_seq1	4.37	2.85	UP
comp9679_c0_seq1	2.18	2.85	UP
comp165293_c0_seq1	2.26	2.84	UP
comp1755_c0_seq1	9.17	2.84	UP
comp45322_c0_seq1	5.43	2.84	UP
comp6986_c0_seq1	13.14	2.84	UP
comp15861_c0_seq1	11.83	2.84	UP
comp18446_c0_seq1	9.69	2.83	UP
comp10454_c0_seq1	10.57	2.83	UP
comp200375_c0_seq1	2.83	2.83	UP
comp38340_c0_seq1	3.29	2.83	UP
comp315264_c0_seq1	1.69	2.83	UP
comp1287_c0_seq1	11.41	2.83	UP
comp220688_c0_seq1	1.85	2.82	UP
comp111644_c0_seq1	4.06	2.82	UP
comp2329_c0_seq1	3.6	2.81	UP
comp16993_c0_seq1	5.84	2.81	UP
comp35735_c0_seq1	6.7	2.81	UP
comp250954_c0_seq1	1.9	2.81	UP
comp6594_c0_seq1	10.33	2.81	UP
comp13169_c0_seq1	5.52	2.8	UP
comp83233_c0_seq1	2.74	2.8	UP
comp141383_c0_seq1	2.23	2.8	UP
comp12967_c0_seq1	10.57	2.8	UP
comp31182_c0_seq1	5.96	2.79	UP
comp201824_c0_seq1	5.5	2.79	UP
comp6112_c0_seq1	1.54	2.79	UP
comp157458_c0_seq1	0.98	2.79	UP
comp210642_c0_seq1	1.06	2.79	UP
comp88760_c0_seq1	2.85	2.79	UP
comp750_c0_seq1	0.89	2.79	UP
comp7071_c0_seq1	11.85	2.78	UP
comp8677_c0_seq1	4.7	2.78	UP
comp33806_c0_seq1	7.1	2.78	UP
comp18568_c0_seq1	8.39	2.77	UP
comp23133_c0_seq1	7.01	2.77	UP
comp60988_c0_seq1	1.71	2.77	UP
comp143687_c0_seq1	2.46	2.77	UP
comp26022_c0_seq1	2.74	2.76	UP
comp139605_c0_seq1	3.28	2.76	UP
comp8228_c0_seq1	11.38	2.76	UP
comp147396_c0_seq1	1.41	2.76	UP
comp5652_c0_seq1	10.72	2.75	UP
comp73627_c0_seq1	5.42	2.75	UP
comp72622_c0_seq1	0.18	2.75	UP
comp102078_c0_seq1	3.08	2.75	UP
comp91922_c0_seq1	1.95	2.74	UP
comp278779_c0_seq1	4.44	2.74	UP
comp35857_c0_seq1	2.31	2.74	UP
comp36630_c0_seq1	1.8	2.74	UP
comp51262_c0_seq1	2.77	2.74	UP
comp20796_c0_seq1	7.02	2.74	UP
comp6341_c0_seq1	0.16	2.73	UP
comp113349_c0_seq1	0.68	2.73	UP
comp70890_c0_seq1	1.59	2.73	UP
comp69091_c0_seq1	2.6	2.72	UP
comp323641_c0_seq1	0.78	2.72	UP
comp9247_c0_seq1	13.16	2.72	UP
comp488266_c0_seq1	1.91	2.72	UP
comp11726_c0_seq1	10.08	2.72	UP
comp10052_c0_seq1	11.61	2.71	UP
comp18058_c0_seq1	7.39	2.71	UP
comp168788_c0_seq1	0.01	2.7	UP
comp24942_c0_seq1	3.03	2.7	UP
comp291639_c0_seq1	0.21	2.7	UP
comp42976_c0_seq1	9.25	2.7	UP
comp33983_c0_seq1	7.55	2.7	UP
comp168883_c0_seq1	0.49	2.7	UP
comp130161_c0_seq1	1.14	2.7	UP
comp19199_c0_seq1	3.08	2.69	UP
comp50057_c0_seq1	6.27	2.69	UP
comp22112_c0_seq1	5.79	2.69	UP
comp44084_c0_seq1	2.16	2.69	UP
comp36939_c0_seq1	6.26	2.69	UP
comp42120_c0_seq1	3.25	2.69	UP
comp61961_c0_seq1	2.44	2.68	UP
comp17520_c0_seq1	8.42	2.68	UP
comp17301_c0_seq1	3.25	2.68	UP
comp35906_c0_seq1	0.05	2.68	UP
comp116955_c0_seq1	3.74	2.68	UP
comp66338_c0_seq1	6.84	2.67	UP
comp5568_c1_seq1	4.13	2.67	UP
comp104657_c0_seq1	1.54	2.67	UP
comp14640_c0_seq1	8.68	2.67	UP
comp70843_c1_seq1	5.88	2.67	UP
comp9412_c0_seq1	2.52	2.67	UP
comp494535_c0_seq1	1.73	2.67	UP
comp32776_c0_seq1	2.8	2.66	UP
comp4747_c0_seq1	6.16	2.66	UP
comp97091_c0_seq1	1.16	2.66	UP
comp9937_c0_seq1	5.3	2.66	UP
comp46455_c0_seq1	6.73	2.66	UP
comp18218_c0_seq1	14.13	2.65	UP
comp215275_c0_seq1	3.28	2.65	UP
comp3213_c1_seq1	12.69	2.65	UP
comp53716_c0_seq1	6.28	2.65	UP
comp49848_c0_seq1	1.47	2.65	UP
comp18079_c0_seq1	5.94	2.65	UP
comp154526_c0_seq1	4.53	2.64	UP
comp121571_c0_seq1	6.87	2.64	UP
comp13103_c0_seq1	0.33	2.64	UP
comp52032_c0_seq1	0.37	2.64	UP
comp44613_c0_seq1	6.06	2.64	UP
comp235392_c0_seq1	3.08	2.64	UP
comp17468_c0_seq1	2.44	2.63	UP
comp41249_c0_seq1	2.86	2.63	UP
comp12373_c0_seq1	5.71	2.63	UP
comp4197_c0_seq1	10.66	2.63	UP
comp1958_c0_seq1	12.59	2.63	UP
comp164011_c0_seq1	3.77	2.63	UP
comp13303_c0_seq1	5.89	2.63	UP
comp10690_c0_seq1	10.06	2.63	UP
comp48379_c0_seq1	2.61	2.63	UP
comp358586_c0_seq1	0.35	2.63	UP
comp12892_c0_seq1	4.85	2.63	UP
comp162816_c0_seq1	0.91	2.62	UP
comp176587_c0_seq1	3.39	2.62	UP
comp139370_c0_seq1	6.54	2.62	UP
comp7266_c0_seq1	10.94	2.62	UP
comp60567_c0_seq1	3.11	2.62	UP
comp5930_c0_seq1	6.15	2.62	UP
comp94192_c0_seq1	1.87	2.62	UP
comp94124_c0_seq1	1.37	2.61	UP
comp81276_c0_seq1	4.05	2.61	UP
comp2036_c1_seq1	0.69	2.61	UP
comp150607_c0_seq1	1.04	2.61	UP
comp17068_c0_seq1	4.21	2.6	UP
comp629_c1_seq1	9.22	2.6	UP
comp89679_c0_seq1	4.1	2.6	UP
comp23951_c0_seq1	12.96	2.59	UP
comp81191_c0_seq1	0.9	2.59	UP
comp164331_c0_seq1	0.17	2.59	UP
comp34381_c0_seq1	9.32	2.59	UP
comp41119_c0_seq1	1.59	2.59	UP
comp202130_c0_seq1	0.16	2.59	UP
comp4696_c0_seq1	6.01	2.59	UP
comp249785_c0_seq1	0.55	2.58	UP
comp1438_c0_seq1	9.96	2.58	UP
comp202867_c0_seq1	1.62	2.58	UP
comp228555_c0_seq1	2.21	2.58	UP
comp53600_c0_seq1	5.66	2.58	UP
comp52243_c0_seq1	6.07	2.57	UP
comp12587_c0_seq1	7.34	2.57	UP
comp14958_c1_seq1	11.1	2.57	UP
comp28339_c0_seq1	4.14	2.57	UP
comp689_c0_seq1	7.9	2.57	UP
comp139355_c0_seq1	0.46	2.56	UP
comp122065_c0_seq1	5.19	2.56	UP
comp12785_c0_seq1	5.39	2.56	UP
comp14468_c0_seq1	6.83	2.56	UP
comp14487_c0_seq1	6.84	2.56	UP
comp1709_c1_seq1	9.72	2.56	UP
comp104053_c0_seq1	0.39	2.55	UP
comp172489_c0_seq1	0.92	2.55	UP
comp156840_c0_seq1	6.51	2.55	UP
comp203918_c0_seq1	1.98	2.54	UP
comp11208_c0_seq1	4.41	2.54	UP
comp9122_c0_seq1	5.77	2.54	UP
comp79487_c0_seq1	2.71	2.54	UP
comp248784_c0_seq1	1.8	2.54	UP
comp48162_c0_seq1	5.59	2.54	UP
comp13052_c0_seq1	8.45	2.53	UP
comp18289_c0_seq1	7.9	2.53	UP
comp9010_c0_seq1	1.24	2.53	UP
comp92255_c0_seq1	7.21	2.53	UP
comp34667_c0_seq1	10.63	2.53	UP
comp97142_c0_seq1	2	2.53	UP
comp100295_c0_seq1	1.64	2.53	UP
comp15245_c0_seq1	1.55	2.52	UP
comp100457_c0_seq1	0.98	2.52	UP
comp49360_c0_seq1	7.78	2.52	UP
comp47083_c0_seq1	3.86	2.52	UP
comp17887_c0_seq1	2.88	2.52	UP
comp103983_c0_seq1	1.05	2.52	UP
comp29757_c0_seq1	1.19	2.52	UP
comp58862_c0_seq1	3.17	2.52	UP
comp11669_c0_seq1	10.18	2.51	UP
comp46348_c0_seq1	1.71	2.51	UP
comp117110_c0_seq1	2.99	2.51	UP
comp183133_c0_seq1	2.86	2.51	UP
comp70463_c0_seq1	4.49	2.5	UP
comp127072_c0_seq1	2.87	2.5	UP
comp2101_c0_seq1	9.16	2.5	UP
comp629_c3_seq1	7.84	2.5	UP
comp5520_c0_seq1	2.56	2.5	UP
comp24357_c0_seq1	5.52	2.5	UP
comp15350_c0_seq1	11.25	2.5	UP
comp29137_c0_seq1	6.97	2.5	UP
comp497063_c0_seq1	0.44	2.49	UP
comp19309_c0_seq1	4.5	2.49	UP
comp36871_c0_seq1	0.05	2.49	UP
comp4895_c0_seq1	10.1	2.49	UP
comp4800_c0_seq1	9.12	2.48	UP
comp11034_c0_seq1	4.65	2.48	UP
comp47971_c0_seq1	5.28	2.48	UP
comp19794_c0_seq1	1.2	2.48	UP
comp69417_c0_seq1	0.38	2.48	UP
comp199402_c0_seq1	0.61	2.48	UP
comp168590_c0_seq1	3.4	2.48	UP
comp232_c0_seq1	0.57	2.48	UP
comp76991_c0_seq1	3.52	2.48	UP
comp34084_c0_seq1	5.93	2.47	UP
comp35788_c0_seq1	1.58	2.47	UP
comp5273_c0_seq1	8.16	2.47	UP
comp322502_c0_seq1	0.09	2.47	UP
comp56323_c0_seq1	6.58	2.47	UP
comp50839_c0_seq1	1.65	2.47	UP
comp141583_c0_seq1	0.39	2.46	UP
comp220054_c0_seq1	4.76	2.46	UP
comp120106_c0_seq1	5.3	2.46	UP
comp11334_c0_seq1	7.46	2.46	UP
comp16159_c0_seq1	6.02	2.46	UP
comp632992_c0_seq1	1.17	2.46	UP
comp25576_c0_seq1	5.07	2.45	UP
comp36111_c1_seq1	4.22	2.45	UP
comp16502_c0_seq1	0.43	2.45	UP
comp7667_c0_seq1	4.18	2.45	UP
comp30521_c0_seq1	1.44	2.44	UP
comp22716_c0_seq1	9.47	2.44	UP
comp13445_c0_seq1	10.21	2.44	UP
comp201936_c0_seq1	3.83	2.44	UP
comp972_c0_seq1	3.3	2.44	UP
comp121512_c0_seq1	1.17	2.44	UP
comp15173_c0_seq1	0.72	2.44	UP
comp40026_c1_seq1	3.66	2.44	UP
comp324292_c0_seq1	0.59	2.43	UP
comp100322_c0_seq1	5.55	2.43	UP
comp1777_c2_seq1	1.86	2.43	UP
comp73760_c0_seq1	13.44	2.43	UP
comp14169_c1_seq1	5.86	2.43	UP
comp167408_c0_seq1	4.74	2.42	UP
comp27804_c0_seq1	4.04	2.42	UP
comp183018_c0_seq1	0.38	2.42	UP
comp70468_c0_seq1	0.57	2.42	UP
comp8614_c0_seq1	9.05	2.42	UP
comp79912_c0_seq1	6.71	2.41	UP
comp127889_c0_seq1	1.67	2.41	UP
comp24097_c0_seq1	2.99	2.41	UP
comp312090_c0_seq1	0.34	2.41	UP
comp7519_c0_seq1	8.64	2.41	UP
comp31166_c0_seq1	0.9	2.41	UP
comp13206_c0_seq1	12.12	2.41	UP
comp2833_c0_seq1	7.55	2.41	UP
comp1439_c0_seq1	4.03	2.4	UP
comp38301_c0_seq1	3.25	2.4	UP
comp30115_c0_seq1	2.63	2.4	UP
comp14287_c0_seq1	1.76	2.4	UP
comp30176_c0_seq1	2.46	2.39	UP
comp9018_c0_seq1	1.17	2.39	UP
comp132534_c0_seq1	0.29	2.39	UP
comp4338_c1_seq1	7.12	2.39	UP
comp32890_c0_seq1	10.83	2.39	UP
comp24121_c0_seq1	1.51	2.39	UP
comp4655_c0_seq1	12.39	2.39	UP
comp919_c0_seq1	3.2	2.38	UP
comp1918_c0_seq1	10.87	2.38	UP
comp10259_c0_seq1	1.81	2.38	UP
comp172736_c0_seq1	0.04	2.38	UP
comp35084_c0_seq1	0.31	2.38	UP
comp128588_c0_seq1	4.24	2.38	UP
comp46743_c0_seq1	2.39	2.38	UP
comp2396_c0_seq1	9.1	2.38	UP
comp38723_c0_seq1	5.81	2.37	UP
comp15227_c0_seq1	11.24	2.37	UP
comp177729_c0_seq1	0.97	2.37	UP
comp93460_c0_seq1	2.38	2.37	UP
comp146402_c0_seq1	4.72	2.37	UP
comp6692_c0_seq1	3.22	2.37	UP
comp82171_c0_seq1	3.65	2.36	UP
comp22487_c0_seq1	1.65	2.36	UP
comp7175_c0_seq1	9.57	2.36	UP
comp20551_c0_seq1	6.75	2.36	UP
comp4011_c1_seq1	11.5	2.36	UP
comp15124_c0_seq1	3.62	2.36	UP
comp4552_c0_seq1	5.47	2.36	UP
comp27549_c1_seq1	3.16	2.36	UP
comp15855_c0_seq1	4.3	2.36	UP
comp234305_c0_seq1	1.86	2.36	UP
comp8667_c0_seq1	3.39	2.36	UP
comp18337_c0_seq1	3.24	2.35	UP
comp187229_c0_seq1	1.03	2.35	UP
comp105511_c0_seq1	1.5	2.35	UP
comp64843_c0_seq1	2.32	2.35	UP
comp34846_c0_seq1	5.1	2.35	UP
comp28592_c0_seq1	4.11	2.35	UP
comp5903_c0_seq1	4.54	2.35	UP
comp6642_c0_seq1	8.04	2.35	UP
comp12207_c0_seq1	0.04	2.35	UP
comp50722_c0_seq1	4.79	2.35	UP
comp8719_c0_seq1	14.7	2.35	UP
comp181754_c0_seq1	1.68	2.34	UP
comp978_c0_seq1	8.29	2.34	UP
comp11103_c0_seq1	6.03	2.34	UP
comp3696_c0_seq1	12.49	2.34	UP
comp56136_c0_seq1	4.2	2.34	UP
comp74921_c0_seq1	0.24	2.34	UP
comp45905_c0_seq1	2.84	2.34	UP
comp17351_c0_seq1	6.39	2.34	UP
comp50114_c0_seq1	3.33	2.33	UP
comp79702_c0_seq1	2.52	2.33	UP
comp179362_c0_seq1	0.96	2.33	UP
comp24675_c0_seq1	2.08	2.32	UP
comp5278_c0_seq1	1.26	2.32	UP
comp134028_c0_seq1	2.33	2.32	UP
comp59817_c0_seq1	0.6	2.31	UP
comp67892_c0_seq1	0.61	2.31	UP
comp274006_c0_seq1	1.31	2.31	UP
comp16947_c1_seq1	10.77	2.31	UP
comp12633_c0_seq1	8.73	2.31	UP
comp5287_c0_seq1	6.92	2.3	UP
comp134785_c0_seq1	2.41	2.3	UP
comp154176_c0_seq1	0.11	2.3	UP
comp4832_c1_seq1	11.67	2.3	UP
comp5158_c0_seq1	8.81	2.3	UP
comp155744_c0_seq1	0.9	2.29	UP
comp29898_c0_seq1	2	2.29	UP
comp55414_c0_seq1	0.04	2.29	UP
comp8382_c0_seq1	1.94	2.29	UP
comp255617_c0_seq1	3.68	2.29	UP
comp21431_c0_seq1	5.25	2.28	UP
comp21580_c0_seq1	3.22	2.28	UP
comp41536_c0_seq1	11.11	2.28	UP
comp8704_c0_seq1	8.52	2.28	UP
comp28155_c0_seq1	2.66	2.28	UP
comp149261_c0_seq1	0.81	2.28	UP
comp28377_c0_seq1	4.04	2.27	UP
comp353900_c0_seq1	0.44	2.27	UP
comp22795_c0_seq1	4.28	2.27	UP
comp1464_c0_seq1	10.92	2.27	UP
comp4942_c0_seq1	7.33	2.27	UP
comp30955_c0_seq1	0.02	2.27	UP
comp1163_c0_seq1	4.14	2.27	UP
comp780_c0_seq1	8.71	2.27	UP
comp3766_c0_seq1	6.37	2.27	UP
comp108902_c0_seq1	1.41	2.27	UP
comp102557_c0_seq1	0.84	2.27	UP
comp12371_c0_seq1	10.04	2.26	UP
comp6375_c0_seq1	5.04	2.26	UP
comp12142_c0_seq1	5.37	2.26	UP
comp198471_c0_seq1	1.74	2.26	UP
comp20049_c0_seq1	2.07	2.26	UP
comp3767_c0_seq1	4.56	2.26	UP
comp94436_c0_seq1	1.81	2.26	UP
comp11587_c0_seq1	3.79	2.26	UP
comp63250_c0_seq1	1.86	2.26	UP
comp11277_c0_seq1	7.66	2.26	UP
comp25866_c0_seq1	2.05	2.25	UP
comp42317_c0_seq1	2.6	2.25	UP
comp19219_c1_seq1	5.15	2.25	UP
comp183631_c0_seq1	3.31	2.25	UP
comp4509_c0_seq1	8.61	2.24	UP
comp21648_c1_seq1	3.31	2.24	UP
comp26919_c0_seq1	9.59	2.24	UP
comp56738_c0_seq1	5.88	2.24	UP
comp146499_c0_seq1	3.04	2.24	UP
comp18110_c0_seq1	7.25	2.24	UP
comp19647_c0_seq1	1.5	2.24	UP
comp107712_c0_seq1	7.31	2.23	UP
comp37185_c0_seq1	2.11	2.23	UP
comp63943_c0_seq1	6.86	2.23	UP
comp99119_c0_seq1	0.48	2.23	UP
comp12319_c0_seq1	8.71	2.23	UP
comp8408_c1_seq1	9.15	2.23	UP
comp15049_c0_seq1	4.64	2.23	UP
comp11883_c0_seq1	5.74	2.23	UP
comp23533_c0_seq1	3.4	2.23	UP
comp26175_c0_seq1	6.18	2.23	UP
comp170527_c0_seq1	1.28	2.22	UP
comp85722_c0_seq1	1.35	2.22	UP
comp7272_c0_seq1	10.2	2.22	UP
comp2512_c0_seq1	7.07	2.22	UP
comp67373_c0_seq1	3.43	2.21	UP
comp122601_c0_seq1	0.56	2.21	UP
comp7050_c1_seq1	5.04	2.21	UP
comp1428_c2_seq1	3	2.21	UP
comp2148_c0_seq1	5.91	2.21	UP
comp2878_c0_seq1	9.25	2.21	UP
comp177_c0_seq1	6.52	2.2	UP
comp11405_c0_seq1	12.2	2.2	UP
comp2753_c0_seq1	10.35	2.2	UP
comp6928_c0_seq1	1.34	2.2	UP
comp39996_c0_seq1	0.52	2.2	UP
comp91957_c0_seq1	0.49	2.2	UP
comp123371_c0_seq1	3.45	2.2	UP
comp3986_c1_seq1	5.07	2.2	UP
comp32319_c0_seq1	9.43	2.2	UP
comp26449_c0_seq1	2.59	2.19	UP
comp16806_c0_seq1	2.23	2.19	UP
comp21341_c0_seq1	6.24	2.19	UP
comp15311_c0_seq1	7.75	2.19	UP
comp12139_c0_seq1	0.68	2.18	UP
comp53303_c0_seq1	0.42	2.18	UP
comp3343_c0_seq1	9.58	2.18	UP
comp1808_c1_seq1	9.61	2.18	UP
comp52767_c0_seq1	7.7	2.18	UP
comp3892_c0_seq1	11.28	2.18	UP
comp30659_c0_seq1	1.9	2.18	UP
comp24012_c0_seq1	5.19	2.18	UP
comp29200_c0_seq1	3.78	2.18	UP
comp2270_c0_seq1	7.45	2.18	UP
comp108232_c0_seq1	1.38	2.18	UP
comp31107_c0_seq1	0.58	2.17	UP
comp190292_c0_seq1	0.45	2.17	UP
comp3542_c0_seq1	8.98	2.17	UP
comp8916_c1_seq1	3.95	2.17	UP
comp57514_c0_seq1	3	2.16	UP
comp96975_c0_seq1	2.15	2.16	UP
comp10807_c0_seq1	3.97	2.16	UP
comp3756_c0_seq1	7.28	2.16	UP
comp65103_c0_seq1	2.95	2.16	UP
comp5950_c0_seq1	4.06	2.16	UP
comp119877_c0_seq1	1.85	2.16	UP
comp21933_c0_seq1	0.27	2.15	UP
comp15727_c0_seq1	3.03	2.15	UP
comp7682_c0_seq1	6.15	2.15	UP
comp93270_c0_seq1	2.26	2.15	UP
comp61245_c0_seq1	1.76	2.15	UP
comp7639_c0_seq1	5.04	2.15	UP
comp1430_c0_seq1	9.3	2.15	UP
comp35699_c0_seq1	3.02	2.14	UP
comp142376_c0_seq1	3.46	2.14	UP
comp35867_c0_seq1	1.63	2.13	UP
comp12604_c0_seq1	2.26	2.13	UP
comp3153_c0_seq1	8.64	2.13	UP
comp39985_c0_seq1	5.39	2.13	UP
comp6075_c0_seq1	8.45	2.12	UP
comp29973_c0_seq1	3.79	2.12	UP
comp549_c1_seq1	2.22	2.12	UP
comp21180_c0_seq1	2.79	2.12	UP
comp2645_c0_seq1	7.26	2.12	UP
comp4223_c0_seq1	7.42	2.12	UP
comp1311_c2_seq1	4.96	2.11	UP
comp100636_c0_seq1	1.68	2.11	UP
comp7568_c0_seq1	3.79	2.11	UP
comp12900_c0_seq1	0.07	2.11	UP
comp75590_c0_seq1	0.13	2.11	UP
comp41826_c0_seq1	7.26	2.11	UP
comp31254_c0_seq1	1.01	2.11	UP
comp16965_c0_seq1	4.25	2.11	UP
comp15268_c0_seq1	4.42	2.11	UP
comp8679_c0_seq1	6.84	2.11	UP
comp7661_c0_seq1	3.01	2.11	UP
comp122322_c0_seq1	3.66	2.11	UP
comp63014_c0_seq1	1.01	2.1	UP
comp95512_c0_seq1	4.01	2.1	UP
comp279_c0_seq1	5.56	2.1	UP
comp77988_c0_seq1	5.46	2.1	UP
comp7421_c0_seq1	9.28	2.1	UP
comp60759_c0_seq1	2.72	2.1	UP
comp341104_c0_seq1	0.45	2.1	UP
comp58924_c0_seq1	3.77	2.1	UP
comp1757_c0_seq1	4.49	2.1	UP
comp126889_c0_seq1	0.1	2.1	UP
comp20974_c0_seq1	4.71	2.09	UP
comp6350_c0_seq1	8.14	2.09	UP
comp9661_c0_seq1	2.94	2.09	UP
comp9129_c0_seq1	4.81	2.08	UP
comp14909_c0_seq1	7.26	2.08	UP
comp636_c0_seq1	5.92	2.07	UP
comp6072_c0_seq1	5.19	2.07	UP
comp37026_c0_seq1	1.29	2.07	UP
comp14485_c0_seq1	4.6	2.07	UP
comp6695_c0_seq1	5.54	2.07	UP
comp706_c0_seq1	0.99	2.07	UP
comp24919_c0_seq1	3.59	2.07	UP
comp4495_c0_seq1	5.2	2.07	UP
comp229926_c0_seq1	0.24	2.06	UP
comp12340_c0_seq1	1.2	2.06	UP
comp5201_c0_seq1	5.03	2.06	UP
comp2043_c0_seq1	4.63	2.06	UP
comp26390_c0_seq1	2.56	2.06	UP
comp48512_c0_seq1	3.43	2.06	UP
comp15084_c0_seq1	1.4	2.06	UP
comp6422_c0_seq1	5.15	2.06	UP
comp111932_c0_seq1	4.97	2.06	UP
comp14116_c0_seq1	5.83	2.06	UP
comp21782_c0_seq1	4.51	2.06	UP
comp58529_c0_seq1	8.63	2.06	UP
comp53_c0_seq1	5.63	2.06	UP
comp121959_c0_seq1	1.48	2.05	UP
comp8916_c0_seq1	1.26	2.05	UP
comp34220_c0_seq1	4.14	2.04	UP
comp41921_c0_seq1	2.4	2.04	UP
comp916_c0_seq1	6.18	2.04	UP
comp29197_c1_seq1	5.2	2.04	UP
comp2024_c0_seq1	8.28	2.04	UP
comp38029_c0_seq1	2.61	2.03	UP
comp68891_c0_seq1	1.46	2.03	UP
comp354_c0_seq1	7.58	2.03	UP
comp3425_c0_seq1	4.26	2.03	UP
comp15328_c0_seq1	2.21	2.03	UP
comp9032_c0_seq1	5.38	2.03	UP
comp88219_c0_seq1	1.4	2.02	UP
comp100324_c0_seq1	6.9	2.02	UP
comp1017_c0_seq1	7.33	2.02	UP
comp15228_c0_seq1	7.81	2.02	UP
comp67807_c0_seq1	4.07	2.02	UP
comp20640_c0_seq1	6.04	2.02	UP
comp31174_c0_seq1	3.41	2.02	UP
comp5645_c0_seq1	4.21	2.02	UP
comp10280_c0_seq1	3.64	2.02	UP
comp69877_c0_seq1	0.68	2.02	UP
comp15477_c0_seq1	3.99	2.02	UP
comp13159_c0_seq1	5.13	2.01	UP
comp139833_c0_seq1	0.7	2.01	UP
comp40219_c0_seq1	1.53	2.01	UP
comp25870_c0_seq1	2.73	2.01	UP
comp26080_c0_seq1	0.72	2.01	UP
comp14534_c0_seq1	0.11	2.01	UP
comp2178_c0_seq1	2.39	2.01	UP
comp11454_c0_seq1	2.48	2.01	UP
comp23532_c0_seq1	4.24	2	UP
comp1584_c1_seq1	3.99	2	UP
comp22079_c1_seq1	2.29	2	UP
comp203533_c0_seq1	2.04	2	UP
comp10713_c0_seq1	1.72	2	UP
comp44531_c0_seq1	0.02	2	UP
comp8620_c0_seq1	8.01	2	UP
comp27698_c0_seq1	1.87	2	UP
comp4413_c1_seq1	5.4	2	UP
comp18736_c0_seq1	6.92	2	UP
comp41814_c0_seq1	3.96	2	UP
comp73362_c0_seq1	22.5	242.45	DOWN
comp317826_c0_seq1	9.06	107.11	DOWN
comp92003_c0_seq1	25.87	105.6	DOWN
comp478097_c0_seq1	16.19	98.16	DOWN
comp351542_c0_seq1	12.96	52.88	DOWN
comp347849_c0_seq1	6.84	48.58	DOWN
comp594174_c0_seq1	14.22	46.15	DOWN
comp602468_c0_seq1	12.38	43.53	DOWN
comp220701_c0_seq1	22.16	42.22	DOWN
comp248590_c0_seq1	18.67	37.03	DOWN
comp632724_c0_seq1	6.72	33.69	DOWN
comp360856_c0_seq1	18.93	31.44	DOWN
comp65675_c0_seq1	25.06	30.88	DOWN
comp150837_c0_seq1	12.51	27.24	DOWN
comp488374_c0_seq1	4.82	27.08	DOWN
comp424885_c0_seq1	5.51	25.36	DOWN
comp477303_c0_seq1	7.05	24.43	DOWN
comp46805_c0_seq1	16.71	22.51	DOWN
comp30508_c0_seq1	19.54	21.77	DOWN
comp100514_c0_seq1	7.78	21.74	DOWN
comp489653_c0_seq1	12.71	21.09	DOWN
comp630979_c0_seq1	6.38	20.51	DOWN
comp276851_c0_seq1	10.55	19.71	DOWN
comp540212_c0_seq1	12.34	19.66	DOWN
comp335868_c0_seq1	9.73	19.62	DOWN
comp368418_c0_seq1	14.01	19.51	DOWN
comp861279_c0_seq1	3.95	19.45	DOWN
comp17362_c0_seq1	9.82	18.52	DOWN
comp476059_c0_seq1	3.71	18.38	DOWN
comp281520_c0_seq1	17.67	18	DOWN
comp306179_c0_seq1	8.8	17.37	DOWN
comp502215_c0_seq1	6.6	17.33	DOWN
comp411932_c0_seq1	5.53	16.87	DOWN
comp305141_c0_seq1	14.96	16.82	DOWN
comp186815_c0_seq1	16.53	16.52	DOWN
comp684902_c0_seq1	11.49	16.32	DOWN
comp417675_c0_seq1	2.81	15.63	DOWN
comp147318_c0_seq1	14.87	15.45	DOWN
comp492047_c0_seq1	6.04	15.42	DOWN
comp412068_c0_seq1	6.88	15.29	DOWN
comp251883_c0_seq1	0.72	14.9	DOWN
comp549272_c0_seq1	5	14.86	DOWN
comp302379_c0_seq1	5.13	14.3	DOWN
comp311877_c0_seq1	14.69	13.7	DOWN
comp852548_c0_seq1	11.21	13.3	DOWN
comp73895_c0_seq1	14.1	13.03	DOWN
comp252988_c0_seq1	15.11	12.91	DOWN
comp564491_c0_seq1	10.04	12.87	DOWN
comp253651_c0_seq1	12.97	12.83	DOWN
comp305543_c0_seq1	7.81	12.81	DOWN
comp214273_c0_seq1	3.03	12.79	DOWN
comp83590_c0_seq1	13.87	12.78	DOWN
comp6062_c2_seq1	21.06	12.35	DOWN
comp200122_c0_seq1	1.94	12.33	DOWN
comp480075_c0_seq1	6.53	12.14	DOWN
comp524069_c0_seq1	5.74	12.1	DOWN
comp508211_c0_seq1	7.83	12.05	DOWN
comp79018_c0_seq1	20	11.94	DOWN
comp67041_c0_seq1	6.47	11.91	DOWN
comp252785_c0_seq1	1.34	11.91	DOWN
comp251918_c0_seq1	2.92	11.9	DOWN
comp80967_c0_seq1	10.3	11.88	DOWN
comp229039_c0_seq1	11.39	11.87	DOWN
comp236374_c0_seq1	19.7	11.81	DOWN
comp611930_c0_seq1	0.48	11.73	DOWN
comp348538_c0_seq1	4.01	11.72	DOWN
comp309930_c0_seq1	16.47	11.67	DOWN
comp240327_c0_seq1	15.24	11.5	DOWN
comp88375_c0_seq1	24.81	11.43	DOWN
comp139265_c0_seq1	17.23	11.36	DOWN
comp170327_c0_seq1	11.07	11.32	DOWN
comp8215_c0_seq1	12.91	11.27	DOWN
comp301306_c0_seq1	13.32	11.09	DOWN
comp331976_c0_seq1	9.66	11.02	DOWN
comp174518_c0_seq1	13.74	11.02	DOWN
comp285372_c0_seq1	1.34	10.88	DOWN
comp167165_c0_seq1	7.92	10.88	DOWN
comp57729_c0_seq1	16.9	10.65	DOWN
comp427374_c0_seq1	0.97	10.62	DOWN
comp351561_c0_seq1	6.88	10.28	DOWN
comp312194_c0_seq1	10.08	10.24	DOWN
comp253293_c0_seq1	10.02	10.19	DOWN
comp188264_c0_seq1	5.82	10.16	DOWN
comp65953_c0_seq1	16.39	10.16	DOWN
comp255881_c0_seq1	1.47	10.13	DOWN
comp285381_c0_seq1	5.59	9.67	DOWN
comp454837_c0_seq1	4.25	9.67	DOWN
comp400864_c0_seq1	5.38	9.57	DOWN
comp489155_c0_seq1	7.98	9.54	DOWN
comp226432_c0_seq1	4.41	9.53	DOWN
comp185582_c0_seq1	0.84	9.52	DOWN
comp646097_c0_seq1	1.16	9.49	DOWN
comp21361_c1_seq1	17.45	9.41	DOWN
comp91598_c0_seq1	12.34	9.36	DOWN
comp284090_c0_seq1	4.47	9.35	DOWN
comp39565_c0_seq1	11.57	9.33	DOWN
comp350190_c0_seq1	6.28	9.28	DOWN
comp49272_c0_seq1	18.42	9.23	DOWN
comp846667_c0_seq1	3.9	9.08	DOWN
comp644518_c0_seq1	4.74	9.02	DOWN
comp256138_c0_seq1	11.54	9.01	DOWN
comp400466_c0_seq1	3.43	8.99	DOWN
comp653701_c0_seq1	4.95	8.95	DOWN
comp407433_c0_seq1	7.91	8.92	DOWN
comp671365_c0_seq1	4.93	8.88	DOWN
comp491780_c0_seq1	4.78	8.8	DOWN
comp64244_c0_seq1	9.5	8.71	DOWN
comp493267_c0_seq1	3.56	8.68	DOWN
comp435250_c0_seq1	1.21	8.57	DOWN
comp188008_c0_seq1	10.35	8.54	DOWN
comp203301_c0_seq1	17.54	8.52	DOWN
comp474407_c0_seq1	1.96	8.46	DOWN
comp420835_c0_seq1	4.81	8.4	DOWN
comp233278_c0_seq1	11.67	8.38	DOWN
comp547288_c0_seq1	0.14	8.29	DOWN
comp81239_c0_seq1	10.7	8.22	DOWN
comp429524_c0_seq1	5.05	8.18	DOWN
comp184378_c0_seq1	13.73	8.15	DOWN
comp249784_c0_seq1	3.07	8.13	DOWN
comp471454_c0_seq1	2.98	8.1	DOWN
comp717789_c0_seq1	4.19	7.99	DOWN
comp85321_c0_seq1	11.28	7.97	DOWN
comp162229_c0_seq1	3.7	7.89	DOWN
comp525806_c0_seq1	2.71	7.83	DOWN
comp33840_c0_seq1	10.34	7.77	DOWN
comp473475_c0_seq1	7.01	7.74	DOWN
comp434265_c0_seq1	2.56	7.73	DOWN
comp279969_c0_seq1	2.84	7.69	DOWN
comp193836_c0_seq1	13.37	7.67	DOWN
comp235868_c0_seq1	17.99	7.6	DOWN
comp373390_c0_seq1	2.48	7.59	DOWN
comp256510_c0_seq1	0.54	7.58	DOWN
comp487695_c0_seq1	4.32	7.55	DOWN
comp352449_c0_seq1	8.98	7.55	DOWN
comp601400_c0_seq1	7.86	7.54	DOWN
comp353864_c0_seq1	1.2	7.52	DOWN
comp122539_c0_seq1	2.92	7.5	DOWN
comp214068_c0_seq1	5.03	7.49	DOWN
comp799165_c0_seq1	8.4	7.49	DOWN
comp122342_c0_seq1	11.92	7.48	DOWN
comp824241_c0_seq1	4.93	7.47	DOWN
comp586340_c0_seq1	1.48	7.46	DOWN
comp427429_c0_seq1	2.91	7.43	DOWN
comp787317_c0_seq1	6.92	7.37	DOWN
comp273930_c0_seq1	2.93	7.36	DOWN
comp27792_c0_seq1	20.59	7.33	DOWN
comp58227_c0_seq1	14.61	7.3	DOWN
comp413557_c0_seq1	0.6	7.28	DOWN
comp376675_c0_seq1	7.5	7.27	DOWN
comp59168_c0_seq1	11.59	7.26	DOWN
comp417809_c0_seq1	9.28	7.25	DOWN
comp406751_c0_seq1	1.56	7.24	DOWN
comp407544_c0_seq1	10.32	7.2	DOWN
comp480336_c0_seq1	14.34	7.16	DOWN
comp308049_c0_seq1	1.74	7.15	DOWN
comp475298_c0_seq1	2.22	7.14	DOWN
comp259672_c0_seq1	10.11	7.12	DOWN
comp33283_c0_seq1	15.31	7.12	DOWN
comp198411_c0_seq1	7.72	7.12	DOWN
comp338899_c0_seq1	0.24	7.09	DOWN
comp251357_c0_seq1	10.24	7.07	DOWN
comp411563_c0_seq1	2.03	7.05	DOWN
comp349428_c0_seq1	1.17	7.02	DOWN
comp7377_c0_seq1	9.64	7.02	DOWN
comp424013_c0_seq1	1.82	6.93	DOWN
comp236471_c0_seq1	15.72	6.92	DOWN
comp98421_c0_seq1	12.91	6.92	DOWN
comp324314_c0_seq1	10.08	6.92	DOWN
comp400862_c0_seq1	0.95	6.92	DOWN
comp432582_c0_seq1	3.66	6.91	DOWN
comp500094_c0_seq1	5.53	6.91	DOWN
comp409326_c0_seq1	3.03	6.89	DOWN
comp333506_c0_seq1	3.67	6.88	DOWN
comp236659_c0_seq1	4.42	6.86	DOWN
comp264696_c0_seq1	12.02	6.85	DOWN
comp344813_c0_seq1	1.52	6.83	DOWN
comp349263_c0_seq1	6.13	6.82	DOWN
comp126503_c0_seq1	3.95	6.81	DOWN
comp579797_c0_seq1	1.76	6.8	DOWN
comp258001_c0_seq1	14.45	6.8	DOWN
comp474303_c0_seq1	2.29	6.78	DOWN
comp507281_c0_seq1	2.65	6.77	DOWN
comp313794_c0_seq1	2.59	6.74	DOWN
comp153164_c0_seq1	10.31	6.67	DOWN
comp22428_c0_seq1	6.18	6.65	DOWN
comp187185_c0_seq1	8.12	6.61	DOWN
comp404438_c0_seq1	1.61	6.58	DOWN
comp281648_c0_seq1	7.93	6.56	DOWN
comp345714_c0_seq1	8.23	6.55	DOWN
comp368218_c0_seq1	2.81	6.55	DOWN
comp325354_c0_seq1	7.12	6.53	DOWN
comp530420_c0_seq1	1.43	6.53	DOWN
comp131146_c0_seq1	12.02	6.53	DOWN
comp215202_c0_seq1	4.02	6.49	DOWN
comp132745_c0_seq1	12.49	6.45	DOWN
comp253588_c0_seq1	6.38	6.43	DOWN
comp306038_c0_seq1	3.04	6.4	DOWN
comp406794_c0_seq1	1.11	6.37	DOWN
comp242019_c0_seq1	9.18	6.37	DOWN
comp672312_c0_seq1	5.08	6.36	DOWN
comp146347_c0_seq1	10.96	6.35	DOWN
comp213185_c0_seq1	1.47	6.35	DOWN
comp228015_c0_seq1	7.98	6.34	DOWN
comp314955_c0_seq1	2.76	6.34	DOWN
comp90288_c0_seq1	9.37	6.33	DOWN
comp612546_c0_seq1	3.79	6.32	DOWN
comp413731_c0_seq1	6.05	6.31	DOWN
comp561168_c0_seq1	1.18	6.31	DOWN
comp423016_c0_seq1	5.79	6.23	DOWN
comp622313_c0_seq1	3.45	6.22	DOWN
comp289291_c0_seq1	0.12	6.21	DOWN
comp483379_c0_seq1	0.35	6.21	DOWN
comp413604_c0_seq1	0.54	6.2	DOWN
comp200100_c0_seq1	3.95	6.19	DOWN
comp475465_c0_seq1	1.14	6.18	DOWN
comp79652_c0_seq1	8.46	6.14	DOWN
comp241430_c0_seq1	0.67	6.14	DOWN
comp232113_c0_seq1	2.52	6.13	DOWN
comp453442_c0_seq1	6.55	6.1	DOWN
comp276585_c0_seq1	8.1	6.06	DOWN
comp347061_c0_seq1	1.88	6.05	DOWN
comp304854_c0_seq1	2.06	6.02	DOWN
comp440366_c0_seq1	5.87	6	DOWN
comp86833_c0_seq1	11.93	5.99	DOWN
comp582170_c0_seq1	1.82	5.99	DOWN
comp513977_c0_seq1	2.89	5.97	DOWN
comp38758_c0_seq1	7.87	5.97	DOWN
comp163923_c0_seq1	2.83	5.96	DOWN
comp351407_c0_seq1	1.91	5.96	DOWN
comp414426_c0_seq1	2.09	5.95	DOWN
comp52868_c0_seq1	0.58	5.93	DOWN
comp605180_c0_seq1	4.96	5.93	DOWN
comp435576_c0_seq1	1.78	5.93	DOWN
comp501496_c0_seq1	3.03	5.92	DOWN
comp515173_c0_seq1	13.15	5.9	DOWN
comp235888_c0_seq1	7.02	5.9	DOWN
comp310018_c0_seq1	7.19	5.87	DOWN
comp92765_c0_seq1	8.76	5.86	DOWN
comp112908_c0_seq1	0.34	5.84	DOWN
comp149447_c0_seq1	6.41	5.83	DOWN
comp354154_c0_seq1	2.45	5.82	DOWN
comp432410_c0_seq1	1.32	5.82	DOWN
comp588479_c0_seq1	1.61	5.82	DOWN
comp417175_c0_seq1	0.85	5.82	DOWN
comp306634_c0_seq1	7.24	5.79	DOWN
comp77945_c0_seq1	8.91	5.79	DOWN
[truncated: 1,085 more rows]
