# Supplementary material for: Sixteen kiwi (Apteryx spp) transcriptomes provide a wealth of genetic markers and insight into sex chromosome evolution in birds
Source: BMC Genomics. 2016 May 26;17:410. doi: 10.1186/s12864-016-2714-2 (PMC4882810; doi:10.1186/s12864-016-2714-2)
Supplement: Additional file 8: — Comma separated file (.csv) of 150 transcripts differentially expressed between male and female kiwi. Includes the β-statistic, magnitude of expression difference, direction of regulation (given in males relative to females), and synteny to the chicken genome (where available) (CSV 5 kb) [file 12864_2016_2714_MOESM8_ESM.csv]

LSK contig	B-statistic	Fold change	Direction of regulation	Synteny to chicken chromosome
comp176326_c0_seq1	13.18	17.34	DOWN
comp19829_c0_seq1	13.16	101.39	DOWN
comp10863_c1_seq1	11.77	9.49	DOWN	chrZ
comp47029_c0_seq1	11.48	78.92	DOWN	chrZ
comp40538_c0_seq1	10.84	25.82	DOWN
comp52904_c0_seq1	10.62	30.07	DOWN
comp127030_c0_seq1	10.5	16.02	DOWN	chrZ
comp56126_c0_seq1	10.46	5.45	DOWN	chrZ
comp43495_c0_seq1	9.64	15.65	DOWN
comp50857_c0_seq1	9.55	5.58	DOWN
comp408599_c0_seq1	8.97	5.6	DOWN
comp109894_c0_seq1	8.93	9.34	DOWN
comp152143_c0_seq1	8.84	6.75	DOWN
comp217529_c0_seq1	8.66	8.68	DOWN	chrZ
comp400574_c0_seq1	8.66	8.17	DOWN
comp211581_c0_seq1	7.26	14.77	DOWN
comp164099_c0_seq1	6.51	9.15	DOWN	chrZ
comp49551_c0_seq1	6.25	3.09	DOWN
comp246383_c0_seq1	6.02	9.75	DOWN
comp285706_c0_seq1	5.19	9.52	DOWN
comp46507_c0_seq1	5.04	4.7	DOWN	chrZ
comp161886_c0_seq1	4.93	70.03	DOWN
comp100466_c0_seq1	4.39	10.08	DOWN
comp130043_c0_seq1	4.35	4.45	DOWN
comp117586_c0_seq1	3.88	7.11	DOWN	chrZ
comp236183_c0_seq1	3.71	4.8	DOWN
comp25516_c0_seq1	3.35	3.04	DOWN	chrZ
comp367240_c0_seq1	2.97	4.3	DOWN
comp204227_c0_seq1	2.96	3.95	DOWN
comp344450_c0_seq1	2.84	5.92	DOWN	chrZ
comp13082_c0_seq1	2.53	1.89	DOWN	chr12
comp415550_c0_seq1	2.5	4.35	DOWN
comp39432_c1_seq1	2.49	2.12	DOWN	chrZ
comp298754_c0_seq1	1.93	5.85	DOWN	chrZ
comp23657_c0_seq1	1.84	1.75	DOWN
comp138742_c0_seq1	1.81	3.63	DOWN
comp297302_c0_seq1	1.76	4.4	DOWN
comp321418_c0_seq1	1.73	9.69	DOWN
comp141701_c0_seq1	1.68	1.98	DOWN
comp315350_c0_seq1	1.6	10.03	DOWN
comp116799_c0_seq1	1.5	1.73	DOWN
comp127989_c0_seq1	1.46	7.38	DOWN	chrZ
comp48409_c0_seq1	1.34	4.15	DOWN
comp309720_c0_seq1	1.3	6.15	DOWN
comp162722_c0_seq1	1.28	3.91	DOWN
comp15121_c0_seq1	1.21	5.46	DOWN
comp383503_c0_seq1	1.2	3.07	DOWN
comp199248_c0_seq1	0.85	1.96	DOWN
comp21236_c0_seq1	0.73	2.89	DOWN	chrZ
comp14440_c0_seq1	0.71	2.18	DOWN	chrZ
comp399765_c0_seq1	0.69	3.81	DOWN
comp34476_c0_seq1	0.68	1.63	DOWN
comp260113_c0_seq1	0.61	4.67	DOWN
comp11698_c0_seq1	0.54	9.94	DOWN
comp272663_c0_seq1	0.2	4.85	DOWN	chr2
comp58008_c0_seq1	0.13	2.01	DOWN
comp5664_c0_seq1	8.48	2.05	UP	chrZ
comp2585_c1_seq1	7.89	2.03	UP	chrZ
comp250922_c0_seq1	7.07	3.19	UP
comp10624_c0_seq1	6.82	1.8	UP	chrZ
comp17230_c1_seq1	6.71	1.92	UP	chrZ
comp668_c0_seq1	6.64	2.32	UP	chrZ
comp10029_c0_seq1	6.01	1.68	UP	chrZ
comp28833_c0_seq1	5.94	1.99	UP	chrZ
comp55398_c0_seq1	5.84	2.28	UP	chrZ
comp53520_c0_seq1	5.73	1.96	UP
comp14861_c0_seq1	5.68	2.17	UP	chrZ
comp46687_c0_seq1	5.41	2.39	UP
comp6256_c1_seq1	5.36	1.94	UP	chrZ
comp4755_c0_seq1	5.25	1.87	UP	chrZ
comp71830_c0_seq1	5.15	1.95	UP
comp9208_c0_seq1	5.09	1.86	UP	chrZ
comp14127_c0_seq1	4.79	2.01	UP	chrZ
comp38962_c0_seq1	4.75	1.88	UP
comp4826_c0_seq1	4.59	1.98	UP	chrZ
comp12499_c0_seq1	4.47	1.9	UP	chrZ
comp6278_c0_seq1	4.39	1.82	UP	chrZ
comp40375_c0_seq1	4.33	1.73	UP	chrZ
comp104_c0_seq1	4	1.98	UP	chrZ
comp6883_c0_seq1	3.98	2.1	UP	chrZ
comp5377_c0_seq1	3.88	2.11	UP	chrZ
comp6460_c0_seq1	3.73	1.81	UP	chrZ
comp51022_c0_seq1	3.65	2.79	UP
comp21336_c0_seq1	3.63	2.44	UP
comp11202_c0_seq1	3.58	1.92	UP	chrZ
comp9473_c0_seq1	3.47	2.04	UP	chrZ
comp22510_c0_seq1	3.46	2.74	UP
comp94691_c0_seq1	3.42	2.26	UP
comp41380_c0_seq1	3.31	2.05	UP
comp8392_c0_seq1	3.2	2.01	UP	chrZ
comp11520_c0_seq1	3.17	1.93	UP
comp4626_c0_seq1	2.96	1.91	UP	chrZ
comp4698_c0_seq1	2.84	1.68	UP	chrZ
comp5307_c0_seq1	2.81	1.96	UP	chrZ
comp27845_c0_seq1	2.77	2.41	UP	chrZ
comp14842_c1_seq1	2.69	1.88	UP	chrZ
comp12195_c0_seq1	2.67	1.68	UP	chrZ
comp38337_c0_seq1	2.67	2.6	UP	chrZ
comp30060_c0_seq1	2.65	2.01	UP
comp9686_c0_seq1	2.65	1.77	UP	chrZ
comp18855_c0_seq1	2.64	2.18	UP	chrZ
comp3915_c0_seq1	2.52	1.71	UP
comp19708_c0_seq1	2.48	1.84	UP	chrZ
comp13346_c0_seq1	2.39	2.02	UP	chrZ
comp5750_c0_seq1	2.31	2.17	UP	chrZ
comp1550_c0_seq1	2.15	1.72	UP	chrZ
comp45363_c0_seq1	2	2.11	UP	chrZ
comp25529_c0_seq1	2	1.74	UP
comp7210_c0_seq1	1.94	2.31	UP	chrZ
comp24553_c0_seq1	1.93	2.01	UP	chrZ
comp9097_c0_seq1	1.89	2.24	UP	chrZ
comp114712_c0_seq1	1.89	1.95	UP	chrZ
comp1789_c0_seq1	1.84	1.82	UP	chrZ
comp21161_c0_seq1	1.8	1.9	UP
comp7762_c0_seq1	1.78	2.05	UP	chrZ
comp11859_c0_seq1	1.77	1.56	UP	chrZ
comp105904_c0_seq1	1.73	2.31	UP	chrZ
comp12735_c0_seq1	1.68	1.82	UP	chrZ
comp15685_c0_seq1	1.68	1.86	UP	chrZ
comp26632_c0_seq1	1.63	1.81	UP	chrZ
comp12233_c0_seq1	1.6	1.67	UP	chrZ
comp996_c0_seq1	1.58	1.91	UP	chrZ
comp11200_c0_seq1	1.55	1.69	UP	chrZ
comp74277_c0_seq1	1.41	2.51	UP	chrZ
comp1235_c0_seq1	1.41	1.77	UP	chrZ
comp211047_c0_seq1	1.25	2.45	UP
comp372336_c0_seq1	1.16	2.11	UP
comp9114_c0_seq1	1.08	1.47	UP	chr1
comp168077_c0_seq1	1.08	1.62	UP
comp3124_c0_seq1	0.97	1.95	UP
comp35728_c0_seq1	0.91	1.88	UP	chrZ
comp641294_c0_seq1	0.74	3.82	UP	chrZ
comp490_c0_seq1	0.73	1.8	UP	chrZ
comp10324_c0_seq1	0.71	1.9	UP	chrZ
comp4760_c0_seq1	0.68	1.39	UP	chrZ
comp7695_c0_seq1	0.59	1.76	UP	chrZ
comp6290_c1_seq1	0.58	1.99	UP
comp14505_c0_seq1	0.49	1.75	UP
comp3245_c0_seq1	0.48	1.86	UP
comp42406_c0_seq1	0.43	1.85	UP	chrZ
comp10562_c0_seq1	0.42	2.22	UP	chrZ
comp45520_c0_seq1	0.39	1.88	UP
comp263267_c0_seq1	0.34	3.34	UP
comp34699_c0_seq1	0.29	2.3	UP
comp65722_c0_seq1	0.29	1.88	UP	chrZ
comp9763_c0_seq1	0.23	1.76	UP
comp20108_c0_seq1	0.15	1.83	UP	chrZ
comp831155_c0_seq1	0.12	3.08	UP	chr5
comp33931_c0_seq1	0.01	2.28	UP
comp174471_c0_seq1	0.01	1.96	UP
